# Supplementary material for: Cryo-EM structure of GABA transporter 1 reveals substrate recognition and transport mechanism
Source: Nat Struct Mol Biol. 2023 Jul 3;30(7):1023–32. doi: 10.1038/s41594-023-01011-w (PMC10352132; doi:10.1038/s41594-023-01011-w)
Supplement: Supplementary file 4 — Source Data Extended Data Fig. 4 contains a representative cryo-EM micrograph image, FSC curve image, rGAT1EM coordinates file and the rGAT1WT AlphaFold model file. [file 41594_2023_1011_MOESM4_ESM.zip]

Archive with 10 entries (7 files):
- SourceData ExtendedDataFig4/
- SourceData ExtendedDataFig4/rGAT1_WT_AlphaFold.pdb
- SourceData ExtendedDataFig4/.DS_Store
- __MACOSX/
- __MACOSX/SourceData ExtendedDataFig4/
- __MACOSX/SourceData ExtendedDataFig4/._.DS_Store
- SourceData ExtendedDataFig4/ED-Fig.4b.jpeg
- __MACOSX/SourceData ExtendedDataFig4/._ED-Fig.4b.jpeg
- SourceData ExtendedDataFig4/ED-Fig4e.png
- SourceData ExtendedDataFig4/rGAT1_EM_coordinates.pdb
