# Supplementary material for: Cryo-EM structure of GABA transporter 1 reveals substrate recognition and transport mechanism
Source: Nat Struct Mol Biol. 2023 Jul 3;30(7):1023–32. doi: 10.1038/s41594-023-01011-w (PMC10352132; doi:10.1038/s41594-023-01011-w)
Supplement: Supplementary file 4 — Source Data Extended Data Fig. 4 contains a representative cryo-EM micrograph image, FSC curve image, rGAT1EM coordinates file and the rGAT1WT AlphaFold model file. [file 41594_2023_1011_MOESM4_ESM.zip › SourceData ExtendedDataFig4/rGAT1_WT_AlphaFold.pdb]

ATOM      1  N   MET A   1      -4.245 -47.154  48.425  1.00 30.81           N  
ATOM      2  H   MET A   1      -3.816 -47.848  47.829  1.00 30.81           H  
ATOM      3  H2  MET A   1      -4.527 -47.583  49.295  1.00 30.81           H  
ATOM      4  H3  MET A   1      -5.053 -46.793  47.939  1.00 30.81           H  
ATOM      5  CA  MET A   1      -3.264 -46.075  48.660  1.00 30.81           C  
ATOM      6  HA  MET A   1      -3.733 -45.262  49.214  1.00 30.81           H  
ATOM      7  C   MET A   1      -2.843 -45.545  47.300  1.00 30.81           C  
ATOM      8  CB  MET A   1      -2.040 -46.567  49.451  1.00 30.81           C  
ATOM      9  HB2 MET A   1      -1.639 -47.467  48.983  1.00 30.81           H  
ATOM     10  HB3 MET A   1      -1.269 -45.797  49.421  1.00 30.81           H  
ATOM     11  O   MET A   1      -2.492 -46.362  46.463  1.00 30.81           O  
ATOM     12  CG  MET A   1      -2.361 -46.860  50.922  1.00 30.81           C  
ATOM     13  HG2 MET A   1      -3.140 -47.621  50.973  1.00 30.81           H  
ATOM     14  HG3 MET A   1      -2.731 -45.951  51.398  1.00 30.81           H  
ATOM     15  SD  MET A   1      -0.927 -47.457  51.851  1.00 30.81           S  
ATOM     16  CE  MET A   1      -1.703 -47.921  53.423  1.00 30.81           C  
ATOM     17  HE1 MET A   1      -2.175 -47.048  53.874  1.00 30.81           H  
ATOM     18  HE2 MET A   1      -0.941 -48.304  54.101  1.00 30.81           H  
ATOM     19  HE3 MET A   1      -2.451 -48.696  53.253  1.00 30.81           H  
ATOM     20  N   ALA A   2      -2.944 -44.225  47.118  1.00 29.00           N  
ATOM     21  H   ALA A   2      -3.214 -43.666  47.915  1.00 29.00           H  
ATOM     22  CA  ALA A   2      -2.647 -43.430  45.919  1.00 29.00           C  
ATOM     23  HA  ALA A   2      -2.835 -42.393  46.200  1.00 29.00           H  
ATOM     24  C   ALA A   2      -3.523 -43.665  44.665  1.00 29.00           C  
ATOM     25  CB  ALA A   2      -1.142 -43.477  45.628  1.00 29.00           C  
ATOM     26  HB1 ALA A   2      -0.573 -43.202  46.516  1.00 29.00           H  
ATOM     27  HB2 ALA A   2      -0.854 -44.477  45.306  1.00 29.00           H  
ATOM     28  HB3 ALA A   2      -0.904 -42.776  44.828  1.00 29.00           H  
ATOM     29  O   ALA A   2      -3.241 -44.519  43.833  1.00 29.00           O  
ATOM     30  N   THR A   3      -4.526 -42.801  44.491  1.00 30.81           N  
ATOM     31  H   THR A   3      -4.777 -42.196  45.260  1.00 30.81           H  
ATOM     32  CA  THR A   3      -4.901 -42.273  43.171  1.00 30.81           C  
ATOM     33  HA  THR A   3      -4.147 -42.564  42.439  1.00 30.81           H  
ATOM     34  C   THR A   3      -4.891 -40.753  43.272  1.00 30.81           C  
ATOM     35  CB  THR A   3      -6.259 -42.771  42.647  1.00 30.81           C  
ATOM     36  HB  THR A   3      -6.566 -42.140  41.813  1.00 30.81           H  
ATOM     37  O   THR A   3      -5.679 -40.174  44.022  1.00 30.81           O  
ATOM     38  CG2 THR A   3      -6.177 -44.210  42.144  1.00 30.81           C  
ATOM     39 HG21 THR A   3      -5.432 -44.282  41.351  1.00 30.81           H  
ATOM     40 HG22 THR A   3      -5.899 -44.876  42.961  1.00 30.81           H  
ATOM     41 HG23 THR A   3      -7.147 -44.510  41.749  1.00 30.81           H  
ATOM     42  OG1 THR A   3      -7.245 -42.706  43.653  1.00 30.81           O  
ATOM     43  HG1 THR A   3      -7.364 -41.774  43.849  1.00 30.81           H  
ATOM     44  N   ASP A   4      -3.952 -40.139  42.555  1.00 28.91           N  
ATOM     45  H   ASP A   4      -3.307 -40.710  42.028  1.00 28.91           H  
ATOM     46  CA  ASP A   4      -3.864 -38.709  42.281  1.00 28.91           C  
ATOM     47  HA  ASP A   4      -3.639 -38.157  43.194  1.00 28.91           H  
ATOM     48  C   ASP A   4      -5.180 -38.194  41.687  1.00 28.91           C  
ATOM     49  CB  ASP A   4      -2.748 -38.473  41.241  1.00 28.91           C  
ATOM     50  HB2 ASP A   4      -2.953 -37.540  40.715  1.00 28.91           H  
ATOM     51  HB3 ASP A   4      -2.760 -39.271  40.499  1.00 28.91           H  
ATOM     52  O   ASP A   4      -5.473 -38.426  40.513  1.00 28.91           O  
ATOM     53  CG  ASP A   4      -1.353 -38.328  41.834  1.00 28.91           C  
ATOM     54  OD1 ASP A   4      -1.244 -37.621  42.858  1.00 28.91           O  
ATOM     55  OD2 ASP A   4      -0.414 -38.894  41.235  1.00 28.91           O  
ATOM     56  N   ASN A   5      -5.956 -37.440  42.464  1.00 27.76           N  
ATOM     57  H   ASN A   5      -5.697 -37.310  43.431  1.00 27.76           H  
ATOM     58  CA  ASN A   5      -7.003 -36.600  41.894  1.00 27.76           C  
ATOM     59  HA  ASN A   5      -7.372 -37.061  40.977  1.00 27.76           H  
ATOM     60  C   ASN A   5      -6.379 -35.278  41.451  1.00 27.76           C  
ATOM     61  CB  ASN A   5      -8.211 -36.473  42.834  1.00 27.76           C  
ATOM     62  HB2 ASN A   5      -7.886 -36.501  43.874  1.00 27.76           H  
ATOM     63  HB3 ASN A   5      -8.694 -35.512  42.655  1.00 27.76           H  
ATOM     64  O   ASN A   5      -6.268 -34.318  42.209  1.00 27.76           O  
ATOM     65  CG  ASN A   5      -9.263 -37.549  42.591  1.00 27.76           C  
ATOM     66  ND2 ASN A   5     -10.312 -37.559  43.377  1.00 27.76           N  
ATOM     67 HD21 ASN A   5     -10.997 -38.273  43.175  1.00 27.76           H  
ATOM     68 HD22 ASN A   5     -10.411 -36.874  44.112  1.00 27.76           H  
ATOM     69  OD1 ASN A   5      -9.196 -38.378  41.701  1.00 27.76           O  
ATOM     70  N   SER A   6      -5.930 -35.307  40.196  1.00 26.22           N  
ATOM     71  H   SER A   6      -5.849 -36.247  39.837  1.00 26.22           H  
ATOM     72  CA  SER A   6      -6.209 -34.302  39.170  1.00 26.22           C  
ATOM     73  HA  SER A   6      -5.341 -34.265  38.512  1.00 26.22           H  
ATOM     74  C   SER A   6      -6.487 -32.881  39.671  1.00 26.22           C  
ATOM     75  CB  SER A   6      -7.391 -34.784  38.317  1.00 26.22           C  
ATOM     76  HB2 SER A   6      -7.617 -34.041  37.552  1.00 26.22           H  
ATOM     77  HB3 SER A   6      -7.129 -35.722  37.828  1.00 26.22           H  
ATOM     78  O   SER A   6      -7.531 -32.605  40.266  1.00 26.22           O  
ATOM     79  OG  SER A   6      -8.531 -34.988  39.125  1.00 26.22           O  
ATOM     80  HG  SER A   6      -8.652 -34.193  39.651  1.00 26.22           H  
ATOM     81  N   LYS A   7      -5.570 -31.979  39.299  1.00 25.76           N  
ATOM     82  H   LYS A   7      -4.737 -32.357  38.872  1.00 25.76           H  
ATOM     83  CA  LYS A   7      -5.729 -30.521  39.257  1.00 25.76           C  
ATOM     84  HA  LYS A   7      -5.407 -30.096  40.207  1.00 25.76           H  
ATOM     85  C   LYS A   7      -7.192 -30.130  39.025  1.00 25.76           C  
ATOM     86  CB  LYS A   7      -4.857 -29.960  38.122  1.00 25.76           C  
ATOM     87  HB2 LYS A   7      -5.081 -30.491  37.196  1.00 25.76           H  
ATOM     88  HB3 LYS A   7      -5.109 -28.910  37.977  1.00 25.76           H  
ATOM     89  O   LYS A   7      -7.766 -30.430  37.980  1.00 25.76           O  
ATOM     90  CG  LYS A   7      -3.355 -30.062  38.431  1.00 25.76           C  
ATOM     91  HG2 LYS A   7      -3.082 -31.102  38.613  1.00 25.76           H  
ATOM     92  HG3 LYS A   7      -3.138 -29.478  39.325  1.00 25.76           H  
ATOM     93  CD  LYS A   7      -2.523 -29.528  37.259  1.00 25.76           C  
ATOM     94  HD2 LYS A   7      -2.695 -30.155  36.384  1.00 25.76           H  
ATOM     95  HD3 LYS A   7      -2.838 -28.509  37.034  1.00 25.76           H  
ATOM     96  CE  LYS A   7      -1.035 -29.537  37.627  1.00 25.76           C  
ATOM     97  HE2 LYS A   7      -0.895 -28.916  38.512  1.00 25.76           H  
ATOM     98  HE3 LYS A   7      -0.745 -30.555  37.886  1.00 25.76           H  
ATOM     99  NZ  LYS A   7      -0.196 -29.031  36.512  1.00 25.76           N  
ATOM    100  HZ1 LYS A   7      -0.464 -28.087  36.272  1.00 25.76           H  
ATOM    101  HZ2 LYS A   7      -0.304 -29.614  35.695  1.00 25.76           H  
ATOM    102  HZ3 LYS A   7       0.778 -29.028  36.778  1.00 25.76           H  
ATOM    103  N   VAL A   8      -7.756 -29.496  40.047  1.00 28.23           N  
ATOM    104  H   VAL A   8      -7.189 -29.363  40.871  1.00 28.23           H  
ATOM    105  CA  VAL A   8      -9.120 -28.974  40.101  1.00 28.23           C  
ATOM    106  HA  VAL A   8      -9.817 -29.812  40.113  1.00 28.23           H  
ATOM    107  C   VAL A   8      -9.384 -28.125  38.860  1.00 28.23           C  
ATOM    108  CB  VAL A   8      -9.295 -28.164  41.402  1.00 28.23           C  
ATOM    109  HB  VAL A   8      -8.544 -27.374  41.437  1.00 28.23           H  
ATOM    110  O   VAL A   8      -8.635 -27.195  38.569  1.00 28.23           O  
ATOM    111  CG1 VAL A   8     -10.677 -27.515  41.520  1.00 28.23           C  
ATOM    112 HG11 VAL A   8     -10.824 -26.795  40.716  1.00 28.23           H  
ATOM    113 HG12 VAL A   8     -11.457 -28.274  41.467  1.00 28.23           H  
ATOM    114 HG13 VAL A   8     -10.758 -26.982  42.467  1.00 28.23           H  
ATOM    115  CG2 VAL A   8      -9.097 -29.074  42.626  1.00 28.23           C  
ATOM    116 HG21 VAL A   8      -9.255 -28.501  43.540  1.00 28.23           H  
ATOM    117 HG22 VAL A   8      -9.808 -29.900  42.597  1.00 28.23           H  
ATOM    118 HG23 VAL A   8      -8.084 -29.477  42.654  1.00 28.23           H  
ATOM    119  N   ALA A   9     -10.422 -28.505  38.119  1.00 33.12           N  
ATOM    120  H   ALA A   9     -10.965 -29.298  38.431  1.00 33.12           H  
ATOM    121  CA  ALA A   9     -10.876 -27.821  36.923  1.00 33.12           C  
ATOM    122  HA  ALA A   9     -10.040 -27.763  36.226  1.00 33.12           H  
ATOM    123  C   ALA A   9     -11.337 -26.392  37.243  1.00 33.12           C  
ATOM    124  CB  ALA A   9     -11.994 -28.653  36.283  1.00 33.12           C  
ATOM    125  HB1 ALA A   9     -12.838 -28.730  36.968  1.00 33.12           H  
ATOM    126  HB2 ALA A   9     -11.624 -29.650  36.042  1.00 33.12           H  
ATOM    127  HB3 ALA A   9     -12.327 -28.166  35.366  1.00 33.12           H  
ATOM    128  O   ALA A   9     -11.984 -26.145  38.263  1.00 33.12           O  
ATOM    129  N   ASP A  10     -11.006 -25.484  36.328  1.00 34.58           N  
ATOM    130  H   ASP A  10     -10.419 -25.780  35.561  1.00 34.58           H  
ATOM    131  CA  ASP A  10     -11.371 -24.073  36.332  1.00 34.58           C  
ATOM    132  HA  ASP A  10     -10.811 -23.569  37.119  1.00 34.58           H  
ATOM    133  C   ASP A  10     -12.873 -23.867  36.574  1.00 34.58           C  
ATOM    134  CB  ASP A  10     -10.971 -23.457  34.983  1.00 34.58           C  
ATOM    135  HB2 ASP A  10     -11.438 -24.019  34.174  1.00 34.58           H  
ATOM    136  HB3 ASP A  10     -11.345 -22.434  34.940  1.00 34.58           H  
ATOM    137  O   ASP A  10     -13.724 -24.291  35.789  1.00 34.58           O  
ATOM    138  CG  ASP A  10      -9.456 -23.417  34.780  1.00 34.58           C  
ATOM    139  OD1 ASP A  10      -8.766 -22.974  35.723  1.00 34.58           O  
ATOM    140  OD2 ASP A  10      -9.010 -23.849  33.694  1.00 34.58           O  
ATOM    141  N   GLY A  11     -13.195 -23.191  37.674  1.00 34.55           N  
ATOM    142  H   GLY A  11     -12.445 -22.961  38.311  1.00 34.55           H  
ATOM    143  CA  GLY A  11     -14.566 -22.862  38.046  1.00 34.55           C  
ATOM    144  HA2 GLY A  11     -15.229 -23.676  37.754  1.00 34.55           H  
ATOM    145  HA3 GLY A  11     -14.875 -21.955  37.526  1.00 34.55           H  
ATOM    146  C   GLY A  11     -14.704 -22.654  39.546  1.00 34.55           C  
ATOM    147  O   GLY A  11     -15.269 -23.493  40.240  1.00 34.55           O  
ATOM    148  N   GLN A  12     -14.192 -21.535  40.064  1.00 36.89           N  
ATOM    149  H   GLN A  12     -13.744 -20.870  39.451  1.00 36.89           H  
ATOM    150  CA  GLN A  12     -14.531 -21.116  41.424  1.00 36.89           C  
ATOM    151  HA  GLN A  12     -14.313 -21.932  42.113  1.00 36.89           H  
ATOM    152  C   GLN A  12     -16.035 -20.822  41.493  1.00 36.89           C  
ATOM    153  CB  GLN A  12     -13.709 -19.891  41.849  1.00 36.89           C  
ATOM    154  HB2 GLN A  12     -13.716 -19.152  41.048  1.00 36.89           H  
ATOM    155  HB3 GLN A  12     -14.180 -19.447  42.727  1.00 36.89           H  
ATOM    156  O   GLN A  12     -16.533 -19.901  40.847  1.00 36.89           O  
ATOM    157  CG  GLN A  12     -12.262 -20.251  42.221  1.00 36.89           C  
ATOM    158  HG2 GLN A  12     -12.273 -20.986  43.026  1.00 36.89           H  
ATOM    159  HG3 GLN A  12     -11.760 -20.691  41.359  1.00 36.89           H  
ATOM    160  CD  GLN A  12     -11.458 -19.036  42.680  1.00 36.89           C  
ATOM    161  NE2 GLN A  12     -10.303 -19.236  43.275  1.00 36.89           N  
ATOM    162 HE21 GLN A  12      -9.797 -18.402  43.539  1.00 36.89           H  
ATOM    163 HE22 GLN A  12      -9.936 -20.168  43.408  1.00 36.89           H  
ATOM    164  OE1 GLN A  12     -11.842 -17.890  42.512  1.00 36.89           O  
ATOM    165  N   ILE A  13     -16.753 -21.624  42.275  1.00 34.62           N  
ATOM    166  H   ILE A  13     -16.281 -22.401  42.715  1.00 34.62           H  
ATOM    167  CA  ILE A  13     -18.145 -21.383  42.649  1.00 34.62           C  
ATOM    168  HA  ILE A  13     -18.670 -20.895  41.828  1.00 34.62           H  
ATOM    169  C   ILE A  13     -18.105 -20.437  43.849  1.00 34.62           C  
ATOM    170  CB  ILE A  13     -18.857 -22.723  42.970  1.00 34.62           C  
ATOM    171  HB  ILE A  13     -18.328 -23.204  43.792  1.00 34.62           H  
ATOM    172  O   ILE A  13     -17.735 -20.850  44.946  1.00 34.62           O  
ATOM    173  CG1 ILE A  13     -18.825 -23.679  41.752  1.00 34.62           C  
ATOM    174 HG12 ILE A  13     -17.801 -23.778  41.391  1.00 34.62           H  
ATOM    175 HG13 ILE A  13     -19.424 -23.260  40.944  1.00 34.62           H  
ATOM    176  CG2 ILE A  13     -20.310 -22.465  43.417  1.00 34.62           C  
ATOM    177 HG21 ILE A  13     -20.328 -21.821  44.297  1.00 34.62           H  
ATOM    178 HG22 ILE A  13     -20.874 -21.987  42.616  1.00 34.62           H  
ATOM    179 HG23 ILE A  13     -20.795 -23.400  43.698  1.00 34.62           H  
ATOM    180  CD1 ILE A  13     -19.317 -25.100  42.057  1.00 34.62           C  
ATOM    181 HD11 ILE A  13     -18.771 -25.508  42.908  1.00 34.62           H  
ATOM    182 HD12 ILE A  13     -19.141 -25.735  41.188  1.00 34.62           H  
ATOM    183 HD13 ILE A  13     -20.385 -25.099  42.273  1.00 34.62           H  
ATOM    184  N   SER A  14     -18.444 -19.163  43.655  1.00 34.01           N  
ATOM    185  H   SER A  14     -18.659 -18.837  42.723  1.00 34.01           H  
ATOM    186  CA  SER A  14     -18.723 -18.261  44.774  1.00 34.01           C  
ATOM    187  HA  SER A  14     -18.142 -18.571  45.642  1.00 34.01           H  
ATOM    188  C   SER A  14     -20.202 -18.353  45.133  1.00 34.01           C  
ATOM    189  CB  SER A  14     -18.305 -16.821  44.465  1.00 34.01           C  
ATOM    190  HB2 SER A  14     -18.590 -16.173  45.294  1.00 34.01           H  
ATOM    191  HB3 SER A  14     -17.222 -16.782  44.348  1.00 34.01           H  
ATOM    192  O   SER A  14     -21.068 -18.061  44.307  1.00 34.01           O  
ATOM    193  OG  SER A  14     -18.912 -16.361  43.275  1.00 34.01           O  
ATOM    194  HG  SER A  14     -19.864 -16.428  43.381  1.00 34.01           H  
ATOM    195  N   THR A  15     -20.482 -18.760  46.365  1.00 34.74           N  
ATOM    196  H   THR A  15     -19.722 -19.061  46.959  1.00 34.74           H  
ATOM    197  CA  THR A  15     -21.833 -18.863  46.918  1.00 34.74           C  
ATOM    198  HA  THR A  15     -22.556 -18.930  46.105  1.00 34.74           H  
ATOM    199  C   THR A  15     -22.114 -17.600  47.727  1.00 34.74           C  
ATOM    200  CB  THR A  15     -21.976 -20.121  47.804  1.00 34.74           C  
ATOM    201  HB  THR A  15     -21.657 -19.902  48.823  1.00 34.74           H  
ATOM    202  O   THR A  15     -21.616 -17.466  48.841  1.00 34.74           O  
ATOM    203  CG2 THR A  15     -23.413 -20.638  47.825  1.00 34.74           C  
ATOM    204 HG21 THR A  15     -23.725 -20.910  46.817  1.00 34.74           H  
ATOM    205 HG22 THR A  15     -24.073 -19.860  48.210  1.00 34.74           H  
ATOM    206 HG23 THR A  15     -23.481 -21.511  48.474  1.00 34.74           H  
ATOM    207  OG1 THR A  15     -21.176 -21.184  47.332  1.00 34.74           O  
ATOM    208  HG1 THR A  15     -21.064 -21.807  48.054  1.00 34.74           H  
ATOM    209  N   GLU A  16     -22.893 -16.661  47.191  1.00 36.87           N  
ATOM    210  H   GLU A  16     -23.236 -16.767  46.247  1.00 36.87           H  
ATOM    211  CA  GLU A  16     -23.458 -15.586  48.014  1.00 36.87           C  
ATOM    212  HA  GLU A  16     -22.783 -15.365  48.840  1.00 36.87           H  
ATOM    213  C   GLU A  16     -24.778 -16.059  48.622  1.00 36.87           C  
ATOM    214  CB  GLU A  16     -23.635 -14.279  47.233  1.00 36.87           C  
ATOM    215  HB2 GLU A  16     -24.006 -14.496  46.231  1.00 36.87           H  
ATOM    216  HB3 GLU A  16     -24.371 -13.667  47.754  1.00 36.87           H  
ATOM    217  O   GLU A  16     -25.721 -16.416  47.914  1.00 36.87           O  
ATOM    218  CG  GLU A  16     -22.323 -13.484  47.162  1.00 36.87           C  
ATOM    219  HG2 GLU A  16     -21.934 -13.363  48.173  1.00 36.87           H  
ATOM    220  HG3 GLU A  16     -21.596 -14.055  46.586  1.00 36.87           H  
ATOM    221  CD  GLU A  16     -22.504 -12.096  46.525  1.00 36.87           C  
ATOM    222  OE1 GLU A  16     -21.593 -11.262  46.716  1.00 36.87           O  
ATOM    223  OE2 GLU A  16     -23.535 -11.886  45.841  1.00 36.87           O  
ATOM    224  N   VAL A  17     -24.832 -16.074  49.953  1.00 36.06           N  
ATOM    225  H   VAL A  17     -24.022 -15.757  50.466  1.00 36.06           H  
ATOM    226  CA  VAL A  17     -26.048 -16.336  50.723  1.00 36.06           C  
ATOM    227  HA  VAL A  17     -26.753 -16.903  50.115  1.00 36.06           H  
ATOM    228  C   VAL A  17     -26.663 -14.983  51.057  1.00 36.06           C  
ATOM    229  CB  VAL A  17     -25.740 -17.158  51.992  1.00 36.06           C  
ATOM    230  HB  VAL A  17     -25.064 -16.597  52.637  1.00 36.06           H  
ATOM    231  O   VAL A  17     -26.092 -14.220  51.830  1.00 36.06           O  
ATOM    232  CG1 VAL A  17     -27.022 -17.471  52.776  1.00 36.06           C  
ATOM    233 HG11 VAL A  17     -26.780 -18.068  53.654  1.00 36.06           H  
ATOM    234 HG12 VAL A  17     -27.727 -18.016  52.148  1.00 36.06           H  
ATOM    235 HG13 VAL A  17     -27.484 -16.545  53.119  1.00 36.06           H  
ATOM    236  CG2 VAL A  17     -25.066 -18.493  51.640  1.00 36.06           C  
ATOM    237 HG21 VAL A  17     -25.698 -19.065  50.961  1.00 36.06           H  
ATOM    238 HG22 VAL A  17     -24.101 -18.313  51.165  1.00 36.06           H  
ATOM    239 HG23 VAL A  17     -24.893 -19.070  52.549  1.00 36.06           H  
ATOM    240  N   SER A  18     -27.814 -14.670  50.465  1.00 40.56           N  
ATOM    241  H   SER A  18     -28.228 -15.334  49.827  1.00 40.56           H  
ATOM    242  CA  SER A  18     -28.603 -13.495  50.842  1.00 40.56           C  
ATOM    243  HA  SER A  18     -27.996 -12.833  51.460  1.00 40.56           H  
ATOM    244  C   SER A  18     -29.807 -13.939  51.670  1.00 40.56           C  
ATOM    245  CB  SER A  18     -29.009 -12.699  49.601  1.00 40.56           C  
ATOM    246  HB2 SER A  18     -28.116 -12.451  49.026  1.00 40.56           H  
ATOM    247  HB3 SER A  18     -29.668 -13.307  48.982  1.00 40.56           H  
ATOM    248  O   SER A  18     -30.551 -14.836  51.266  1.00 40.56           O  
ATOM    249  OG  SER A  18     -29.676 -11.506  49.958  1.00 40.56           O  
ATOM    250  HG  SER A  18     -29.081 -10.942  50.459  1.00 40.56           H  
ATOM    251  N   GLU A  19     -29.977 -13.331  52.844  1.00 37.87           N  
ATOM    252  H   GLU A  19     -29.319 -12.620  53.128  1.00 37.87           H  
ATOM    253  CA  GLU A  19     -31.142 -13.530  53.703  1.00 37.87           C  
ATOM    254  HA  GLU A  19     -31.400 -14.589  53.718  1.00 37.87           H  
ATOM    255  C   GLU A  19     -32.338 -12.755  53.138  1.00 37.87           C  
ATOM    256  CB  GLU A  19     -30.834 -13.099  55.148  1.00 37.87           C  
ATOM    257  HB2 GLU A  19     -30.428 -12.088  55.144  1.00 37.87           H  
ATOM    258  HB3 GLU A  19     -31.766 -13.101  55.713  1.00 37.87           H  
ATOM    259  O   GLU A  19     -32.331 -11.526  53.067  1.00 37.87           O  
ATOM    260  CG  GLU A  19     -29.850 -14.058  55.836  1.00 37.87           C  
ATOM    261  HG2 GLU A  19     -30.250 -15.070  55.762  1.00 37.87           H  
ATOM    262  HG3 GLU A  19     -28.899 -14.037  55.303  1.00 37.87           H  
ATOM    263  CD  GLU A  19     -29.601 -13.717  57.314  1.00 37.87           C  
ATOM    264  OE1 GLU A  19     -29.279 -14.668  58.064  1.00 37.87           O  
ATOM    265  OE2 GLU A  19     -29.747 -12.532  57.686  1.00 37.87           O  
ATOM    266  N   ALA A  20     -33.381 -13.476  52.724  1.00 42.07           N  
ATOM    267  H   ALA A  20     -33.333 -14.483  52.775  1.00 42.07           H  
ATOM    268  CA  ALA A  20     -34.651 -12.855  52.372  1.00 42.07           C  
ATOM    269  HA  ALA A  20     -34.426 -11.994  51.743  1.00 42.07           H  
ATOM    270  C   ALA A  20     -35.377 -12.384  53.653  1.00 42.07           C  
ATOM    271  CB  ALA A  20     -35.491 -13.833  51.544  1.00 42.07           C  
ATOM    272  HB1 ALA A  20     -36.424 -13.353  51.247  1.00 42.07           H  
ATOM    273  HB2 ALA A  20     -34.941 -14.127  50.650  1.00 42.07           H  
ATOM    274  HB3 ALA A  20     -35.722 -14.718  52.137  1.00 42.07           H  
ATOM    275  O   ALA A  20     -35.387 -13.119  54.646  1.00 42.07           O  
ATOM    276  N   PRO A  21     -35.991 -11.186  53.650  1.00 40.80           N  
ATOM    277  CA  PRO A  21     -36.618 -10.608  54.831  1.00 40.80           C  
ATOM    278  HA  PRO A  21     -35.857 -10.535  55.609  1.00 40.80           H  
ATOM    279  C   PRO A  21     -37.772 -11.461  55.374  1.00 40.80           C  
ATOM    280  CB  PRO A  21     -37.041  -9.185  54.448  1.00 40.80           C  
ATOM    281  HB2 PRO A  21     -36.271  -8.483  54.767  1.00 40.80           H  
ATOM    282  HB3 PRO A  21     -38.004  -8.910  54.879  1.00 40.80           H  
ATOM    283  O   PRO A  21     -38.569 -12.043  54.639  1.00 40.80           O  
ATOM    284  CG  PRO A  21     -37.095  -9.215  52.923  1.00 40.80           C  
ATOM    285  HG2 PRO A  21     -36.874  -8.240  52.489  1.00 40.80           H  
ATOM    286  HG3 PRO A  21     -38.079  -9.560  52.604  1.00 40.80           H  
ATOM    287  CD  PRO A  21     -36.048 -10.254  52.539  1.00 40.80           C  
ATOM    288  HD2 PRO A  21     -35.077  -9.773  52.426  1.00 40.80           H  
ATOM    289  HD3 PRO A  21     -36.337 -10.751  51.613  1.00 40.80           H  
ATOM    290  N   VAL A  22     -37.820 -11.501  56.705  1.00 41.13           N  
ATOM    291  H   VAL A  22     -37.111 -10.961  57.181  1.00 41.13           H  
ATOM    292  CA  VAL A  22     -38.694 -12.297  57.570  1.00 41.13           C  
ATOM    293  HA  VAL A  22     -38.560 -13.354  57.338  1.00 41.13           H  
ATOM    294  C   VAL A  22     -40.166 -11.930  57.356  1.00 41.13           C  
ATOM    295  CB  VAL A  22     -38.274 -12.049  59.044  1.00 41.13           C  
ATOM    296  HB  VAL A  22     -38.423 -10.997  59.289  1.00 41.13           H  
ATOM    297  O   VAL A  22     -40.657 -10.976  57.951  1.00 41.13           O  
ATOM    298  CG1 VAL A  22     -39.081 -12.892  60.040  1.00 41.13           C  
ATOM    299 HG11 VAL A  22     -38.957 -13.952  59.822  1.00 41.13           H  
ATOM    300 HG12 VAL A  22     -40.138 -12.632  59.985  1.00 41.13           H  
ATOM    301 HG13 VAL A  22     -38.740 -12.691  61.056  1.00 41.13           H  
ATOM    302  CG2 VAL A  22     -36.787 -12.364  59.276  1.00 41.13           C  
ATOM    303 HG21 VAL A  22     -36.572 -13.393  58.988  1.00 41.13           H  
ATOM    304 HG22 VAL A  22     -36.149 -11.693  58.702  1.00 41.13           H  
ATOM    305 HG23 VAL A  22     -36.539 -12.231  60.329  1.00 41.13           H  
ATOM    306  N   ALA A  23     -40.896 -12.687  56.535  1.00 46.04           N  
ATOM    307  H   ALA A  23     -40.423 -13.331  55.918  1.00 46.04           H  
ATOM    308  CA  ALA A  23     -42.358 -12.666  56.548  1.00 46.04           C  
ATOM    309  HA  ALA A  23     -42.687 -12.569  57.583  1.00 46.04           H  
ATOM    310  C   ALA A  23     -42.954 -13.967  55.977  1.00 46.04           C  
ATOM    311  CB  ALA A  23     -42.875 -11.433  55.788  1.00 46.04           C  
ATOM    312  HB1 ALA A  23     -42.515 -11.454  54.760  1.00 46.04           H  
ATOM    313  HB2 ALA A  23     -42.529 -10.515  56.265  1.00 46.04           H  
ATOM    314  HB3 ALA A  23     -43.965 -11.434  55.784  1.00 46.04           H  
ATOM    315  O   ALA A  23     -42.879 -14.227  54.779  1.00 46.04           O  
ATOM    316  N   SER A  24     -43.644 -14.714  56.844  1.00 44.55           N  
ATOM    317  H   SER A  24     -43.597 -14.422  57.809  1.00 44.55           H  
ATOM    318  CA  SER A  24     -44.530 -15.863  56.572  1.00 44.55           C  
ATOM    319  HA  SER A  24     -45.091 -15.980  57.499  1.00 44.55           H  
ATOM    320  C   SER A  24     -43.892 -17.245  56.333  1.00 44.55           C  
ATOM    321  CB  SER A  24     -45.602 -15.519  55.526  1.00 44.55           C  
ATOM    322  HB2 SER A  24     -45.984 -14.515  55.714  1.00 44.55           H  
ATOM    323  HB3 SER A  24     -46.428 -16.223  55.620  1.00 44.55           H  
ATOM    324  O   SER A  24     -42.868 -17.378  55.670  1.00 44.55           O  
ATOM    325  OG  SER A  24     -45.098 -15.594  54.207  1.00 44.55           O  
ATOM    326  HG  SER A  24     -44.237 -15.171  54.221  1.00 44.55           H  
ATOM    327  N   ASP A  25     -44.565 -18.261  56.896  1.00 47.20           N  
ATOM    328  H   ASP A  25     -45.381 -17.992  57.427  1.00 47.20           H  
ATOM    329  CA  ASP A  25     -44.282 -19.709  57.021  1.00 47.20           C  
ATOM    330  HA  ASP A  25     -43.377 -19.828  57.616  1.00 47.20           H  
ATOM    331  C   ASP A  25     -44.035 -20.495  55.713  1.00 47.20           C  
ATOM    332  CB  ASP A  25     -45.462 -20.348  57.796  1.00 47.20           C  
ATOM    333  HB2 ASP A  25     -46.405 -19.986  57.385  1.00 47.20           H  
ATOM    334  HB3 ASP A  25     -45.454 -21.432  57.685  1.00 47.20           H  
ATOM    335  O   ASP A  25     -44.489 -21.628  55.541  1.00 47.20           O  
ATOM    336  CG  ASP A  25     -45.416 -20.123  59.299  1.00 47.20           C  
ATOM    337  OD1 ASP A  25     -44.305 -20.234  59.861  1.00 47.20           O  
ATOM    338  OD2 ASP A  25     -46.497 -19.846  59.860  1.00 47.20           O  
ATOM    339  N   LYS A  26     -43.301 -19.936  54.751  1.00 42.38           N  
ATOM    340  H   LYS A  26     -42.909 -19.023  54.930  1.00 42.38           H  
ATOM    341  CA  LYS A  26     -42.867 -20.679  53.564  1.00 42.38           C  
ATOM    342  HA  LYS A  26     -43.517 -21.549  53.462  1.00 42.38           H  
ATOM    343  C   LYS A  26     -41.445 -21.209  53.763  1.00 42.38           C  
ATOM    344  CB  LYS A  26     -43.055 -19.841  52.298  1.00 42.38           C  
ATOM    345  HB2 LYS A  26     -42.620 -18.852  52.439  1.00 42.38           H  
ATOM    346  HB3 LYS A  26     -42.552 -20.334  51.467  1.00 42.38           H  
ATOM    347  O   LYS A  26     -40.586 -20.472  54.250  1.00 42.38           O  
ATOM    348  CG  LYS A  26     -44.556 -19.729  51.984  1.00 42.38           C  
ATOM    349  HG2 LYS A  26     -44.979 -20.729  51.894  1.00 42.38           H  
ATOM    350  HG3 LYS A  26     -45.062 -19.205  52.796  1.00 42.38           H  
ATOM    351  CD  LYS A  26     -44.799 -18.973  50.677  1.00 42.38           C  
ATOM    352  HD2 LYS A  26     -44.397 -17.964  50.772  1.00 42.38           H  
ATOM    353  HD3 LYS A  26     -44.291 -19.489  49.862  1.00 42.38           H  
ATOM    354  CE  LYS A  26     -46.305 -18.913  50.403  1.00 42.38           C  
ATOM    355  HE2 LYS A  26     -46.786 -18.414  51.244  1.00 42.38           H  
ATOM    356  HE3 LYS A  26     -46.691 -19.931  50.354  1.00 42.38           H  
ATOM    357  NZ  LYS A  26     -46.595 -18.187  49.142  1.00 42.38           N  
ATOM    358  HZ1 LYS A  26     -46.139 -18.636  48.361  1.00 42.38           H  
ATOM    359  HZ2 LYS A  26     -46.259 -17.237  49.207  1.00 42.38           H  
ATOM    360  HZ3 LYS A  26     -47.590 -18.161  48.971  1.00 42.38           H  
ATOM    361  N   PRO A  27     -41.168 -22.478  53.402  1.00 41.27           N  
ATOM    362  CA  PRO A  27     -39.828 -23.038  53.512  1.00 41.27           C  
ATOM    363  HA  PRO A  27     -39.546 -23.086  54.564  1.00 41.27           H  
ATOM    364  C   PRO A  27     -38.835 -22.150  52.763  1.00 41.27           C  
ATOM    365  CB  PRO A  27     -39.906 -24.462  52.947  1.00 41.27           C  
ATOM    366  HB2 PRO A  27     -39.017 -24.729  52.376  1.00 41.27           H  
ATOM    367  HB3 PRO A  27     -40.053 -25.165  53.767  1.00 41.27           H  
ATOM    368  O   PRO A  27     -39.100 -21.726  51.639  1.00 41.27           O  
ATOM    369  CG  PRO A  27     -41.156 -24.445  52.069  1.00 41.27           C  
ATOM    370  HG2 PRO A  27     -40.894 -24.088  51.073  1.00 41.27           H  
ATOM    371  HG3 PRO A  27     -41.626 -25.427  52.012  1.00 41.27           H  
ATOM    372  CD  PRO A  27     -42.060 -23.423  52.750  1.00 41.27           C  
ATOM    373  HD2 PRO A  27     -42.688 -22.939  52.003  1.00 41.27           H  
ATOM    374  HD3 PRO A  27     -42.677 -23.915  53.503  1.00 41.27           H  
ATOM    375  N   LYS A  28     -37.704 -21.868  53.423  1.00 42.12           N  
ATOM    376  H   LYS A  28     -37.628 -22.236  54.360  1.00 42.12           H  
ATOM    377  CA  LYS A  28     -36.589 -21.059  52.921  1.00 42.12           C  
ATOM    378  HA  LYS A  28     -36.900 -20.016  52.847  1.00 42.12           H  
ATOM    379  C   LYS A  28     -36.192 -21.542  51.524  1.00 42.12           C  
ATOM    380  CB  LYS A  28     -35.392 -21.176  53.890  1.00 42.12           C  
ATOM    381  HB2 LYS A  28     -34.540 -20.664  53.443  1.00 42.12           H  
ATOM    382  HB3 LYS A  28     -35.128 -22.228  54.002  1.00 42.12           H  
ATOM    383  O   LYS A  28     -35.464 -22.523  51.388  1.00 42.12           O  
ATOM    384  CG  LYS A  28     -35.640 -20.575  55.284  1.00 42.12           C  
ATOM    385  HG2 LYS A  28     -36.499 -21.061  55.748  1.00 42.12           H  
ATOM    386  HG3 LYS A  28     -35.852 -19.511  55.179  1.00 42.12           H  
ATOM    387  CD  LYS A  28     -34.410 -20.763  56.189  1.00 42.12           C  
ATOM    388  HD2 LYS A  28     -33.546 -20.304  55.709  1.00 42.12           H  
ATOM    389  HD3 LYS A  28     -34.220 -21.829  56.319  1.00 42.12           H  
ATOM    390  CE  LYS A  28     -34.642 -20.107  57.558  1.00 42.12           C  
ATOM    391  HE2 LYS A  28     -35.494 -20.588  58.038  1.00 42.12           H  
ATOM    392  HE3 LYS A  28     -34.904 -19.062  57.396  1.00 42.12           H  
ATOM    393  NZ  LYS A  28     -33.441 -20.192  58.430  1.00 42.12           N  
ATOM    394  HZ1 LYS A  28     -32.659 -19.717  58.001  1.00 42.12           H  
ATOM    395  HZ2 LYS A  28     -33.617 -19.737  59.314  1.00 42.12           H  
ATOM    396  HZ3 LYS A  28     -33.184 -21.153  58.606  1.00 42.12           H  
ATOM    397  N   THR A  29     -36.663 -20.874  50.477  1.00 39.94           N  
ATOM    398  H   THR A  29     -37.393 -20.188  50.608  1.00 39.94           H  
ATOM    399  CA  THR A  29     -36.176 -21.118  49.120  1.00 39.94           C  
ATOM    400  HA  THR A  29     -36.148 -22.193  48.941  1.00 39.94           H  
ATOM    401  C   THR A  29     -34.752 -20.592  49.038  1.00 39.94           C  
ATOM    402  CB  THR A  29     -37.073 -20.490  48.042  1.00 39.94           C  
ATOM    403  HB  THR A  29     -36.476 -20.258  47.160  1.00 39.94           H  
ATOM    404  O   THR A  29     -34.523 -19.386  48.977  1.00 39.94           O  
ATOM    405  CG2 THR A  29     -38.177 -21.458  47.624  1.00 39.94           C  
ATOM    406 HG21 THR A  29     -38.782 -21.724  48.491  1.00 39.94           H  
ATOM    407 HG22 THR A  29     -37.740 -22.360  47.194  1.00 39.94           H  
ATOM    408 HG23 THR A  29     -38.812 -20.982  46.877  1.00 39.94           H  
ATOM    409  OG1 THR A  29     -37.688 -19.311  48.511  1.00 39.94           O  
ATOM    410  HG1 THR A  29     -36.996 -18.654  48.611  1.00 39.94           H  
ATOM    411  N   LEU A  30     -33.793 -21.516  49.073  1.00 36.86           N  
ATOM    412  H   LEU A  30     -34.072 -22.469  49.258  1.00 36.86           H  
ATOM    413  CA  LEU A  30     -32.397 -21.276  48.729  1.00 36.86           C  
ATOM    414  HA  LEU A  30     -31.993 -20.489  49.366  1.00 36.86           H  
ATOM    415  C   LEU A  30     -32.339 -20.790  47.277  1.00 36.86           C  
ATOM    416  CB  LEU A  30     -31.604 -22.588  48.941  1.00 36.86           C  
ATOM    417  HB2 LEU A  30     -32.301 -23.425  48.991  1.00 36.86           H  
ATOM    418  HB3 LEU A  30     -30.972 -22.783  48.075  1.00 36.86           H  
ATOM    419  O   LEU A  30     -32.417 -21.582  46.339  1.00 36.86           O  
ATOM    420  CG  LEU A  30     -30.716 -22.575  50.200  1.00 36.86           C  
ATOM    421  HG  LEU A  30     -31.063 -21.809  50.894  1.00 36.86           H  
ATOM    422  CD1 LEU A  30     -30.773 -23.919  50.924  1.00 36.86           C  
ATOM    423 HD11 LEU A  30     -30.130 -23.891  51.803  1.00 36.86           H  
ATOM    424 HD12 LEU A  30     -31.796 -24.118  51.244  1.00 36.86           H  
ATOM    425 HD13 LEU A  30     -30.441 -24.717  50.259  1.00 36.86           H  
ATOM    426  CD2 LEU A  30     -29.260 -22.289  49.824  1.00 36.86           C  
ATOM    427 HD21 LEU A  30     -28.652 -22.234  50.727  1.00 36.86           H  
ATOM    428 HD22 LEU A  30     -29.195 -21.334  49.302  1.00 36.86           H  
ATOM    429 HD23 LEU A  30     -28.872 -23.079  49.180  1.00 36.86           H  
ATOM    430  N   VAL A  31     -32.209 -19.480  47.083  1.00 40.28           N  
ATOM    431  H   VAL A  31     -32.264 -18.860  47.879  1.00 40.28           H  
ATOM    432  CA  VAL A  31     -31.876 -18.924  45.772  1.00 40.28           C  
ATOM    433  HA  VAL A  31     -32.373 -19.511  45.001  1.00 40.28           H  
ATOM    434  C   VAL A  31     -30.373 -19.084  45.590  1.00 40.28           C  
ATOM    435  CB  VAL A  31     -32.354 -17.470  45.603  1.00 40.28           C  
ATOM    436  HB  VAL A  31     -31.845 -16.825  46.319  1.00 40.28           H  
ATOM    437  O   VAL A  31     -29.584 -18.213  45.945  1.00 40.28           O  
ATOM    438  CG1 VAL A  31     -32.063 -16.973  44.178  1.00 40.28           C  
ATOM    439 HG11 VAL A  31     -32.556 -17.614  43.448  1.00 40.28           H  
ATOM    440 HG12 VAL A  31     -30.989 -16.972  43.994  1.00 40.28           H  
ATOM    441 HG13 VAL A  31     -32.431 -15.953  44.066  1.00 40.28           H  
ATOM    442  CG2 VAL A  31     -33.867 -17.356  45.834  1.00 40.28           C  
ATOM    443 HG21 VAL A  31     -34.192 -16.329  45.664  1.00 40.28           H  
ATOM    444 HG22 VAL A  31     -34.111 -17.620  46.863  1.00 40.28           H  
ATOM    445 HG23 VAL A  31     -34.404 -18.020  45.157  1.00 40.28           H  
ATOM    446  N   VAL A  32     -29.960 -20.230  45.053  1.00 37.99           N  
ATOM    447  H   VAL A  32     -30.645 -20.950  44.872  1.00 37.99           H  
ATOM    448  CA  VAL A  32     -28.578 -20.428  44.610  1.00 37.99           C  
ATOM    449  HA  VAL A  32     -27.905 -20.001  45.354  1.00 37.99           H  
ATOM    450  C   VAL A  32     -28.403 -19.656  43.303  1.00 37.99           C  
ATOM    451  CB  VAL A  32     -28.222 -21.921  44.465  1.00 37.99           C  
ATOM    452  HB  VAL A  32     -28.829 -22.371  43.679  1.00 37.99           H  
ATOM    453  O   VAL A  32     -28.723 -20.152  42.223  1.00 37.99           O  
ATOM    454  CG1 VAL A  32     -26.738 -22.093  44.112  1.00 37.99           C  
ATOM    455 HG11 VAL A  32     -26.502 -21.558  43.192  1.00 37.99           H  
ATOM    456 HG12 VAL A  32     -26.514 -23.150  43.966  1.00 37.99           H  
ATOM    457 HG13 VAL A  32     -26.113 -21.704  44.916  1.00 37.99           H  
ATOM    458  CG2 VAL A  32     -28.476 -22.688  45.771  1.00 37.99           C  
ATOM    459 HG21 VAL A  32     -29.540 -22.683  46.007  1.00 37.99           H  
ATOM    460 HG22 VAL A  32     -27.924 -22.228  46.591  1.00 37.99           H  
ATOM    461 HG23 VAL A  32     -28.158 -23.724  45.660  1.00 37.99           H  
ATOM    462  N   LYS A  33     -27.898 -18.421  43.379  1.00 35.81           N  
ATOM    463  H   LYS A  33     -27.736 -18.025  44.294  1.00 35.81           H  
ATOM    464  CA  LYS A  33     -27.369 -17.738  42.193  1.00 35.81           C  
ATOM    465  HA  LYS A  33     -28.053 -17.886  41.358  1.00 35.81           H  
ATOM    466  C   LYS A  33     -26.051 -18.405  41.811  1.00 35.81           C  
ATOM    467  CB  LYS A  33     -27.207 -16.225  42.423  1.00 35.81           C  
ATOM    468  HB2 LYS A  33     -26.940 -16.030  43.462  1.00 35.81           H  
ATOM    469  HB3 LYS A  33     -26.392 -15.863  41.796  1.00 35.81           H  
ATOM    470  O   LYS A  33     -24.990 -18.051  42.311  1.00 35.81           O  
ATOM    471  CG  LYS A  33     -28.471 -15.442  42.040  1.00 35.81           C  
ATOM    472  HG2 LYS A  33     -28.736 -15.667  41.006  1.00 35.81           H  
ATOM    473  HG3 LYS A  33     -29.294 -15.736  42.691  1.00 35.81           H  
ATOM    474  CD  LYS A  33     -28.218 -13.935  42.177  1.00 35.81           C  
ATOM    475  HD2 LYS A  33     -27.355 -13.659  41.571  1.00 35.81           H  
ATOM    476  HD3 LYS A  33     -27.993 -13.715  43.220  1.00 35.81           H  
ATOM    477  CE  LYS A  33     -29.436 -13.120  41.728  1.00 35.81           C  
ATOM    478  HE2 LYS A  33     -29.627 -13.322  40.674  1.00 35.81           H  
ATOM    479  HE3 LYS A  33     -30.303 -13.455  42.298  1.00 35.81           H  
ATOM    480  NZ  LYS A  33     -29.215 -11.668  41.949  1.00 35.81           N  
ATOM    481  HZ1 LYS A  33     -29.039 -11.487  42.927  1.00 35.81           H  
ATOM    482  HZ2 LYS A  33     -28.410 -11.341  41.433  1.00 35.81           H  
ATOM    483  HZ3 LYS A  33     -30.023 -11.130  41.671  1.00 35.81           H  
ATOM    484  N   VAL A  34     -26.119 -19.374  40.903  1.00 33.78           N  
ATOM    485  H   VAL A  34     -27.034 -19.700  40.625  1.00 33.78           H  
ATOM    486  CA  VAL A  34     -24.931 -19.903  40.228  1.00 33.78           C  
ATOM    487  HA  VAL A  34     -24.148 -20.065  40.969  1.00 33.78           H  
ATOM    488  C   VAL A  34     -24.445 -18.838  39.245  1.00 33.78           C  
ATOM    489  CB  VAL A  34     -25.207 -21.253  39.530  1.00 33.78           C  
ATOM    490  HB  VAL A  34     -25.936 -21.112  38.732  1.00 33.78           H  
ATOM    491  O   VAL A  34     -24.824 -18.836  38.075  1.00 33.78           O  
ATOM    492  CG1 VAL A  34     -23.919 -21.837  38.928  1.00 33.78           C  
ATOM    493 HG11 VAL A  34     -23.172 -21.977  39.709  1.00 33.78           H  
ATOM    494 HG12 VAL A  34     -23.519 -21.168  38.166  1.00 33.78           H  
ATOM    495 HG13 VAL A  34     -24.134 -22.799  38.462  1.00 33.78           H  
ATOM    496  CG2 VAL A  34     -25.771 -22.293  40.504  1.00 33.78           C  
ATOM    497 HG21 VAL A  34     -26.747 -21.974  40.870  1.00 33.78           H  
ATOM    498 HG22 VAL A  34     -25.903 -23.248  39.996  1.00 33.78           H  
ATOM    499 HG23 VAL A  34     -25.093 -22.427  41.347  1.00 33.78           H  
ATOM    500  N   GLN A  35     -23.600 -17.914  39.700  1.00 35.39           N  
ATOM    501  H   GLN A  35     -23.384 -17.885  40.686  1.00 35.39           H  
ATOM    502  CA  GLN A  35     -22.750 -17.181  38.769  1.00 35.39           C  
ATOM    503  HA  GLN A  35     -23.323 -16.905  37.884  1.00 35.39           H  
ATOM    504  C   GLN A  35     -21.648 -18.139  38.321  1.00 35.39           C  
ATOM    505  CB  GLN A  35     -22.200 -15.884  39.378  1.00 35.39           C  
ATOM    506  HB2 GLN A  35     -21.819 -16.072  40.382  1.00 35.39           H  
ATOM    507  HB3 GLN A  35     -21.373 -15.545  38.754  1.00 35.39           H  
ATOM    508  O   GLN A  35     -20.611 -18.276  38.965  1.00 35.39           O  
ATOM    509  CG  GLN A  35     -23.258 -14.767  39.416  1.00 35.39           C  
ATOM    510  HG2 GLN A  35     -24.034 -15.027  40.136  1.00 35.39           H  
ATOM    511  HG3 GLN A  35     -23.716 -14.669  38.432  1.00 35.39           H  
ATOM    512  CD  GLN A  35     -22.664 -13.411  39.799  1.00 35.39           C  
ATOM    513  NE2 GLN A  35     -23.434 -12.346  39.757  1.00 35.39           N  
ATOM    514 HE21 GLN A  35     -22.981 -11.495  40.055  1.00 35.39           H  
ATOM    515 HE22 GLN A  35     -24.399 -12.396  39.463  1.00 35.39           H  
ATOM    516  OE1 GLN A  35     -21.500 -13.272  40.121  1.00 35.39           O  
ATOM    517  N   LYS A  36     -21.870 -18.834  37.199  1.00 33.07           N  
ATOM    518  H   LYS A  36     -22.776 -18.737  36.763  1.00 33.07           H  
ATOM    519  CA  LYS A  36     -20.744 -19.337  36.411  1.00 33.07           C  
ATOM    520  HA  LYS A  36     -20.109 -19.981  37.020  1.00 33.07           H  
ATOM    521  C   LYS A  36     -19.936 -18.102  36.027  1.00 33.07           C  
ATOM    522  CB  LYS A  36     -21.222 -20.091  35.151  1.00 33.07           C  
ATOM    523  HB2 LYS A  36     -22.172 -19.678  34.811  1.00 33.07           H  
ATOM    524  HB3 LYS A  36     -20.490 -19.934  34.358  1.00 33.07           H  
ATOM    525  O   LYS A  36     -20.345 -17.389  35.112  1.00 33.07           O  
ATOM    526  CG  LYS A  36     -21.346 -21.605  35.358  1.00 33.07           C  
ATOM    527  HG2 LYS A  36     -22.078 -21.808  36.140  1.00 33.07           H  
ATOM    528  HG3 LYS A  36     -20.379 -22.001  35.666  1.00 33.07           H  
ATOM    529  CD  LYS A  36     -21.784 -22.292  34.054  1.00 33.07           C  
ATOM    530  HD2 LYS A  36     -22.790 -21.957  33.800  1.00 33.07           H  
ATOM    531  HD3 LYS A  36     -21.100 -22.010  33.253  1.00 33.07           H  
ATOM    532  CE  LYS A  36     -21.766 -23.815  34.225  1.00 33.07           C  
ATOM    533  HE2 LYS A  36     -22.395 -24.075  35.076  1.00 33.07           H  
ATOM    534  HE3 LYS A  36     -20.748 -24.124  34.464  1.00 33.07           H  
ATOM    535  NZ  LYS A  36     -22.243 -24.515  33.005  1.00 33.07           N  
ATOM    536  HZ1 LYS A  36     -21.654 -24.288  32.217  1.00 33.07           H  
ATOM    537  HZ2 LYS A  36     -23.194 -24.247  32.794  1.00 33.07           H  
ATOM    538  HZ3 LYS A  36     -22.216 -25.514  33.145  1.00 33.07           H  
ATOM    539  N   LYS A  37     -18.815 -17.841  36.707  1.00 40.40           N  
ATOM    540  H   LYS A  37     -18.625 -18.366  37.549  1.00 40.40           H  
ATOM    541  CA  LYS A  37     -17.761 -17.002  36.136  1.00 40.40           C  
ATOM    542  HA  LYS A  37     -18.153 -16.023  35.863  1.00 40.40           H  
ATOM    543  C   LYS A  37     -17.332 -17.713  34.858  1.00 40.40           C  
ATOM    544  CB  LYS A  37     -16.584 -16.811  37.111  1.00 40.40           C  
ATOM    545  HB2 LYS A  37     -16.314 -17.765  37.564  1.00 40.40           H  
ATOM    546  HB3 LYS A  37     -15.730 -16.459  36.532  1.00 40.40           H  
ATOM    547  O   LYS A  37     -16.597 -18.696  34.907  1.00 40.40           O  
ATOM    548  CG  LYS A  37     -16.874 -15.774  38.209  1.00 40.40           C  
ATOM    549  HG2 LYS A  37     -17.632 -16.161  38.890  1.00 40.40           H  
ATOM    550  HG3 LYS A  37     -17.245 -14.859  37.747  1.00 40.40           H  
ATOM    551  CD  LYS A  37     -15.588 -15.454  38.984  1.00 40.40           C  
ATOM    552  HD2 LYS A  37     -15.236 -16.354  39.488  1.00 40.40           H  
ATOM    553  HD3 LYS A  37     -14.828 -15.127  38.274  1.00 40.40           H  
ATOM    554  CE  LYS A  37     -15.818 -14.341  40.012  1.00 40.40           C  
ATOM    555  HE2 LYS A  37     -16.297 -13.501  39.508  1.00 40.40           H  
ATOM    556  HE3 LYS A  37     -16.499 -14.703  40.782  1.00 40.40           H  
ATOM    557  NZ  LYS A  37     -14.533 -13.898  40.609  1.00 40.40           N  
ATOM    558  HZ1 LYS A  37     -14.068 -14.665  41.073  1.00 40.40           H  
ATOM    559  HZ2 LYS A  37     -14.686 -13.150  41.270  1.00 40.40           H  
ATOM    560  HZ3 LYS A  37     -13.923 -13.553  39.882  1.00 40.40           H  
ATOM    561  N   ALA A  38     -17.925 -17.330  33.727  1.00 50.25           N  
ATOM    562  H   ALA A  38     -18.587 -16.569  33.781  1.00 50.25           H  
ATOM    563  CA  ALA A  38     -17.406 -17.701  32.424  1.00 50.25           C  
ATOM    564  HA  ALA A  38     -17.494 -18.777  32.275  1.00 50.25           H  
ATOM    565  C   ALA A  38     -15.933 -17.299  32.470  1.00 50.25           C  
ATOM    566  CB  ALA A  38     -18.196 -16.944  31.347  1.00 50.25           C  
ATOM    567  HB1 ALA A  38     -17.787 -17.181  30.364  1.00 50.25           H  
ATOM    568  HB2 ALA A  38     -18.111 -15.870  31.510  1.00 50.25           H  
ATOM    569  HB3 ALA A  38     -19.246 -17.233  31.385  1.00 50.25           H  
ATOM    570  O   ALA A  38     -15.679 -16.132  32.741  1.00 50.25           O  
ATOM    571  N   GLY A  39     -15.016 -18.271  32.366  1.00 52.31           N  
ATOM    572  H   GLY A  39     -15.322 -19.227  32.250  1.00 52.31           H  
ATOM    573  CA  GLY A  39     -13.593 -18.040  32.623  1.00 52.31           C  
ATOM    574  HA2 GLY A  39     -13.425 -17.977  33.699  1.00 52.31           H  
ATOM    575  HA3 GLY A  39     -12.992 -18.854  32.217  1.00 52.31           H  
ATOM    576  C   GLY A  39     -13.156 -16.739  31.966  1.00 52.31           C  
ATOM    577  O   GLY A  39     -13.408 -16.580  30.767  1.00 52.31           O  
ATOM    578  N   ASP A  40     -12.639 -15.810  32.778  1.00 63.42           N  
ATOM    579  H   ASP A  40     -12.535 -16.005  33.763  1.00 63.42           H  
ATOM    580  CA  ASP A  40     -12.340 -14.447  32.346  1.00 63.42           C  
ATOM    581  HA  ASP A  40     -13.277 -13.934  32.130  1.00 63.42           H  
ATOM    582  C   ASP A  40     -11.532 -14.527  31.048  1.00 63.42           C  
ATOM    583  CB  ASP A  40     -11.602 -13.655  33.449  1.00 63.42           C  
ATOM    584  HB2 ASP A  40     -11.120 -12.794  32.987  1.00 63.42           H  
ATOM    585  HB3 ASP A  40     -10.820 -14.281  33.880  1.00 63.42           H  
ATOM    586  O   ASP A  40     -10.463 -15.143  30.987  1.00 63.42           O  
ATOM    587  CG  ASP A  40     -12.525 -13.126  34.561  1.00 63.42           C  
ATOM    588  OD1 ASP A  40     -13.678 -12.758  34.245  1.00 63.42           O  
ATOM    589  OD2 ASP A  40     -12.104 -13.152  35.742  1.00 63.42           O  
ATOM    590  N   LEU A  41     -12.107 -13.998  29.965  1.00 69.48           N  
ATOM    591  H   LEU A  41     -12.960 -13.476  30.102  1.00 69.48           H  
ATOM    592  CA  LEU A  41     -11.381 -13.842  28.711  1.00 69.48           C  
ATOM    593  HA  LEU A  41     -11.054 -14.824  28.370  1.00 69.48           H  
ATOM    594  C   LEU A  41     -10.160 -12.963  29.025  1.00 69.48           C  
ATOM    595  CB  LEU A  41     -12.296 -13.182  27.663  1.00 69.48           C  
ATOM    596  HB2 LEU A  41     -12.789 -12.331  28.133  1.00 69.48           H  
ATOM    597  HB3 LEU A  41     -11.684 -12.787  26.852  1.00 69.48           H  
ATOM    598  O   LEU A  41     -10.344 -11.953  29.698  1.00 69.48           O  
ATOM    599  CG  LEU A  41     -13.357 -14.130  27.076  1.00 69.48           C  
ATOM    600  HG  LEU A  41     -13.806 -14.730  27.868  1.00 69.48           H  
ATOM    601  CD1 LEU A  41     -14.473 -13.332  26.399  1.00 69.48           C  
ATOM    602 HD11 LEU A  41     -14.056 -12.694  25.619  1.00 69.48           H  
ATOM    603 HD12 LEU A  41     -15.218 -14.005  25.973  1.00 69.48           H  
ATOM    604 HD13 LEU A  41     -14.955 -12.695  27.141  1.00 69.48           H  
ATOM    605  CD2 LEU A  41     -12.746 -15.063  26.025  1.00 69.48           C  
ATOM    606 HD21 LEU A  41     -13.534 -15.662  25.569  1.00 69.48           H  
ATOM    607 HD22 LEU A  41     -12.030 -15.729  26.507  1.00 69.48           H  
ATOM    608 HD23 LEU A  41     -12.229 -14.482  25.261  1.00 69.48           H  
ATOM    609  N   PRO A  42      -8.941 -13.297  28.559  1.00 71.22           N  
ATOM    610  CA  PRO A  42      -7.764 -12.468  28.827  1.00 71.22           C  
ATOM    611  HA  PRO A  42      -7.506 -12.522  29.885  1.00 71.22           H  
ATOM    612  C   PRO A  42      -8.027 -11.036  28.410  1.00 71.22           C  
ATOM    613  CB  PRO A  42      -6.631 -13.012  27.956  1.00 71.22           C  
ATOM    614  HB2 PRO A  42      -6.554 -12.461  27.019  1.00 71.22           H  
ATOM    615  HB3 PRO A  42      -5.678 -12.993  28.484  1.00 71.22           H  
ATOM    616  O   PRO A  42      -8.622 -10.853  27.355  1.00 71.22           O  
ATOM    617  CG  PRO A  42      -7.076 -14.427  27.659  1.00 71.22           C  
ATOM    618  HG2 PRO A  42      -6.708 -15.057  28.468  1.00 71.22           H  
ATOM    619  HG3 PRO A  42      -6.696 -14.759  26.693  1.00 71.22           H  
ATOM    620  CD  PRO A  42      -8.603 -14.407  27.696  1.00 71.22           C  
ATOM    621  HD2 PRO A  42      -9.001 -14.227  26.697  1.00 71.22           H  
ATOM    622  HD3 PRO A  42      -8.975 -15.350  28.098  1.00 71.22           H  
ATOM    623  N   ASP A  43      -7.555 -10.038  29.143  1.00 80.54           N  
ATOM    624  H   ASP A  43      -7.185 -10.219  30.065  1.00 80.54           H  
ATOM    625  CA  ASP A  43      -7.763  -8.641  28.757  1.00 80.54           C  
ATOM    626  HA  ASP A  43      -8.837  -8.460  28.732  1.00 80.54           H  
ATOM    627  C   ASP A  43      -7.211  -8.337  27.357  1.00 80.54           C  
ATOM    628  CB  ASP A  43      -7.179  -7.693  29.807  1.00 80.54           C  
ATOM    629  HB2 ASP A  43      -6.120  -7.914  29.940  1.00 80.54           H  
ATOM    630  HB3 ASP A  43      -7.272  -6.668  29.448  1.00 80.54           H  
ATOM    631  O   ASP A  43      -6.254  -8.952  26.873  1.00 80.54           O  
ATOM    632  CG  ASP A  43      -7.909  -7.799  31.149  1.00 80.54           C  
ATOM    633  OD1 ASP A  43      -9.117  -8.114  31.127  1.00 80.54           O  
ATOM    634  OD2 ASP A  43      -7.226  -7.600  32.176  1.00 80.54           O  
ATOM    635  N   ARG A  44      -7.884  -7.423  26.656  1.00 87.43           N  
ATOM    636  H   ARG A  44      -8.591  -6.881  27.134  1.00 87.43           H  
ATOM    637  CA  ARG A  44      -7.515  -7.025  25.300  1.00 87.43           C  
ATOM    638  HA  ARG A  44      -7.194  -7.909  24.751  1.00 87.43           H  
ATOM    639  C   ARG A  44      -6.336  -6.075  25.431  1.00 87.43           C  
ATOM    640  CB  ARG A  44      -8.725  -6.386  24.599  1.00 87.43           C  
ATOM    641  HB2 ARG A  44      -8.932  -5.410  25.038  1.00 87.43           H  
ATOM    642  HB3 ARG A  44      -9.604  -7.008  24.766  1.00 87.43           H  
ATOM    643  O   ARG A  44      -6.397  -5.130  26.209  1.00 87.43           O  
ATOM    644  CG  ARG A  44      -8.535  -6.234  23.087  1.00 87.43           C  
ATOM    645  HG2 ARG A  44      -8.138  -7.158  22.668  1.00 87.43           H  
ATOM    646  HG3 ARG A  44      -7.843  -5.416  22.887  1.00 87.43           H  
ATOM    647  CD  ARG A  44      -9.898  -5.943  22.450  1.00 87.43           C  
ATOM    648  HD2 ARG A  44     -10.567  -6.782  22.642  1.00 87.43           H  
ATOM    649  HD3 ARG A  44     -10.342  -5.063  22.916  1.00 87.43           H  
ATOM    650  NE  ARG A  44      -9.794  -5.759  20.999  1.00 87.43           N  
ATOM    651  HE  ARG A  44     -10.049  -6.539  20.411  1.00 87.43           H  
ATOM    652  NH1 ARG A  44      -9.355  -3.507  21.027  1.00 87.43           N  
ATOM    653 HH11 ARG A  44      -9.462  -3.505  22.031  1.00 87.43           H  
ATOM    654 HH12 ARG A  44      -9.291  -2.621  20.548  1.00 87.43           H  
ATOM    655  NH2 ARG A  44      -9.570  -4.637  19.092  1.00 87.43           N  
ATOM    656 HH21 ARG A  44      -9.407  -3.789  18.569  1.00 87.43           H  
ATOM    657 HH22 ARG A  44      -9.959  -5.455  18.644  1.00 87.43           H  
ATOM    658  CZ  ARG A  44      -9.568  -4.620  20.382  1.00 87.43           C  
ATOM    659  N   ASP A  45      -5.261  -6.339  24.695  1.00 88.34           N  
ATOM    660  H   ASP A  45      -5.251  -7.158  24.105  1.00 88.34           H  
ATOM    661  CA  ASP A  45      -4.095  -5.451  24.713  1.00 88.34           C  
ATOM    662  HA  ASP A  45      -3.782  -5.328  25.749  1.00 88.34           H  
ATOM    663  C   ASP A  45      -4.481  -4.066  24.172  1.00 88.34           C  
ATOM    664  CB  ASP A  45      -2.943  -6.103  23.932  1.00 88.34           C  
ATOM    665  HB2 ASP A  45      -3.162  -6.053  22.865  1.00 88.34           H  
ATOM    666  HB3 ASP A  45      -2.895  -7.158  24.205  1.00 88.34           H  
ATOM    667  O   ASP A  45      -5.423  -3.947  23.392  1.00 88.34           O  
ATOM    668  CG  ASP A  45      -1.555  -5.502  24.210  1.00 88.34           C  
ATOM    669  OD1 ASP A  45      -1.344  -4.845  25.257  1.00 88.34           O  
ATOM    670  OD2 ASP A  45      -0.652  -5.761  23.383  1.00 88.34           O  
ATOM    671  N   THR A  46      -3.762  -3.027  24.577  1.00 93.54           N  
ATOM    672  H   THR A  46      -2.968  -3.204  25.177  1.00 93.54           H  
ATOM    673  CA  THR A  46      -3.974  -1.642  24.130  1.00 93.54           C  
ATOM    674  HA  THR A  46      -4.537  -1.643  23.197  1.00 93.54           H  
ATOM    675  C   THR A  46      -2.632  -0.981  23.854  1.00 93.54           C  
ATOM    676  CB  THR A  46      -4.763  -0.798  25.152  1.00 93.54           C  
ATOM    677  HB  THR A  46      -4.879   0.209  24.750  1.00 93.54           H  
ATOM    678  O   THR A  46      -1.579  -1.460  24.288  1.00 93.54           O  
ATOM    679  CG2 THR A  46      -6.164  -1.341  25.430  1.00 93.54           C  
ATOM    680 HG21 THR A  46      -6.102  -2.319  25.907  1.00 93.54           H  
ATOM    681 HG22 THR A  46      -6.715  -1.431  24.494  1.00 93.54           H  
ATOM    682 HG23 THR A  46      -6.691  -0.656  26.093  1.00 93.54           H  
ATOM    683  OG1 THR A  46      -4.071  -0.697  26.379  1.00 93.54           O  
ATOM    684  HG1 THR A  46      -3.343  -0.085  26.256  1.00 93.54           H  
ATOM    685  N   TRP A  47      -2.642   0.159  23.163  1.00 95.36           N  
ATOM    686  H   TRP A  47      -3.514   0.522  22.806  1.00 95.36           H  
ATOM    687  CA  TRP A  47      -1.424   0.954  23.002  1.00 95.36           C  
ATOM    688  HA  TRP A  47      -0.676   0.331  22.510  1.00 95.36           H  
ATOM    689  C   TRP A  47      -0.866   1.380  24.364  1.00 95.36           C  
ATOM    690  CB  TRP A  47      -1.703   2.158  22.110  1.00 95.36           C  
ATOM    691  HB2 TRP A  47      -0.790   2.746  22.012  1.00 95.36           H  
ATOM    692  HB3 TRP A  47      -2.447   2.790  22.597  1.00 95.36           H  
ATOM    693  O   TRP A  47      -1.606   1.854  25.228  1.00 95.36           O  
ATOM    694  CG  TRP A  47      -2.192   1.797  20.744  1.00 95.36           C  
ATOM    695  CD1 TRP A  47      -3.382   2.164  20.234  1.00 95.36           C  
ATOM    696  HD1 TRP A  47      -4.102   2.776  20.758  1.00 95.36           H  
ATOM    697  CD2 TRP A  47      -1.569   0.964  19.719  1.00 95.36           C  
ATOM    698  CE2 TRP A  47      -2.459   0.886  18.605  1.00 95.36           C  
ATOM    699  CE3 TRP A  47      -0.347   0.264  19.613  1.00 95.36           C  
ATOM    700  HE3 TRP A  47       0.355   0.288  20.434  1.00 95.36           H  
ATOM    701  NE1 TRP A  47      -3.535   1.661  18.962  1.00 95.36           N  
ATOM    702  HE1 TRP A  47      -4.363   1.801  18.399  1.00 95.36           H  
ATOM    703  CH2 TRP A  47      -0.940  -0.538  17.381  1.00 95.36           C  
ATOM    704  HH2 TRP A  47      -0.688  -1.106  16.498  1.00 95.36           H  
ATOM    705  CZ2 TRP A  47      -2.167   0.139  17.460  1.00 95.36           C  
ATOM    706  HZ2 TRP A  47      -2.878   0.100  16.648  1.00 95.36           H  
ATOM    707  CZ3 TRP A  47      -0.028  -0.458  18.448  1.00 95.36           C  
ATOM    708  HZ3 TRP A  47       0.919  -0.974  18.376  1.00 95.36           H  
ATOM    709  N   LYS A  48       0.444   1.194  24.567  1.00 92.67           N  
ATOM    710  H   LYS A  48       0.999   0.867  23.790  1.00 92.67           H  
ATOM    711  CA  LYS A  48       1.113   1.475  25.851  1.00 92.67           C  
ATOM    712  HA  LYS A  48       0.368   1.513  26.645  1.00 92.67           H  
ATOM    713  C   LYS A  48       1.779   2.844  25.849  1.00 92.67           C  
ATOM    714  CB  LYS A  48       2.124   0.363  26.181  1.00 92.67           C  
ATOM    715  HB2 LYS A  48       2.677   0.644  27.077  1.00 92.67           H  
ATOM    716  HB3 LYS A  48       2.825   0.246  25.354  1.00 92.67           H  
ATOM    717  O   LYS A  48       1.812   3.521  26.874  1.00 92.67           O  
ATOM    718  CG  LYS A  48       1.398  -0.962  26.440  1.00 92.67           C  
ATOM    719  HG2 LYS A  48       0.873  -1.261  25.533  1.00 92.67           H  
ATOM    720  HG3 LYS A  48       0.661  -0.807  27.227  1.00 92.67           H  
ATOM    721  CD  LYS A  48       2.333  -2.104  26.853  1.00 92.67           C  
ATOM    722  HD2 LYS A  48       2.852  -1.847  27.776  1.00 92.67           H  
ATOM    723  HD3 LYS A  48       3.045  -2.297  26.051  1.00 92.67           H  
ATOM    724  CE  LYS A  48       1.416  -3.315  27.065  1.00 92.67           C  
ATOM    725  HE2 LYS A  48       0.721  -3.092  27.875  1.00 92.67           H  
ATOM    726  HE3 LYS A  48       0.799  -3.444  26.176  1.00 92.67           H  
ATOM    727  NZ  LYS A  48       2.138  -4.575  27.343  1.00 92.67           N  
ATOM    728  HZ1 LYS A  48       2.746  -4.806  26.570  1.00 92.67           H  
ATOM    729  HZ2 LYS A  48       1.441  -5.304  27.388  1.00 92.67           H  
ATOM    730  HZ3 LYS A  48       2.628  -4.533  28.226  1.00 92.67           H  
ATOM    731  N   GLY A  49       2.336   3.238  24.710  1.00 91.59           N  
ATOM    732  H   GLY A  49       2.304   2.615  23.916  1.00 91.59           H  
ATOM    733  CA  GLY A  49       2.950   4.534  24.489  1.00 91.59           C  
ATOM    734  HA2 GLY A  49       3.840   4.410  23.872  1.00 91.59           H  
ATOM    735  HA3 GLY A  49       3.263   4.957  25.443  1.00 91.59           H  
ATOM    736  C   GLY A  49       2.011   5.518  23.796  1.00 91.59           C  
ATOM    737  O   GLY A  49       1.078   5.159  23.081  1.00 91.59           O  
ATOM    738  N   ARG A  50       2.300   6.806  23.995  1.00 88.99           N  
ATOM    739  H   ARG A  50       3.080   7.010  24.603  1.00 88.99           H  
ATOM    740  CA  ARG A  50       1.503   7.923  23.470  1.00 88.99           C  
ATOM    741  HA  ARG A  50       0.464   7.781  23.767  1.00 88.99           H  
ATOM    742  C   ARG A  50       1.490   8.005  21.940  1.00 88.99           C  
ATOM    743  CB  ARG A  50       2.047   9.218  24.086  1.00 88.99           C  
ATOM    744  HB2 ARG A  50       2.006   9.132  25.172  1.00 88.99           H  
ATOM    745  HB3 ARG A  50       3.088   9.345  23.787  1.00 88.99           H  
ATOM    746  O   ARG A  50       0.521   8.500  21.380  1.00 88.99           O  
ATOM    747  CG  ARG A  50       1.251  10.455  23.658  1.00 88.99           C  
ATOM    748  HG2 ARG A  50       1.306  10.587  22.578  1.00 88.99           H  
ATOM    749  HG3 ARG A  50       0.209  10.336  23.955  1.00 88.99           H  
ATOM    750  CD  ARG A  50       1.838  11.702  24.311  1.00 88.99           C  
ATOM    751  HD2 ARG A  50       1.819  11.574  25.393  1.00 88.99           H  
ATOM    752  HD3 ARG A  50       2.869  11.815  23.978  1.00 88.99           H  
ATOM    753  NE  ARG A  50       1.058  12.891  23.935  1.00 88.99           N  
ATOM    754  HE  ARG A  50       0.270  12.723  23.326  1.00 88.99           H  
ATOM    755  NH1 ARG A  50       2.290  14.423  25.113  1.00 88.99           N  
ATOM    756 HH11 ARG A  50       2.911  13.676  25.390  1.00 88.99           H  
ATOM    757 HH12 ARG A  50       2.437  15.361  25.458  1.00 88.99           H  
ATOM    758  NH2 ARG A  50       0.451  15.079  24.025  1.00 88.99           N  
ATOM    759 HH21 ARG A  50      -0.406  14.830  23.552  1.00 88.99           H  
ATOM    760 HH22 ARG A  50       0.571  15.997  24.429  1.00 88.99           H  
ATOM    761  CZ  ARG A  50       1.273  14.123  24.353  1.00 88.99           C  
ATOM    762  N   PHE A  51       2.573   7.593  21.281  1.00 95.30           N  
ATOM    763  H   PHE A  51       3.323   7.157  21.798  1.00 95.30           H  
ATOM    764  CA  PHE A  51       2.719   7.697  19.826  1.00 95.30           C  
ATOM    765  HA  PHE A  51       1.908   8.309  19.429  1.00 95.30           H  
ATOM    766  C   PHE A  51       2.583   6.351  19.110  1.00 95.30           C  
ATOM    767  CB  PHE A  51       4.033   8.409  19.467  1.00 95.30           C  
ATOM    768  HB2 PHE A  51       4.878   7.823  19.828  1.00 95.30           H  
ATOM    769  HB3 PHE A  51       4.121   8.453  18.381  1.00 95.30           H  
ATOM    770  O   PHE A  51       2.720   6.318  17.893  1.00 95.30           O  
ATOM    771  CG  PHE A  51       4.149   9.826  19.985  1.00 95.30           C  
ATOM    772  CD1 PHE A  51       3.374  10.843  19.399  1.00 95.30           C  
ATOM    773  HD1 PHE A  51       2.686  10.601  18.602  1.00 95.30           H  
ATOM    774  CD2 PHE A  51       5.049  10.140  21.020  1.00 95.30           C  
ATOM    775  HD2 PHE A  51       5.657   9.361  21.457  1.00 95.30           H  
ATOM    776  CE1 PHE A  51       3.506  12.172  19.835  1.00 95.30           C  
ATOM    777  HE1 PHE A  51       2.921  12.947  19.364  1.00 95.30           H  
ATOM    778  CE2 PHE A  51       5.180  11.470  21.459  1.00 95.30           C  
ATOM    779  HE2 PHE A  51       5.894  11.710  22.234  1.00 95.30           H  
ATOM    780  CZ  PHE A  51       4.412  12.486  20.864  1.00 95.30           C  
ATOM    781  HZ  PHE A  51       4.534  13.511  21.182  1.00 95.30           H  
ATOM    782  N   ASP A  52       2.292   5.259  19.823  1.00 97.13           N  
ATOM    783  H   ASP A  52       2.195   5.328  20.826  1.00 97.13           H  
ATOM    784  CA  ASP A  52       2.277   3.911  19.243  1.00 97.13           C  
ATOM    785  HA  ASP A  52       3.254   3.697  18.810  1.00 97.13           H  
ATOM    786  C   ASP A  52       1.230   3.803  18.127  1.00 97.13           C  
ATOM    787  CB  ASP A  52       1.985   2.860  20.324  1.00 97.13           C  
ATOM    788  HB2 ASP A  52       1.950   1.886  19.835  1.00 97.13           H  
ATOM    789  HB3 ASP A  52       1.002   3.062  20.749  1.00 97.13           H  
ATOM    790  O   ASP A  52       1.545   3.349  17.028  1.00 97.13           O  
ATOM    791  CG  ASP A  52       2.998   2.773  21.469  1.00 97.13           C  
ATOM    792  OD1 ASP A  52       3.921   3.621  21.547  1.00 97.13           O  
ATOM    793  OD2 ASP A  52       2.805   1.881  22.330  1.00 97.13           O  
ATOM    794  N   PHE A  53       0.014   4.305  18.372  1.00 98.12           N  
ATOM    795  H   PHE A  53      -0.191   4.623  19.308  1.00 98.12           H  
ATOM    796  CA  PHE A  53      -1.051   4.380  17.368  1.00 98.12           C  
ATOM    797  HA  PHE A  53      -1.280   3.376  17.013  1.00 98.12           H  
ATOM    798  C   PHE A  53      -0.642   5.226  16.159  1.00 98.12           C  
ATOM    799  CB  PHE A  53      -2.308   4.981  18.008  1.00 98.12           C  
ATOM    800  HB2 PHE A  53      -2.678   4.287  18.762  1.00 98.12           H  
ATOM    801  HB3 PHE A  53      -2.043   5.904  18.523  1.00 98.12           H  
ATOM    802  O   PHE A  53      -0.749   4.777  15.018  1.00 98.12           O  
ATOM    803  CG  PHE A  53      -3.416   5.276  17.011  1.00 98.12           C  
ATOM    804  CD1 PHE A  53      -3.815   6.604  16.767  1.00 98.12           C  
ATOM    805  HD1 PHE A  53      -3.361   7.418  17.313  1.00 98.12           H  
ATOM    806  CD2 PHE A  53      -4.021   4.225  16.297  1.00 98.12           C  
ATOM    807  HD2 PHE A  53      -3.722   3.203  16.479  1.00 98.12           H  
ATOM    808  CE1 PHE A  53      -4.806   6.877  15.808  1.00 98.12           C  
ATOM    809  HE1 PHE A  53      -5.108   7.897  15.617  1.00 98.12           H  
ATOM    810  CE2 PHE A  53      -5.008   4.503  15.335  1.00 98.12           C  
ATOM    811  HE2 PHE A  53      -5.452   3.700  14.764  1.00 98.12           H  
ATOM    812  CZ  PHE A  53      -5.394   5.829  15.084  1.00 98.12           C  
ATOM    813  HZ  PHE A  53      -6.131   6.039  14.323  1.00 98.12           H  
ATOM    814  N   LEU A  54      -0.139   6.439  16.414  1.00 98.01           N  
ATOM    815  H   LEU A  54      -0.063   6.723  17.380  1.00 98.01           H  
ATOM    816  CA  LEU A  54       0.259   7.381  15.371  1.00 98.01           C  
ATOM    817  HA  LEU A  54      -0.610   7.577  14.743  1.00 98.01           H  
ATOM    818  C   LEU A  54       1.351   6.778  14.479  1.00 98.01           C  
ATOM    819  CB  LEU A  54       0.732   8.692  16.031  1.00 98.01           C  
ATOM    820  HB2 LEU A  54       1.620   8.477  16.625  1.00 98.01           H  
ATOM    821  HB3 LEU A  54      -0.042   9.056  16.707  1.00 98.01           H  
ATOM    822  O   LEU A  54       1.220   6.787  13.260  1.00 98.01           O  
ATOM    823  CG  LEU A  54       1.070   9.799  15.014  1.00 98.01           C  
ATOM    824  HG  LEU A  54       1.668   9.394  14.198  1.00 98.01           H  
ATOM    825  CD1 LEU A  54      -0.199  10.425  14.445  1.00 98.01           C  
ATOM    826 HD11 LEU A  54      -0.872   9.645  14.089  1.00 98.01           H  
ATOM    827 HD12 LEU A  54      -0.719  10.987  15.221  1.00 98.01           H  
ATOM    828 HD13 LEU A  54       0.051  11.086  13.615  1.00 98.01           H  
ATOM    829  CD2 LEU A  54       1.876  10.913  15.683  1.00 98.01           C  
ATOM    830 HD21 LEU A  54       2.098  11.690  14.950  1.00 98.01           H  
ATOM    831 HD22 LEU A  54       1.305  11.338  16.508  1.00 98.01           H  
ATOM    832 HD23 LEU A  54       2.815  10.504  16.055  1.00 98.01           H  
ATOM    833  N   MET A  55       2.404   6.221  15.080  1.00 97.57           N  
ATOM    834  H   MET A  55       2.428   6.206  16.090  1.00 97.57           H  
ATOM    835  CA  MET A  55       3.515   5.604  14.357  1.00 97.57           C  
ATOM    836  HA  MET A  55       3.868   6.303  13.597  1.00 97.57           H  
ATOM    837  C   MET A  55       3.080   4.338  13.617  1.00 97.57           C  
ATOM    838  CB  MET A  55       4.674   5.303  15.318  1.00 97.57           C  
ATOM    839  HB2 MET A  55       5.413   4.691  14.801  1.00 97.57           H  
ATOM    840  HB3 MET A  55       4.301   4.730  16.166  1.00 97.57           H  
ATOM    841  O   MET A  55       3.499   4.148  12.480  1.00 97.57           O  
ATOM    842  CG  MET A  55       5.370   6.571  15.835  1.00 97.57           C  
ATOM    843  HG2 MET A  55       6.175   6.263  16.502  1.00 97.57           H  
ATOM    844  HG3 MET A  55       4.654   7.140  16.427  1.00 97.57           H  
ATOM    845  SD  MET A  55       6.066   7.694  14.582  1.00 97.57           S  
ATOM    846  CE  MET A  55       7.206   6.572  13.738  1.00 97.57           C  
ATOM    847  HE1 MET A  55       7.860   6.089  14.464  1.00 97.57           H  
ATOM    848  HE2 MET A  55       6.622   5.817  13.211  1.00 97.57           H  
ATOM    849  HE3 MET A  55       7.800   7.128  13.013  1.00 97.57           H  
ATOM    850  N   SER A  56       2.192   3.525  14.201  1.00 98.37           N  
ATOM    851  H   SER A  56       1.904   3.720  15.149  1.00 98.37           H  
ATOM    852  CA  SER A  56       1.594   2.360  13.525  1.00 98.37           C  
ATOM    853  HA  SER A  56       2.374   1.679  13.183  1.00 98.37           H  
ATOM    854  C   SER A  56       0.807   2.768  12.286  1.00 98.37           C  
ATOM    855  CB  SER A  56       0.699   1.561  14.473  1.00 98.37           C  
ATOM    856  HB2 SER A  56      -0.130   2.178  14.821  1.00 98.37           H  
ATOM    857  HB3 SER A  56       0.297   0.701  13.937  1.00 98.37           H  
ATOM    858  O   SER A  56       0.947   2.155  11.233  1.00 98.37           O  
ATOM    859  OG  SER A  56       1.447   1.103  15.580  1.00 98.37           O  
ATOM    860  HG  SER A  56       1.520   1.835  16.197  1.00 98.37           H  
ATOM    861  N   CYS A  57       0.035   3.850  12.376  1.00 98.52           N  
ATOM    862  H   CYS A  57      -0.067   4.298  13.276  1.00 98.52           H  
ATOM    863  CA  CYS A  57      -0.692   4.407  11.242  1.00 98.52           C  
ATOM    864  HA  CYS A  57      -1.261   3.615  10.754  1.00 98.52           H  
ATOM    865  C   CYS A  57       0.240   5.011  10.180  1.00 98.52           C  
ATOM    866  CB  CYS A  57      -1.667   5.454  11.775  1.00 98.52           C  
ATOM    867  HB2 CYS A  57      -2.076   6.011  10.932  1.00 98.52           H  
ATOM    868  HB3 CYS A  57      -1.155   6.148  12.441  1.00 98.52           H  
ATOM    869  O   CYS A  57      -0.012   4.844   8.990  1.00 98.52           O  
ATOM    870  SG  CYS A  57      -3.032   4.653  12.650  1.00 98.52           S  
ATOM    871  HG  CYS A  57      -2.367   4.424  13.786  1.00 98.52           H  
ATOM    872  N   VAL A  58       1.326   5.681  10.588  1.00 98.31           N  
ATOM    873  H   VAL A  58       1.455   5.816  11.581  1.00 98.31           H  
ATOM    874  CA  VAL A  58       2.356   6.191   9.666  1.00 98.31           C  
ATOM    875  HA  VAL A  58       1.871   6.800   8.902  1.00 98.31           H  
ATOM    876  C   VAL A  58       3.037   5.040   8.923  1.00 98.31           C  
ATOM    877  CB  VAL A  58       3.386   7.077  10.402  1.00 98.31           C  
ATOM    878  HB  VAL A  58       3.733   6.560  11.297  1.00 98.31           H  
ATOM    879  O   VAL A  58       3.114   5.095   7.700  1.00 98.31           O  
ATOM    880  CG1 VAL A  58       4.611   7.436   9.552  1.00 98.31           C  
ATOM    881 HG11 VAL A  58       4.284   7.996   8.676  1.00 98.31           H  
ATOM    882 HG12 VAL A  58       5.298   8.046  10.138  1.00 98.31           H  
ATOM    883 HG13 VAL A  58       5.143   6.536   9.243  1.00 98.31           H  
ATOM    884  CG2 VAL A  58       2.767   8.423  10.807  1.00 98.31           C  
ATOM    885 HG21 VAL A  58       2.457   8.977   9.922  1.00 98.31           H  
ATOM    886 HG22 VAL A  58       1.896   8.261  11.442  1.00 98.31           H  
ATOM    887 HG23 VAL A  58       3.493   9.009  11.371  1.00 98.31           H  
ATOM    888  N   GLY A  59       3.488   4.000   9.630  1.00 97.36           N  
ATOM    889  H   GLY A  59       3.401   4.015  10.637  1.00 97.36           H  
ATOM    890  CA  GLY A  59       4.104   2.821   9.015  1.00 97.36           C  
ATOM    891  HA2 GLY A  59       4.458   2.154   9.801  1.00 97.36           H  
ATOM    892  HA3 GLY A  59       4.959   3.120   8.409  1.00 97.36           H  
ATOM    893  C   GLY A  59       3.130   2.043   8.125  1.00 97.36           C  
ATOM    894  O   GLY A  59       3.500   1.576   7.054  1.00 97.36           O  
ATOM    895  N   TYR A  60       1.856   1.954   8.517  1.00 97.98           N  
ATOM    896  H   TYR A  60       1.601   2.293   9.433  1.00 97.98           H  
ATOM    897  CA  TYR A  60       0.832   1.315   7.693  1.00 97.98           C  
ATOM    898  HA  TYR A  60       1.181   0.315   7.436  1.00 97.98           H  
ATOM    899  C   TYR A  60       0.590   2.069   6.380  1.00 97.98           C  
ATOM    900  CB  TYR A  60      -0.472   1.190   8.487  1.00 97.98           C  
ATOM    901  HB2 TYR A  60      -0.781   2.182   8.818  1.00 97.98           H  
ATOM    902  HB3 TYR A  60      -0.291   0.592   9.379  1.00 97.98           H  
ATOM    903  O   TYR A  60       0.615   1.454   5.315  1.00 97.98           O  
ATOM    904  CG  TYR A  60      -1.605   0.551   7.710  1.00 97.98           C  
ATOM    905  CD1 TYR A  60      -2.800   1.260   7.493  1.00 97.98           C  
ATOM    906  HD1 TYR A  60      -2.899   2.274   7.852  1.00 97.98           H  
ATOM    907  CD2 TYR A  60      -1.454  -0.739   7.168  1.00 97.98           C  
ATOM    908  HD2 TYR A  60      -0.516  -1.267   7.257  1.00 97.98           H  
ATOM    909  CE1 TYR A  60      -3.855   0.667   6.774  1.00 97.98           C  
ATOM    910  HE1 TYR A  60      -4.760   1.222   6.576  1.00 97.98           H  
ATOM    911  CE2 TYR A  60      -2.517  -1.338   6.473  1.00 97.98           C  
ATOM    912  HE2 TYR A  60      -2.409  -2.324   6.044  1.00 97.98           H  
ATOM    913  OH  TYR A  60      -4.750  -1.254   5.641  1.00 97.98           O  
ATOM    914  HH  TYR A  60      -5.469  -0.649   5.445  1.00 97.98           H  
ATOM    915  CZ  TYR A  60      -3.720  -0.642   6.280  1.00 97.98           C  
ATOM    916  N   ALA A  61       0.385   3.390   6.461  1.00 97.06           N  
ATOM    917  H   ALA A  61       0.392   3.824   7.373  1.00 97.06           H  
ATOM    918  CA  ALA A  61       0.037   4.220   5.311  1.00 97.06           C  
ATOM    919  HA  ALA A  61      -0.741   3.698   4.755  1.00 97.06           H  
ATOM    920  C   ALA A  61       1.222   4.460   4.354  1.00 97.06           C  
ATOM    921  CB  ALA A  61      -0.539   5.545   5.829  1.00 97.06           C  
ATOM    922  HB1 ALA A  61       0.215   6.074   6.413  1.00 97.06           H  
ATOM    923  HB2 ALA A  61      -1.410   5.348   6.454  1.00 97.06           H  
ATOM    924  HB3 ALA A  61      -0.837   6.164   4.982  1.00 97.06           H  
ATOM    925  O   ALA A  61       1.038   4.657   3.150  1.00 97.06           O  
ATOM    926  N   ILE A  62       2.448   4.460   4.885  1.00 96.13           N  
ATOM    927  H   ILE A  62       2.547   4.290   5.876  1.00 96.13           H  
ATOM    928  CA  ILE A  62       3.664   4.694   4.108  1.00 96.13           C  
ATOM    929  HA  ILE A  62       3.387   5.156   3.160  1.00 96.13           H  
ATOM    930  C   ILE A  62       4.316   3.362   3.792  1.00 96.13           C  
ATOM    931  CB  ILE A  62       4.614   5.675   4.800  1.00 96.13           C  
ATOM    932  HB  ILE A  62       4.922   5.266   5.762  1.00 96.13           H  
ATOM    933  O   ILE A  62       5.169   2.867   4.523  1.00 96.13           O  
ATOM    934  CG1 ILE A  62       3.840   6.986   5.005  1.00 96.13           C  
ATOM    935 HG12 ILE A  62       2.937   6.817   5.591  1.00 96.13           H  
ATOM    936 HG13 ILE A  62       3.553   7.392   4.035  1.00 96.13           H  
ATOM    937  CG2 ILE A  62       5.865   5.943   3.934  1.00 96.13           C  
ATOM    938 HG21 ILE A  62       6.617   6.468   4.523  1.00 96.13           H  
ATOM    939 HG22 ILE A  62       6.316   5.005   3.611  1.00 96.13           H  
ATOM    940 HG23 ILE A  62       5.598   6.522   3.050  1.00 96.13           H  
ATOM    941  CD1 ILE A  62       4.656   8.014   5.747  1.00 96.13           C  
ATOM    942 HD11 ILE A  62       3.999   8.863   5.934  1.00 96.13           H  
ATOM    943 HD12 ILE A  62       5.493   8.343   5.132  1.00 96.13           H  
ATOM    944 HD13 ILE A  62       5.017   7.577   6.678  1.00 96.13           H  
ATOM    945  N   GLY A  63       3.930   2.818   2.647  1.00 92.38           N  
ATOM    946  H   GLY A  63       3.234   3.316   2.112  1.00 92.38           H  
ATOM    947  CA  GLY A  63       4.471   1.576   2.130  1.00 92.38           C  
ATOM    948  HA2 GLY A  63       5.084   1.081   2.883  1.00 92.38           H  
ATOM    949  HA3 GLY A  63       3.638   0.908   1.909  1.00 92.38           H  
ATOM    950  C   GLY A  63       5.305   1.766   0.870  1.00 92.38           C  
ATOM    951  O   GLY A  63       5.694   2.864   0.455  1.00 92.38           O  
ATOM    952  N   LEU A  64       5.523   0.645   0.188  1.00 89.87           N  
ATOM    953  H   LEU A  64       5.184  -0.215   0.595  1.00 89.87           H  
ATOM    954  CA  LEU A  64       6.243   0.583  -1.085  1.00 89.87           C  
ATOM    955  HA  LEU A  64       7.267   0.925  -0.940  1.00 89.87           H  
ATOM    956  C   LEU A  64       5.603   1.479  -2.164  1.00 89.87           C  
ATOM    957  CB  LEU A  64       6.244  -0.886  -1.528  1.00 89.87           C  
ATOM    958  HB2 LEU A  64       5.214  -1.209  -1.679  1.00 89.87           H  
ATOM    959  HB3 LEU A  64       6.763  -0.935  -2.486  1.00 89.87           H  
ATOM    960  O   LEU A  64       6.292   2.089  -2.988  1.00 89.87           O  
ATOM    961  CG  LEU A  64       6.935  -1.863  -0.558  1.00 89.87           C  
ATOM    962  HG  LEU A  64       6.519  -1.765   0.444  1.00 89.87           H  
ATOM    963  CD1 LEU A  64       6.712  -3.296  -1.030  1.00 89.87           C  
ATOM    964 HD11 LEU A  64       7.162  -3.419  -2.015  1.00 89.87           H  
ATOM    965 HD12 LEU A  64       5.644  -3.511  -1.077  1.00 89.87           H  
ATOM    966 HD13 LEU A  64       7.172  -3.991  -0.327  1.00 89.87           H  
ATOM    967  CD2 LEU A  64       8.439  -1.618  -0.496  1.00 89.87           C  
ATOM    968 HD21 LEU A  64       8.645  -0.642  -0.056  1.00 89.87           H  
ATOM    969 HD22 LEU A  64       8.866  -1.678  -1.497  1.00 89.87           H  
ATOM    970 HD23 LEU A  64       8.900  -2.379   0.134  1.00 89.87           H  
ATOM    971  N   GLY A  65       4.273   1.615  -2.122  1.00 88.59           N  
ATOM    972  H   GLY A  65       3.782   1.135  -1.381  1.00 88.59           H  
ATOM    973  CA  GLY A  65       3.506   2.452  -3.040  1.00 88.59           C  
ATOM    974  HA2 GLY A  65       3.668   2.096  -4.057  1.00 88.59           H  
ATOM    975  HA3 GLY A  65       2.448   2.357  -2.796  1.00 88.59           H  
ATOM    976  C   GLY A  65       3.872   3.939  -2.977  1.00 88.59           C  
ATOM    977  O   GLY A  65       3.815   4.615  -4.002  1.00 88.59           O  
ATOM    978  N   ASN A  66       4.294   4.455  -1.825  1.00 93.58           N  
ATOM    979  H   ASN A  66       4.315   3.875  -0.998  1.00 93.58           H  
ATOM    980  CA  ASN A  66       4.676   5.860  -1.668  1.00 93.58           C  
ATOM    981  HA  ASN A  66       3.932   6.499  -2.142  1.00 93.58           H  
ATOM    982  C   ASN A  66       6.028   6.161  -2.313  1.00 93.58           C  
ATOM    983  CB  ASN A  66       4.722   6.189  -0.173  1.00 93.58           C  
ATOM    984  HB2 ASN A  66       5.470   5.573   0.327  1.00 93.58           H  
ATOM    985  HB3 ASN A  66       4.997   7.235  -0.037  1.00 93.58           H  
ATOM    986  O   ASN A  66       6.234   7.259  -2.823  1.00 93.58           O  
ATOM    987  CG  ASN A  66       3.389   5.931   0.486  1.00 93.58           C  
ATOM    988  ND2 ASN A  66       2.612   6.950   0.704  1.00 93.58           N  
ATOM    989 HD21 ASN A  66       1.809   6.785   1.293  1.00 93.58           H  
ATOM    990 HD22 ASN A  66       2.849   7.875   0.373  1.00 93.58           H  
ATOM    991  OD1 ASN A  66       3.024   4.801   0.748  1.00 93.58           O  
ATOM    992  N   VAL A  67       6.937   5.181  -2.307  1.00 88.75           N  
ATOM    993  H   VAL A  67       6.693   4.308  -1.861  1.00 88.75           H  
ATOM    994  CA  VAL A  67       8.297   5.359  -2.816  1.00 88.75           C  
ATOM    995  HA  VAL A  67       8.575   6.402  -2.668  1.00 88.75           H  
ATOM    996  C   VAL A  67       8.378   5.129  -4.312  1.00 88.75           C  
ATOM    997  CB  VAL A  67       9.316   4.511  -2.038  1.00 88.75           C  
ATOM    998  HB  VAL A  67       9.020   3.462  -2.067  1.00 88.75           H  
ATOM    999  O   VAL A  67       9.031   5.914  -4.976  1.00 88.75           O  
ATOM   1000  CG1 VAL A  67      10.738   4.636  -2.603  1.00 88.75           C  
ATOM   1001 HG11 VAL A  67      11.433   4.069  -1.984  1.00 88.75           H  
ATOM   1002 HG12 VAL A  67      11.043   5.682  -2.624  1.00 88.75           H  
ATOM   1003 HG13 VAL A  67      10.781   4.227  -3.613  1.00 88.75           H  
ATOM   1004  CG2 VAL A  67       9.358   4.986  -0.583  1.00 88.75           C  
ATOM   1005 HG21 VAL A  67      10.174   4.487  -0.060  1.00 88.75           H  
ATOM   1006 HG22 VAL A  67       8.420   4.750  -0.080  1.00 88.75           H  
ATOM   1007 HG23 VAL A  67       9.528   6.061  -0.539  1.00 88.75           H  
ATOM   1008  N   TRP A  68       7.721   4.115  -4.879  1.00 80.93           N  
ATOM   1009  H   TRP A  68       7.251   3.446  -4.286  1.00 80.93           H  
ATOM   1010  CA  TRP A  68       7.867   3.834  -6.315  1.00 80.93           C  
ATOM   1011  HA  TRP A  68       8.612   4.504  -6.743  1.00 80.93           H  
ATOM   1012  C   TRP A  68       6.607   4.070  -7.147  1.00 80.93           C  
ATOM   1013  CB  TRP A  68       8.414   2.420  -6.501  1.00 80.93           C  
ATOM   1014  HB2 TRP A  68       9.411   2.383  -6.062  1.00 80.93           H  
ATOM   1015  HB3 TRP A  68       8.524   2.230  -7.568  1.00 80.93           H  
ATOM   1016  O   TRP A  68       6.706   4.456  -8.311  1.00 80.93           O  
ATOM   1017  CG  TRP A  68       7.607   1.292  -5.935  1.00 80.93           C  
ATOM   1018  CD1 TRP A  68       6.311   1.006  -6.195  1.00 80.93           C  
ATOM   1019  HD1 TRP A  68       5.674   1.547  -6.879  1.00 80.93           H  
ATOM   1020  CD2 TRP A  68       8.095   0.136  -5.200  1.00 80.93           C  
ATOM   1021  CE2 TRP A  68       7.048  -0.824  -5.117  1.00 80.93           C  
ATOM   1022  CE3 TRP A  68       9.341  -0.242  -4.681  1.00 80.93           C  
ATOM   1023  HE3 TRP A  68      10.135   0.489  -4.633  1.00 80.93           H  
ATOM   1024  NE1 TRP A  68       5.942  -0.165  -5.578  1.00 80.93           N  
ATOM   1025  HE1 TRP A  68       5.021  -0.574  -5.643  1.00 80.93           H  
ATOM   1026  CH2 TRP A  68       8.542  -2.500  -4.259  1.00 80.93           C  
ATOM   1027  HH2 TRP A  68       8.753  -3.492  -3.888  1.00 80.93           H  
ATOM   1028  CZ2 TRP A  68       7.251  -2.130  -4.663  1.00 80.93           C  
ATOM   1029  HZ2 TRP A  68       6.431  -2.832  -4.624  1.00 80.93           H  
ATOM   1030  CZ3 TRP A  68       9.576  -1.561  -4.262  1.00 80.93           C  
ATOM   1031  HZ3 TRP A  68      10.555  -1.851  -3.911  1.00 80.93           H  
ATOM   1032  N   ARG A  69       5.410   3.865  -6.581  1.00 89.82           N  
ATOM   1033  H   ARG A  69       5.377   3.632  -5.599  1.00 89.82           H  
ATOM   1034  CA  ARG A  69       4.168   3.902  -7.369  1.00 89.82           C  
ATOM   1035  HA  ARG A  69       4.388   3.559  -8.380  1.00 89.82           H  
ATOM   1036  C   ARG A  69       3.711   5.339  -7.520  1.00 89.82           C  
ATOM   1037  CB  ARG A  69       3.082   2.982  -6.782  1.00 89.82           C  
ATOM   1038  HB2 ARG A  69       3.479   1.973  -6.674  1.00 89.82           H  
ATOM   1039  HB3 ARG A  69       2.781   3.345  -5.799  1.00 89.82           H  
ATOM   1040  O   ARG A  69       3.487   5.773  -8.642  1.00 89.82           O  
ATOM   1041  CG  ARG A  69       1.824   2.926  -7.661  1.00 89.82           C  
ATOM   1042  HG2 ARG A  69       2.084   2.566  -8.656  1.00 89.82           H  
ATOM   1043  HG3 ARG A  69       1.397   3.926  -7.746  1.00 89.82           H  
ATOM   1044  CD  ARG A  69       0.777   1.997  -7.036  1.00 89.82           C  
ATOM   1045  HD2 ARG A  69       0.619   2.301  -6.001  1.00 89.82           H  
ATOM   1046  HD3 ARG A  69       1.163   0.977  -7.027  1.00 89.82           H  
ATOM   1047  NE  ARG A  69      -0.494   2.022  -7.791  1.00 89.82           N  
ATOM   1048  HE  ARG A  69      -0.456   1.767  -8.768  1.00 89.82           H  
ATOM   1049  NH1 ARG A  69      -1.881   2.657  -6.077  1.00 89.82           N  
ATOM   1050 HH11 ARG A  69      -2.811   2.824  -5.720  1.00 89.82           H  
ATOM   1051 HH12 ARG A  69      -1.076   2.977  -5.556  1.00 89.82           H  
ATOM   1052  NH2 ARG A  69      -2.739   2.300  -8.106  1.00 89.82           N  
ATOM   1053 HH21 ARG A  69      -3.611   2.715  -7.811  1.00 89.82           H  
ATOM   1054 HH22 ARG A  69      -2.642   2.096  -9.090  1.00 89.82           H  
ATOM   1055  CZ  ARG A  69      -1.697   2.314  -7.318  1.00 89.82           C  
ATOM   1056  N   PHE A  70       3.641   6.084  -6.418  1.00 94.20           N  
ATOM   1057  H   PHE A  70       3.832   5.646  -5.528  1.00 94.20           H  
ATOM   1058  CA  PHE A  70       3.269   7.494  -6.437  1.00 94.20           C  
ATOM   1059  HA  PHE A  70       2.259   7.567  -6.840  1.00 94.20           H  
ATOM   1060  C   PHE A  70       4.160   8.314  -7.380  1.00 94.20           C  
ATOM   1061  CB  PHE A  70       3.229   8.076  -5.016  1.00 94.20           C  
ATOM   1062  HB2 PHE A  70       4.140   7.849  -4.463  1.00 94.20           H  
ATOM   1063  HB3 PHE A  70       2.416   7.604  -4.464  1.00 94.20           H  
ATOM   1064  O   PHE A  70       3.596   9.001  -8.232  1.00 94.20           O  
ATOM   1065  CG  PHE A  70       3.006   9.571  -5.010  1.00 94.20           C  
ATOM   1066  CD1 PHE A  70       4.101  10.450  -5.101  1.00 94.20           C  
ATOM   1067  HD1 PHE A  70       5.110  10.068  -5.128  1.00 94.20           H  
ATOM   1068  CD2 PHE A  70       1.701  10.088  -4.945  1.00 94.20           C  
ATOM   1069  HD2 PHE A  70       0.853   9.425  -4.859  1.00 94.20           H  
ATOM   1070  CE1 PHE A  70       3.885  11.835  -5.147  1.00 94.20           C  
ATOM   1071  HE1 PHE A  70       4.729  12.503  -5.229  1.00 94.20           H  
ATOM   1072  CE2 PHE A  70       1.490  11.476  -4.984  1.00 94.20           C  
ATOM   1073  HE2 PHE A  70       0.490  11.881  -4.944  1.00 94.20           H  
ATOM   1074  CZ  PHE A  70       2.582  12.350  -5.083  1.00 94.20           C  
ATOM   1075  HZ  PHE A  70       2.418  13.417  -5.109  1.00 94.20           H  
ATOM   1076  N   PRO A  71       5.508   8.224  -7.327  1.00 92.50           N  
ATOM   1077  CA  PRO A  71       6.334   8.986  -8.255  1.00 92.50           C  
ATOM   1078  HA  PRO A  71       6.117  10.046  -8.122  1.00 92.50           H  
ATOM   1079  C   PRO A  71       6.052   8.610  -9.708  1.00 92.50           C  
ATOM   1080  CB  PRO A  71       7.783   8.724  -7.840  1.00 92.50           C  
ATOM   1081  HB2 PRO A  71       8.170   7.823  -8.315  1.00 92.50           H  
ATOM   1082  HB3 PRO A  71       8.426   9.577  -8.055  1.00 92.50           H  
ATOM   1083  O   PRO A  71       5.803   9.496 -10.524  1.00 92.50           O  
ATOM   1084  CG  PRO A  71       7.624   8.485  -6.344  1.00 92.50           C  
ATOM   1085  HG2 PRO A  71       8.508   8.010  -5.919  1.00 92.50           H  
ATOM   1086  HG3 PRO A  71       7.414   9.421  -5.827  1.00 92.50           H  
ATOM   1087  CD  PRO A  71       6.370   7.622  -6.314  1.00 92.50           C  
ATOM   1088  HD2 PRO A  71       6.621   6.599  -6.597  1.00 92.50           H  
ATOM   1089  HD3 PRO A  71       5.946   7.642  -5.310  1.00 92.50           H  
ATOM   1090  N   TYR A  72       6.007   7.313 -10.026  1.00 89.71           N  
ATOM   1091  H   TYR A  72       6.193   6.617  -9.318  1.00 89.71           H  
ATOM   1092  CA  TYR A  72       5.693   6.858 -11.379  1.00 89.71           C  
ATOM   1093  HA  TYR A  72       6.465   7.217 -12.060  1.00 89.71           H  
ATOM   1094  C   TYR A  72       4.352   7.419 -11.882  1.00 89.71           C  
ATOM   1095  CB  TYR A  72       5.693   5.326 -11.418  1.00 89.71           C  
ATOM   1096  HB2 TYR A  72       6.705   4.964 -11.236  1.00 89.71           H  
ATOM   1097  HB3 TYR A  72       5.051   4.938 -10.627  1.00 89.71           H  
ATOM   1098  O   TYR A  72       4.293   7.982 -12.976  1.00 89.71           O  
ATOM   1099  CG  TYR A  72       5.211   4.799 -12.750  1.00 89.71           C  
ATOM   1100  CD1 TYR A  72       3.873   4.383 -12.905  1.00 89.71           C  
ATOM   1101  HD1 TYR A  72       3.206   4.385 -12.055  1.00 89.71           H  
ATOM   1102  CD2 TYR A  72       6.069   4.840 -13.863  1.00 89.71           C  
ATOM   1103  HD2 TYR A  72       7.096   5.157 -13.753  1.00 89.71           H  
ATOM   1104  CE1 TYR A  72       3.393   4.017 -14.176  1.00 89.71           C  
ATOM   1105  HE1 TYR A  72       2.368   3.705 -14.309  1.00 89.71           H  
ATOM   1106  CE2 TYR A  72       5.587   4.487 -15.135  1.00 89.71           C  
ATOM   1107  HE2 TYR A  72       6.238   4.538 -15.995  1.00 89.71           H  
ATOM   1108  OH  TYR A  72       3.819   3.671 -16.515  1.00 89.71           O  
ATOM   1109  HH  TYR A  72       4.515   3.762 -17.169  1.00 89.71           H  
ATOM   1110  CZ  TYR A  72       4.252   4.077 -15.294  1.00 89.71           C  
ATOM   1111  N   LEU A  73       3.295   7.321 -11.067  1.00 92.74           N  
ATOM   1112  H   LEU A  73       3.421   6.877 -10.169  1.00 92.74           H  
ATOM   1113  CA  LEU A  73       1.973   7.846 -11.407  1.00 92.74           C  
ATOM   1114  HA  LEU A  73       1.662   7.427 -12.364  1.00 92.74           H  
ATOM   1115  C   LEU A  73       2.003   9.362 -11.605  1.00 92.74           C  
ATOM   1116  CB  LEU A  73       0.947   7.458 -10.327  1.00 92.74           C  
ATOM   1117  HB2 LEU A  73       1.315   7.788  -9.356  1.00 92.74           H  
ATOM   1118  HB3 LEU A  73       0.024   8.000 -10.531  1.00 92.74           H  
ATOM   1119  O   LEU A  73       1.442   9.843 -12.582  1.00 92.74           O  
ATOM   1120  CG  LEU A  73       0.609   5.958 -10.253  1.00 92.74           C  
ATOM   1121  HG  LEU A  73       1.498   5.381  -9.998  1.00 92.74           H  
ATOM   1122  CD1 LEU A  73      -0.435   5.736  -9.159  1.00 92.74           C  
ATOM   1123 HD11 LEU A  73      -1.346   6.288  -9.392  1.00 92.74           H  
ATOM   1124 HD12 LEU A  73      -0.041   6.077  -8.202  1.00 92.74           H  
ATOM   1125 HD13 LEU A  73      -0.678   4.676  -9.085  1.00 92.74           H  
ATOM   1126  CD2 LEU A  73       0.076   5.406 -11.572  1.00 92.74           C  
ATOM   1127 HD21 LEU A  73       0.867   5.377 -12.321  1.00 92.74           H  
ATOM   1128 HD22 LEU A  73      -0.314   4.397 -11.437  1.00 92.74           H  
ATOM   1129 HD23 LEU A  73      -0.730   6.043 -11.937  1.00 92.74           H  
ATOM   1130  N   CYS A  74       2.703  10.106 -10.746  1.00 94.31           N  
ATOM   1131  H   CYS A  74       3.146   9.649  -9.961  1.00 94.31           H  
ATOM   1132  CA  CYS A  74       2.862  11.550 -10.895  1.00 94.31           C  
ATOM   1133  HA  CYS A  74       1.876  12.015 -10.901  1.00 94.31           H  
ATOM   1134  C   CYS A  74       3.529  11.903 -12.235  1.00 94.31           C  
ATOM   1135  CB  CYS A  74       3.655  12.078  -9.693  1.00 94.31           C  
ATOM   1136  HB2 CYS A  74       3.203  11.722  -8.767  1.00 94.31           H  
ATOM   1137  HB3 CYS A  74       4.681  11.715  -9.750  1.00 94.31           H  
ATOM   1138  O   CYS A  74       2.977  12.672 -13.018  1.00 94.31           O  
ATOM   1139  SG  CYS A  74       3.635  13.893  -9.711  1.00 94.31           S  
ATOM   1140  HG  CYS A  74       4.734  14.118  -8.986  1.00 94.31           H  
ATOM   1141  N   GLY A  75       4.667  11.276 -12.552  1.00 91.18           N  
ATOM   1142  H   GLY A  75       5.043  10.609 -11.893  1.00 91.18           H  
ATOM   1143  CA  GLY A  75       5.395  11.526 -13.798  1.00 91.18           C  
ATOM   1144  HA2 GLY A  75       6.303  10.922 -13.794  1.00 91.18           H  
ATOM   1145  HA3 GLY A  75       5.676  12.577 -13.853  1.00 91.18           H  
ATOM   1146  C   GLY A  75       4.588  11.173 -15.054  1.00 91.18           C  
ATOM   1147  O   GLY A  75       4.472  11.989 -15.968  1.00 91.18           O  
ATOM   1148  N   LYS A  76       3.964   9.986 -15.090  1.00 91.33           N  
ATOM   1149  H   LYS A  76       4.074   9.371 -14.297  1.00 91.33           H  
ATOM   1150  CA  LYS A  76       3.126   9.529 -16.216  1.00 91.33           C  
ATOM   1151  HA  LYS A  76       3.715   9.549 -17.133  1.00 91.33           H  
ATOM   1152  C   LYS A  76       1.911  10.439 -16.443  1.00 91.33           C  
ATOM   1153  CB  LYS A  76       2.683   8.084 -15.928  1.00 91.33           C  
ATOM   1154  HB2 LYS A  76       2.142   8.081 -14.982  1.00 91.33           H  
ATOM   1155  HB3 LYS A  76       3.563   7.451 -15.813  1.00 91.33           H  
ATOM   1156  O   LYS A  76       1.541  10.713 -17.587  1.00 91.33           O  
ATOM   1157  CG  LYS A  76       1.778   7.484 -17.021  1.00 91.33           C  
ATOM   1158  HG2 LYS A  76       2.364   7.277 -17.917  1.00 91.33           H  
ATOM   1159  HG3 LYS A  76       0.984   8.186 -17.274  1.00 91.33           H  
ATOM   1160  CD  LYS A  76       1.105   6.201 -16.523  1.00 91.33           C  
ATOM   1161  HD2 LYS A  76       1.843   5.406 -16.415  1.00 91.33           H  
ATOM   1162  HD3 LYS A  76       0.659   6.404 -15.549  1.00 91.33           H  
ATOM   1163  CE  LYS A  76      -0.009   5.766 -17.481  1.00 91.33           C  
ATOM   1164  HE2 LYS A  76       0.420   5.329 -18.382  1.00 91.33           H  
ATOM   1165  HE3 LYS A  76      -0.581   6.649 -17.768  1.00 91.33           H  
ATOM   1166  NZ  LYS A  76      -0.938   4.818 -16.824  1.00 91.33           N  
ATOM   1167  HZ1 LYS A  76      -0.531   3.922 -16.596  1.00 91.33           H  
ATOM   1168  HZ2 LYS A  76      -1.359   5.223 -16.000  1.00 91.33           H  
ATOM   1169  HZ3 LYS A  76      -1.757   4.657 -17.393  1.00 91.33           H  
ATOM   1170  N   ASN A  77       1.301  10.920 -15.362  1.00 94.51           N  
ATOM   1171  H   ASN A  77       1.660  10.651 -14.457  1.00 94.51           H  
ATOM   1172  CA  ASN A  77       0.023  11.628 -15.391  1.00 94.51           C  
ATOM   1173  HA  ASN A  77      -0.471  11.397 -16.335  1.00 94.51           H  
ATOM   1174  C   ASN A  77       0.160  13.160 -15.402  1.00 94.51           C  
ATOM   1175  CB  ASN A  77      -0.876  11.065 -14.285  1.00 94.51           C  
ATOM   1176  HB2 ASN A  77      -1.794  11.651 -14.244  1.00 94.51           H  
ATOM   1177  HB3 ASN A  77      -0.388  11.170 -13.316  1.00 94.51           H  
ATOM   1178  O   ASN A  77      -0.746  13.881 -14.986  1.00 94.51           O  
ATOM   1179  CG  ASN A  77      -1.276   9.622 -14.554  1.00 94.51           C  
ATOM   1180  ND2 ASN A  77      -1.347   8.792 -13.544  1.00 94.51           N  
ATOM   1181 HD21 ASN A  77      -1.732   7.877 -13.729  1.00 94.51           H  
ATOM   1182 HD22 ASN A  77      -1.084   9.097 -12.618  1.00 94.51           H  
ATOM   1183  OD1 ASN A  77      -1.534   9.242 -15.684  1.00 94.51           O  
ATOM   1184  N   GLY A  78       1.269  13.669 -15.946  1.00 93.17           N  
ATOM   1185  H   GLY A  78       1.999  13.025 -16.218  1.00 93.17           H  
ATOM   1186  CA  GLY A  78       1.460  15.098 -16.203  1.00 93.17           C  
ATOM   1187  HA2 GLY A  78       2.037  15.198 -17.122  1.00 93.17           H  
ATOM   1188  HA3 GLY A  78       0.495  15.585 -16.345  1.00 93.17           H  
ATOM   1189  C   GLY A  78       2.216  15.852 -15.111  1.00 93.17           C  
ATOM   1190  O   GLY A  78       2.003  17.059 -14.959  1.00 93.17           O  
ATOM   1191  N   GLY A  79       3.073  15.158 -14.362  1.00 93.86           N  
ATOM   1192  H   GLY A  79       3.091  14.151 -14.443  1.00 93.86           H  
ATOM   1193  CA  GLY A  79       3.930  15.738 -13.333  1.00 93.86           C  
ATOM   1194  HA2 GLY A  79       4.637  16.427 -13.795  1.00 93.86           H  
ATOM   1195  HA3 GLY A  79       4.496  14.948 -12.841  1.00 93.86           H  
ATOM   1196  C   GLY A  79       3.110  16.469 -12.276  1.00 93.86           C  
ATOM   1197  O   GLY A  79       2.105  15.957 -11.781  1.00 93.86           O  
ATOM   1198  N   GLY A  80       3.464  17.724 -11.997  1.00 94.44           N  
ATOM   1199  H   GLY A  80       4.305  18.081 -12.427  1.00 94.44           H  
ATOM   1200  CA  GLY A  80       2.774  18.551 -11.003  1.00 94.44           C  
ATOM   1201  HA2 GLY A  80       2.941  18.121 -10.016  1.00 94.44           H  
ATOM   1202  HA3 GLY A  80       3.211  19.549 -11.020  1.00 94.44           H  
ATOM   1203  C   GLY A  80       1.256  18.695 -11.208  1.00 94.44           C  
ATOM   1204  O   GLY A  80       0.546  18.954 -10.240  1.00 94.44           O  
ATOM   1205  N   ALA A  81       0.726  18.481 -12.423  1.00 97.30           N  
ATOM   1206  H   ALA A  81       1.332  18.146 -13.158  1.00 97.30           H  
ATOM   1207  CA  ALA A  81      -0.719  18.517 -12.669  1.00 97.30           C  
ATOM   1208  HA  ALA A  81      -1.113  19.447 -12.259  1.00 97.30           H  
ATOM   1209  C   ALA A  81      -1.466  17.366 -11.966  1.00 97.30           C  
ATOM   1210  CB  ALA A  81      -0.977  18.520 -14.181  1.00 97.30           C  
ATOM   1211  HB1 ALA A  81      -0.615  17.593 -14.626  1.00 97.30           H  
ATOM   1212  HB2 ALA A  81      -0.473  19.369 -14.643  1.00 97.30           H  
ATOM   1213  HB3 ALA A  81      -2.048  18.602 -14.366  1.00 97.30           H  
ATOM   1214  O   ALA A  81      -2.579  17.578 -11.488  1.00 97.30           O  
ATOM   1215  N   PHE A  82      -0.845  16.186 -11.825  1.00 97.41           N  
ATOM   1216  H   PHE A  82       0.101  16.094 -12.168  1.00 97.41           H  
ATOM   1217  CA  PHE A  82      -1.413  15.023 -11.126  1.00 97.41           C  
ATOM   1218  HA  PHE A  82      -2.338  14.723 -11.618  1.00 97.41           H  
ATOM   1219  C   PHE A  82      -1.739  15.312  -9.653  1.00 97.41           C  
ATOM   1220  CB  PHE A  82      -0.408  13.866 -11.210  1.00 97.41           C  
ATOM   1221  HB2 PHE A  82      -0.240  13.617 -12.258  1.00 97.41           H  
ATOM   1222  HB3 PHE A  82       0.545  14.198 -10.798  1.00 97.41           H  
ATOM   1223  O   PHE A  82      -2.644  14.708  -9.075  1.00 97.41           O  
ATOM   1224  CG  PHE A  82      -0.828  12.609 -10.472  1.00 97.41           C  
ATOM   1225  CD1 PHE A  82      -0.233  12.269  -9.241  1.00 97.41           C  
ATOM   1226  HD1 PHE A  82       0.516  12.913  -8.805  1.00 97.41           H  
ATOM   1227  CD2 PHE A  82      -1.812  11.770 -11.018  1.00 97.41           C  
ATOM   1228  HD2 PHE A  82      -2.291  12.038 -11.948  1.00 97.41           H  
ATOM   1229  CE1 PHE A  82      -0.597  11.078  -8.587  1.00 97.41           C  
ATOM   1230  HE1 PHE A  82      -0.126  10.813  -7.652  1.00 97.41           H  
ATOM   1231  CE2 PHE A  82      -2.165  10.573 -10.378  1.00 97.41           C  
ATOM   1232  HE2 PHE A  82      -2.909   9.930 -10.824  1.00 97.41           H  
ATOM   1233  CZ  PHE A  82      -1.551  10.222  -9.163  1.00 97.41           C  
ATOM   1234  HZ  PHE A  82      -1.808   9.291  -8.679  1.00 97.41           H  
ATOM   1235  N   LEU A  83      -1.046  16.279  -9.042  1.00 96.92           N  
ATOM   1236  H   LEU A  83      -0.332  16.766  -9.565  1.00 96.92           H  
ATOM   1237  CA  LEU A  83      -1.285  16.659  -7.653  1.00 96.92           C  
ATOM   1238  HA  LEU A  83      -1.236  15.758  -7.043  1.00 96.92           H  
ATOM   1239  C   LEU A  83      -2.686  17.253  -7.439  1.00 96.92           C  
ATOM   1240  CB  LEU A  83      -0.187  17.619  -7.169  1.00 96.92           C  
ATOM   1241  HB2 LEU A  83      -0.218  18.524  -7.775  1.00 96.92           H  
ATOM   1242  HB3 LEU A  83      -0.415  17.902  -6.141  1.00 96.92           H  
ATOM   1243  O   LEU A  83      -3.214  17.143  -6.338  1.00 96.92           O  
ATOM   1244  CG  LEU A  83       1.239  17.037  -7.204  1.00 96.92           C  
ATOM   1245  HG  LEU A  83       1.510  16.792  -8.230  1.00 96.92           H  
ATOM   1246  CD1 LEU A  83       2.222  18.087  -6.684  1.00 96.92           C  
ATOM   1247 HD11 LEU A  83       3.238  17.697  -6.746  1.00 96.92           H  
ATOM   1248 HD12 LEU A  83       2.155  18.982  -7.303  1.00 96.92           H  
ATOM   1249 HD13 LEU A  83       1.988  18.341  -5.650  1.00 96.92           H  
ATOM   1250  CD2 LEU A  83       1.388  15.782  -6.338  1.00 96.92           C  
ATOM   1251 HD21 LEU A  83       0.799  14.966  -6.756  1.00 96.92           H  
ATOM   1252 HD22 LEU A  83       1.064  15.985  -5.318  1.00 96.92           H  
ATOM   1253 HD23 LEU A  83       2.433  15.472  -6.334  1.00 96.92           H  
ATOM   1254  N   ILE A  84      -3.323  17.826  -8.467  1.00 97.68           N  
ATOM   1255  H   ILE A  84      -2.870  17.829  -9.369  1.00 97.68           H  
ATOM   1256  CA  ILE A  84      -4.686  18.375  -8.363  1.00 97.68           C  
ATOM   1257  HA  ILE A  84      -4.702  19.049  -7.506  1.00 97.68           H  
ATOM   1258  C   ILE A  84      -5.712  17.273  -8.041  1.00 97.68           C  
ATOM   1259  CB  ILE A  84      -5.055  19.219  -9.607  1.00 97.68           C  
ATOM   1260  HB  ILE A  84      -4.860  18.642 -10.511  1.00 97.68           H  
ATOM   1261  O   ILE A  84      -6.316  17.333  -6.966  1.00 97.68           O  
ATOM   1262  CG1 ILE A  84      -4.173  20.485  -9.657  1.00 97.68           C  
ATOM   1263 HG12 ILE A  84      -3.132  20.216  -9.482  1.00 97.68           H  
ATOM   1264 HG13 ILE A  84      -4.478  21.168  -8.865  1.00 97.68           H  
ATOM   1265  CG2 ILE A  84      -6.550  19.601  -9.588  1.00 97.68           C  
ATOM   1266 HG21 ILE A  84      -6.789  20.142  -8.673  1.00 97.68           H  
ATOM   1267 HG22 ILE A  84      -7.178  18.712  -9.652  1.00 97.68           H  
ATOM   1268 HG23 ILE A  84      -6.800  20.224 -10.447  1.00 97.68           H  
ATOM   1269  CD1 ILE A  84      -4.220  21.222 -10.999  1.00 97.68           C  
ATOM   1270 HD11 ILE A  84      -3.598  22.114 -10.922  1.00 97.68           H  
ATOM   1271 HD12 ILE A  84      -3.819  20.577 -11.780  1.00 97.68           H  
ATOM   1272 HD13 ILE A  84      -5.235  21.531 -11.251  1.00 97.68           H  
ATOM   1273  N   PRO A  85      -5.918  16.248  -8.894  1.00 97.45           N  
ATOM   1274  CA  PRO A  85      -6.850  15.166  -8.583  1.00 97.45           C  
ATOM   1275  HA  PRO A  85      -7.839  15.578  -8.385  1.00 97.45           H  
ATOM   1276  C   PRO A  85      -6.417  14.357  -7.352  1.00 97.45           C  
ATOM   1277  CB  PRO A  85      -6.918  14.314  -9.851  1.00 97.45           C  
ATOM   1278  HB2 PRO A  85      -7.062  13.254  -9.641  1.00 97.45           H  
ATOM   1279  HB3 PRO A  85      -7.723  14.690 -10.482  1.00 97.45           H  
ATOM   1280  O   PRO A  85      -7.276  13.885  -6.603  1.00 97.45           O  
ATOM   1281  CG  PRO A  85      -5.608  14.590 -10.571  1.00 97.45           C  
ATOM   1282  HG2 PRO A  85      -5.728  14.486 -11.650  1.00 97.45           H  
ATOM   1283  HG3 PRO A  85      -4.822  13.940 -10.189  1.00 97.45           H  
ATOM   1284  CD  PRO A  85      -5.341  16.045 -10.216  1.00 97.45           C  
ATOM   1285  HD2 PRO A  85      -5.855  16.685 -10.933  1.00 97.45           H  
ATOM   1286  HD3 PRO A  85      -4.269  16.241 -10.239  1.00 97.45           H  
ATOM   1287  N   TYR A  86      -5.109  14.251  -7.089  1.00 97.78           N  
ATOM   1288  H   TYR A  86      -4.446  14.613  -7.759  1.00 97.78           H  
ATOM   1289  CA  TYR A  86      -4.585  13.611  -5.881  1.00 97.78           C  
ATOM   1290  HA  TYR A  86      -4.974  12.595  -5.814  1.00 97.78           H  
ATOM   1291  C   TYR A  86      -5.034  14.341  -4.607  1.00 97.78           C  
ATOM   1292  CB  TYR A  86      -3.059  13.526  -5.985  1.00 97.78           C  
ATOM   1293  HB2 TYR A  86      -2.794  12.968  -6.883  1.00 97.78           H  
ATOM   1294  HB3 TYR A  86      -2.660  14.535  -6.091  1.00 97.78           H  
ATOM   1295  O   TYR A  86      -5.632  13.721  -3.728  1.00 97.78           O  
ATOM   1296  CG  TYR A  86      -2.392  12.875  -4.792  1.00 97.78           C  
ATOM   1297  CD1 TYR A  86      -1.962  13.666  -3.707  1.00 97.78           C  
ATOM   1298  HD1 TYR A  86      -2.096  14.737  -3.731  1.00 97.78           H  
ATOM   1299  CD2 TYR A  86      -2.219  11.478  -4.762  1.00 97.78           C  
ATOM   1300  HD2 TYR A  86      -2.570  10.871  -5.583  1.00 97.78           H  
ATOM   1301  CE1 TYR A  86      -1.366  13.060  -2.585  1.00 97.78           C  
ATOM   1302  HE1 TYR A  86      -1.047  13.666  -1.750  1.00 97.78           H  
ATOM   1303  CE2 TYR A  86      -1.606  10.874  -3.647  1.00 97.78           C  
ATOM   1304  HE2 TYR A  86      -1.492   9.801  -3.593  1.00 97.78           H  
ATOM   1305  OH  TYR A  86      -0.656  11.064  -1.454  1.00 97.78           O  
ATOM   1306  HH  TYR A  86      -0.583  11.670  -0.713  1.00 97.78           H  
ATOM   1307  CZ  TYR A  86      -1.181  11.661  -2.555  1.00 97.78           C  
ATOM   1308  N   PHE A  87      -4.828  15.661  -4.514  1.00 97.95           N  
ATOM   1309  H   PHE A  87      -4.345  16.136  -5.263  1.00 97.95           H  
ATOM   1310  CA  PHE A  87      -5.240  16.447  -3.348  1.00 97.95           C  
ATOM   1311  HA  PHE A  87      -4.887  15.931  -2.454  1.00 97.95           H  
ATOM   1312  C   PHE A  87      -6.757  16.548  -3.212  1.00 97.95           C  
ATOM   1313  CB  PHE A  87      -4.615  17.849  -3.370  1.00 97.95           C  
ATOM   1314  HB2 PHE A  87      -5.194  18.497  -2.711  1.00 97.95           H  
ATOM   1315  HB3 PHE A  87      -4.688  18.266  -4.374  1.00 97.95           H  
ATOM   1316  O   PHE A  87      -7.262  16.499  -2.093  1.00 97.95           O  
ATOM   1317  CG  PHE A  87      -3.182  17.896  -2.878  1.00 97.95           C  
ATOM   1318  CD1 PHE A  87      -2.882  17.484  -1.565  1.00 97.95           C  
ATOM   1319  HD1 PHE A  87      -3.669  17.139  -0.911  1.00 97.95           H  
ATOM   1320  CD2 PHE A  87      -2.154  18.384  -3.705  1.00 97.95           C  
ATOM   1321  HD2 PHE A  87      -2.380  18.746  -4.697  1.00 97.95           H  
ATOM   1322  CE1 PHE A  87      -1.558  17.530  -1.095  1.00 97.95           C  
ATOM   1323  HE1 PHE A  87      -1.330  17.217  -0.087  1.00 97.95           H  
ATOM   1324  CE2 PHE A  87      -0.828  18.421  -3.239  1.00 97.95           C  
ATOM   1325  HE2 PHE A  87      -0.039  18.792  -3.876  1.00 97.95           H  
ATOM   1326  CZ  PHE A  87      -0.531  17.993  -1.934  1.00 97.95           C  
ATOM   1327  HZ  PHE A  87       0.485  18.033  -1.570  1.00 97.95           H  
ATOM   1328  N   LEU A  88      -7.502  16.636  -4.317  1.00 98.09           N  
ATOM   1329  H   LEU A  88      -7.041  16.710  -5.213  1.00 98.09           H  
ATOM   1330  CA  LEU A  88      -8.964  16.599  -4.262  1.00 98.09           C  
ATOM   1331  HA  LEU A  88      -9.311  17.369  -3.574  1.00 98.09           H  
ATOM   1332  C   LEU A  88      -9.463  15.268  -3.691  1.00 98.09           C  
ATOM   1333  CB  LEU A  88      -9.553  16.854  -5.658  1.00 98.09           C  
ATOM   1334  HB2 LEU A  88      -9.062  16.191  -6.371  1.00 98.09           H  
ATOM   1335  HB3 LEU A  88     -10.612  16.594  -5.642  1.00 98.09           H  
ATOM   1336  O   LEU A  88     -10.306  15.269  -2.797  1.00 98.09           O  
ATOM   1337  CG  LEU A  88      -9.422  18.308  -6.145  1.00 98.09           C  
ATOM   1338  HG  LEU A  88      -8.377  18.619  -6.121  1.00 98.09           H  
ATOM   1339  CD1 LEU A  88      -9.925  18.400  -7.586  1.00 98.09           C  
ATOM   1340 HD11 LEU A  88      -9.325  17.746  -8.219  1.00 98.09           H  
ATOM   1341 HD12 LEU A  88      -9.821  19.422  -7.948  1.00 98.09           H  
ATOM   1342 HD13 LEU A  88     -10.972  18.099  -7.642  1.00 98.09           H  
ATOM   1343  CD2 LEU A  88     -10.234  19.284  -5.290  1.00 98.09           C  
ATOM   1344 HD21 LEU A  88     -11.274  18.962  -5.242  1.00 98.09           H  
ATOM   1345 HD22 LEU A  88     -10.187  20.280  -5.730  1.00 98.09           H  
ATOM   1346 HD23 LEU A  88      -9.817  19.341  -4.284  1.00 98.09           H  
ATOM   1347  N   THR A  89      -8.909  14.141  -4.143  1.00 97.42           N  
ATOM   1348  H   THR A  89      -8.222  14.189  -4.881  1.00 97.42           H  
ATOM   1349  CA  THR A  89      -9.300  12.827  -3.614  1.00 97.42           C  
ATOM   1350  HA  THR A  89     -10.387  12.759  -3.645  1.00 97.42           H  
ATOM   1351  C   THR A  89      -8.872  12.656  -2.159  1.00 97.42           C  
ATOM   1352  CB  THR A  89      -8.737  11.675  -4.455  1.00 97.42           C  
ATOM   1353  HB  THR A  89      -7.652  11.632  -4.358  1.00 97.42           H  
ATOM   1354  O   THR A  89      -9.641  12.147  -1.344  1.00 97.42           O  
ATOM   1355  CG2 THR A  89      -9.346  10.344  -3.997  1.00 97.42           C  
ATOM   1356 HG21 THR A  89     -10.232  10.509  -3.383  1.00 97.42           H  
ATOM   1357 HG22 THR A  89      -9.678   9.758  -4.854  1.00 97.42           H  
ATOM   1358 HG23 THR A  89      -8.613   9.779  -3.421  1.00 97.42           H  
ATOM   1359  OG1 THR A  89      -9.059  11.868  -5.813  1.00 97.42           O  
ATOM   1360  HG1 THR A  89      -8.449  12.518  -6.169  1.00 97.42           H  
ATOM   1361  N   LEU A  90      -7.680  13.137  -1.800  1.00 97.39           N  
ATOM   1362  H   LEU A  90      -7.072  13.502  -2.519  1.00 97.39           H  
ATOM   1363  CA  LEU A  90      -7.200  13.157  -0.422  1.00 97.39           C  
ATOM   1364  HA  LEU A  90      -7.132  12.132  -0.056  1.00 97.39           H  
ATOM   1365  C   LEU A  90      -8.164  13.912   0.492  1.00 97.39           C  
ATOM   1366  CB  LEU A  90      -5.795  13.776  -0.409  1.00 97.39           C  
ATOM   1367  HB2 LEU A  90      -5.172  13.172  -1.069  1.00 97.39           H  
ATOM   1368  HB3 LEU A  90      -5.827  14.784  -0.824  1.00 97.39           H  
ATOM   1369  O   LEU A  90      -8.576  13.374   1.515  1.00 97.39           O  
ATOM   1370  CG  LEU A  90      -5.154  13.832   0.988  1.00 97.39           C  
ATOM   1371  HG  LEU A  90      -5.476  12.973   1.577  1.00 97.39           H  
ATOM   1372  CD1 LEU A  90      -3.645  13.768   0.836  1.00 97.39           C  
ATOM   1373 HD11 LEU A  90      -3.201  13.806   1.831  1.00 97.39           H  
ATOM   1374 HD12 LEU A  90      -3.291  14.599   0.226  1.00 97.39           H  
ATOM   1375 HD13 LEU A  90      -3.402  12.821   0.354  1.00 97.39           H  
ATOM   1376  CD2 LEU A  90      -5.444  15.130   1.750  1.00 97.39           C  
ATOM   1377 HD21 LEU A  90      -5.150  15.995   1.154  1.00 97.39           H  
ATOM   1378 HD22 LEU A  90      -4.891  15.138   2.689  1.00 97.39           H  
ATOM   1379 HD23 LEU A  90      -6.503  15.208   1.997  1.00 97.39           H  
ATOM   1380  N   ILE A  91      -8.533  15.137   0.115  1.00 98.29           N  
ATOM   1381  H   ILE A  91      -8.150  15.503  -0.745  1.00 98.29           H  
ATOM   1382  CA  ILE A  91      -9.388  16.012   0.916  1.00 98.29           C  
ATOM   1383  HA  ILE A  91      -9.009  16.031   1.938  1.00 98.29           H  
ATOM   1384  C   ILE A  91     -10.795  15.407   0.992  1.00 98.29           C  
ATOM   1385  CB  ILE A  91      -9.321  17.458   0.353  1.00 98.29           C  
ATOM   1386  HB  ILE A  91      -9.477  17.407  -0.724  1.00 98.29           H  
ATOM   1387  O   ILE A  91     -11.286  15.147   2.079  1.00 98.29           O  
ATOM   1388  CG1 ILE A  91      -7.920  18.058   0.633  1.00 98.29           C  
ATOM   1389 HG12 ILE A  91      -7.149  17.348   0.334  1.00 98.29           H  
ATOM   1390 HG13 ILE A  91      -7.805  18.225   1.704  1.00 98.29           H  
ATOM   1391  CG2 ILE A  91     -10.395  18.396   0.931  1.00 98.29           C  
ATOM   1392 HG21 ILE A  91     -11.390  17.992   0.744  1.00 98.29           H  
ATOM   1393 HG22 ILE A  91     -10.234  18.538   2.000  1.00 98.29           H  
ATOM   1394 HG23 ILE A  91     -10.353  19.366   0.436  1.00 98.29           H  
ATOM   1395  CD1 ILE A  91      -7.633  19.372  -0.107  1.00 98.29           C  
ATOM   1396 HD11 ILE A  91      -8.259  20.177   0.278  1.00 98.29           H  
ATOM   1397 HD12 ILE A  91      -7.815  19.243  -1.174  1.00 98.29           H  
ATOM   1398 HD13 ILE A  91      -6.588  19.645   0.041  1.00 98.29           H  
ATOM   1399  N   PHE A  92     -11.442  15.107  -0.132  1.00 98.44           N  
ATOM   1400  H   PHE A  92     -10.977  15.251  -1.017  1.00 98.44           H  
ATOM   1401  CA  PHE A  92     -12.872  14.774  -0.144  1.00 98.44           C  
ATOM   1402  HA  PHE A  92     -13.351  15.283   0.692  1.00 98.44           H  
ATOM   1403  C   PHE A  92     -13.216  13.289   0.053  1.00 98.44           C  
ATOM   1404  CB  PHE A  92     -13.484  15.339  -1.428  1.00 98.44           C  
ATOM   1405  HB2 PHE A  92     -12.927  14.972  -2.290  1.00 98.44           H  
ATOM   1406  HB3 PHE A  92     -14.505  14.969  -1.523  1.00 98.44           H  
ATOM   1407  O   PHE A  92     -14.395  12.961   0.224  1.00 98.44           O  
ATOM   1408  CG  PHE A  92     -13.539  16.853  -1.450  1.00 98.44           C  
ATOM   1409  CD1 PHE A  92     -14.496  17.525  -0.668  1.00 98.44           C  
ATOM   1410  HD1 PHE A  92     -15.189  16.960  -0.063  1.00 98.44           H  
ATOM   1411  CD2 PHE A  92     -12.645  17.594  -2.247  1.00 98.44           C  
ATOM   1412  HD2 PHE A  92     -11.919  17.087  -2.864  1.00 98.44           H  
ATOM   1413  CE1 PHE A  92     -14.566  18.929  -0.689  1.00 98.44           C  
ATOM   1414  HE1 PHE A  92     -15.322  19.440  -0.110  1.00 98.44           H  
ATOM   1415  CE2 PHE A  92     -12.704  18.998  -2.256  1.00 98.44           C  
ATOM   1416  HE2 PHE A  92     -12.016  19.563  -2.868  1.00 98.44           H  
ATOM   1417  CZ  PHE A  92     -13.667  19.665  -1.480  1.00 98.44           C  
ATOM   1418  HZ  PHE A  92     -13.722  20.744  -1.503  1.00 98.44           H  
ATOM   1419  N   ALA A  93     -12.233  12.387   0.040  1.00 97.92           N  
ATOM   1420  H   ALA A  93     -11.288  12.700  -0.132  1.00 97.92           H  
ATOM   1421  CA  ALA A  93     -12.466  10.956   0.241  1.00 97.92           C  
ATOM   1422  HA  ALA A  93     -13.437  10.814   0.716  1.00 97.92           H  
ATOM   1423  C   ALA A  93     -11.460  10.310   1.198  1.00 97.92           C  
ATOM   1424  CB  ALA A  93     -12.518  10.256  -1.122  1.00 97.92           C  
ATOM   1425  HB1 ALA A  93     -13.265  10.730  -1.758  1.00 97.92           H  
ATOM   1426  HB2 ALA A  93     -12.790   9.210  -0.976  1.00 97.92           H  
ATOM   1427  HB3 ALA A  93     -11.543  10.302  -1.607  1.00 97.92           H  
ATOM   1428  O   ALA A  93     -11.872   9.730   2.200  1.00 97.92           O  
ATOM   1429  N   GLY A  94     -10.159  10.446   0.933  1.00 97.99           N  
ATOM   1430  H   GLY A  94      -9.894  10.979   0.117  1.00 97.99           H  
ATOM   1431  CA  GLY A  94      -9.113   9.746   1.680  1.00 97.99           C  
ATOM   1432  HA2 GLY A  94      -9.250   8.671   1.564  1.00 97.99           H  
ATOM   1433  HA3 GLY A  94      -8.140  10.021   1.272  1.00 97.99           H  
ATOM   1434  C   GLY A  94      -9.100  10.078   3.172  1.00 97.99           C  
ATOM   1435  O   GLY A  94      -9.308   9.201   4.005  1.00 97.99           O  
ATOM   1436  N   VAL A  95      -8.887  11.352   3.510  1.00 98.34           N  
ATOM   1437  H   VAL A  95      -8.778  12.029   2.769  1.00 98.34           H  
ATOM   1438  CA  VAL A  95      -8.818  11.836   4.899  1.00 98.34           C  
ATOM   1439  HA  VAL A  95      -8.049  11.263   5.417  1.00 98.34           H  
ATOM   1440  C   VAL A  95     -10.127  11.576   5.663  1.00 98.34           C  
ATOM   1441  CB  VAL A  95      -8.396  13.323   4.937  1.00 98.34           C  
ATOM   1442  HB  VAL A  95      -9.020  13.920   4.272  1.00 98.34           H  
ATOM   1443  O   VAL A  95     -10.058  11.046   6.774  1.00 98.34           O  
ATOM   1444  CG1 VAL A  95      -8.482  13.920   6.341  1.00 98.34           C  
ATOM   1445 HG11 VAL A  95      -8.045  14.918   6.356  1.00 98.34           H  
ATOM   1446 HG12 VAL A  95      -7.963  13.282   7.057  1.00 98.34           H  
ATOM   1447 HG13 VAL A  95      -9.535  14.008   6.610  1.00 98.34           H  
ATOM   1448  CG2 VAL A  95      -6.964  13.504   4.454  1.00 98.34           C  
ATOM   1449 HG21 VAL A  95      -6.833  13.063   3.466  1.00 98.34           H  
ATOM   1450 HG22 VAL A  95      -6.303  13.000   5.160  1.00 98.34           H  
ATOM   1451 HG23 VAL A  95      -6.714  14.564   4.414  1.00 98.34           H  
ATOM   1452  N   PRO A  96     -11.320  11.871   5.098  1.00 98.38           N  
ATOM   1453  CA  PRO A  96     -12.598  11.482   5.685  1.00 98.38           C  
ATOM   1454  HA  PRO A  96     -12.769  12.053   6.598  1.00 98.38           H  
ATOM   1455  C   PRO A  96     -12.677  10.001   6.043  1.00 98.38           C  
ATOM   1456  CB  PRO A  96     -13.670  11.899   4.676  1.00 98.38           C  
ATOM   1457  HB2 PRO A  96     -14.610  12.153   5.166  1.00 98.38           H  
ATOM   1458  HB3 PRO A  96     -13.823  11.120   3.929  1.00 98.38           H  
ATOM   1459  O   PRO A  96     -13.050   9.678   7.169  1.00 98.38           O  
ATOM   1460  CG  PRO A  96     -13.038  13.116   4.014  1.00 98.38           C  
ATOM   1461  HG2 PRO A  96     -13.171  13.993   4.647  1.00 98.38           H  
ATOM   1462  HG3 PRO A  96     -13.436  13.293   3.015  1.00 98.38           H  
ATOM   1463  CD  PRO A  96     -11.566  12.742   3.957  1.00 98.38           C  
ATOM   1464  HD2 PRO A  96     -11.351  12.221   3.023  1.00 98.38           H  
ATOM   1465  HD3 PRO A  96     -10.987  13.663   4.024  1.00 98.38           H  
ATOM   1466  N   LEU A  97     -12.331   9.102   5.124  1.00 98.24           N  
ATOM   1467  H   LEU A  97     -12.008   9.408   4.217  1.00 98.24           H  
ATOM   1468  CA  LEU A  97     -12.410   7.663   5.380  1.00 98.24           C  
ATOM   1469  HA  LEU A  97     -13.389   7.427   5.798  1.00 98.24           H  
ATOM   1470  C   LEU A  97     -11.387   7.185   6.399  1.00 98.24           C  
ATOM   1471  CB  LEU A  97     -12.227   6.902   4.074  1.00 98.24           C  
ATOM   1472  HB2 LEU A  97     -11.994   5.859   4.289  1.00 98.24           H  
ATOM   1473  HB3 LEU A  97     -11.385   7.334   3.532  1.00 98.24           H  
ATOM   1474  O   LEU A  97     -11.730   6.374   7.249  1.00 98.24           O  
ATOM   1475  CG  LEU A  97     -13.492   6.949   3.222  1.00 98.24           C  
ATOM   1476  HG  LEU A  97     -13.867   7.973   3.195  1.00 98.24           H  
ATOM   1477  CD1 LEU A  97     -13.113   6.528   1.817  1.00 98.24           C  
ATOM   1478 HD11 LEU A  97     -14.003   6.387   1.204  1.00 98.24           H  
ATOM   1479 HD12 LEU A  97     -12.487   7.307   1.382  1.00 98.24           H  
ATOM   1480 HD13 LEU A  97     -12.546   5.598   1.871  1.00 98.24           H  
ATOM   1481  CD2 LEU A  97     -14.590   6.023   3.752  1.00 98.24           C  
ATOM   1482 HD21 LEU A  97     -14.205   5.008   3.847  1.00 98.24           H  
ATOM   1483 HD22 LEU A  97     -14.935   6.355   4.731  1.00 98.24           H  
ATOM   1484 HD23 LEU A  97     -15.432   6.018   3.061  1.00 98.24           H  
ATOM   1485  N   PHE A  98     -10.179   7.745   6.377  1.00 98.65           N  
ATOM   1486  H   PHE A  98      -9.945   8.375   5.622  1.00 98.65           H  
ATOM   1487  CA  PHE A  98      -9.162   7.431   7.372  1.00 98.65           C  
ATOM   1488  HA  PHE A  98      -8.927   6.368   7.308  1.00 98.65           H  
ATOM   1489  C   PHE A  98      -9.676   7.714   8.789  1.00 98.65           C  
ATOM   1490  CB  PHE A  98      -7.897   8.242   7.069  1.00 98.65           C  
ATOM   1491  HB2 PHE A  98      -7.687   8.186   6.001  1.00 98.65           H  
ATOM   1492  HB3 PHE A  98      -8.055   9.292   7.318  1.00 98.65           H  
ATOM   1493  O   PHE A  98      -9.590   6.862   9.675  1.00 98.65           O  
ATOM   1494  CG  PHE A  98      -6.691   7.728   7.820  1.00 98.65           C  
ATOM   1495  CD1 PHE A  98      -6.535   7.988   9.195  1.00 98.65           C  
ATOM   1496  HD1 PHE A  98      -7.266   8.580   9.727  1.00 98.65           H  
ATOM   1497  CD2 PHE A  98      -5.758   6.920   7.150  1.00 98.65           C  
ATOM   1498  HD2 PHE A  98      -5.881   6.707   6.099  1.00 98.65           H  
ATOM   1499  CE1 PHE A  98      -5.467   7.414   9.902  1.00 98.65           C  
ATOM   1500  HE1 PHE A  98      -5.379   7.563  10.968  1.00 98.65           H  
ATOM   1501  CE2 PHE A  98      -4.689   6.348   7.854  1.00 98.65           C  
ATOM   1502  HE2 PHE A  98      -3.997   5.693   7.345  1.00 98.65           H  
ATOM   1503  CZ  PHE A  98      -4.560   6.579   9.232  1.00 98.65           C  
ATOM   1504  HZ  PHE A  98      -3.783   6.072   9.786  1.00 98.65           H  
ATOM   1505  N   LEU A  99     -10.272   8.898   8.989  1.00 98.56           N  
ATOM   1506  H   LEU A  99     -10.313   9.552   8.220  1.00 98.56           H  
ATOM   1507  CA  LEU A  99     -10.889   9.248  10.265  1.00 98.56           C  
ATOM   1508  HA  LEU A  99     -10.141   9.091  11.043  1.00 98.56           H  
ATOM   1509  C   LEU A  99     -12.077   8.336  10.585  1.00 98.56           C  
ATOM   1510  CB  LEU A  99     -11.312  10.729  10.264  1.00 98.56           C  
ATOM   1511  HB2 LEU A  99     -12.005  10.895   9.439  1.00 98.56           H  
ATOM   1512  HB3 LEU A  99     -10.431  11.348  10.097  1.00 98.56           H  
ATOM   1513  O   LEU A  99     -12.226   7.943  11.741  1.00 98.56           O  
ATOM   1514  CG  LEU A  99     -11.996  11.160  11.579  1.00 98.56           C  
ATOM   1515  HG  LEU A  99     -12.885  10.554  11.754  1.00 98.56           H  
ATOM   1516  CD1 LEU A  99     -11.055  11.025  12.775  1.00 98.56           C  
ATOM   1517 HD11 LEU A  99     -10.824   9.976  12.961  1.00 98.56           H  
ATOM   1518 HD12 LEU A  99     -10.124  11.548  12.560  1.00 98.56           H  
ATOM   1519 HD13 LEU A  99     -11.527  11.427  13.672  1.00 98.56           H  
ATOM   1520  CD2 LEU A  99     -12.457  12.613  11.502  1.00 98.56           C  
ATOM   1521 HD21 LEU A  99     -13.008  12.864  12.409  1.00 98.56           H  
ATOM   1522 HD22 LEU A  99     -11.599  13.276  11.388  1.00 98.56           H  
ATOM   1523 HD23 LEU A  99     -13.126  12.736  10.651  1.00 98.56           H  
ATOM   1524  N   LEU A 100     -12.921   8.017   9.598  1.00 98.37           N  
ATOM   1525  H   LEU A 100     -12.716   8.348   8.667  1.00 98.37           H  
ATOM   1526  CA  LEU A 100     -14.079   7.140   9.784  1.00 98.37           C  
ATOM   1527  HA  LEU A 100     -14.717   7.583  10.548  1.00 98.37           H  
ATOM   1528  C   LEU A 100     -13.645   5.770  10.306  1.00 98.37           C  
ATOM   1529  CB  LEU A 100     -14.885   7.062   8.475  1.00 98.37           C  
ATOM   1530  HB2 LEU A 100     -15.143   8.088   8.212  1.00 98.37           H  
ATOM   1531  HB3 LEU A 100     -14.259   6.660   7.679  1.00 98.37           H  
ATOM   1532  O   LEU A 100     -14.147   5.354  11.344  1.00 98.37           O  
ATOM   1533  CG  LEU A 100     -16.187   6.237   8.542  1.00 98.37           C  
ATOM   1534  HG  LEU A 100     -16.656   6.363   9.518  1.00 98.37           H  
ATOM   1535  CD1 LEU A 100     -17.163   6.751   7.478  1.00 98.37           C  
ATOM   1536 HD11 LEU A 100     -18.079   6.163   7.506  1.00 98.37           H  
ATOM   1537 HD12 LEU A 100     -17.410   7.793   7.682  1.00 98.37           H  
ATOM   1538 HD13 LEU A 100     -16.708   6.663   6.491  1.00 98.37           H  
ATOM   1539  CD2 LEU A 100     -15.966   4.746   8.276  1.00 98.37           C  
ATOM   1540 HD21 LEU A 100     -15.402   4.593   7.355  1.00 98.37           H  
ATOM   1541 HD22 LEU A 100     -16.919   4.225   8.187  1.00 98.37           H  
ATOM   1542 HD23 LEU A 100     -15.415   4.278   9.091  1.00 98.37           H  
ATOM   1543  N   GLU A 101     -12.684   5.116   9.657  1.00 98.48           N  
ATOM   1544  H   GLU A 101     -12.315   5.510   8.804  1.00 98.48           H  
ATOM   1545  CA  GLU A 101     -12.202   3.791  10.056  1.00 98.48           C  
ATOM   1546  HA  GLU A 101     -13.041   3.097  10.092  1.00 98.48           H  
ATOM   1547  C   GLU A 101     -11.567   3.805  11.448  1.00 98.48           C  
ATOM   1548  CB  GLU A 101     -11.183   3.271   9.034  1.00 98.48           C  
ATOM   1549  HB2 GLU A 101     -10.607   2.482   9.518  1.00 98.48           H  
ATOM   1550  HB3 GLU A 101     -10.504   4.066   8.725  1.00 98.48           H  
ATOM   1551  O   GLU A 101     -11.951   3.020  12.319  1.00 98.48           O  
ATOM   1552  CG  GLU A 101     -11.890   2.665   7.825  1.00 98.48           C  
ATOM   1553  HG2 GLU A 101     -12.491   3.429   7.332  1.00 98.48           H  
ATOM   1554  HG3 GLU A 101     -12.535   1.880   8.218  1.00 98.48           H  
ATOM   1555  CD  GLU A 101     -10.923   2.012   6.835  1.00 98.48           C  
ATOM   1556  OE1 GLU A 101     -10.927   2.412   5.649  1.00 98.48           O  
ATOM   1557  OE2 GLU A 101     -10.135   1.127   7.254  1.00 98.48           O  
ATOM   1558  N   CYS A 102     -10.643   4.738  11.697  1.00 98.49           N  
ATOM   1559  H   CYS A 102     -10.353   5.351  10.948  1.00 98.49           H  
ATOM   1560  CA  CYS A 102      -9.984   4.838  12.998  1.00 98.49           C  
ATOM   1561  HA  CYS A 102      -9.509   3.883  13.226  1.00 98.49           H  
ATOM   1562  C   CYS A 102     -10.989   5.127  14.124  1.00 98.49           C  
ATOM   1563  CB  CYS A 102      -8.903   5.924  12.950  1.00 98.49           C  
ATOM   1564  HB2 CYS A 102      -9.338   6.884  12.673  1.00 98.49           H  
ATOM   1565  HB3 CYS A 102      -8.454   6.004  13.940  1.00 98.49           H  
ATOM   1566  O   CYS A 102     -10.907   4.531  15.200  1.00 98.49           O  
ATOM   1567  SG  CYS A 102      -7.594   5.486  11.779  1.00 98.49           S  
ATOM   1568  HG  CYS A 102      -8.279   5.774  10.668  1.00 98.49           H  
ATOM   1569  N   SER A 103     -11.960   6.013  13.878  1.00 98.20           N  
ATOM   1570  H   SER A 103     -11.999   6.438  12.963  1.00 98.20           H  
ATOM   1571  CA  SER A 103     -12.995   6.364  14.858  1.00 98.20           C  
ATOM   1572  HA  SER A 103     -12.522   6.597  15.812  1.00 98.20           H  
ATOM   1573  C   SER A 103     -13.976   5.219  15.090  1.00 98.20           C  
ATOM   1574  CB  SER A 103     -13.796   7.585  14.404  1.00 98.20           C  
ATOM   1575  HB2 SER A 103     -14.324   7.343  13.482  1.00 98.20           H  
ATOM   1576  HB3 SER A 103     -14.532   7.840  15.167  1.00 98.20           H  
ATOM   1577  O   SER A 103     -14.390   4.995  16.222  1.00 98.20           O  
ATOM   1578  OG  SER A 103     -12.959   8.699  14.185  1.00 98.20           O  
ATOM   1579  HG  SER A 103     -12.550   8.543  13.331  1.00 98.20           H  
ATOM   1580  N   LEU A 104     -14.343   4.481  14.039  1.00 97.36           N  
ATOM   1581  H   LEU A 104     -13.972   4.709  13.128  1.00 97.36           H  
ATOM   1582  CA  LEU A 104     -15.223   3.319  14.132  1.00 97.36           C  
ATOM   1583  HA  LEU A 104     -16.164   3.630  14.585  1.00 97.36           H  
ATOM   1584  C   LEU A 104     -14.602   2.243  15.031  1.00 97.36           C  
ATOM   1585  CB  LEU A 104     -15.478   2.808  12.703  1.00 97.36           C  
ATOM   1586  HB2 LEU A 104     -14.531   2.490  12.265  1.00 97.36           H  
ATOM   1587  HB3 LEU A 104     -15.865   3.628  12.098  1.00 97.36           H  
ATOM   1588  O   LEU A 104     -15.268   1.715  15.925  1.00 97.36           O  
ATOM   1589  CG  LEU A 104     -16.471   1.644  12.612  1.00 97.36           C  
ATOM   1590  HG  LEU A 104     -16.128   0.816  13.233  1.00 97.36           H  
ATOM   1591  CD1 LEU A 104     -17.863   2.082  13.060  1.00 97.36           C  
ATOM   1592 HD11 LEU A 104     -17.871   2.240  14.138  1.00 97.36           H  
ATOM   1593 HD12 LEU A 104     -18.576   1.299  12.801  1.00 97.36           H  
ATOM   1594 HD13 LEU A 104     -18.150   2.999  12.546  1.00 97.36           H  
ATOM   1595  CD2 LEU A 104     -16.579   1.161  11.168  1.00 97.36           C  
ATOM   1596 HD21 LEU A 104     -15.592   0.883  10.796  1.00 97.36           H  
ATOM   1597 HD22 LEU A 104     -16.966   1.955  10.530  1.00 97.36           H  
ATOM   1598 HD23 LEU A 104     -17.234   0.292  11.106  1.00 97.36           H  
ATOM   1599  N   GLY A 105     -13.308   1.986  14.835  1.00 97.24           N  
ATOM   1600  H   GLY A 105     -12.844   2.445  14.064  1.00 97.24           H  
ATOM   1601  CA  GLY A 105     -12.514   1.116  15.694  1.00 97.24           C  
ATOM   1602  HA2 GLY A 105     -11.492   1.118  15.315  1.00 97.24           H  
ATOM   1603  HA3 GLY A 105     -12.907   0.100  15.673  1.00 97.24           H  
ATOM   1604  C   GLY A 105     -12.467   1.605  17.137  1.00 97.24           C  
ATOM   1605  O   GLY A 105     -12.852   0.868  18.042  1.00 97.24           O  
ATOM   1606  N   GLN A 106     -12.038   2.851  17.363  1.00 97.62           N  
ATOM   1607  H   GLN A 106     -11.737   3.410  16.578  1.00 97.62           H  
ATOM   1608  CA  GLN A 106     -11.876   3.408  18.713  1.00 97.62           C  
ATOM   1609  HA  GLN A 106     -11.185   2.775  19.270  1.00 97.62           H  
ATOM   1610  C   GLN A 106     -13.192   3.432  19.499  1.00 97.62           C  
ATOM   1611  CB  GLN A 106     -11.263   4.813  18.612  1.00 97.62           C  
ATOM   1612  HB2 GLN A 106     -11.930   5.470  18.054  1.00 97.62           H  
ATOM   1613  HB3 GLN A 106     -10.321   4.740  18.068  1.00 97.62           H  
ATOM   1614  O   GLN A 106     -13.221   3.040  20.665  1.00 97.62           O  
ATOM   1615  CG  GLN A 106     -10.995   5.421  20.000  1.00 97.62           C  
ATOM   1616  HG2 GLN A 106     -10.436   4.713  20.612  1.00 97.62           H  
ATOM   1617  HG3 GLN A 106     -11.940   5.618  20.507  1.00 97.62           H  
ATOM   1618  CD  GLN A 106     -10.195   6.712  19.910  1.00 97.62           C  
ATOM   1619  NE2 GLN A 106     -10.663   7.796  20.491  1.00 97.62           N  
ATOM   1620 HE21 GLN A 106     -11.460   7.730  21.107  1.00 97.62           H  
ATOM   1621 HE22 GLN A 106     -10.090   8.628  20.485  1.00 97.62           H  
ATOM   1622  OE1 GLN A 106      -9.128   6.759  19.315  1.00 97.62           O  
ATOM   1623  N   TYR A 107     -14.289   3.836  18.855  1.00 95.86           N  
ATOM   1624  H   TYR A 107     -14.201   4.168  17.905  1.00 95.86           H  
ATOM   1625  CA  TYR A 107     -15.592   3.943  19.507  1.00 95.86           C  
ATOM   1626  HA  TYR A 107     -15.494   4.576  20.389  1.00 95.86           H  
ATOM   1627  C   TYR A 107     -16.115   2.583  19.971  1.00 95.86           C  
ATOM   1628  CB  TYR A 107     -16.597   4.585  18.542  1.00 95.86           C  
ATOM   1629  HB2 TYR A 107     -16.732   3.939  17.675  1.00 95.86           H  
ATOM   1630  HB3 TYR A 107     -16.200   5.534  18.183  1.00 95.86           H  
ATOM   1631  O   TYR A 107     -16.647   2.453  21.069  1.00 95.86           O  
ATOM   1632  CG  TYR A 107     -17.935   4.851  19.195  1.00 95.86           C  
ATOM   1633  CD1 TYR A 107     -19.042   4.020  18.928  1.00 95.86           C  
ATOM   1634  HD1 TYR A 107     -18.942   3.186  18.249  1.00 95.86           H  
ATOM   1635  CD2 TYR A 107     -18.050   5.903  20.123  1.00 95.86           C  
ATOM   1636  HD2 TYR A 107     -17.196   6.525  20.349  1.00 95.86           H  
ATOM   1637  CE1 TYR A 107     -20.266   4.253  19.587  1.00 95.86           C  
ATOM   1638  HE1 TYR A 107     -21.120   3.614  19.416  1.00 95.86           H  
ATOM   1639  CE2 TYR A 107     -19.274   6.145  20.771  1.00 95.86           C  
ATOM   1640  HE2 TYR A 107     -19.366   6.953  21.482  1.00 95.86           H  
ATOM   1641  OH  TYR A 107     -21.564   5.557  21.131  1.00 95.86           O  
ATOM   1642  HH  TYR A 107     -21.487   6.316  21.715  1.00 95.86           H  
ATOM   1643  CZ  TYR A 107     -20.384   5.319  20.507  1.00 95.86           C  
ATOM   1644  N   THR A 108     -15.958   1.559  19.131  1.00 94.07           N  
ATOM   1645  H   THR A 108     -15.464   1.717  18.264  1.00 94.07           H  
ATOM   1646  CA  THR A 108     -16.461   0.212  19.427  1.00 94.07           C  
ATOM   1647  HA  THR A 108     -17.369   0.295  20.023  1.00 94.07           H  
ATOM   1648  C   THR A 108     -15.488  -0.624  20.250  1.00 94.07           C  
ATOM   1649  CB  THR A 108     -16.814  -0.545  18.146  1.00 94.07           C  
ATOM   1650  HB  THR A 108     -17.139  -1.551  18.411  1.00 94.07           H  
ATOM   1651  O   THR A 108     -15.921  -1.587  20.873  1.00 94.07           O  
ATOM   1652  CG2 THR A 108     -17.934   0.127  17.352  1.00 94.07           C  
ATOM   1653 HG21 THR A 108     -18.828   0.192  17.972  1.00 94.07           H  
ATOM   1654 HG22 THR A 108     -17.635   1.128  17.043  1.00 94.07           H  
ATOM   1655 HG23 THR A 108     -18.155  -0.470  16.467  1.00 94.07           H  
ATOM   1656  OG1 THR A 108     -15.687  -0.643  17.314  1.00 94.07           O  
ATOM   1657  HG1 THR A 108     -15.553   0.192  16.860  1.00 94.07           H  
ATOM   1658  N   SER A 109     -14.195  -0.275  20.260  1.00 94.16           N  
ATOM   1659  H   SER A 109     -13.916   0.499  19.675  1.00 94.16           H  
ATOM   1660  CA  SER A 109     -13.114  -1.067  20.870  1.00 94.16           C  
ATOM   1661  HA  SER A 109     -12.173  -0.601  20.578  1.00 94.16           H  
ATOM   1662  C   SER A 109     -13.044  -2.512  20.342  1.00 94.16           C  
ATOM   1663  CB  SER A 109     -13.184  -0.992  22.401  1.00 94.16           C  
ATOM   1664  HB2 SER A 109     -14.127  -1.415  22.748  1.00 94.16           H  
ATOM   1665  HB3 SER A 109     -12.366  -1.566  22.835  1.00 94.16           H  
ATOM   1666  O   SER A 109     -12.614  -3.422  21.048  1.00 94.16           O  
ATOM   1667  OG  SER A 109     -13.079   0.354  22.837  1.00 94.16           O  
ATOM   1668  HG  SER A 109     -13.476   0.924  22.175  1.00 94.16           H  
ATOM   1669  N   ILE A 110     -13.473  -2.733  19.092  1.00 93.43           N  
ATOM   1670  H   ILE A 110     -13.791  -1.939  18.554  1.00 93.43           H  
ATOM   1671  CA  ILE A 110     -13.547  -4.048  18.441  1.00 93.43           C  
ATOM   1672  HA  ILE A 110     -12.947  -4.760  19.007  1.00 93.43           H  
ATOM   1673  C   ILE A 110     -12.950  -3.972  17.023  1.00 93.43           C  
ATOM   1674  CB  ILE A 110     -15.016  -4.551  18.439  1.00 93.43           C  
ATOM   1675  HB  ILE A 110     -15.630  -3.810  17.926  1.00 93.43           H  
ATOM   1676  O   ILE A 110     -13.024  -2.941  16.358  1.00 93.43           O  
ATOM   1677  CG1 ILE A 110     -15.588  -4.767  19.862  1.00 93.43           C  
ATOM   1678 HG12 ILE A 110     -15.170  -5.679  20.289  1.00 93.43           H  
ATOM   1679 HG13 ILE A 110     -15.289  -3.950  20.518  1.00 93.43           H  
ATOM   1680  CG2 ILE A 110     -15.124  -5.885  17.687  1.00 93.43           C  
ATOM   1681 HG21 ILE A 110     -16.071  -6.380  17.903  1.00 93.43           H  
ATOM   1682 HG22 ILE A 110     -15.046  -5.713  16.614  1.00 93.43           H  
ATOM   1683 HG23 ILE A 110     -14.315  -6.542  18.008  1.00 93.43           H  
ATOM   1684  CD1 ILE A 110     -17.123  -4.837  19.912  1.00 93.43           C  
ATOM   1685 HD11 ILE A 110     -17.497  -5.727  19.404  1.00 93.43           H  
ATOM   1686 HD12 ILE A 110     -17.547  -3.946  19.448  1.00 93.43           H  
ATOM   1687 HD13 ILE A 110     -17.442  -4.873  20.954  1.00 93.43           H  
ATOM   1688  N   GLY A 111     -12.358  -5.069  16.546  1.00 93.31           N  
ATOM   1689  H   GLY A 111     -12.192  -5.827  17.193  1.00 93.31           H  
ATOM   1690  CA  GLY A 111     -11.813  -5.207  15.195  1.00 93.31           C  
ATOM   1691  HA2 GLY A 111     -11.264  -6.147  15.140  1.00 93.31           H  
ATOM   1692  HA3 GLY A 111     -11.112  -4.391  15.017  1.00 93.31           H  
ATOM   1693  C   GLY A 111     -12.850  -5.209  14.063  1.00 93.31           C  
ATOM   1694  O   GLY A 111     -14.064  -5.233  14.274  1.00 93.31           O  
ATOM   1695  N   GLY A 112     -12.353  -5.257  12.822  1.00 93.54           N  
ATOM   1696  H   GLY A 112     -11.347  -5.261  12.731  1.00 93.54           H  
ATOM   1697  CA  GLY A 112     -13.115  -4.992  11.591  1.00 93.54           C  
ATOM   1698  HA2 GLY A 112     -12.429  -5.057  10.746  1.00 93.54           H  
ATOM   1699  HA3 GLY A 112     -13.487  -3.968  11.630  1.00 93.54           H  
ATOM   1700  C   GLY A 112     -14.318  -5.894  11.272  1.00 93.54           C  
ATOM   1701  O   GLY A 112     -15.050  -5.586  10.337  1.00 93.54           O  
ATOM   1702  N   LEU A 113     -14.566  -6.977  12.018  1.00 94.89           N  
ATOM   1703  H   LEU A 113     -13.944  -7.157  12.793  1.00 94.89           H  
ATOM   1704  CA  LEU A 113     -15.780  -7.800  11.883  1.00 94.89           C  
ATOM   1705  HA  LEU A 113     -16.221  -7.628  10.901  1.00 94.89           H  
ATOM   1706  C   LEU A 113     -16.871  -7.433  12.891  1.00 94.89           C  
ATOM   1707  CB  LEU A 113     -15.415  -9.290  12.014  1.00 94.89           C  
ATOM   1708  HB2 LEU A 113     -16.304  -9.856  12.291  1.00 94.89           H  
ATOM   1709  HB3 LEU A 113     -14.695  -9.407  12.824  1.00 94.89           H  
ATOM   1710  O   LEU A 113     -18.053  -7.397  12.540  1.00 94.89           O  
ATOM   1711  CG  LEU A 113     -14.844  -9.894  10.723  1.00 94.89           C  
ATOM   1712  HG  LEU A 113     -14.058  -9.253  10.325  1.00 94.89           H  
ATOM   1713  CD1 LEU A 113     -14.279 -11.290  10.981  1.00 94.89           C  
ATOM   1714 HD11 LEU A 113     -15.048 -11.938  11.402  1.00 94.89           H  
ATOM   1715 HD12 LEU A 113     -13.452 -11.221  11.688  1.00 94.89           H  
ATOM   1716 HD13 LEU A 113     -13.900 -11.716  10.052  1.00 94.89           H  
ATOM   1717  CD2 LEU A 113     -15.923 -10.057   9.659  1.00 94.89           C  
ATOM   1718 HD21 LEU A 113     -16.399  -9.102   9.437  1.00 94.89           H  
ATOM   1719 HD22 LEU A 113     -15.447 -10.431   8.753  1.00 94.89           H  
ATOM   1720 HD23 LEU A 113     -16.682 -10.761   9.999  1.00 94.89           H  
ATOM   1721  N   GLY A 114     -16.491  -7.133  14.131  1.00 91.50           N  
ATOM   1722  H   GLY A 114     -15.506  -7.114  14.354  1.00 91.50           H  
ATOM   1723  CA  GLY A 114     -17.455  -6.876  15.195  1.00 91.50           C  
ATOM   1724  HA2 GLY A 114     -18.273  -7.592  15.114  1.00 91.50           H  
ATOM   1725  HA3 GLY A 114     -16.972  -7.044  16.158  1.00 91.50           H  
ATOM   1726  C   GLY A 114     -18.047  -5.466  15.163  1.00 91.50           C  
ATOM   1727  O   GLY A 114     -19.159  -5.274  15.656  1.00 91.50           O  
ATOM   1728  N   VAL A 115     -17.380  -4.497  14.521  1.00 94.25           N  
ATOM   1729  H   VAL A 115     -16.443  -4.693  14.199  1.00 94.25           H  
ATOM   1730  CA  VAL A 115     -17.887  -3.114  14.383  1.00 94.25           C  
ATOM   1731  HA  VAL A 115     -18.048  -2.712  15.383  1.00 94.25           H  
ATOM   1732  C   VAL A 115     -19.231  -3.025  13.656  1.00 94.25           C  
ATOM   1733  CB  VAL A 115     -16.872  -2.196  13.679  1.00 94.25           C  
ATOM   1734  HB  VAL A 115     -17.293  -1.191  13.675  1.00 94.25           H  
ATOM   1735  O   VAL A 115     -20.037  -2.133  13.925  1.00 94.25           O  
ATOM   1736  CG1 VAL A 115     -15.556  -2.147  14.453  1.00 94.25           C  
ATOM   1737 HG11 VAL A 115     -15.726  -2.331  15.514  1.00 94.25           H  
ATOM   1738 HG12 VAL A 115     -14.860  -2.904  14.091  1.00 94.25           H  
ATOM   1739 HG13 VAL A 115     -15.098  -1.165  14.339  1.00 94.25           H  
ATOM   1740  CG2 VAL A 115     -16.580  -2.605  12.228  1.00 94.25           C  
ATOM   1741 HG21 VAL A 115     -17.477  -2.520  11.615  1.00 94.25           H  
ATOM   1742 HG22 VAL A 115     -15.835  -1.926  11.813  1.00 94.25           H  
ATOM   1743 HG23 VAL A 115     -16.197  -3.625  12.179  1.00 94.25           H  
ATOM   1744  N   TRP A 116     -19.534  -3.994  12.788  1.00 94.62           N  
ATOM   1745  H   TRP A 116     -18.829  -4.689  12.589  1.00 94.62           H  
ATOM   1746  CA  TRP A 116     -20.778  -4.031  12.013  1.00 94.62           C  
ATOM   1747  HA  TRP A 116     -20.936  -3.034  11.601  1.00 94.62           H  
ATOM   1748  C   TRP A 116     -22.019  -4.347  12.848  1.00 94.62           C  
ATOM   1749  CB  TRP A 116     -20.633  -4.990  10.835  1.00 94.62           C  
ATOM   1750  HB2 TRP A 116     -20.532  -6.008  11.210  1.00 94.62           H  
ATOM   1751  HB3 TRP A 116     -21.534  -4.934  10.224  1.00 94.62           H  
ATOM   1752  O   TRP A 116     -23.127  -4.315  12.324  1.00 94.62           O  
ATOM   1753  CG  TRP A 116     -19.462  -4.662   9.973  1.00 94.62           C  
ATOM   1754  CD1 TRP A 116     -18.309  -5.355   9.927  1.00 94.62           C  
ATOM   1755  HD1 TRP A 116     -18.105  -6.263  10.475  1.00 94.62           H  
ATOM   1756  CD2 TRP A 116     -19.248  -3.480   9.148  1.00 94.62           C  
ATOM   1757  CE2 TRP A 116     -17.922  -3.528   8.628  1.00 94.62           C  
ATOM   1758  CE3 TRP A 116     -20.010  -2.335   8.854  1.00 94.62           C  
ATOM   1759  HE3 TRP A 116     -21.004  -2.228   9.263  1.00 94.62           H  
ATOM   1760  NE1 TRP A 116     -17.387  -4.657   9.184  1.00 94.62           N  
ATOM   1761  HE1 TRP A 116     -16.403  -4.882   9.191  1.00 94.62           H  
ATOM   1762  CH2 TRP A 116     -18.161  -1.398   7.550  1.00 94.62           C  
ATOM   1763  HH2 TRP A 116     -17.736  -0.578   6.991  1.00 94.62           H  
ATOM   1764  CZ2 TRP A 116     -17.380  -2.527   7.819  1.00 94.62           C  
ATOM   1765  HZ2 TRP A 116     -16.360  -2.581   7.470  1.00 94.62           H  
ATOM   1766  CZ3 TRP A 116     -19.452  -1.296   8.092  1.00 94.62           C  
ATOM   1767  HZ3 TRP A 116     -19.997  -0.371   7.981  1.00 94.62           H  
ATOM   1768  N   LYS A 117     -21.874  -4.565  14.159  1.00 89.94           N  
ATOM   1769  H   LYS A 117     -20.933  -4.611  14.523  1.00 89.94           H  
ATOM   1770  CA  LYS A 117     -22.983  -4.493  15.123  1.00 89.94           C  
ATOM   1771  HA  LYS A 117     -23.731  -5.253  14.894  1.00 89.94           H  
ATOM   1772  C   LYS A 117     -23.718  -3.146  15.089  1.00 89.94           C  
ATOM   1773  CB  LYS A 117     -22.409  -4.743  16.520  1.00 89.94           C  
ATOM   1774  HB2 LYS A 117     -21.501  -4.153  16.649  1.00 89.94           H  
ATOM   1775  HB3 LYS A 117     -23.120  -4.402  17.272  1.00 89.94           H  
ATOM   1776  O   LYS A 117     -24.901  -3.087  15.416  1.00 89.94           O  
ATOM   1777  CG  LYS A 117     -22.104  -6.230  16.754  1.00 89.94           C  
ATOM   1778  HG2 LYS A 117     -23.025  -6.807  16.673  1.00 89.94           H  
ATOM   1779  HG3 LYS A 117     -21.393  -6.590  16.011  1.00 89.94           H  
ATOM   1780  CD  LYS A 117     -21.517  -6.404  18.157  1.00 89.94           C  
ATOM   1781  HD2 LYS A 117     -20.642  -5.762  18.256  1.00 89.94           H  
ATOM   1782  HD3 LYS A 117     -22.261  -6.096  18.891  1.00 89.94           H  
ATOM   1783  CE  LYS A 117     -21.104  -7.854  18.419  1.00 89.94           C  
ATOM   1784  HE2 LYS A 117     -20.338  -8.136  17.697  1.00 89.94           H  
ATOM   1785  HE3 LYS A 117     -21.972  -8.496  18.273  1.00 89.94           H  
ATOM   1786  NZ  LYS A 117     -20.588  -7.998  19.803  1.00 89.94           N  
ATOM   1787  HZ1 LYS A 117     -19.792  -7.393  19.947  1.00 89.94           H  
ATOM   1788  HZ2 LYS A 117     -21.292  -7.725  20.474  1.00 89.94           H  
ATOM   1789  HZ3 LYS A 117     -20.303  -8.948  19.994  1.00 89.94           H  
ATOM   1790  N   LEU A 118     -23.039  -2.083  14.645  1.00 89.83           N  
ATOM   1791  H   LEU A 118     -22.056  -2.198  14.448  1.00 89.83           H  
ATOM   1792  CA  LEU A 118     -23.632  -0.763  14.422  1.00 89.83           C  
ATOM   1793  HA  LEU A 118     -24.225  -0.492  15.296  1.00 89.83           H  
ATOM   1794  C   LEU A 118     -24.588  -0.733  13.221  1.00 89.83           C  
ATOM   1795  CB  LEU A 118     -22.500   0.262  14.234  1.00 89.83           C  
ATOM   1796  HB2 LEU A 118     -22.931   1.221  13.946  1.00 89.83           H  
ATOM   1797  HB3 LEU A 118     -21.864  -0.071  13.414  1.00 89.83           H  
ATOM   1798  O   LEU A 118     -25.563   0.011  13.238  1.00 89.83           O  
ATOM   1799  CG  LEU A 118     -21.630   0.474  15.486  1.00 89.83           C  
ATOM   1800  HG  LEU A 118     -21.290  -0.487  15.873  1.00 89.83           H  
ATOM   1801  CD1 LEU A 118     -20.414   1.311  15.120  1.00 89.83           C  
ATOM   1802 HD11 LEU A 118     -19.886   1.627  16.020  1.00 89.83           H  
ATOM   1803 HD12 LEU A 118     -20.705   2.189  14.545  1.00 89.83           H  
ATOM   1804 HD13 LEU A 118     -19.746   0.681  14.532  1.00 89.83           H  
ATOM   1805  CD2 LEU A 118     -22.359   1.217  16.601  1.00 89.83           C  
ATOM   1806 HD21 LEU A 118     -21.804   1.100  17.532  1.00 89.83           H  
ATOM   1807 HD22 LEU A 118     -23.369   0.827  16.729  1.00 89.83           H  
ATOM   1808 HD23 LEU A 118     -22.412   2.278  16.357  1.00 89.83           H  
ATOM   1809  N   ALA A 119     -24.333  -1.548  12.198  1.00 91.63           N  
ATOM   1810  H   ALA A 119     -23.558  -2.191  12.281  1.00 91.63           H  
ATOM   1811  CA  ALA A 119     -25.165  -1.654  11.004  1.00 91.63           C  
ATOM   1812  HA  ALA A 119     -26.179  -1.327  11.235  1.00 91.63           H  
ATOM   1813  C   ALA A 119     -25.235  -3.125  10.547  1.00 91.63           C  
ATOM   1814  CB  ALA A 119     -24.600  -0.702   9.938  1.00 91.63           C  
ATOM   1815  HB1 ALA A 119     -24.554   0.312  10.335  1.00 91.63           H  
ATOM   1816  HB2 ALA A 119     -25.256  -0.697   9.067  1.00 91.63           H  
ATOM   1817  HB3 ALA A 119     -23.598  -1.011   9.640  1.00 91.63           H  
ATOM   1818  O   ALA A 119     -24.565  -3.497   9.579  1.00 91.63           O  
ATOM   1819  N   PRO A 120     -26.022  -3.982  11.231  1.00 91.13           N  
ATOM   1820  CA  PRO A 120     -25.958  -5.440  11.075  1.00 91.13           C  
ATOM   1821  HA  PRO A 120     -24.995  -5.783  11.451  1.00 91.13           H  
ATOM   1822  C   PRO A 120     -26.123  -5.952   9.641  1.00 91.13           C  
ATOM   1823  CB  PRO A 120     -27.062  -5.970  11.988  1.00 91.13           C  
ATOM   1824  HB2 PRO A 120     -28.020  -5.925  11.472  1.00 91.13           H  
ATOM   1825  HB3 PRO A 120     -26.847  -6.978  12.346  1.00 91.13           H  
ATOM   1826  O   PRO A 120     -25.461  -6.917   9.256  1.00 91.13           O  
ATOM   1827  CG  PRO A 120     -27.081  -4.955  13.123  1.00 91.13           C  
ATOM   1828  HG2 PRO A 120     -28.025  -4.977  13.667  1.00 91.13           H  
ATOM   1829  HG3 PRO A 120     -26.242  -5.131  13.796  1.00 91.13           H  
ATOM   1830  CD  PRO A 120     -26.876  -3.646  12.368  1.00 91.13           C  
ATOM   1831  HD2 PRO A 120     -27.835  -3.274  12.007  1.00 91.13           H  
ATOM   1832  HD3 PRO A 120     -26.419  -2.914  13.034  1.00 91.13           H  
ATOM   1833  N   MET A 121     -26.940  -5.277   8.825  1.00 92.85           N  
ATOM   1834  H   MET A 121     -27.516  -4.554   9.232  1.00 92.85           H  
ATOM   1835  CA  MET A 121     -27.096  -5.552   7.390  1.00 92.85           C  
ATOM   1836  HA  MET A 121     -27.569  -6.526   7.267  1.00 92.85           H  
ATOM   1837  C   MET A 121     -25.769  -5.571   6.615  1.00 92.85           C  
ATOM   1838  CB  MET A 121     -28.011  -4.469   6.801  1.00 92.85           C  
ATOM   1839  HB2 MET A 121     -27.535  -3.493   6.897  1.00 92.85           H  
ATOM   1840  HB3 MET A 121     -28.943  -4.448   7.367  1.00 92.85           H  
ATOM   1841  O   MET A 121     -25.637  -6.298   5.632  1.00 92.85           O  
ATOM   1842  CG  MET A 121     -28.360  -4.726   5.335  1.00 92.85           C  
ATOM   1843  HG2 MET A 121     -28.600  -5.782   5.215  1.00 92.85           H  
ATOM   1844  HG3 MET A 121     -27.488  -4.506   4.718  1.00 92.85           H  
ATOM   1845  SD  MET A 121     -29.761  -3.754   4.726  1.00 92.85           S  
ATOM   1846  CE  MET A 121     -28.999  -2.120   4.675  1.00 92.85           C  
ATOM   1847  HE1 MET A 121     -28.733  -1.801   5.683  1.00 92.85           H  
ATOM   1848  HE2 MET A 121     -29.712  -1.417   4.246  1.00 92.85           H  
ATOM   1849  HE3 MET A 121     -28.112  -2.159   4.043  1.00 92.85           H  
ATOM   1850  N   PHE A 122     -24.786  -4.789   7.062  1.00 95.69           N  
ATOM   1851  H   PHE A 122     -24.940  -4.270   7.914  1.00 95.69           H  
ATOM   1852  CA  PHE A 122     -23.494  -4.595   6.409  1.00 95.69           C  
ATOM   1853  HA  PHE A 122     -23.576  -4.926   5.373  1.00 95.69           H  
ATOM   1854  C   PHE A 122     -22.367  -5.427   7.017  1.00 95.69           C  
ATOM   1855  CB  PHE A 122     -23.150  -3.103   6.375  1.00 95.69           C  
ATOM   1856  HB2 PHE A 122     -23.172  -2.699   7.387  1.00 95.69           H  
ATOM   1857  HB3 PHE A 122     -22.136  -2.965   6.000  1.00 95.69           H  
ATOM   1858  O   PHE A 122     -21.214  -5.220   6.658  1.00 95.69           O  
ATOM   1859  CG  PHE A 122     -24.079  -2.317   5.485  1.00 95.69           C  
ATOM   1860  CD1 PHE A 122     -23.826  -2.230   4.104  1.00 95.69           C  
ATOM   1861  HD1 PHE A 122     -22.968  -2.725   3.674  1.00 95.69           H  
ATOM   1862  CD2 PHE A 122     -25.190  -1.663   6.040  1.00 95.69           C  
ATOM   1863  HD2 PHE A 122     -25.387  -1.740   7.099  1.00 95.69           H  
ATOM   1864  CE1 PHE A 122     -24.689  -1.481   3.288  1.00 95.69           C  
ATOM   1865  HE1 PHE A 122     -24.523  -1.426   2.222  1.00 95.69           H  
ATOM   1866  CE2 PHE A 122     -26.034  -0.902   5.221  1.00 95.69           C  
ATOM   1867  HE2 PHE A 122     -26.886  -0.400   5.656  1.00 95.69           H  
ATOM   1868  CZ  PHE A 122     -25.788  -0.817   3.842  1.00 95.69           C  
ATOM   1869  HZ  PHE A 122     -26.453  -0.257   3.201  1.00 95.69           H  
ATOM   1870  N   LYS A 123     -22.651  -6.434   7.856  1.00 95.83           N  
ATOM   1871  H   LYS A 123     -23.602  -6.551   8.174  1.00 95.83           H  
ATOM   1872  CA  LYS A 123     -21.600  -7.357   8.335  1.00 95.83           C  
ATOM   1873  HA  LYS A 123     -20.847  -6.768   8.858  1.00 95.83           H  
ATOM   1874  C   LYS A 123     -20.837  -8.049   7.193  1.00 95.83           C  
ATOM   1875  CB  LYS A 123     -22.213  -8.350   9.328  1.00 95.83           C  
ATOM   1876  HB2 LYS A 123     -22.724  -7.789  10.110  1.00 95.83           H  
ATOM   1877  HB3 LYS A 123     -22.940  -8.970   8.803  1.00 95.83           H  
ATOM   1878  O   LYS A 123     -19.669  -8.399   7.354  1.00 95.83           O  
ATOM   1879  CG  LYS A 123     -21.156  -9.259   9.971  1.00 95.83           C  
ATOM   1880  HG2 LYS A 123     -20.347  -8.638  10.353  1.00 95.83           H  
ATOM   1881  HG3 LYS A 123     -20.753  -9.939   9.220  1.00 95.83           H  
ATOM   1882  CD  LYS A 123     -21.728 -10.088  11.126  1.00 95.83           C  
ATOM   1883  HD2 LYS A 123     -22.478 -10.784  10.749  1.00 95.83           H  
ATOM   1884  HD3 LYS A 123     -22.180  -9.416  11.856  1.00 95.83           H  
ATOM   1885  CE  LYS A 123     -20.586 -10.872  11.784  1.00 95.83           C  
ATOM   1886  HE2 LYS A 123     -20.214 -11.621  11.085  1.00 95.83           H  
ATOM   1887  HE3 LYS A 123     -19.766 -10.184  11.990  1.00 95.83           H  
ATOM   1888  NZ  LYS A 123     -20.992 -11.513  13.056  1.00 95.83           N  
ATOM   1889  HZ1 LYS A 123     -21.709 -12.216  12.940  1.00 95.83           H  
ATOM   1890  HZ2 LYS A 123     -20.195 -11.966  13.479  1.00 95.83           H  
ATOM   1891  HZ3 LYS A 123     -21.253 -10.825  13.747  1.00 95.83           H  
ATOM   1892  N   GLY A 124     -21.455  -8.167   6.016  1.00 97.44           N  
ATOM   1893  H   GLY A 124     -22.420  -7.873   5.964  1.00 97.44           H  
ATOM   1894  CA  GLY A 124     -20.783  -8.589   4.787  1.00 97.44           C  
ATOM   1895  HA2 GLY A 124     -21.509  -8.570   3.974  1.00 97.44           H  
ATOM   1896  HA3 GLY A 124     -20.431  -9.614   4.899  1.00 97.44           H  
ATOM   1897  C   GLY A 124     -19.590  -7.712   4.379  1.00 97.44           C  
ATOM   1898  O   GLY A 124     -18.659  -8.237   3.781  1.00 97.44           O  
ATOM   1899  N   VAL A 125     -19.564  -6.422   4.741  1.00 98.05           N  
ATOM   1900  H   VAL A 125     -20.325  -6.054   5.294  1.00 98.05           H  
ATOM   1901  CA  VAL A 125     -18.427  -5.512   4.496  1.00 98.05           C  
ATOM   1902  HA  VAL A 125     -18.141  -5.569   3.446  1.00 98.05           H  
ATOM   1903  C   VAL A 125     -17.209  -5.948   5.307  1.00 98.05           C  
ATOM   1904  CB  VAL A 125     -18.791  -4.044   4.811  1.00 98.05           C  
ATOM   1905  HB  VAL A 125     -19.052  -3.956   5.865  1.00 98.05           H  
ATOM   1906  O   VAL A 125     -16.123  -6.067   4.752  1.00 98.05           O  
ATOM   1907  CG1 VAL A 125     -17.625  -3.098   4.513  1.00 98.05           C  
ATOM   1908 HG11 VAL A 125     -17.332  -3.164   3.465  1.00 98.05           H  
ATOM   1909 HG12 VAL A 125     -16.761  -3.332   5.136  1.00 98.05           H  
ATOM   1910 HG13 VAL A 125     -17.927  -2.074   4.731  1.00 98.05           H  
ATOM   1911  CG2 VAL A 125     -19.980  -3.561   3.966  1.00 98.05           C  
ATOM   1912 HG21 VAL A 125     -20.861  -4.173   4.161  1.00 98.05           H  
ATOM   1913 HG22 VAL A 125     -20.212  -2.529   4.229  1.00 98.05           H  
ATOM   1914 HG23 VAL A 125     -19.725  -3.613   2.907  1.00 98.05           H  
ATOM   1915  N   GLY A 126     -17.386  -6.297   6.584  1.00 97.75           N  
ATOM   1916  H   GLY A 126     -18.292  -6.151   7.006  1.00 97.75           H  
ATOM   1917  CA  GLY A 126     -16.297  -6.820   7.417  1.00 97.75           C  
ATOM   1918  HA2 GLY A 126     -15.467  -6.113   7.425  1.00 97.75           H  
ATOM   1919  HA3 GLY A 126     -16.657  -6.956   8.436  1.00 97.75           H  
ATOM   1920  C   GLY A 126     -15.781  -8.174   6.955  1.00 97.75           C  
ATOM   1921  O   GLY A 126     -14.575  -8.408   6.949  1.00 97.75           O  
ATOM   1922  N   LEU A 127     -16.685  -9.066   6.535  1.00 98.18           N  
ATOM   1923  H   LEU A 127     -17.662  -8.814   6.583  1.00 98.18           H  
ATOM   1924  CA  LEU A 127     -16.300 -10.360   5.962  1.00 98.18           C  
ATOM   1925  HA  LEU A 127     -15.627 -10.878   6.646  1.00 98.18           H  
ATOM   1926  C   LEU A 127     -15.508 -10.166   4.665  1.00 98.18           C  
ATOM   1927  CB  LEU A 127     -17.552 -11.223   5.729  1.00 98.18           C  
ATOM   1928  HB2 LEU A 127     -18.257 -10.650   5.126  1.00 98.18           H  
ATOM   1929  HB3 LEU A 127     -17.265 -12.105   5.156  1.00 98.18           H  
ATOM   1930  O   LEU A 127     -14.472 -10.801   4.477  1.00 98.18           O  
ATOM   1931  CG  LEU A 127     -18.254 -11.705   7.010  1.00 98.18           C  
ATOM   1932  HG  LEU A 127     -18.438 -10.863   7.677  1.00 98.18           H  
ATOM   1933  CD1 LEU A 127     -19.598 -12.340   6.643  1.00 98.18           C  
ATOM   1934 HD11 LEU A 127     -20.233 -11.595   6.162  1.00 98.18           H  
ATOM   1935 HD12 LEU A 127     -20.098 -12.691   7.546  1.00 98.18           H  
ATOM   1936 HD13 LEU A 127     -19.445 -13.177   5.962  1.00 98.18           H  
ATOM   1937  CD2 LEU A 127     -17.436 -12.766   7.753  1.00 98.18           C  
ATOM   1938 HD21 LEU A 127     -17.959 -13.065   8.661  1.00 98.18           H  
ATOM   1939 HD22 LEU A 127     -16.459 -12.370   8.034  1.00 98.18           H  
ATOM   1940 HD23 LEU A 127     -17.287 -13.638   7.117  1.00 98.18           H  
ATOM   1941  N   ALA A 128     -15.959  -9.251   3.807  1.00 98.16           N  
ATOM   1942  H   ALA A 128     -16.822  -8.766   4.008  1.00 98.16           H  
ATOM   1943  CA  ALA A 128     -15.255  -8.886   2.589  1.00 98.16           C  
ATOM   1944  HA  ALA A 128     -15.094  -9.784   1.992  1.00 98.16           H  
ATOM   1945  C   ALA A 128     -13.871  -8.297   2.887  1.00 98.16           C  
ATOM   1946  CB  ALA A 128     -16.136  -7.933   1.781  1.00 98.16           C  
ATOM   1947  HB1 ALA A 128     -17.116  -8.380   1.614  1.00 98.16           H  
ATOM   1948  HB2 ALA A 128     -16.255  -6.982   2.301  1.00 98.16           H  
ATOM   1949  HB3 ALA A 128     -15.668  -7.763   0.811  1.00 98.16           H  
ATOM   1950  O   ALA A 128     -12.902  -8.719   2.260  1.00 98.16           O  
ATOM   1951  N   ALA A 129     -13.760  -7.392   3.865  1.00 97.83           N  
ATOM   1952  H   ALA A 129     -14.603  -7.044   4.299  1.00 97.83           H  
ATOM   1953  CA  ALA A 129     -12.495  -6.788   4.282  1.00 97.83           C  
ATOM   1954  HA  ALA A 129     -12.030  -6.303   3.424  1.00 97.83           H  
ATOM   1955  C   ALA A 129     -11.510  -7.842   4.805  1.00 97.83           C  
ATOM   1956  CB  ALA A 129     -12.786  -5.713   5.336  1.00 97.83           C  
ATOM   1957  HB1 ALA A 129     -13.450  -4.954   4.921  1.00 97.83           H  
ATOM   1958  HB2 ALA A 129     -13.250  -6.155   6.217  1.00 97.83           H  
ATOM   1959  HB3 ALA A 129     -11.853  -5.230   5.629  1.00 97.83           H  
ATOM   1960  O   ALA A 129     -10.340  -7.832   4.428  1.00 97.83           O  
ATOM   1961  N   ALA A 130     -11.985  -8.813   5.594  1.00 97.77           N  
ATOM   1962  H   ALA A 130     -12.945  -8.753   5.902  1.00 97.77           H  
ATOM   1963  CA  ALA A 130     -11.160  -9.914   6.084  1.00 97.77           C  
ATOM   1964  HA  ALA A 130     -10.294  -9.491   6.594  1.00 97.77           H  
ATOM   1965  C   ALA A 130     -10.629 -10.801   4.941  1.00 97.77           C  
ATOM   1966  CB  ALA A 130     -11.971 -10.722   7.105  1.00 97.77           C  
ATOM   1967  HB1 ALA A 130     -11.349 -11.516   7.519  1.00 97.77           H  
ATOM   1968  HB2 ALA A 130     -12.846 -11.162   6.628  1.00 97.77           H  
ATOM   1969  HB3 ALA A 130     -12.295 -10.069   7.915  1.00 97.77           H  
ATOM   1970  O   ALA A 130      -9.445 -11.133   4.923  1.00 97.77           O  
ATOM   1971  N   VAL A 131     -11.471 -11.152   3.961  1.00 97.68           N  
ATOM   1972  H   VAL A 131     -12.435 -10.857   4.029  1.00 97.68           H  
ATOM   1973  CA  VAL A 131     -11.043 -11.930   2.782  1.00 97.68           C  
ATOM   1974  HA  VAL A 131     -10.495 -12.808   3.123  1.00 97.68           H  
ATOM   1975  C   VAL A 131     -10.072 -11.130   1.912  1.00 97.68           C  
ATOM   1976  CB  VAL A 131     -12.262 -12.413   1.969  1.00 97.68           C  
ATOM   1977  HB  VAL A 131     -12.922 -11.571   1.762  1.00 97.68           H  
ATOM   1978  O   VAL A 131      -9.051 -11.661   1.479  1.00 97.68           O  
ATOM   1979  CG1 VAL A 131     -11.873 -13.060   0.633  1.00 97.68           C  
ATOM   1980 HG11 VAL A 131     -11.156 -13.863   0.800  1.00 97.68           H  
ATOM   1981 HG12 VAL A 131     -11.433 -12.318  -0.033  1.00 97.68           H  
ATOM   1982 HG13 VAL A 131     -12.759 -13.462   0.142  1.00 97.68           H  
ATOM   1983  CG2 VAL A 131     -13.032 -13.466   2.775  1.00 97.68           C  
ATOM   1984 HG21 VAL A 131     -13.440 -13.024   3.684  1.00 97.68           H  
ATOM   1985 HG22 VAL A 131     -12.367 -14.287   3.044  1.00 97.68           H  
ATOM   1986 HG23 VAL A 131     -13.853 -13.862   2.178  1.00 97.68           H  
ATOM   1987  N   LEU A 132     -10.352  -9.845   1.690  1.00 96.23           N  
ATOM   1988  H   LEU A 132     -11.200  -9.463   2.084  1.00 96.23           H  
ATOM   1989  CA  LEU A 132      -9.499  -8.947   0.914  1.00 96.23           C  
ATOM   1990  HA  LEU A 132      -9.355  -9.386  -0.073  1.00 96.23           H  
ATOM   1991  C   LEU A 132      -8.114  -8.788   1.560  1.00 96.23           C  
ATOM   1992  CB  LEU A 132     -10.227  -7.594   0.781  1.00 96.23           C  
ATOM   1993  HB2 LEU A 132     -11.254  -7.770   0.461  1.00 96.23           H  
ATOM   1994  HB3 LEU A 132     -10.265  -7.114   1.759  1.00 96.23           H  
ATOM   1995  O   LEU A 132      -7.097  -8.947   0.887  1.00 96.23           O  
ATOM   1996  CG  LEU A 132      -9.576  -6.626  -0.217  1.00 96.23           C  
ATOM   1997  HG  LEU A 132      -8.529  -6.463   0.037  1.00 96.23           H  
ATOM   1998  CD1 LEU A 132      -9.685  -7.183  -1.628  1.00 96.23           C  
ATOM   1999 HD11 LEU A 132     -10.693  -7.552  -1.821  1.00 96.23           H  
ATOM   2000 HD12 LEU A 132      -9.467  -6.396  -2.350  1.00 96.23           H  
ATOM   2001 HD13 LEU A 132      -8.968  -7.997  -1.739  1.00 96.23           H  
ATOM   2002  CD2 LEU A 132     -10.296  -5.281  -0.229  1.00 96.23           C  
ATOM   2003 HD21 LEU A 132     -10.337  -4.867   0.778  1.00 96.23           H  
ATOM   2004 HD22 LEU A 132      -9.759  -4.583  -0.871  1.00 96.23           H  
ATOM   2005 HD23 LEU A 132     -11.312  -5.403  -0.607  1.00 96.23           H  
ATOM   2006  N   SER A 133      -8.082  -8.544   2.873  1.00 97.01           N  
ATOM   2007  H   SER A 133      -8.964  -8.401   3.344  1.00 97.01           H  
ATOM   2008  CA  SER A 133      -6.863  -8.445   3.680  1.00 97.01           C  
ATOM   2009  HA  SER A 133      -6.227  -7.661   3.270  1.00 97.01           H  
ATOM   2010  C   SER A 133      -6.065  -9.752   3.660  1.00 97.01           C  
ATOM   2011  CB  SER A 133      -7.249  -8.046   5.111  1.00 97.01           C  
ATOM   2012  HB2 SER A 133      -7.957  -8.769   5.517  1.00 97.01           H  
ATOM   2013  HB3 SER A 133      -7.720  -7.064   5.092  1.00 97.01           H  
ATOM   2014  O   SER A 133      -4.849  -9.733   3.476  1.00 97.01           O  
ATOM   2015  OG  SER A 133      -6.110  -8.000   5.941  1.00 97.01           O  
ATOM   2016  HG  SER A 133      -6.239  -7.328   6.614  1.00 97.01           H  
ATOM   2017  N   PHE A 134      -6.732 -10.909   3.745  1.00 97.35           N  
ATOM   2018  H   PHE A 134      -7.728 -10.887   3.913  1.00 97.35           H  
ATOM   2019  CA  PHE A 134      -6.072 -12.210   3.624  1.00 97.35           C  
ATOM   2020  HA  PHE A 134      -5.302 -12.279   4.393  1.00 97.35           H  
ATOM   2021  C   PHE A 134      -5.371 -12.388   2.270  1.00 97.35           C  
ATOM   2022  CB  PHE A 134      -7.092 -13.326   3.869  1.00 97.35           C  
ATOM   2023  HB2 PHE A 134      -7.538 -13.183   4.853  1.00 97.35           H  
ATOM   2024  HB3 PHE A 134      -7.893 -13.256   3.132  1.00 97.35           H  
ATOM   2025  O   PHE A 134      -4.199 -12.765   2.231  1.00 97.35           O  
ATOM   2026  CG  PHE A 134      -6.487 -14.712   3.814  1.00 97.35           C  
ATOM   2027  CD1 PHE A 134      -6.733 -15.552   2.712  1.00 97.35           C  
ATOM   2028  HD1 PHE A 134      -7.352 -15.210   1.896  1.00 97.35           H  
ATOM   2029  CD2 PHE A 134      -5.652 -15.151   4.859  1.00 97.35           C  
ATOM   2030  HD2 PHE A 134      -5.450 -14.501   5.698  1.00 97.35           H  
ATOM   2031  CE1 PHE A 134      -6.166 -16.838   2.669  1.00 97.35           C  
ATOM   2032  HE1 PHE A 134      -6.353 -17.478   1.820  1.00 97.35           H  
ATOM   2033  CE2 PHE A 134      -5.071 -16.429   4.807  1.00 97.35           C  
ATOM   2034  HE2 PHE A 134      -4.412 -16.754   5.599  1.00 97.35           H  
ATOM   2035  CZ  PHE A 134      -5.336 -17.275   3.717  1.00 97.35           C  
ATOM   2036  HZ  PHE A 134      -4.890 -18.258   3.678  1.00 97.35           H  
ATOM   2037  N   TRP A 135      -6.047 -12.063   1.162  1.00 96.21           N  
ATOM   2038  H   TRP A 135      -7.009 -11.764   1.242  1.00 96.21           H  
ATOM   2039  CA  TRP A 135      -5.431 -12.123  -0.164  1.00 96.21           C  
ATOM   2040  HA  TRP A 135      -5.001 -13.116  -0.292  1.00 96.21           H  
ATOM   2041  C   TRP A 135      -4.268 -11.143  -0.311  1.00 96.21           C  
ATOM   2042  CB  TRP A 135      -6.478 -11.887  -1.257  1.00 96.21           C  
ATOM   2043  HB2 TRP A 135      -5.949 -11.796  -2.206  1.00 96.21           H  
ATOM   2044  HB3 TRP A 135      -6.980 -10.938  -1.071  1.00 96.21           H  
ATOM   2045  O   TRP A 135      -3.211 -11.537  -0.805  1.00 96.21           O  
ATOM   2046  CG  TRP A 135      -7.505 -12.963  -1.431  1.00 96.21           C  
ATOM   2047  CD1 TRP A 135      -8.842 -12.775  -1.482  1.00 96.21           C  
ATOM   2048  HD1 TRP A 135      -9.330 -11.817  -1.374  1.00 96.21           H  
ATOM   2049  CD2 TRP A 135      -7.304 -14.395  -1.633  1.00 96.21           C  
ATOM   2050  CE2 TRP A 135      -8.574 -15.013  -1.823  1.00 96.21           C  
ATOM   2051  CE3 TRP A 135      -6.174 -15.235  -1.678  1.00 96.21           C  
ATOM   2052  HE3 TRP A 135      -5.206 -14.800  -1.481  1.00 96.21           H  
ATOM   2053  NE1 TRP A 135      -9.478 -13.979  -1.714  1.00 96.21           N  
ATOM   2054  HE1 TRP A 135     -10.476 -14.056  -1.850  1.00 96.21           H  
ATOM   2055  CH2 TRP A 135      -7.555 -17.189  -2.142  1.00 96.21           C  
ATOM   2056  HH2 TRP A 135      -7.641 -18.247  -2.339  1.00 96.21           H  
ATOM   2057  CZ2 TRP A 135      -8.708 -16.387  -2.072  1.00 96.21           C  
ATOM   2058  HZ2 TRP A 135      -9.689 -16.816  -2.216  1.00 96.21           H  
ATOM   2059  CZ3 TRP A 135      -6.288 -16.612  -1.942  1.00 96.21           C  
ATOM   2060  HZ3 TRP A 135      -5.403 -17.230  -1.976  1.00 96.21           H  
ATOM   2061  N   LEU A 136      -4.432  -9.903   0.158  1.00 96.26           N  
ATOM   2062  H   LEU A 136      -5.329  -9.652   0.548  1.00 96.26           H  
ATOM   2063  CA  LEU A 136      -3.381  -8.885   0.149  1.00 96.26           C  
ATOM   2064  HA  LEU A 136      -3.085  -8.704  -0.885  1.00 96.26           H  
ATOM   2065  C   LEU A 136      -2.128  -9.353   0.894  1.00 96.26           C  
ATOM   2066  CB  LEU A 136      -3.946  -7.581   0.733  1.00 96.26           C  
ATOM   2067  HB2 LEU A 136      -4.282  -7.773   1.752  1.00 96.26           H  
ATOM   2068  HB3 LEU A 136      -4.814  -7.277   0.147  1.00 96.26           H  
ATOM   2069  O   LEU A 136      -1.026  -9.283   0.352  1.00 96.26           O  
ATOM   2070  CG  LEU A 136      -2.935  -6.420   0.771  1.00 96.26           C  
ATOM   2071  HG  LEU A 136      -2.090  -6.691   1.403  1.00 96.26           H  
ATOM   2072  CD1 LEU A 136      -2.420  -6.029  -0.613  1.00 96.26           C  
ATOM   2073 HD11 LEU A 136      -3.252  -5.792  -1.276  1.00 96.26           H  
ATOM   2074 HD12 LEU A 136      -1.835  -6.845  -1.037  1.00 96.26           H  
ATOM   2075 HD13 LEU A 136      -1.771  -5.157  -0.528  1.00 96.26           H  
ATOM   2076  CD2 LEU A 136      -3.614  -5.199   1.375  1.00 96.26           C  
ATOM   2077 HD21 LEU A 136      -2.883  -4.403   1.518  1.00 96.26           H  
ATOM   2078 HD22 LEU A 136      -4.037  -5.461   2.344  1.00 96.26           H  
ATOM   2079 HD23 LEU A 136      -4.410  -4.850   0.717  1.00 96.26           H  
ATOM   2080  N   ASN A 137      -2.307  -9.911   2.092  1.00 97.84           N  
ATOM   2081  H   ASN A 137      -3.241  -9.914   2.478  1.00 97.84           H  
ATOM   2082  CA  ASN A 137      -1.218 -10.424   2.916  1.00 97.84           C  
ATOM   2083  HA  ASN A 137      -0.528  -9.606   3.123  1.00 97.84           H  
ATOM   2084  C   ASN A 137      -0.408 -11.528   2.216  1.00 97.84           C  
ATOM   2085  CB  ASN A 137      -1.809 -10.940   4.242  1.00 97.84           C  
ATOM   2086  HB2 ASN A 137      -2.676 -11.569   4.041  1.00 97.84           H  
ATOM   2087  HB3 ASN A 137      -1.064 -11.545   4.758  1.00 97.84           H  
ATOM   2088  O   ASN A 137       0.795 -11.629   2.455  1.00 97.84           O  
ATOM   2089  CG  ASN A 137      -2.190  -9.827   5.199  1.00 97.84           C  
ATOM   2090  ND2 ASN A 137      -3.226 -10.003   5.985  1.00 97.84           N  
ATOM   2091 HD21 ASN A 137      -3.880 -10.742   5.768  1.00 97.84           H  
ATOM   2092 HD22 ASN A 137      -3.530  -9.187   6.497  1.00 97.84           H  
ATOM   2093  OD1 ASN A 137      -1.528  -8.812   5.288  1.00 97.84           O  
ATOM   2094  N   ILE A 138      -1.037 -12.341   1.357  1.00 96.89           N  
ATOM   2095  H   ILE A 138      -2.028 -12.203   1.217  1.00 96.89           H  
ATOM   2096  CA  ILE A 138      -0.372 -13.435   0.633  1.00 96.89           C  
ATOM   2097  HA  ILE A 138       0.241 -13.995   1.340  1.00 96.89           H  
ATOM   2098  C   ILE A 138       0.585 -12.913  -0.440  1.00 96.89           C  
ATOM   2099  CB  ILE A 138      -1.417 -14.409   0.037  1.00 96.89           C  
ATOM   2100  HB  ILE A 138      -2.197 -13.830  -0.459  1.00 96.89           H  
ATOM   2101  O   ILE A 138       1.692 -13.441  -0.555  1.00 96.89           O  
ATOM   2102  CG1 ILE A 138      -2.053 -15.240   1.171  1.00 96.89           C  
ATOM   2103 HG12 ILE A 138      -2.257 -14.605   2.033  1.00 96.89           H  
ATOM   2104 HG13 ILE A 138      -1.348 -16.007   1.490  1.00 96.89           H  
ATOM   2105  CG2 ILE A 138      -0.797 -15.361  -1.009  1.00 96.89           C  
ATOM   2106 HG21 ILE A 138      -1.548 -16.053  -1.390  1.00 96.89           H  
ATOM   2107 HG22 ILE A 138       0.021 -15.924  -0.558  1.00 96.89           H  
ATOM   2108 HG23 ILE A 138      -0.425 -14.801  -1.867  1.00 96.89           H  
ATOM   2109  CD1 ILE A 138      -3.373 -15.909   0.776  1.00 96.89           C  
ATOM   2110 HD11 ILE A 138      -3.673 -16.584   1.579  1.00 96.89           H  
ATOM   2111 HD12 ILE A 138      -3.270 -16.486  -0.143  1.00 96.89           H  
ATOM   2112 HD13 ILE A 138      -4.144 -15.150   0.644  1.00 96.89           H  
ATOM   2113  N   TYR A 139       0.183 -11.919  -1.240  1.00 95.41           N  
ATOM   2114  H   TYR A 139      -0.723 -11.500  -1.086  1.00 95.41           H  
ATOM   2115  CA  TYR A 139       1.008 -11.466  -2.368  1.00 95.41           C  
ATOM   2116  HA  TYR A 139       1.703 -12.266  -2.622  1.00 95.41           H  
ATOM   2117  C   TYR A 139       1.874 -10.248  -2.035  1.00 95.41           C  
ATOM   2118  CB  TYR A 139       0.164 -11.254  -3.629  1.00 95.41           C  
ATOM   2119  HB2 TYR A 139      -0.575 -12.051  -3.705  1.00 95.41           H  
ATOM   2120  HB3 TYR A 139       0.820 -11.346  -4.495  1.00 95.41           H  
ATOM   2121  O   TYR A 139       2.982 -10.149  -2.557  1.00 95.41           O  
ATOM   2122  CG  TYR A 139      -0.518  -9.907  -3.705  1.00 95.41           C  
ATOM   2123  CD1 TYR A 139      -1.821  -9.755  -3.213  1.00 95.41           C  
ATOM   2124  HD1 TYR A 139      -2.347 -10.606  -2.806  1.00 95.41           H  
ATOM   2125  CD2 TYR A 139       0.146  -8.807  -4.281  1.00 95.41           C  
ATOM   2126  HD2 TYR A 139       1.140  -8.928  -4.687  1.00 95.41           H  
ATOM   2127  CE1 TYR A 139      -2.459  -8.510  -3.302  1.00 95.41           C  
ATOM   2128  HE1 TYR A 139      -3.480  -8.412  -2.963  1.00 95.41           H  
ATOM   2129  CE2 TYR A 139      -0.486  -7.554  -4.358  1.00 95.41           C  
ATOM   2130  HE2 TYR A 139       0.009  -6.717  -4.828  1.00 95.41           H  
ATOM   2131  OH  TYR A 139      -2.429  -6.210  -3.988  1.00 95.41           O  
ATOM   2132  HH  TYR A 139      -1.974  -5.632  -4.605  1.00 95.41           H  
ATOM   2133  CZ  TYR A 139      -1.795  -7.402  -3.864  1.00 95.41           C  
ATOM   2134  N   TYR A 140       1.449  -9.344  -1.145  1.00 96.23           N  
ATOM   2135  H   TYR A 140       0.530  -9.438  -0.737  1.00 96.23           H  
ATOM   2136  CA  TYR A 140       2.247  -8.164  -0.792  1.00 96.23           C  
ATOM   2137  HA  TYR A 140       2.471  -7.610  -1.704  1.00 96.23           H  
ATOM   2138  C   TYR A 140       3.587  -8.560  -0.153  1.00 96.23           C  
ATOM   2139  CB  TYR A 140       1.439  -7.246   0.131  1.00 96.23           C  
ATOM   2140  HB2 TYR A 140       0.486  -7.021  -0.347  1.00 96.23           H  
ATOM   2141  HB3 TYR A 140       1.221  -7.768   1.063  1.00 96.23           H  
ATOM   2142  O   TYR A 140       4.643  -8.043  -0.525  1.00 96.23           O  
ATOM   2143  CG  TYR A 140       2.140  -5.938   0.444  1.00 96.23           C  
ATOM   2144  CD1 TYR A 140       3.005  -5.843   1.549  1.00 96.23           C  
ATOM   2145  HD1 TYR A 140       3.180  -6.704   2.177  1.00 96.23           H  
ATOM   2146  CD2 TYR A 140       1.933  -4.811  -0.374  1.00 96.23           C  
ATOM   2147  HD2 TYR A 140       1.264  -4.878  -1.219  1.00 96.23           H  
ATOM   2148  CE1 TYR A 140       3.629  -4.623   1.860  1.00 96.23           C  
ATOM   2149  HE1 TYR A 140       4.266  -4.556   2.730  1.00 96.23           H  
ATOM   2150  CE2 TYR A 140       2.577  -3.592  -0.077  1.00 96.23           C  
ATOM   2151  HE2 TYR A 140       2.399  -2.717  -0.684  1.00 96.23           H  
ATOM   2152  OH  TYR A 140       4.002  -2.296   1.358  1.00 96.23           O  
ATOM   2153  HH  TYR A 140       4.306  -2.270   2.268  1.00 96.23           H  
ATOM   2154  CZ  TYR A 140       3.416  -3.488   1.052  1.00 96.23           C  
ATOM   2155  N   ILE A 141       3.578  -9.569   0.725  1.00 97.97           N  
ATOM   2156  H   ILE A 141       2.684  -9.928   1.027  1.00 97.97           H  
ATOM   2157  CA  ILE A 141       4.795 -10.087   1.364  1.00 97.97           C  
ATOM   2158  HA  ILE A 141       5.299  -9.233   1.818  1.00 97.97           H  
ATOM   2159  C   ILE A 141       5.785 -10.721   0.376  1.00 97.97           C  
ATOM   2160  CB  ILE A 141       4.411 -11.065   2.485  1.00 97.97           C  
ATOM   2161  HB  ILE A 141       3.559 -10.635   3.012  1.00 97.97           H  
ATOM   2162  O   ILE A 141       6.980 -10.808   0.659  1.00 97.97           O  
ATOM   2163  CG1 ILE A 141       5.562 -11.199   3.501  1.00 97.97           C  
ATOM   2164 HG12 ILE A 141       5.910 -10.204   3.777  1.00 97.97           H  
ATOM   2165 HG13 ILE A 141       6.396 -11.736   3.048  1.00 97.97           H  
ATOM   2166  CG2 ILE A 141       3.968 -12.419   1.920  1.00 97.97           C  
ATOM   2167 HG21 ILE A 141       4.809 -12.935   1.455  1.00 97.97           H  
ATOM   2168 HG22 ILE A 141       3.569 -13.031   2.728  1.00 97.97           H  
ATOM   2169 HG23 ILE A 141       3.174 -12.274   1.187  1.00 97.97           H  
ATOM   2170  CD1 ILE A 141       5.168 -11.907   4.794  1.00 97.97           C  
ATOM   2171 HD11 ILE A 141       5.927 -11.721   5.554  1.00 97.97           H  
ATOM   2172 HD12 ILE A 141       5.126 -12.979   4.600  1.00 97.97           H  
ATOM   2173 HD13 ILE A 141       4.204 -11.550   5.156  1.00 97.97           H  
ATOM   2174  N   VAL A 142       5.332 -11.124  -0.815  1.00 97.29           N  
ATOM   2175  H   VAL A 142       4.354 -10.993  -1.029  1.00 97.29           H  
ATOM   2176  CA  VAL A 142       6.223 -11.616  -1.876  1.00 97.29           C  
ATOM   2177  HA  VAL A 142       6.838 -12.418  -1.468  1.00 97.29           H  
ATOM   2178  C   VAL A 142       7.162 -10.496  -2.325  1.00 97.29           C  
ATOM   2179  CB  VAL A 142       5.423 -12.186  -3.062  1.00 97.29           C  
ATOM   2180  HB  VAL A 142       4.816 -11.396  -3.505  1.00 97.29           H  
ATOM   2181  O   VAL A 142       8.347 -10.745  -2.532  1.00 97.29           O  
ATOM   2182  CG1 VAL A 142       6.333 -12.720  -4.167  1.00 97.29           C  
ATOM   2183 HG11 VAL A 142       5.738 -13.188  -4.951  1.00 97.29           H  
ATOM   2184 HG12 VAL A 142       7.039 -13.444  -3.761  1.00 97.29           H  
ATOM   2185 HG13 VAL A 142       6.874 -11.882  -4.607  1.00 97.29           H  
ATOM   2186  CG2 VAL A 142       4.515 -13.337  -2.619  1.00 97.29           C  
ATOM   2187 HG21 VAL A 142       3.879 -13.024  -1.791  1.00 97.29           H  
ATOM   2188 HG22 VAL A 142       5.108 -14.195  -2.305  1.00 97.29           H  
ATOM   2189 HG23 VAL A 142       3.861 -13.617  -3.445  1.00 97.29           H  
ATOM   2190  N   ILE A 143       6.695  -9.247  -2.358  1.00 96.14           N  
ATOM   2191  H   ILE A 143       5.734  -9.080  -2.096  1.00 96.14           H  
ATOM   2192  CA  ILE A 143       7.540  -8.091  -2.677  1.00 96.14           C  
ATOM   2193  HA  ILE A 143       8.056  -8.302  -3.614  1.00 96.14           H  
ATOM   2194  C   ILE A 143       8.610  -7.872  -1.596  1.00 96.14           C  
ATOM   2195  CB  ILE A 143       6.681  -6.823  -2.863  1.00 96.14           C  
ATOM   2196  HB  ILE A 143       6.324  -6.488  -1.889  1.00 96.14           H  
ATOM   2197  O   ILE A 143       9.759  -7.546  -1.897  1.00 96.14           O  
ATOM   2198  CG1 ILE A 143       5.458  -7.044  -3.782  1.00 96.14           C  
ATOM   2199 HG12 ILE A 143       5.786  -7.401  -4.758  1.00 96.14           H  
ATOM   2200 HG13 ILE A 143       4.821  -7.807  -3.335  1.00 96.14           H  
ATOM   2201  CG2 ILE A 143       7.583  -5.740  -3.453  1.00 96.14           C  
ATOM   2202 HG21 ILE A 143       6.996  -4.841  -3.645  1.00 96.14           H  
ATOM   2203 HG22 ILE A 143       8.004  -6.093  -4.394  1.00 96.14           H  
ATOM   2204 HG23 ILE A 143       8.385  -5.488  -2.759  1.00 96.14           H  
ATOM   2205  CD1 ILE A 143       4.577  -5.799  -3.964  1.00 96.14           C  
ATOM   2206 HD11 ILE A 143       5.034  -5.106  -4.669  1.00 96.14           H  
ATOM   2207 HD12 ILE A 143       3.601  -6.096  -4.348  1.00 96.14           H  
ATOM   2208 HD13 ILE A 143       4.426  -5.307  -3.003  1.00 96.14           H  
ATOM   2209  N   ILE A 144       8.263  -8.120  -0.332  1.00 97.76           N  
ATOM   2210  H   ILE A 144       7.305  -8.379  -0.148  1.00 97.76           H  
ATOM   2211  CA  ILE A 144       9.211  -8.084   0.791  1.00 97.76           C  
ATOM   2212  HA  ILE A 144       9.735  -7.128   0.771  1.00 97.76           H  
ATOM   2213  C   ILE A 144      10.264  -9.185   0.631  1.00 97.76           C  
ATOM   2214  CB  ILE A 144       8.471  -8.199   2.143  1.00 97.76           C  
ATOM   2215  HB  ILE A 144       7.993  -9.176   2.218  1.00 97.76           H  
ATOM   2216  O   ILE A 144      11.451  -8.940   0.836  1.00 97.76           O  
ATOM   2217  CG1 ILE A 144       7.384  -7.108   2.235  1.00 97.76           C  
ATOM   2218 HG12 ILE A 144       6.660  -7.242   1.431  1.00 97.76           H  
ATOM   2219 HG13 ILE A 144       7.848  -6.130   2.108  1.00 97.76           H  
ATOM   2220  CG2 ILE A 144       9.468  -8.076   3.305  1.00 97.76           C  
ATOM   2221 HG21 ILE A 144       9.906  -7.078   3.283  1.00 97.76           H  
ATOM   2222 HG22 ILE A 144      10.257  -8.824   3.231  1.00 97.76           H  
ATOM   2223 HG23 ILE A 144       8.965  -8.228   4.260  1.00 97.76           H  
ATOM   2224  CD1 ILE A 144       6.587  -7.114   3.538  1.00 97.76           C  
ATOM   2225 HD11 ILE A 144       6.195  -8.110   3.746  1.00 97.76           H  
ATOM   2226 HD12 ILE A 144       7.207  -6.785   4.372  1.00 97.76           H  
ATOM   2227 HD13 ILE A 144       5.744  -6.433   3.421  1.00 97.76           H  
ATOM   2228  N   SER A 145       9.858 -10.380   0.188  1.00 98.48           N  
ATOM   2229  H   SER A 145       8.867 -10.534   0.073  1.00 98.48           H  
ATOM   2230  CA  SER A 145      10.793 -11.471  -0.105  1.00 98.48           C  
ATOM   2231  HA  SER A 145      11.352 -11.679   0.807  1.00 98.48           H  
ATOM   2232  C   SER A 145      11.815 -11.080  -1.181  1.00 98.48           C  
ATOM   2233  CB  SER A 145      10.031 -12.751  -0.476  1.00 98.48           C  
ATOM   2234  HB2 SER A 145       9.125 -12.822   0.127  1.00 98.48           H  
ATOM   2235  HB3 SER A 145      10.665 -13.603  -0.234  1.00 98.48           H  
ATOM   2236  O   SER A 145      13.000 -11.385  -1.045  1.00 98.48           O  
ATOM   2237  OG  SER A 145       9.700 -12.850  -1.847  1.00 98.48           O  
ATOM   2238  HG  SER A 145       9.196 -12.078  -2.114  1.00 98.48           H  
ATOM   2239  N   TRP A 146      11.391 -10.322  -2.199  1.00 98.04           N  
ATOM   2240  H   TRP A 146      10.405 -10.110  -2.266  1.00 98.04           H  
ATOM   2241  CA  TRP A 146      12.279  -9.789  -3.230  1.00 98.04           C  
ATOM   2242  HA  TRP A 146      12.871 -10.603  -3.648  1.00 98.04           H  
ATOM   2243  C   TRP A 146      13.259  -8.770  -2.649  1.00 98.04           C  
ATOM   2244  CB  TRP A 146      11.451  -9.160  -4.355  1.00 98.04           C  
ATOM   2245  HB2 TRP A 146      12.136  -8.803  -5.124  1.00 98.04           H  
ATOM   2246  HB3 TRP A 146      10.934  -8.282  -3.969  1.00 98.04           H  
ATOM   2247  O   TRP A 146      14.455  -8.851  -2.921  1.00 98.04           O  
ATOM   2248  CG  TRP A 146      10.426 -10.034  -5.015  1.00 98.04           C  
ATOM   2249  CD1 TRP A 146      10.348 -11.385  -4.954  1.00 98.04           C  
ATOM   2250  HD1 TRP A 146      11.016 -12.021  -4.392  1.00 98.04           H  
ATOM   2251  CD2 TRP A 146       9.301  -9.613  -5.840  1.00 98.04           C  
ATOM   2252  CE2 TRP A 146       8.604 -10.775  -6.282  1.00 98.04           C  
ATOM   2253  CE3 TRP A 146       8.781  -8.361  -6.231  1.00 98.04           C  
ATOM   2254  HE3 TRP A 146       9.294  -7.465  -5.912  1.00 98.04           H  
ATOM   2255  NE1 TRP A 146       9.294 -11.827  -5.723  1.00 98.04           N  
ATOM   2256  HE1 TRP A 146       9.017 -12.797  -5.781  1.00 98.04           H  
ATOM   2257  CH2 TRP A 146       6.946  -9.441  -7.425  1.00 98.04           C  
ATOM   2258  HH2 TRP A 146       6.038  -9.369  -8.006  1.00 98.04           H  
ATOM   2259  CZ2 TRP A 146       7.446 -10.703  -7.067  1.00 98.04           C  
ATOM   2260  HZ2 TRP A 146       6.927 -11.603  -7.362  1.00 98.04           H  
ATOM   2261  CZ3 TRP A 146       7.611  -8.275  -7.008  1.00 98.04           C  
ATOM   2262  HZ3 TRP A 146       7.208  -7.309  -7.273  1.00 98.04           H  
ATOM   2263  N   ALA A 147      12.788  -7.862  -1.790  1.00 98.09           N  
ATOM   2264  H   ALA A 147      11.795  -7.841  -1.602  1.00 98.09           H  
ATOM   2265  CA  ALA A 147      13.655  -6.907  -1.102  1.00 98.09           C  
ATOM   2266  HA  ALA A 147      14.189  -6.319  -1.849  1.00 98.09           H  
ATOM   2267  C   ALA A 147      14.726  -7.611  -0.252  1.00 98.09           C  
ATOM   2268  CB  ALA A 147      12.793  -5.946  -0.274  1.00 98.09           C  
ATOM   2269  HB1 ALA A 147      12.065  -5.451  -0.916  1.00 98.09           H  
ATOM   2270  HB2 ALA A 147      13.430  -5.190   0.186  1.00 98.09           H  
ATOM   2271  HB3 ALA A 147      12.268  -6.486   0.514  1.00 98.09           H  
ATOM   2272  O   ALA A 147      15.893  -7.231  -0.317  1.00 98.09           O  
ATOM   2273  N   ILE A 148      14.371  -8.681   0.472  1.00 98.71           N  
ATOM   2274  H   ILE A 148      13.393  -8.929   0.499  1.00 98.71           H  
ATOM   2275  CA  ILE A 148      15.333  -9.491   1.241  1.00 98.71           C  
ATOM   2276  HA  ILE A 148      15.902  -8.825   1.889  1.00 98.71           H  
ATOM   2277  C   ILE A 148      16.339 -10.179   0.309  1.00 98.71           C  
ATOM   2278  CB  ILE A 148      14.604 -10.521   2.138  1.00 98.71           C  
ATOM   2279  HB  ILE A 148      13.954 -11.125   1.506  1.00 98.71           H  
ATOM   2280  O   ILE A 148      17.534 -10.182   0.603  1.00 98.71           O  
ATOM   2281  CG1 ILE A 148      13.737  -9.805   3.196  1.00 98.71           C  
ATOM   2282 HG12 ILE A 148      14.379  -9.287   3.909  1.00 98.71           H  
ATOM   2283 HG13 ILE A 148      13.116  -9.056   2.704  1.00 98.71           H  
ATOM   2284  CG2 ILE A 148      15.602 -11.456   2.853  1.00 98.71           C  
ATOM   2285 HG21 ILE A 148      15.072 -12.210   3.435  1.00 98.71           H  
ATOM   2286 HG22 ILE A 148      16.229 -11.985   2.135  1.00 98.71           H  
ATOM   2287 HG23 ILE A 148      16.246 -10.878   3.517  1.00 98.71           H  
ATOM   2288  CD1 ILE A 148      12.792 -10.739   3.960  1.00 98.71           C  
ATOM   2289 HD11 ILE A 148      13.354 -11.413   4.606  1.00 98.71           H  
ATOM   2290 HD12 ILE A 148      12.120 -10.146   4.580  1.00 98.71           H  
ATOM   2291 HD13 ILE A 148      12.202 -11.320   3.250  1.00 98.71           H  
ATOM   2292  N   TYR A 149      15.887 -10.732  -0.822  1.00 98.66           N  
ATOM   2293  H   TYR A 149      14.893 -10.722  -1.003  1.00 98.66           H  
ATOM   2294  CA  TYR A 149      16.766 -11.385  -1.797  1.00 98.66           C  
ATOM   2295  HA  TYR A 149      17.300 -12.192  -1.297  1.00 98.66           H  
ATOM   2296  C   TYR A 149      17.816 -10.419  -2.358  1.00 98.66           C  
ATOM   2297  CB  TYR A 149      15.928 -11.991  -2.933  1.00 98.66           C  
ATOM   2298  HB2 TYR A 149      15.157 -12.631  -2.505  1.00 98.66           H  
ATOM   2299  HB3 TYR A 149      15.424 -11.198  -3.485  1.00 98.66           H  
ATOM   2300  O   TYR A 149      19.009 -10.732  -2.379  1.00 98.66           O  
ATOM   2301  CG  TYR A 149      16.755 -12.815  -3.900  1.00 98.66           C  
ATOM   2302  CD1 TYR A 149      17.242 -12.252  -5.099  1.00 98.66           C  
ATOM   2303  HD1 TYR A 149      16.997 -11.233  -5.360  1.00 98.66           H  
ATOM   2304  CD2 TYR A 149      17.059 -14.150  -3.578  1.00 98.66           C  
ATOM   2305  HD2 TYR A 149      16.690 -14.581  -2.659  1.00 98.66           H  
ATOM   2306  CE1 TYR A 149      18.021 -13.030  -5.982  1.00 98.66           C  
ATOM   2307  HE1 TYR A 149      18.365 -12.618  -6.919  1.00 98.66           H  
ATOM   2308  CE2 TYR A 149      17.858 -14.913  -4.448  1.00 98.66           C  
ATOM   2309  HE2 TYR A 149      18.136 -15.926  -4.199  1.00 98.66           H  
ATOM   2310  OH  TYR A 149      19.075 -15.152  -6.474  1.00 98.66           O  
ATOM   2311  HH  TYR A 149      19.366 -14.723  -7.282  1.00 98.66           H  
ATOM   2312  CZ  TYR A 149      18.331 -14.365  -5.654  1.00 98.66           C  
ATOM   2313  N   TYR A 150      17.394  -9.223  -2.768  1.00 98.50           N  
ATOM   2314  H   TYR A 150      16.405  -9.021  -2.735  1.00 98.50           H  
ATOM   2315  CA  TYR A 150      18.303  -8.183  -3.243  1.00 98.50           C  
ATOM   2316  HA  TYR A 150      18.953  -8.594  -4.016  1.00 98.50           H  
ATOM   2317  C   TYR A 150      19.210  -7.648  -2.130  1.00 98.50           C  
ATOM   2318  CB  TYR A 150      17.497  -7.043  -3.854  1.00 98.50           C  
ATOM   2319  HB2 TYR A 150      18.093  -6.138  -3.740  1.00 98.50           H  
ATOM   2320  HB3 TYR A 150      16.571  -6.891  -3.300  1.00 98.50           H  
ATOM   2321  O   TYR A 150      20.401  -7.449  -2.366  1.00 98.50           O  
ATOM   2322  CG  TYR A 150      17.198  -7.203  -5.329  1.00 98.50           C  
ATOM   2323  CD1 TYR A 150      18.032  -6.588  -6.284  1.00 98.50           C  
ATOM   2324  HD1 TYR A 150      18.905  -6.039  -5.963  1.00 98.50           H  
ATOM   2325  CD2 TYR A 150      16.075  -7.933  -5.752  1.00 98.50           C  
ATOM   2326  HD2 TYR A 150      15.424  -8.409  -5.034  1.00 98.50           H  
ATOM   2327  CE1 TYR A 150      17.723  -6.662  -7.654  1.00 98.50           C  
ATOM   2328  HE1 TYR A 150      18.360  -6.187  -8.386  1.00 98.50           H  
ATOM   2329  CE2 TYR A 150      15.772  -8.021  -7.121  1.00 98.50           C  
ATOM   2330  HE2 TYR A 150      14.885  -8.537  -7.457  1.00 98.50           H  
ATOM   2331  OH  TYR A 150      16.271  -7.472  -9.385  1.00 98.50           O  
ATOM   2332  HH  TYR A 150      16.576  -6.715  -9.891  1.00 98.50           H  
ATOM   2333  CZ  TYR A 150      16.590  -7.386  -8.073  1.00 98.50           C  
ATOM   2334  N   LEU A 151      18.686  -7.457  -0.915  1.00 98.52           N  
ATOM   2335  H   LEU A 151      17.692  -7.585  -0.789  1.00 98.52           H  
ATOM   2336  CA  LEU A 151      19.475  -7.025   0.239  1.00 98.52           C  
ATOM   2337  HA  LEU A 151      19.941  -6.071  -0.007  1.00 98.52           H  
ATOM   2338  C   LEU A 151      20.595  -8.026   0.547  1.00 98.52           C  
ATOM   2339  CB  LEU A 151      18.541  -6.829   1.447  1.00 98.52           C  
ATOM   2340  HB2 LEU A 151      17.788  -6.083   1.195  1.00 98.52           H  
ATOM   2341  HB3 LEU A 151      18.025  -7.768   1.649  1.00 98.52           H  
ATOM   2342  O   LEU A 151      21.748  -7.627   0.677  1.00 98.52           O  
ATOM   2343  CG  LEU A 151      19.251  -6.384   2.736  1.00 98.52           C  
ATOM   2344  HG  LEU A 151      19.944  -7.165   3.048  1.00 98.52           H  
ATOM   2345  CD1 LEU A 151      20.019  -5.072   2.564  1.00 98.52           C  
ATOM   2346 HD11 LEU A 151      20.418  -4.751   3.526  1.00 98.52           H  
ATOM   2347 HD12 LEU A 151      20.857  -5.216   1.882  1.00 98.52           H  
ATOM   2348 HD13 LEU A 151      19.361  -4.296   2.173  1.00 98.52           H  
ATOM   2349  CD2 LEU A 151      18.220  -6.201   3.849  1.00 98.52           C  
ATOM   2350 HD21 LEU A 151      17.686  -7.137   4.012  1.00 98.52           H  
ATOM   2351 HD22 LEU A 151      17.505  -5.426   3.569  1.00 98.52           H  
ATOM   2352 HD23 LEU A 151      18.720  -5.915   4.774  1.00 98.52           H  
ATOM   2353  N   TYR A 152      20.281  -9.324   0.584  1.00 98.32           N  
ATOM   2354  H   TYR A 152      19.312  -9.586   0.470  1.00 98.32           H  
ATOM   2355  CA  TYR A 152      21.270 -10.387   0.769  1.00 98.32           C  
ATOM   2356  HA  TYR A 152      21.761 -10.253   1.733  1.00 98.32           H  
ATOM   2357  C   TYR A 152      22.360 -10.342  -0.310  1.00 98.32           C  
ATOM   2358  CB  TYR A 152      20.557 -11.745   0.777  1.00 98.32           C  
ATOM   2359  HB2 TYR A 152      19.916 -11.803   1.656  1.00 98.32           H  
ATOM   2360  HB3 TYR A 152      19.915 -11.821  -0.101  1.00 98.32           H  
ATOM   2361  O   TYR A 152      23.548 -10.310   0.004  1.00 98.32           O  
ATOM   2362  CG  TYR A 152      21.516 -12.919   0.786  1.00 98.32           C  
ATOM   2363  CD1 TYR A 152      21.734 -13.661  -0.391  1.00 98.32           C  
ATOM   2364  HD1 TYR A 152      21.205 -13.410  -1.299  1.00 98.32           H  
ATOM   2365  CD2 TYR A 152      22.235 -13.227   1.957  1.00 98.32           C  
ATOM   2366  HD2 TYR A 152      22.083 -12.643   2.852  1.00 98.32           H  
ATOM   2367  CE1 TYR A 152      22.662 -14.719  -0.395  1.00 98.32           C  
ATOM   2368  HE1 TYR A 152      22.848 -15.287  -1.295  1.00 98.32           H  
ATOM   2369  CE2 TYR A 152      23.168 -14.282   1.956  1.00 98.32           C  
ATOM   2370  HE2 TYR A 152      23.726 -14.511   2.852  1.00 98.32           H  
ATOM   2371  OH  TYR A 152      24.277 -16.051   0.769  1.00 98.32           O  
ATOM   2372  HH  TYR A 152      24.737 -16.129   1.608  1.00 98.32           H  
ATOM   2373  CZ  TYR A 152      23.381 -15.031   0.777  1.00 98.32           C  
ATOM   2374  N   ASN A 153      21.959 -10.234  -1.580  1.00 98.02           N  
ATOM   2375  H   ASN A 153      20.966 -10.240  -1.766  1.00 98.02           H  
ATOM   2376  CA  ASN A 153      22.879 -10.127  -2.714  1.00 98.02           C  
ATOM   2377  HA  ASN A 153      23.644 -10.899  -2.617  1.00 98.02           H  
ATOM   2378  C   ASN A 153      23.643  -8.788  -2.779  1.00 98.02           C  
ATOM   2379  CB  ASN A 153      22.089 -10.388  -4.003  1.00 98.02           C  
ATOM   2380  HB2 ASN A 153      22.655 -10.004  -4.852  1.00 98.02           H  
ATOM   2381  HB3 ASN A 153      21.135  -9.861  -3.974  1.00 98.02           H  
ATOM   2382  O   ASN A 153      24.551  -8.641  -3.596  1.00 98.02           O  
ATOM   2383  CG  ASN A 153      21.861 -11.865  -4.255  1.00 98.02           C  
ATOM   2384  ND2 ASN A 153      20.698 -12.382  -3.944  1.00 98.02           N  
ATOM   2385 HD21 ASN A 153      20.551 -13.352  -4.183  1.00 98.02           H  
ATOM   2386 HD22 ASN A 153      19.987 -11.817  -3.504  1.00 98.02           H  
ATOM   2387  OD1 ASN A 153      22.723 -12.571  -4.744  1.00 98.02           O  
ATOM   2388  N   SER A 154      23.304  -7.814  -1.927  1.00 98.34           N  
ATOM   2389  H   SER A 154      22.542  -7.984  -1.286  1.00 98.34           H  
ATOM   2390  CA  SER A 154      24.017  -6.537  -1.825  1.00 98.34           C  
ATOM   2391  HA  SER A 154      24.407  -6.276  -2.809  1.00 98.34           H  
ATOM   2392  C   SER A 154      25.217  -6.599  -0.873  1.00 98.34           C  
ATOM   2393  CB  SER A 154      23.072  -5.408  -1.406  1.00 98.34           C  
ATOM   2394  HB2 SER A 154      23.629  -4.471  -1.428  1.00 98.34           H  
ATOM   2395  HB3 SER A 154      22.708  -5.577  -0.393  1.00 98.34           H  
ATOM   2396  O   SER A 154      26.090  -5.739  -0.958  1.00 98.34           O  
ATOM   2397  OG  SER A 154      21.981  -5.285  -2.293  1.00 98.34           O  
ATOM   2398  HG  SER A 154      21.482  -6.105  -2.278  1.00 98.34           H  
ATOM   2399  N   PHE A 155      25.318  -7.615  -0.003  1.00 97.40           N  
ATOM   2400  H   PHE A 155      24.589  -8.314   0.008  1.00 97.40           H  
ATOM   2401  CA  PHE A 155      26.469  -7.823   0.891  1.00 97.40           C  
ATOM   2402  HA  PHE A 155      26.823  -6.847   1.223  1.00 97.40           H  
ATOM   2403  C   PHE A 155      27.648  -8.479   0.156  1.00 97.40           C  
ATOM   2404  CB  PHE A 155      26.045  -8.596   2.146  1.00 97.40           C  
ATOM   2405  HB2 PHE A 155      25.538  -9.515   1.851  1.00 97.40           H  
ATOM   2406  HB3 PHE A 155      26.938  -8.882   2.701  1.00 97.40           H  
ATOM   2407  O   PHE A 155      28.038  -9.613   0.421  1.00 97.40           O  
ATOM   2408  CG  PHE A 155      25.165  -7.796   3.081  1.00 97.40           C  
ATOM   2409  CD1 PHE A 155      25.733  -6.821   3.923  1.00 97.40           C  
ATOM   2410  HD1 PHE A 155      26.798  -6.643   3.901  1.00 97.40           H  
ATOM   2411  CD2 PHE A 155      23.781  -8.026   3.115  1.00 97.40           C  
ATOM   2412  HD2 PHE A 155      23.344  -8.769   2.464  1.00 97.40           H  
ATOM   2413  CE1 PHE A 155      24.916  -6.078   4.795  1.00 97.40           C  
ATOM   2414  HE1 PHE A 155      25.353  -5.330   5.440  1.00 97.40           H  
ATOM   2415  CE2 PHE A 155      22.965  -7.289   3.990  1.00 97.40           C  
ATOM   2416  HE2 PHE A 155      21.902  -7.475   4.018  1.00 97.40           H  
ATOM   2417  CZ  PHE A 155      23.531  -6.312   4.827  1.00 97.40           C  
ATOM   2418  HZ  PHE A 155      22.901  -5.744   5.496  1.00 97.40           H  
ATOM   2419  N   THR A 156      28.209  -7.745  -0.801  1.00 95.46           N  
ATOM   2420  H   THR A 156      27.833  -6.820  -0.952  1.00 95.46           H  
ATOM   2421  CA  THR A 156      29.279  -8.186  -1.703  1.00 95.46           C  
ATOM   2422  HA  THR A 156      29.884  -8.942  -1.202  1.00 95.46           H  
ATOM   2423  C   THR A 156      30.192  -7.012  -2.067  1.00 95.46           C  
ATOM   2424  CB  THR A 156      28.666  -8.834  -2.959  1.00 95.46           C  
ATOM   2425  HB  THR A 156      28.071  -9.695  -2.654  1.00 95.46           H  
ATOM   2426  O   THR A 156      29.870  -5.852  -1.812  1.00 95.46           O  
ATOM   2427  CG2 THR A 156      27.766  -7.875  -3.736  1.00 95.46           C  
ATOM   2428 HG21 THR A 156      27.324  -8.403  -4.581  1.00 95.46           H  
ATOM   2429 HG22 THR A 156      26.948  -7.530  -3.103  1.00 95.46           H  
ATOM   2430 HG23 THR A 156      28.330  -7.010  -4.086  1.00 95.46           H  
ATOM   2431  OG1 THR A 156      29.675  -9.274  -3.842  1.00 95.46           O  
ATOM   2432  HG1 THR A 156      29.243  -9.492  -4.671  1.00 95.46           H  
ATOM   2433  N   THR A 157      31.338  -7.290  -2.689  1.00 91.98           N  
ATOM   2434  H   THR A 157      31.518  -8.254  -2.932  1.00 91.98           H  
ATOM   2435  CA  THR A 157      32.222  -6.261  -3.260  1.00 91.98           C  
ATOM   2436  HA  THR A 157      32.264  -5.406  -2.586  1.00 91.98           H  
ATOM   2437  C   THR A 157      31.711  -5.751  -4.608  1.00 91.98           C  
ATOM   2438  CB  THR A 157      33.646  -6.803  -3.439  1.00 91.98           C  
ATOM   2439  HB  THR A 157      34.256  -6.050  -3.938  1.00 91.98           H  
ATOM   2440  O   THR A 157      31.808  -4.559  -4.900  1.00 91.98           O  
ATOM   2441  CG2 THR A 157      34.298  -7.154  -2.103  1.00 91.98           C  
ATOM   2442 HG21 THR A 157      33.742  -7.946  -1.602  1.00 91.98           H  
ATOM   2443 HG22 THR A 157      34.317  -6.272  -1.463  1.00 91.98           H  
ATOM   2444 HG23 THR A 157      35.322  -7.486  -2.270  1.00 91.98           H  
ATOM   2445  OG1 THR A 157      33.622  -7.974  -4.224  1.00 91.98           O  
ATOM   2446  HG1 THR A 157      34.479  -8.401  -4.149  1.00 91.98           H  
ATOM   2447  N   THR A 158      31.130  -6.639  -5.418  1.00 93.72           N  
ATOM   2448  H   THR A 158      31.059  -7.592  -5.090  1.00 93.72           H  
ATOM   2449  CA  THR A 158      30.562  -6.330  -6.734  1.00 93.72           C  
ATOM   2450  HA  THR A 158      30.526  -5.249  -6.869  1.00 93.72           H  
ATOM   2451  C   THR A 158      29.147  -6.878  -6.804  1.00 93.72           C  
ATOM   2452  CB  THR A 158      31.418  -6.914  -7.868  1.00 93.72           C  
ATOM   2453  HB  THR A 158      31.438  -8.002  -7.800  1.00 93.72           H  
ATOM   2454  O   THR A 158      28.933  -8.064  -6.566  1.00 93.72           O  
ATOM   2455  CG2 THR A 158      30.922  -6.494  -9.251  1.00 93.72           C  
ATOM   2456 HG21 THR A 158      30.954  -5.408  -9.340  1.00 93.72           H  
ATOM   2457 HG22 THR A 158      31.572  -6.943 -10.002  1.00 93.72           H  
ATOM   2458 HG23 THR A 158      29.909  -6.860  -9.418  1.00 93.72           H  
ATOM   2459  OG1 THR A 158      32.729  -6.412  -7.761  1.00 93.72           O  
ATOM   2460  HG1 THR A 158      33.157  -6.899  -7.053  1.00 93.72           H  
ATOM   2461  N   LEU A 159      28.179  -6.012  -7.117  1.00 97.00           N  
ATOM   2462  H   LEU A 159      28.429  -5.052  -7.309  1.00 97.00           H  
ATOM   2463  CA  LEU A 159      26.771  -6.399  -7.224  1.00 97.00           C  
ATOM   2464  HA  LEU A 159      26.473  -6.849  -6.277  1.00 97.00           H  
ATOM   2465  C   LEU A 159      26.578  -7.432  -8.351  1.00 97.00           C  
ATOM   2466  CB  LEU A 159      25.903  -5.157  -7.488  1.00 97.00           C  
ATOM   2467  HB2 LEU A 159      24.883  -5.486  -7.688  1.00 97.00           H  
ATOM   2468  HB3 LEU A 159      26.268  -4.659  -8.386  1.00 97.00           H  
ATOM   2469  O   LEU A 159      27.072  -7.193  -9.456  1.00 97.00           O  
ATOM   2470  CG  LEU A 159      25.869  -4.140  -6.336  1.00 97.00           C  
ATOM   2471  HG  LEU A 159      26.882  -3.809  -6.109  1.00 97.00           H  
ATOM   2472  CD1 LEU A 159      25.067  -2.910  -6.760  1.00 97.00           C  
ATOM   2473 HD11 LEU A 159      25.479  -2.485  -7.675  1.00 97.00           H  
ATOM   2474 HD12 LEU A 159      24.028  -3.192  -6.928  1.00 97.00           H  
ATOM   2475 HD13 LEU A 159      25.095  -2.167  -5.963  1.00 97.00           H  
ATOM   2476  CD2 LEU A 159      25.247  -4.745  -5.079  1.00 97.00           C  
ATOM   2477 HD21 LEU A 159      25.967  -5.392  -4.578  1.00 97.00           H  
ATOM   2478 HD22 LEU A 159      24.368  -5.337  -5.336  1.00 97.00           H  
ATOM   2479 HD23 LEU A 159      24.935  -3.964  -4.385  1.00 97.00           H  
ATOM   2480  N   PRO A 160      25.823  -8.523  -8.130  1.00 96.48           N  
ATOM   2481  CA  PRO A 160      25.684  -9.597  -9.119  1.00 96.48           C  
ATOM   2482  HA  PRO A 160      26.672  -9.940  -9.427  1.00 96.48           H  
ATOM   2483  C   PRO A 160      24.929  -9.170 -10.385  1.00 96.48           C  
ATOM   2484  CB  PRO A 160      24.977 -10.738  -8.381  1.00 96.48           C  
ATOM   2485  HB2 PRO A 160      24.300 -11.294  -9.029  1.00 96.48           H  
ATOM   2486  HB3 PRO A 160      25.726 -11.410  -7.963  1.00 96.48           H  
ATOM   2487  O   PRO A 160      25.104  -9.765 -11.439  1.00 96.48           O  
ATOM   2488  CG  PRO A 160      24.231 -10.049  -7.243  1.00 96.48           C  
ATOM   2489  HG2 PRO A 160      24.120 -10.720  -6.391  1.00 96.48           H  
ATOM   2490  HG3 PRO A 160      23.258  -9.709  -7.597  1.00 96.48           H  
ATOM   2491  CD  PRO A 160      25.113  -8.852  -6.902  1.00 96.48           C  
ATOM   2492  HD2 PRO A 160      25.831  -9.142  -6.135  1.00 96.48           H  
ATOM   2493  HD3 PRO A 160      24.500  -8.022  -6.552  1.00 96.48           H  
ATOM   2494  N   TRP A 161      24.129  -8.104 -10.320  1.00 96.27           N  
ATOM   2495  H   TRP A 161      23.975  -7.679  -9.417  1.00 96.27           H  
ATOM   2496  CA  TRP A 161      23.440  -7.513 -11.475  1.00 96.27           C  
ATOM   2497  HA  TRP A 161      23.271  -8.286 -12.224  1.00 96.27           H  
ATOM   2498  C   TRP A 161      24.242  -6.407 -12.184  1.00 96.27           C  
ATOM   2499  CB  TRP A 161      22.070  -7.014 -11.015  1.00 96.27           C  
ATOM   2500  HB2 TRP A 161      21.476  -7.875 -10.708  1.00 96.27           H  
ATOM   2501  HB3 TRP A 161      21.555  -6.551 -11.856  1.00 96.27           H  
ATOM   2502  O   TRP A 161      23.699  -5.687 -13.019  1.00 96.27           O  
ATOM   2503  CG  TRP A 161      22.090  -6.045  -9.880  1.00 96.27           C  
ATOM   2504  CD1 TRP A 161      22.290  -4.713  -9.967  1.00 96.27           C  
ATOM   2505  HD1 TRP A 161      22.448  -4.176 -10.891  1.00 96.27           H  
ATOM   2506  CD2 TRP A 161      21.889  -6.331  -8.470  1.00 96.27           C  
ATOM   2507  CE2 TRP A 161      21.994  -5.111  -7.741  1.00 96.27           C  
ATOM   2508  CE3 TRP A 161      21.613  -7.505  -7.745  1.00 96.27           C  
ATOM   2509  HE3 TRP A 161      21.485  -8.435  -8.280  1.00 96.27           H  
ATOM   2510  NE1 TRP A 161      22.236  -4.154  -8.707  1.00 96.27           N  
ATOM   2511  HE1 TRP A 161      22.289  -3.158  -8.550  1.00 96.27           H  
ATOM   2512  CH2 TRP A 161      21.596  -6.259  -5.649  1.00 96.27           C  
ATOM   2513  HH2 TRP A 161      21.476  -6.247  -4.576  1.00 96.27           H  
ATOM   2514  CZ2 TRP A 161      21.847  -5.065  -6.348  1.00 96.27           C  
ATOM   2515  HZ2 TRP A 161      21.928  -4.129  -5.815  1.00 96.27           H  
ATOM   2516  CZ3 TRP A 161      21.469  -7.471  -6.348  1.00 96.27           C  
ATOM   2517  HZ3 TRP A 161      21.233  -8.378  -5.811  1.00 96.27           H  
ATOM   2518  N   LYS A 162      25.525  -6.217 -11.842  1.00 94.12           N  
ATOM   2519  H   LYS A 162      25.926  -6.824 -11.141  1.00 94.12           H  
ATOM   2520  CA  LYS A 162      26.370  -5.175 -12.449  1.00 94.12           C  
ATOM   2521  HA  LYS A 162      25.750  -4.305 -12.667  1.00 94.12           H  
ATOM   2522  C   LYS A 162      26.973  -5.588 -13.791  1.00 94.12           C  
ATOM   2523  CB  LYS A 162      27.459  -4.768 -11.445  1.00 94.12           C  
ATOM   2524  HB2 LYS A 162      28.103  -5.622 -11.233  1.00 94.12           H  
ATOM   2525  HB3 LYS A 162      26.970  -4.460 -10.521  1.00 94.12           H  
ATOM   2526  O   LYS A 162      27.186  -4.734 -14.647  1.00 94.12           O  
ATOM   2527  CG  LYS A 162      28.327  -3.611 -11.959  1.00 94.12           C  
ATOM   2528  HG2 LYS A 162      27.682  -2.837 -12.377  1.00 94.12           H  
ATOM   2529  HG3 LYS A 162      28.991  -3.968 -12.745  1.00 94.12           H  
ATOM   2530  CD  LYS A 162      29.166  -3.002 -10.834  1.00 94.12           C  
ATOM   2531  HD2 LYS A 162      29.849  -3.752 -10.435  1.00 94.12           H  
ATOM   2532  HD3 LYS A 162      28.497  -2.660 -10.044  1.00 94.12           H  
ATOM   2533  CE  LYS A 162      29.955  -1.813 -11.387  1.00 94.12           C  
ATOM   2534  HE2 LYS A 162      29.276  -1.199 -11.978  1.00 94.12           H  
ATOM   2535  HE3 LYS A 162      30.736  -2.181 -12.052  1.00 94.12           H  
ATOM   2536  NZ  LYS A 162      30.526  -0.987 -10.298  1.00 94.12           N  
ATOM   2537  HZ1 LYS A 162      29.776  -0.605  -9.739  1.00 94.12           H  
ATOM   2538  HZ2 LYS A 162      31.147  -1.528  -9.713  1.00 94.12           H  
ATOM   2539  HZ3 LYS A 162      31.022  -0.201 -10.692  1.00 94.12           H  
ATOM   2540  N   GLN A 163      27.307  -6.864 -13.949  1.00 92.79           N  
ATOM   2541  H   GLN A 163      27.005  -7.535 -13.257  1.00 92.79           H  
ATOM   2542  CA  GLN A 163      28.099  -7.379 -15.066  1.00 92.79           C  
ATOM   2543  HA  GLN A 163      28.189  -6.614 -15.837  1.00 92.79           H  
ATOM   2544  C   GLN A 163      27.413  -8.585 -15.723  1.00 92.79           C  
ATOM   2545  CB  GLN A 163      29.515  -7.722 -14.575  1.00 92.79           C  
ATOM   2546  HB2 GLN A 163      29.435  -8.471 -13.787  1.00 92.79           H  
ATOM   2547  HB3 GLN A 163      30.080  -8.141 -15.408  1.00 92.79           H  
ATOM   2548  O   GLN A 163      26.463  -9.138 -15.173  1.00 92.79           O  
ATOM   2549  CG  GLN A 163      30.280  -6.518 -14.005  1.00 92.79           C  
ATOM   2550  HG2 GLN A 163      29.824  -6.226 -13.059  1.00 92.79           H  
ATOM   2551  HG3 GLN A 163      30.214  -5.681 -14.699  1.00 92.79           H  
ATOM   2552  CD  GLN A 163      31.758  -6.818 -13.766  1.00 92.79           C  
ATOM   2553  NE2 GLN A 163      32.352  -6.333 -12.700  1.00 92.79           N  
ATOM   2554 HE21 GLN A 163      33.287  -6.700 -12.600  1.00 92.79           H  
ATOM   2555 HE22 GLN A 163      31.799  -6.030 -11.910  1.00 92.79           H  
ATOM   2556  OE1 GLN A 163      32.444  -7.417 -14.562  1.00 92.79           O  
ATOM   2557  N   CYS A 164      27.881  -8.951 -16.918  1.00 93.38           N  
ATOM   2558  H   CYS A 164      28.714  -8.498 -17.265  1.00 93.38           H  
ATOM   2559  CA  CYS A 164      27.346 -10.056 -17.722  1.00 93.38           C  
ATOM   2560  HA  CYS A 164      26.350 -10.306 -17.358  1.00 93.38           H  
ATOM   2561  C   CYS A 164      28.186 -11.344 -17.623  1.00 93.38           C  
ATOM   2562  CB  CYS A 164      27.198  -9.595 -19.177  1.00 93.38           C  
ATOM   2563  HB2 CYS A 164      26.955 -10.458 -19.797  1.00 93.38           H  
ATOM   2564  HB3 CYS A 164      28.153  -9.204 -19.526  1.00 93.38           H  
ATOM   2565  O   CYS A 164      28.010 -12.255 -18.423  1.00 93.38           O  
ATOM   2566  SG  CYS A 164      25.912  -8.354 -19.446  1.00 93.38           S  
ATOM   2567  N   ASP A 165      29.122 -11.418 -16.678  1.00 92.87           N  
ATOM   2568  H   ASP A 165      29.181 -10.703 -15.967  1.00 92.87           H  
ATOM   2569  CA  ASP A 165      30.056 -12.529 -16.481  1.00 92.87           C  
ATOM   2570  HA  ASP A 165      30.209 -13.017 -17.444  1.00 92.87           H  
ATOM   2571  C   ASP A 165      29.509 -13.620 -15.542  1.00 92.87           C  
ATOM   2572  CB  ASP A 165      31.425 -11.971 -16.040  1.00 92.87           C  
ATOM   2573  HB2 ASP A 165      32.143 -12.790 -16.004  1.00 92.87           H  
ATOM   2574  HB3 ASP A 165      31.772 -11.270 -16.799  1.00 92.87           H  
ATOM   2575  O   ASP A 165      30.274 -14.380 -14.948  1.00 92.87           O  
ATOM   2576  CG  ASP A 165      31.412 -11.248 -14.683  1.00 92.87           C  
ATOM   2577  OD1 ASP A 165      30.351 -10.676 -14.330  1.00 92.87           O  
ATOM   2578  OD2 ASP A 165      32.486 -11.194 -14.046  1.00 92.87           O  
ATOM   2579  N   ASN A 166      28.181 -13.727 -15.408  1.00 95.39           N  
ATOM   2580  H   ASN A 166      27.590 -13.125 -15.964  1.00 95.39           H  
ATOM   2581  CA  ASN A 166      27.547 -14.698 -14.521  1.00 95.39           C  
ATOM   2582  HA  ASN A 166      28.314 -15.042 -13.827  1.00 95.39           H  
ATOM   2583  C   ASN A 166      26.981 -15.919 -15.273  1.00 95.39           C  
ATOM   2584  CB  ASN A 166      26.454 -14.043 -13.673  1.00 95.39           C  
ATOM   2585  HB2 ASN A 166      25.597 -13.779 -14.293  1.00 95.39           H  
ATOM   2586  HB3 ASN A 166      26.111 -14.771 -12.938  1.00 95.39           H  
ATOM   2587  O   ASN A 166      26.581 -15.809 -16.431  1.00 95.39           O  
ATOM   2588  CG  ASN A 166      26.918 -12.832 -12.897  1.00 95.39           C  
ATOM   2589  ND2 ASN A 166      26.689 -11.655 -13.421  1.00 95.39           N  
ATOM   2590 HD21 ASN A 166      27.009 -10.847 -12.906  1.00 95.39           H  
ATOM   2591 HD22 ASN A 166      26.325 -11.578 -14.360  1.00 95.39           H  
ATOM   2592  OD1 ASN A 166      27.427 -12.948 -11.793  1.00 95.39           O  
ATOM   2593  N   PRO A 167      26.810 -17.076 -14.599  1.00 96.32           N  
ATOM   2594  CA  PRO A 167      26.335 -18.314 -15.234  1.00 96.32           C  
ATOM   2595  HA  PRO A 167      27.041 -18.595 -16.016  1.00 96.32           H  
ATOM   2596  C   PRO A 167      24.930 -18.252 -15.845  1.00 96.32           C  
ATOM   2597  CB  PRO A 167      26.354 -19.368 -14.122  1.00 96.32           C  
ATOM   2598  HB2 PRO A 167      25.384 -19.411 -13.626  1.00 96.32           H  
ATOM   2599  HB3 PRO A 167      26.623 -20.351 -14.509  1.00 96.32           H  
ATOM   2600  O   PRO A 167      24.581 -19.079 -16.682  1.00 96.32           O  
ATOM   2601  CG  PRO A 167      27.392 -18.849 -13.135  1.00 96.32           C  
ATOM   2602  HG2 PRO A 167      28.390 -19.125 -13.475  1.00 96.32           H  
ATOM   2603  HG3 PRO A 167      27.214 -19.216 -12.124  1.00 96.32           H  
ATOM   2604  CD  PRO A 167      27.223 -17.340 -13.226  1.00 96.32           C  
ATOM   2605  HD2 PRO A 167      26.443 -17.014 -12.538  1.00 96.32           H  
ATOM   2606  HD3 PRO A 167      28.172 -16.865 -12.974  1.00 96.32           H  
ATOM   2607  N   TRP A 168      24.087 -17.323 -15.387  1.00 96.09           N  
ATOM   2608  H   TRP A 168      24.437 -16.638 -14.733  1.00 96.09           H  
ATOM   2609  CA  TRP A 168      22.732 -17.150 -15.916  1.00 96.09           C  
ATOM   2610  HA  TRP A 168      22.358 -18.112 -16.268  1.00 96.09           H  
ATOM   2611  C   TRP A 168      22.681 -16.203 -17.113  1.00 96.09           C  
ATOM   2612  CB  TRP A 168      21.802 -16.656 -14.805  1.00 96.09           C  
ATOM   2613  HB2 TRP A 168      21.750 -17.421 -14.030  1.00 96.09           H  
ATOM   2614  HB3 TRP A 168      20.796 -16.537 -15.206  1.00 96.09           H  
ATOM   2615  O   TRP A 168      21.621 -16.112 -17.740  1.00 96.09           O  
ATOM   2616  CG  TRP A 168      22.223 -15.368 -14.171  1.00 96.09           C  
ATOM   2617  CD1 TRP A 168      21.929 -14.122 -14.611  1.00 96.09           C  
ATOM   2618  HD1 TRP A 168      21.350 -13.893 -15.493  1.00 96.09           H  
ATOM   2619  CD2 TRP A 168      23.057 -15.190 -12.990  1.00 96.09           C  
ATOM   2620  CE2 TRP A 168      23.193 -13.791 -12.741  1.00 96.09           C  
ATOM   2621  CE3 TRP A 168      23.701 -16.078 -12.100  1.00 96.09           C  
ATOM   2622  HE3 TRP A 168      23.644 -17.142 -12.280  1.00 96.09           H  
ATOM   2623  NE1 TRP A 168      22.515 -13.188 -13.778  1.00 96.09           N  
ATOM   2624  HE1 TRP A 168      22.504 -12.195 -13.963  1.00 96.09           H  
ATOM   2625  CH2 TRP A 168      24.531 -14.203 -10.769  1.00 96.09           C  
ATOM   2626  HH2 TRP A 168      25.131 -13.831  -9.952  1.00 96.09           H  
ATOM   2627  CZ2 TRP A 168      23.915 -13.297 -11.649  1.00 96.09           C  
ATOM   2628  HZ2 TRP A 168      24.048 -12.233 -11.519  1.00 96.09           H  
ATOM   2629  CZ3 TRP A 168      24.429 -15.589 -10.998  1.00 96.09           C  
ATOM   2630  HZ3 TRP A 168      24.941 -16.271 -10.336  1.00 96.09           H  
ATOM   2631  N   ASN A 169      23.770 -15.487 -17.410  1.00 96.80           N  
ATOM   2632  H   ASN A 169      24.650 -15.679 -16.954  1.00 96.80           H  
ATOM   2633  CA  ASN A 169      23.760 -14.477 -18.452  1.00 96.80           C  
ATOM   2634  HA  ASN A 169      22.811 -13.955 -18.331  1.00 96.80           H  
ATOM   2635  C   ASN A 169      23.728 -15.088 -19.857  1.00 96.80           C  
ATOM   2636  CB  ASN A 169      24.904 -13.463 -18.265  1.00 96.80           C  
ATOM   2637  HB2 ASN A 169      25.855 -13.984 -18.156  1.00 96.80           H  
ATOM   2638  HB3 ASN A 169      24.969 -12.837 -19.155  1.00 96.80           H  
ATOM   2639  O   ASN A 169      24.222 -16.191 -20.084  1.00 96.80           O  
ATOM   2640  CG  ASN A 169      24.693 -12.535 -17.085  1.00 96.80           C  
ATOM   2641  ND2 ASN A 169      23.567 -11.864 -17.030  1.00 96.80           N  
ATOM   2642 HD21 ASN A 169      23.518 -11.119 -16.350  1.00 96.80           H  
ATOM   2643 HD22 ASN A 169      22.945 -11.918 -17.824  1.00 96.80           H  
ATOM   2644  OD1 ASN A 169      25.536 -12.358 -16.221  1.00 96.80           O  
ATOM   2645  N   THR A 170      23.101 -14.379 -20.795  1.00 94.70           N  
ATOM   2646  H   THR A 170      22.734 -13.475 -20.532  1.00 94.70           H  
ATOM   2647  CA  THR A 170      23.064 -14.767 -22.213  1.00 94.70           C  
ATOM   2648  HA  THR A 170      23.344 -15.817 -22.300  1.00 94.70           H  
ATOM   2649  C   THR A 170      24.063 -13.980 -23.048  1.00 94.70           C  
ATOM   2650  CB  THR A 170      21.670 -14.612 -22.840  1.00 94.70           C  
ATOM   2651  HB  THR A 170      21.689 -15.140 -23.794  1.00 94.70           H  
ATOM   2652  O   THR A 170      24.522 -12.915 -22.643  1.00 94.70           O  
ATOM   2653  CG2 THR A 170      20.565 -15.239 -22.012  1.00 94.70           C  
ATOM   2654 HG21 THR A 170      20.844 -16.271 -21.802  1.00 94.70           H  
ATOM   2655 HG22 THR A 170      19.633 -15.210 -22.575  1.00 94.70           H  
ATOM   2656 HG23 THR A 170      20.449 -14.676 -21.086  1.00 94.70           H  
ATOM   2657  OG1 THR A 170      21.309 -13.280 -23.121  1.00 94.70           O  
ATOM   2658  HG1 THR A 170      21.233 -12.757 -22.319  1.00 94.70           H  
ATOM   2659  N   ASP A 171      24.294 -14.428 -24.283  1.00 90.84           N  
ATOM   2660  H   ASP A 171      24.046 -15.379 -24.517  1.00 90.84           H  
ATOM   2661  CA  ASP A 171      25.078 -13.680 -25.276  1.00 90.84           C  
ATOM   2662  HA  ASP A 171      26.067 -13.478 -24.864  1.00 90.84           H  
ATOM   2663  C   ASP A 171      24.440 -12.330 -25.662  1.00 90.84           C  
ATOM   2664  CB  ASP A 171      25.244 -14.533 -26.543  1.00 90.84           C  
ATOM   2665  HB2 ASP A 171      25.884 -14.000 -27.246  1.00 90.84           H  
ATOM   2666  HB3 ASP A 171      24.266 -14.657 -27.008  1.00 90.84           H  
ATOM   2667  O   ASP A 171      25.082 -11.491 -26.290  1.00 90.84           O  
ATOM   2668  CG  ASP A 171      25.856 -15.910 -26.282  1.00 90.84           C  
ATOM   2669  OD1 ASP A 171      26.737 -16.009 -25.404  1.00 90.84           O  
ATOM   2670  OD2 ASP A 171      25.386 -16.861 -26.944  1.00 90.84           O  
ATOM   2671  N   ARG A 172      23.164 -12.108 -25.306  1.00 90.90           N  
ATOM   2672  H   ARG A 172      22.720 -12.805 -24.726  1.00 90.90           H  
ATOM   2673  CA  ARG A 172      22.448 -10.840 -25.516  1.00 90.90           C  
ATOM   2674  HA  ARG A 172      22.893 -10.322 -26.366  1.00 90.90           H  
ATOM   2675  C   ARG A 172      22.595  -9.878 -24.336  1.00 90.90           C  
ATOM   2676  CB  ARG A 172      20.965 -11.104 -25.814  1.00 90.90           C  
ATOM   2677  HB2 ARG A 172      20.495 -11.556 -24.941  1.00 90.90           H  
ATOM   2678  HB3 ARG A 172      20.471 -10.151 -26.002  1.00 90.90           H  
ATOM   2679  O   ARG A 172      22.062  -8.769 -24.409  1.00 90.90           O  
ATOM   2680  CG  ARG A 172      20.756 -12.004 -27.035  1.00 90.90           C  
ATOM   2681  HG2 ARG A 172      21.174 -12.992 -26.843  1.00 90.90           H  
ATOM   2682  HG3 ARG A 172      21.249 -11.563 -27.901  1.00 90.90           H  
ATOM   2683  CD  ARG A 172      19.258 -12.137 -27.309  1.00 90.90           C  
ATOM   2684  HD2 ARG A 172      18.857 -11.148 -27.530  1.00 90.90           H  
ATOM   2685  HD3 ARG A 172      18.774 -12.521 -26.412  1.00 90.90           H  
ATOM   2686  NE  ARG A 172      19.002 -13.046 -28.441  1.00 90.90           N  
ATOM   2687  HE  ARG A 172      19.813 -13.485 -28.853  1.00 90.90           H  
ATOM   2688  NH1 ARG A 172      16.723 -12.811 -28.459  1.00 90.90           N  
ATOM   2689 HH11 ARG A 172      15.814 -13.032 -28.840  1.00 90.90           H  
ATOM   2690 HH12 ARG A 172      16.812 -12.157 -27.695  1.00 90.90           H  
ATOM   2691  NH2 ARG A 172      17.707 -14.168 -29.939  1.00 90.90           N  
ATOM   2692 HH21 ARG A 172      16.796 -14.396 -30.309  1.00 90.90           H  
ATOM   2693 HH22 ARG A 172      18.537 -14.603 -30.316  1.00 90.90           H  
ATOM   2694  CZ  ARG A 172      17.816 -13.336 -28.941  1.00 90.90           C  
ATOM   2695  N   CYS A 173      23.283 -10.285 -23.270  1.00 93.33           N  
ATOM   2696  H   CYS A 173      23.705 -11.202 -23.279  1.00 93.33           H  
ATOM   2697  CA  CYS A 173      23.481  -9.461 -22.090  1.00 93.33           C  
ATOM   2698  HA  CYS A 173      22.502  -9.120 -21.754  1.00 93.33           H  
ATOM   2699  C   CYS A 173      24.375  -8.263 -22.401  1.00 93.33           C  
ATOM   2700  CB  CYS A 173      24.086 -10.292 -20.958  1.00 93.33           C  
ATOM   2701  HB2 CYS A 173      25.082 -10.623 -21.251  1.00 93.33           H  
ATOM   2702  HB3 CYS A 173      23.479 -11.190 -20.837  1.00 93.33           H  
ATOM   2703  O   CYS A 173      25.447  -8.407 -22.992  1.00 93.33           O  
ATOM   2704  SG  CYS A 173      24.187  -9.439 -19.354  1.00 93.33           S  
ATOM   2705  N   PHE A 174      23.988  -7.082 -21.923  1.00 91.23           N  
ATOM   2706  H   PHE A 174      23.083  -7.019 -21.479  1.00 91.23           H  
ATOM   2707  CA  PHE A 174      24.874  -5.926 -21.903  1.00 91.23           C  
ATOM   2708  HA  PHE A 174      25.885  -6.275 -22.113  1.00 91.23           H  
ATOM   2709  C   PHE A 174      24.926  -5.257 -20.526  1.00 91.23           C  
ATOM   2710  CB  PHE A 174      24.513  -4.947 -23.028  1.00 91.23           C  
ATOM   2711  HB2 PHE A 174      24.341  -5.505 -23.949  1.00 91.23           H  
ATOM   2712  HB3 PHE A 174      25.376  -4.304 -23.203  1.00 91.23           H  
ATOM   2713  O   PHE A 174      23.930  -5.132 -19.813  1.00 91.23           O  
ATOM   2714  CG  PHE A 174      23.310  -4.071 -22.743  1.00 91.23           C  
ATOM   2715  CD1 PHE A 174      22.010  -4.575 -22.911  1.00 91.23           C  
ATOM   2716  HD1 PHE A 174      21.873  -5.604 -23.208  1.00 91.23           H  
ATOM   2717  CD2 PHE A 174      23.490  -2.757 -22.273  1.00 91.23           C  
ATOM   2718  HD2 PHE A 174      24.484  -2.361 -22.127  1.00 91.23           H  
ATOM   2719  CE1 PHE A 174      20.891  -3.768 -22.646  1.00 91.23           C  
ATOM   2720  HE1 PHE A 174      19.897  -4.166 -22.787  1.00 91.23           H  
ATOM   2721  CE2 PHE A 174      22.373  -1.960 -21.975  1.00 91.23           C  
ATOM   2722  HE2 PHE A 174      22.516  -0.958 -21.599  1.00 91.23           H  
ATOM   2723  CZ  PHE A 174      21.074  -2.462 -22.162  1.00 91.23           C  
ATOM   2724  HZ  PHE A 174      20.220  -1.847 -21.919  1.00 91.23           H  
ATOM   2725  N   SER A 175      26.119  -4.780 -20.174  1.00 86.91           N  
ATOM   2726  H   SER A 175      26.922  -5.095 -20.700  1.00 86.91           H  
ATOM   2727  CA  SER A 175      26.380  -3.916 -19.015  1.00 86.91           C  
ATOM   2728  HA  SER A 175      25.447  -3.704 -18.493  1.00 86.91           H  
ATOM   2729  C   SER A 175      26.990  -2.568 -19.418  1.00 86.91           C  
ATOM   2730  CB  SER A 175      27.310  -4.646 -18.043  1.00 86.91           C  
ATOM   2731  HB2 SER A 175      27.517  -4.004 -17.187  1.00 86.91           H  
ATOM   2732  HB3 SER A 175      26.825  -5.558 -17.694  1.00 86.91           H  
ATOM   2733  O   SER A 175      27.047  -1.640 -18.613  1.00 86.91           O  
ATOM   2734  OG  SER A 175      28.523  -4.973 -18.703  1.00 86.91           O  
ATOM   2735  HG  SER A 175      29.107  -5.404 -18.074  1.00 86.91           H  
ATOM   2736  N   ASN A 176      27.438  -2.432 -20.674  1.00 81.58           N  
ATOM   2737  H   ASN A 176      27.350  -3.223 -21.296  1.00 81.58           H  
ATOM   2738  CA  ASN A 176      27.985  -1.189 -21.206  1.00 81.58           C  
ATOM   2739  HA  ASN A 176      28.412  -0.618 -20.381  1.00 81.58           H  
ATOM   2740  C   ASN A 176      26.878  -0.333 -21.837  1.00 81.58           C  
ATOM   2741  CB  ASN A 176      29.133  -1.493 -22.182  1.00 81.58           C  
ATOM   2742  HB2 ASN A 176      28.747  -2.020 -23.055  1.00 81.58           H  
ATOM   2743  HB3 ASN A 176      29.863  -2.132 -21.686  1.00 81.58           H  
ATOM   2744  O   ASN A 176      26.494  -0.529 -22.988  1.00 81.58           O  
ATOM   2745  CG  ASN A 176      29.843  -0.230 -22.648  1.00 81.58           C  
ATOM   2746  ND2 ASN A 176      30.930  -0.376 -23.366  1.00 81.58           N  
ATOM   2747 HD21 ASN A 176      31.421   0.463 -23.639  1.00 81.58           H  
ATOM   2748 HD22 ASN A 176      31.271  -1.300 -23.591  1.00 81.58           H  
ATOM   2749  OD1 ASN A 176      29.452   0.898 -22.372  1.00 81.58           O  
ATOM   2750  N   TYR A 177      26.412   0.668 -21.098  1.00 75.64           N  
ATOM   2751  H   TYR A 177      26.708   0.721 -20.134  1.00 75.64           H  
ATOM   2752  CA  TYR A 177      25.351   1.582 -21.537  1.00 75.64           C  
ATOM   2753  HA  TYR A 177      24.586   0.989 -22.040  1.00 75.64           H  
ATOM   2754  C   TYR A 177      25.812   2.634 -22.563  1.00 75.64           C  
ATOM   2755  CB  TYR A 177      24.694   2.213 -20.305  1.00 75.64           C  
ATOM   2756  HB2 TYR A 177      23.872   2.849 -20.634  1.00 75.64           H  
ATOM   2757  HB3 TYR A 177      25.418   2.848 -19.794  1.00 75.64           H  
ATOM   2758  O   TYR A 177      25.013   3.448 -23.014  1.00 75.64           O  
ATOM   2759  CG  TYR A 177      24.148   1.185 -19.333  1.00 75.64           C  
ATOM   2760  CD1 TYR A 177      22.842   0.685 -19.481  1.00 75.64           C  
ATOM   2761  HD1 TYR A 177      22.194   1.064 -20.258  1.00 75.64           H  
ATOM   2762  CD2 TYR A 177      24.968   0.684 -18.309  1.00 75.64           C  
ATOM   2763  HD2 TYR A 177      25.993   1.016 -18.235  1.00 75.64           H  
ATOM   2764  CE1 TYR A 177      22.361  -0.305 -18.602  1.00 75.64           C  
ATOM   2765  HE1 TYR A 177      21.355  -0.685 -18.700  1.00 75.64           H  
ATOM   2766  CE2 TYR A 177      24.479  -0.276 -17.403  1.00 75.64           C  
ATOM   2767  HE2 TYR A 177      25.121  -0.671 -16.629  1.00 75.64           H  
ATOM   2768  OH  TYR A 177      22.726  -1.755 -16.720  1.00 75.64           O  
ATOM   2769  HH  TYR A 177      23.353  -1.945 -16.019  1.00 75.64           H  
ATOM   2770  CZ  TYR A 177      23.173  -0.782 -17.554  1.00 75.64           C  
ATOM   2771  N   SER A 178      27.084   2.608 -22.980  1.00 71.58           N  
ATOM   2772  H   SER A 178      27.708   1.927 -22.572  1.00 71.58           H  
ATOM   2773  CA  SER A 178      27.593   3.439 -24.084  1.00 71.58           C  
ATOM   2774  HA  SER A 178      27.173   4.440 -23.986  1.00 71.58           H  
ATOM   2775  C   SER A 178      27.202   2.900 -25.465  1.00 71.58           C  
ATOM   2776  CB  SER A 178      29.122   3.556 -24.036  1.00 71.58           C  
ATOM   2777  HB2 SER A 178      29.566   2.647 -24.443  1.00 71.58           H  
ATOM   2778  HB3 SER A 178      29.433   4.397 -24.655  1.00 71.58           H  
ATOM   2779  O   SER A 178      27.397   3.588 -26.468  1.00 71.58           O  
ATOM   2780  OG  SER A 178      29.600   3.736 -22.719  1.00 71.58           O  
ATOM   2781  HG  SER A 178      29.608   2.872 -22.301  1.00 71.58           H  
ATOM   2782  N   LEU A 179      26.701   1.660 -25.533  1.00 71.74           N  
ATOM   2783  H   LEU A 179      26.534   1.166 -24.669  1.00 71.74           H  
ATOM   2784  CA  LEU A 179      26.298   1.001 -26.774  1.00 71.74           C  
ATOM   2785  HA  LEU A 179      27.138   1.026 -27.467  1.00 71.74           H  
ATOM   2786  C   LEU A 179      25.128   1.751 -27.428  1.00 71.74           C  
ATOM   2787  CB  LEU A 179      25.937  -0.468 -26.473  1.00 71.74           C  
ATOM   2788  HB2 LEU A 179      25.225  -0.481 -25.648  1.00 71.74           H  
ATOM   2789  HB3 LEU A 179      25.438  -0.902 -27.340  1.00 71.74           H  
ATOM   2790  O   LEU A 179      24.078   1.941 -26.822  1.00 71.74           O  
ATOM   2791  CG  LEU A 179      27.149  -1.348 -26.108  1.00 71.74           C  
ATOM   2792  HG  LEU A 179      27.766  -0.837 -25.369  1.00 71.74           H  
ATOM   2793  CD1 LEU A 179      26.693  -2.677 -25.507  1.00 71.74           C  
ATOM   2794 HD11 LEU A 179      26.160  -3.270 -26.250  1.00 71.74           H  
ATOM   2795 HD12 LEU A 179      26.033  -2.493 -24.660  1.00 71.74           H  
ATOM   2796 HD13 LEU A 179      27.558  -3.244 -25.162  1.00 71.74           H  
ATOM   2797  CD2 LEU A 179      28.012  -1.659 -27.334  1.00 71.74           C  
ATOM   2798 HD21 LEU A 179      27.414  -2.155 -28.098  1.00 71.74           H  
ATOM   2799 HD22 LEU A 179      28.441  -0.742 -27.740  1.00 71.74           H  
ATOM   2800 HD23 LEU A 179      28.829  -2.320 -27.045  1.00 71.74           H  
ATOM   2801  N   VAL A 180      25.311   2.156 -28.689  1.00 66.15           N  
ATOM   2802  H   VAL A 180      26.222   2.007 -29.099  1.00 66.15           H  
ATOM   2803  CA  VAL A 180      24.345   2.991 -29.431  1.00 66.15           C  
ATOM   2804  HA  VAL A 180      24.056   3.829 -28.798  1.00 66.15           H  
ATOM   2805  C   VAL A 180      23.063   2.228 -29.769  1.00 66.15           C  
ATOM   2806  CB  VAL A 180      24.990   3.552 -30.718  1.00 66.15           C  
ATOM   2807  HB  VAL A 180      25.268   2.719 -31.365  1.00 66.15           H  
ATOM   2808  O   VAL A 180      21.984   2.813 -29.759  1.00 66.15           O  
ATOM   2809  CG1 VAL A 180      24.047   4.476 -31.500  1.00 66.15           C  
ATOM   2810 HG11 VAL A 180      24.564   4.895 -32.364  1.00 66.15           H  
ATOM   2811 HG12 VAL A 180      23.183   3.920 -31.864  1.00 66.15           H  
ATOM   2812 HG13 VAL A 180      23.702   5.287 -30.859  1.00 66.15           H  
ATOM   2813  CG2 VAL A 180      26.260   4.356 -30.402  1.00 66.15           C  
ATOM   2814 HG21 VAL A 180      27.016   3.721 -29.939  1.00 66.15           H  
ATOM   2815 HG22 VAL A 180      26.680   4.763 -31.322  1.00 66.15           H  
ATOM   2816 HG23 VAL A 180      26.020   5.175 -29.724  1.00 66.15           H  
ATOM   2817  N   ASN A 181      23.163   0.927 -30.057  1.00 71.88           N  
ATOM   2818  H   ASN A 181      24.067   0.480 -29.984  1.00 71.88           H  
ATOM   2819  CA  ASN A 181      22.019   0.104 -30.432  1.00 71.88           C  
ATOM   2820  HA  ASN A 181      21.110   0.701 -30.348  1.00 71.88           H  
ATOM   2821  C   ASN A 181      21.864  -1.090 -29.483  1.00 71.88           C  
ATOM   2822  CB  ASN A 181      22.152  -0.314 -31.907  1.00 71.88           C  
ATOM   2823  HB2 ASN A 181      22.959  -1.037 -32.021  1.00 71.88           H  
ATOM   2824  HB3 ASN A 181      22.369   0.563 -32.518  1.00 71.88           H  
ATOM   2825  O   ASN A 181      22.639  -2.038 -29.556  1.00 71.88           O  
ATOM   2826  CG  ASN A 181      20.861  -0.925 -32.414  1.00 71.88           C  
ATOM   2827  ND2 ASN A 181      20.843  -1.440 -33.620  1.00 71.88           N  
ATOM   2828 HD21 ASN A 181      21.674  -1.450 -34.194  1.00 71.88           H  
ATOM   2829 HD22 ASN A 181      19.966  -1.852 -33.904  1.00 71.88           H  
ATOM   2830  OD1 ASN A 181      19.849  -0.929 -31.736  1.00 71.88           O  
ATOM   2831  N   THR A 182      20.863  -1.029 -28.601  1.00 69.87           N  
ATOM   2832  H   THR A 182      20.262  -0.218 -28.633  1.00 69.87           H  
ATOM   2833  CA  THR A 182      20.542  -2.068 -27.603  1.00 69.87           C  
ATOM   2834  HA  THR A 182      21.292  -2.856 -27.666  1.00 69.87           H  
ATOM   2835  C   THR A 182      19.213  -2.781 -27.887  1.00 69.87           C  
ATOM   2836  CB  THR A 182      20.596  -1.522 -26.154  1.00 69.87           C  
ATOM   2837  HB  THR A 182      20.221  -2.275 -25.461  1.00 69.87           H  
ATOM   2838  O   THR A 182      18.746  -3.532 -27.041  1.00 69.87           O  
ATOM   2839  CG2 THR A 182      22.006  -1.126 -25.706  1.00 69.87           C  
ATOM   2840 HG21 THR A 182      22.487  -0.484 -26.444  1.00 69.87           H  
ATOM   2841 HG22 THR A 182      22.612  -2.018 -25.549  1.00 69.87           H  
ATOM   2842 HG23 THR A 182      21.956  -0.601 -24.753  1.00 69.87           H  
ATOM   2843  OG1 THR A 182      19.828  -0.342 -26.010  1.00 69.87           O  
ATOM   2844  HG1 THR A 182      20.386   0.368 -26.333  1.00 69.87           H  
ATOM   2845  N   THR A 183      18.595  -2.597 -29.066  1.00 75.28           N  
ATOM   2846  H   THR A 183      19.038  -2.048 -29.789  1.00 75.28           H  
ATOM   2847  CA  THR A 183      17.230  -3.100 -29.347  1.00 75.28           C  
ATOM   2848  HA  THR A 183      16.544  -2.657 -28.626  1.00 75.28           H  
ATOM   2849  C   THR A 183      17.062  -4.612 -29.209  1.00 75.28           C  
ATOM   2850  CB  THR A 183      16.748  -2.728 -30.757  1.00 75.28           C  
ATOM   2851  HB  THR A 183      15.906  -3.367 -31.024  1.00 75.28           H  
ATOM   2852  O   THR A 183      15.997  -5.057 -28.796  1.00 75.28           O  
ATOM   2853  CG2 THR A 183      16.276  -1.283 -30.854  1.00 75.28           C  
ATOM   2854 HG21 THR A 183      15.906  -1.083 -31.860  1.00 75.28           H  
ATOM   2855 HG22 THR A 183      17.103  -0.608 -30.636  1.00 75.28           H  
ATOM   2856 HG23 THR A 183      15.470  -1.110 -30.140  1.00 75.28           H  
ATOM   2857  OG1 THR A 183      17.774  -2.913 -31.703  1.00 75.28           O  
ATOM   2858  HG1 THR A 183      17.359  -2.878 -32.568  1.00 75.28           H  
ATOM   2859  N   ASN A 184      18.094  -5.400 -29.521  1.00 81.37           N  
ATOM   2860  H   ASN A 184      18.932  -4.951 -29.864  1.00 81.37           H  
ATOM   2861  CA  ASN A 184      18.063  -6.866 -29.423  1.00 81.37           C  
ATOM   2862  HA  ASN A 184      17.031  -7.187 -29.279  1.00 81.37           H  
ATOM   2863  C   ASN A 184      18.821  -7.411 -28.198  1.00 81.37           C  
ATOM   2864  CB  ASN A 184      18.558  -7.472 -30.752  1.00 81.37           C  
ATOM   2865  HB2 ASN A 184      19.504  -7.011 -31.034  1.00 81.37           H  
ATOM   2866  HB3 ASN A 184      18.731  -8.540 -30.621  1.00 81.37           H  
ATOM   2867  O   ASN A 184      19.140  -8.601 -28.159  1.00 81.37           O  
ATOM   2868  CG  ASN A 184      17.568  -7.336 -31.894  1.00 81.37           C  
ATOM   2869  ND2 ASN A 184      17.981  -7.668 -33.094  1.00 81.37           N  
ATOM   2870 HD21 ASN A 184      17.297  -7.582 -33.831  1.00 81.37           H  
ATOM   2871 HD22 ASN A 184      18.927  -7.991 -33.241  1.00 81.37           H  
ATOM   2872  OD1 ASN A 184      16.418  -6.966 -31.749  1.00 81.37           O  
ATOM   2873  N   MET A 185      19.141  -6.550 -27.227  1.00 86.87           N  
ATOM   2874  H   MET A 185      18.756  -5.617 -27.255  1.00 86.87           H  
ATOM   2875  CA  MET A 185      19.944  -6.891 -26.052  1.00 86.87           C  
ATOM   2876  HA  MET A 185      20.194  -7.952 -26.078  1.00 86.87           H  
ATOM   2877  C   MET A 185      19.174  -6.666 -24.746  1.00 86.87           C  
ATOM   2878  CB  MET A 185      21.270  -6.116 -26.073  1.00 86.87           C  
ATOM   2879  HB2 MET A 185      21.811  -6.327 -25.150  1.00 86.87           H  
ATOM   2880  HB3 MET A 185      21.077  -5.045 -26.130  1.00 86.87           H  
ATOM   2881  O   MET A 185      18.284  -5.821 -24.662  1.00 86.87           O  
ATOM   2882  CG  MET A 185      22.187  -6.553 -27.218  1.00 86.87           C  
ATOM   2883  HG2 MET A 185      22.247  -7.641 -27.204  1.00 86.87           H  
ATOM   2884  HG3 MET A 185      21.749  -6.251 -28.170  1.00 86.87           H  
ATOM   2885  SD  MET A 185      23.885  -5.917 -27.114  1.00 86.87           S  
ATOM   2886  CE  MET A 185      23.585  -4.179 -27.468  1.00 86.87           C  
ATOM   2887  HE1 MET A 185      24.530  -3.659 -27.627  1.00 86.87           H  
ATOM   2888  HE2 MET A 185      22.985  -4.113 -28.376  1.00 86.87           H  
ATOM   2889  HE3 MET A 185      23.049  -3.739 -26.627  1.00 86.87           H  
ATOM   2890  N   THR A 186      19.541  -7.418 -23.714  1.00 90.00           N  
ATOM   2891  H   THR A 186      20.295  -8.077 -23.847  1.00 90.00           H  
ATOM   2892  CA  THR A 186      18.940  -7.395 -22.372  1.00 90.00           C  
ATOM   2893  HA  THR A 186      18.101  -6.700 -22.361  1.00 90.00           H  
ATOM   2894  C   THR A 186      19.960  -6.890 -21.360  1.00 90.00           C  
ATOM   2895  CB  THR A 186      18.408  -8.790 -21.983  1.00 90.00           C  
ATOM   2896  HB  THR A 186      18.340  -8.884 -20.899  1.00 90.00           H  
ATOM   2897  O   THR A 186      21.125  -7.280 -21.404  1.00 90.00           O  
ATOM   2898  CG2 THR A 186      17.016  -8.986 -22.588  1.00 90.00           C  
ATOM   2899 HG21 THR A 186      16.329  -8.241 -22.188  1.00 90.00           H  
ATOM   2900 HG22 THR A 186      17.061  -8.897 -23.673  1.00 90.00           H  
ATOM   2901 HG23 THR A 186      16.644  -9.976 -22.322  1.00 90.00           H  
ATOM   2902  OG1 THR A 186      19.198  -9.833 -22.524  1.00 90.00           O  
ATOM   2903  HG1 THR A 186      19.793 -10.218 -21.876  1.00 90.00           H  
ATOM   2904  N   SER A 187      19.572  -5.981 -20.459  1.00 91.15           N  
ATOM   2905  H   SER A 187      18.601  -5.718 -20.375  1.00 91.15           H  
ATOM   2906  CA  SER A 187      20.532  -5.459 -19.478  1.00 91.15           C  
ATOM   2907  HA  SER A 187      21.449  -5.217 -20.015  1.00 91.15           H  
ATOM   2908  C   SER A 187      20.881  -6.529 -18.442  1.00 91.15           C  
ATOM   2909  CB  SER A 187      20.063  -4.148 -18.826  1.00 91.15           C  
ATOM   2910  HB2 SER A 187      20.896  -3.719 -18.269  1.00 91.15           H  
ATOM   2911  HB3 SER A 187      19.779  -3.442 -19.606  1.00 91.15           H  
ATOM   2912  O   SER A 187      20.056  -7.390 -18.122  1.00 91.15           O  
ATOM   2913  OG  SER A 187      18.975  -4.330 -17.940  1.00 91.15           O  
ATOM   2914  HG  SER A 187      18.763  -3.474 -17.561  1.00 91.15           H  
ATOM   2915  N   ALA A 188      22.086  -6.456 -17.871  1.00 94.61           N  
ATOM   2916  H   ALA A 188      22.763  -5.820 -18.268  1.00 94.61           H  
ATOM   2917  CA  ALA A 188      22.520  -7.363 -16.803  1.00 94.61           C  
ATOM   2918  HA  ALA A 188      22.593  -8.372 -17.209  1.00 94.61           H  
ATOM   2919  C   ALA A 188      21.532  -7.414 -15.619  1.00 94.61           C  
ATOM   2920  CB  ALA A 188      23.910  -6.917 -16.335  1.00 94.61           C  
ATOM   2921  HB1 ALA A 188      23.864  -5.910 -15.919  1.00 94.61           H  
ATOM   2922  HB2 ALA A 188      24.608  -6.932 -17.172  1.00 94.61           H  
ATOM   2923  HB3 ALA A 188      24.269  -7.601 -15.565  1.00 94.61           H  
ATOM   2924  O   ALA A 188      21.349  -8.464 -15.001  1.00 94.61           O  
ATOM   2925  N   VAL A 189      20.848  -6.299 -15.338  1.00 94.25           N  
ATOM   2926  H   VAL A 189      21.038  -5.478 -15.896  1.00 94.25           H  
ATOM   2927  CA  VAL A 189      19.830  -6.203 -14.284  1.00 94.25           C  
ATOM   2928  HA  VAL A 189      20.216  -6.690 -13.389  1.00 94.25           H  
ATOM   2929  C   VAL A 189      18.549  -6.947 -14.644  1.00 94.25           C  
ATOM   2930  CB  VAL A 189      19.519  -4.737 -13.946  1.00 94.25           C  
ATOM   2931  HB  VAL A 189      19.043  -4.255 -14.800  1.00 94.25           H  
ATOM   2932  O   VAL A 189      18.021  -7.680 -13.808  1.00 94.25           O  
ATOM   2933  CG1 VAL A 189      18.577  -4.656 -12.742  1.00 94.25           C  
ATOM   2934 HG11 VAL A 189      18.409  -3.609 -12.489  1.00 94.25           H  
ATOM   2935 HG12 VAL A 189      17.614  -5.107 -12.982  1.00 94.25           H  
ATOM   2936 HG13 VAL A 189      19.011  -5.171 -11.885  1.00 94.25           H  
ATOM   2937  CG2 VAL A 189      20.795  -3.967 -13.597  1.00 94.25           C  
ATOM   2938 HG21 VAL A 189      20.522  -2.983 -13.215  1.00 94.25           H  
ATOM   2939 HG22 VAL A 189      21.418  -3.835 -14.482  1.00 94.25           H  
ATOM   2940 HG23 VAL A 189      21.358  -4.500 -12.831  1.00 94.25           H  
ATOM   2941  N   VAL A 190      18.076  -6.811 -15.886  1.00 92.97           N  
ATOM   2942  H   VAL A 190      18.579  -6.231 -16.542  1.00 92.97           H  
ATOM   2943  CA  VAL A 190      16.922  -7.575 -16.381  1.00 92.97           C  
ATOM   2944  HA  VAL A 190      16.079  -7.431 -15.704  1.00 92.97           H  
ATOM   2945  C   VAL A 190      17.236  -9.067 -16.368  1.00 92.97           C  
ATOM   2946  CB  VAL A 190      16.498  -7.091 -17.780  1.00 92.97           C  
ATOM   2947  HB  VAL A 190      17.367  -7.074 -18.438  1.00 92.97           H  
ATOM   2948  O   VAL A 190      16.434  -9.853 -15.874  1.00 92.97           O  
ATOM   2949  CG1 VAL A 190      15.429  -7.987 -18.416  1.00 92.97           C  
ATOM   2950 HG11 VAL A 190      14.567  -8.083 -17.754  1.00 92.97           H  
ATOM   2951 HG12 VAL A 190      15.096  -7.566 -19.365  1.00 92.97           H  
ATOM   2952 HG13 VAL A 190      15.825  -8.982 -18.617  1.00 92.97           H  
ATOM   2953  CG2 VAL A 190      15.910  -5.675 -17.698  1.00 92.97           C  
ATOM   2954 HG21 VAL A 190      14.978  -5.694 -17.133  1.00 92.97           H  
ATOM   2955 HG22 VAL A 190      15.711  -5.302 -18.703  1.00 92.97           H  
ATOM   2956 HG23 VAL A 190      16.603  -4.996 -17.202  1.00 92.97           H  
ATOM   2957  N   GLU A 191      18.428  -9.476 -16.804  1.00 95.98           N  
ATOM   2958  H   GLU A 191      19.060  -8.803 -17.214  1.00 95.98           H  
ATOM   2959  CA  GLU A 191      18.806 -10.891 -16.760  1.00 95.98           C  
ATOM   2960  HA  GLU A 191      18.003 -11.473 -17.213  1.00 95.98           H  
ATOM   2961  C   GLU A 191      18.974 -11.425 -15.334  1.00 95.98           C  
ATOM   2962  CB  GLU A 191      20.083 -11.144 -17.556  1.00 95.98           C  
ATOM   2963  HB2 GLU A 191      20.882 -10.490 -17.205  1.00 95.98           H  
ATOM   2964  HB3 GLU A 191      20.371 -12.179 -17.370  1.00 95.98           H  
ATOM   2965  O   GLU A 191      18.636 -12.579 -15.073  1.00 95.98           O  
ATOM   2966  CG  GLU A 191      19.865 -10.946 -19.063  1.00 95.98           C  
ATOM   2967  HG2 GLU A 191      18.921 -11.411 -19.346  1.00 95.98           H  
ATOM   2968  HG3 GLU A 191      19.801  -9.880 -19.283  1.00 95.98           H  
ATOM   2969  CD  GLU A 191      20.979 -11.577 -19.900  1.00 95.98           C  
ATOM   2970  OE1 GLU A 191      20.893 -11.513 -21.144  1.00 95.98           O  
ATOM   2971  OE2 GLU A 191      21.897 -12.193 -19.322  1.00 95.98           O  
ATOM   2972  N   PHE A 192      19.441 -10.613 -14.383  1.00 97.38           N  
ATOM   2973  H   PHE A 192      19.755  -9.687 -14.636  1.00 97.38           H  
ATOM   2974  CA  PHE A 192      19.429 -11.001 -12.973  1.00 97.38           C  
ATOM   2975  HA  PHE A 192      19.965 -11.944 -12.870  1.00 97.38           H  
ATOM   2976  C   PHE A 192      17.996 -11.234 -12.473  1.00 97.38           C  
ATOM   2977  CB  PHE A 192      20.154  -9.948 -12.130  1.00 97.38           C  
ATOM   2978  HB2 PHE A 192      21.189  -9.880 -12.466  1.00 97.38           H  
ATOM   2979  HB3 PHE A 192      19.692  -8.974 -12.291  1.00 97.38           H  
ATOM   2980  O   PHE A 192      17.715 -12.271 -11.874  1.00 97.38           O  
ATOM   2981  CG  PHE A 192      20.139 -10.258 -10.645  1.00 97.38           C  
ATOM   2982  CD1 PHE A 192      19.165  -9.680  -9.808  1.00 97.38           C  
ATOM   2983  HD1 PHE A 192      18.421  -9.014 -10.220  1.00 97.38           H  
ATOM   2984  CD2 PHE A 192      21.090 -11.141 -10.103  1.00 97.38           C  
ATOM   2985  HD2 PHE A 192      21.833 -11.595 -10.742  1.00 97.38           H  
ATOM   2986  CE1 PHE A 192      19.152  -9.975  -8.433  1.00 97.38           C  
ATOM   2987  HE1 PHE A 192      18.404  -9.530  -7.793  1.00 97.38           H  
ATOM   2988  CE2 PHE A 192      21.076 -11.436  -8.728  1.00 97.38           C  
ATOM   2989  HE2 PHE A 192      21.802 -12.119  -8.314  1.00 97.38           H  
ATOM   2990  CZ  PHE A 192      20.115 -10.844  -7.892  1.00 97.38           C  
ATOM   2991  HZ  PHE A 192      20.116 -11.060  -6.834  1.00 97.38           H  
ATOM   2992  N   TRP A 193      17.066 -10.325 -12.763  1.00 96.01           N  
ATOM   2993  H   TRP A 193      17.338  -9.499 -13.278  1.00 96.01           H  
ATOM   2994  CA  TRP A 193      15.661 -10.473 -12.380  1.00 96.01           C  
ATOM   2995  HA  TRP A 193      15.590 -10.583 -11.298  1.00 96.01           H  
ATOM   2996  C   TRP A 193      15.016 -11.715 -13.012  1.00 96.01           C  
ATOM   2997  CB  TRP A 193      14.924  -9.196 -12.778  1.00 96.01           C  
ATOM   2998  HB2 TRP A 193      15.346  -8.370 -12.206  1.00 96.01           H  
ATOM   2999  HB3 TRP A 193      15.106  -8.992 -13.833  1.00 96.01           H  
ATOM   3000  O   TRP A 193      14.502 -12.589 -12.310  1.00 96.01           O  
ATOM   3001  CG  TRP A 193      13.445  -9.213 -12.557  1.00 96.01           C  
ATOM   3002  CD1 TRP A 193      12.510  -9.525 -13.482  1.00 96.01           C  
ATOM   3003  HD1 TRP A 193      12.721  -9.804 -14.504  1.00 96.01           H  
ATOM   3004  CD2 TRP A 193      12.707  -8.901 -11.341  1.00 96.01           C  
ATOM   3005  CE2 TRP A 193      11.313  -9.023 -11.611  1.00 96.01           C  
ATOM   3006  CE3 TRP A 193      13.077  -8.549 -10.029  1.00 96.01           C  
ATOM   3007  HE3 TRP A 193      14.127  -8.502  -9.782  1.00 96.01           H  
ATOM   3008  NE1 TRP A 193      11.253  -9.438 -12.924  1.00 96.01           N  
ATOM   3009  HE1 TRP A 193      10.414  -9.688 -13.427  1.00 96.01           H  
ATOM   3010  CH2 TRP A 193      10.741  -8.406  -9.346  1.00 96.01           C  
ATOM   3011  HH2 TRP A 193      10.003  -8.247  -8.573  1.00 96.01           H  
ATOM   3012  CZ2 TRP A 193      10.335  -8.767 -10.640  1.00 96.01           C  
ATOM   3013  HZ2 TRP A 193       9.288  -8.898 -10.871  1.00 96.01           H  
ATOM   3014  CZ3 TRP A 193      12.107  -8.313  -9.037  1.00 96.01           C  
ATOM   3015  HZ3 TRP A 193      12.412  -8.086  -8.027  1.00 96.01           H  
ATOM   3016  N   GLU A 194      15.089 -11.835 -14.336  1.00 95.03           N  
ATOM   3017  H   GLU A 194      15.529 -11.090 -14.858  1.00 95.03           H  
ATOM   3018  CA  GLU A 194      14.382 -12.870 -15.090  1.00 95.03           C  
ATOM   3019  HA  GLU A 194      13.374 -12.977 -14.689  1.00 95.03           H  
ATOM   3020  C   GLU A 194      15.061 -14.237 -14.985  1.00 95.03           C  
ATOM   3021  CB  GLU A 194      14.261 -12.461 -16.565  1.00 95.03           C  
ATOM   3022  HB2 GLU A 194      15.260 -12.300 -16.972  1.00 95.03           H  
ATOM   3023  HB3 GLU A 194      13.791 -13.279 -17.110  1.00 95.03           H  
ATOM   3024  O   GLU A 194      14.376 -15.245 -14.838  1.00 95.03           O  
ATOM   3025  CG  GLU A 194      13.416 -11.192 -16.756  1.00 95.03           C  
ATOM   3026  HG2 GLU A 194      13.902 -10.357 -16.251  1.00 95.03           H  
ATOM   3027  HG3 GLU A 194      12.444 -11.348 -16.288  1.00 95.03           H  
ATOM   3028  CD  GLU A 194      13.213 -10.806 -18.227  1.00 95.03           C  
ATOM   3029  OE1 GLU A 194      12.314  -9.968 -18.467  1.00 95.03           O  
ATOM   3030  OE2 GLU A 194      13.960 -11.326 -19.089  1.00 95.03           O  
ATOM   3031  N   ARG A 195      16.398 -14.304 -15.030  1.00 96.11           N  
ATOM   3032  H   ARG A 195      16.909 -13.435 -15.098  1.00 96.11           H  
ATOM   3033  CA  ARG A 195      17.150 -15.563 -15.197  1.00 96.11           C  
ATOM   3034  HA  ARG A 195      16.449 -16.363 -15.434  1.00 96.11           H  
ATOM   3035  C   ARG A 195      17.888 -16.018 -13.943  1.00 96.11           C  
ATOM   3036  CB  ARG A 195      18.134 -15.461 -16.374  1.00 96.11           C  
ATOM   3037  HB2 ARG A 195      18.950 -14.786 -16.116  1.00 96.11           H  
ATOM   3038  HB3 ARG A 195      18.571 -16.448 -16.531  1.00 96.11           H  
ATOM   3039  O   ARG A 195      18.125 -17.214 -13.801  1.00 96.11           O  
ATOM   3040  CG  ARG A 195      17.487 -14.991 -17.688  1.00 96.11           C  
ATOM   3041  HG2 ARG A 195      17.015 -14.019 -17.542  1.00 96.11           H  
ATOM   3042  HG3 ARG A 195      16.725 -15.705 -18.000  1.00 96.11           H  
ATOM   3043  CD  ARG A 195      18.533 -14.829 -18.797  1.00 96.11           C  
ATOM   3044  HD2 ARG A 195      18.057 -14.406 -19.681  1.00 96.11           H  
ATOM   3045  HD3 ARG A 195      19.286 -14.113 -18.466  1.00 96.11           H  
ATOM   3046  NE  ARG A 195      19.202 -16.100 -19.120  1.00 96.11           N  
ATOM   3047  HE  ARG A 195      20.075 -16.255 -18.637  1.00 96.11           H  
ATOM   3048  NH1 ARG A 195      17.829 -16.803 -20.815  1.00 96.11           N  
ATOM   3049 HH11 ARG A 195      17.274 -15.970 -20.678  1.00 96.11           H  
ATOM   3050 HH12 ARG A 195      17.569 -17.489 -21.509  1.00 96.11           H  
ATOM   3051  NH2 ARG A 195      19.597 -18.043 -20.218  1.00 96.11           N  
ATOM   3052 HH21 ARG A 195      20.451 -18.126 -19.686  1.00 96.11           H  
ATOM   3053 HH22 ARG A 195      19.382 -18.707 -20.949  1.00 96.11           H  
ATOM   3054  CZ  ARG A 195      18.867 -16.977 -20.044  1.00 96.11           C  
ATOM   3055  N   ASN A 196      18.237 -15.120 -13.020  1.00 96.89           N  
ATOM   3056  H   ASN A 196      18.055 -14.143 -13.200  1.00 96.89           H  
ATOM   3057  CA  ASN A 196      18.806 -15.520 -11.730  1.00 96.89           C  
ATOM   3058  HA  ASN A 196      19.262 -16.505 -11.829  1.00 96.89           H  
ATOM   3059  C   ASN A 196      17.722 -15.656 -10.663  1.00 96.89           C  
ATOM   3060  CB  ASN A 196      19.925 -14.565 -11.297  1.00 96.89           C  
ATOM   3061  HB2 ASN A 196      19.560 -13.545 -11.173  1.00 96.89           H  
ATOM   3062  HB3 ASN A 196      20.704 -14.551 -12.059  1.00 96.89           H  
ATOM   3063  O   ASN A 196      17.514 -16.742 -10.128  1.00 96.89           O  
ATOM   3064  CG  ASN A 196      20.507 -14.978  -9.964  1.00 96.89           C  
ATOM   3065  ND2 ASN A 196      21.500 -15.828  -9.949  1.00 96.89           N  
ATOM   3066 HD21 ASN A 196      21.913 -15.991  -9.042  1.00 96.89           H  
ATOM   3067 HD22 ASN A 196      22.034 -15.975 -10.794  1.00 96.89           H  
ATOM   3068  OD1 ASN A 196      20.039 -14.583  -8.911  1.00 96.89           O  
ATOM   3069  N   MET A 197      17.026 -14.567 -10.356  1.00 96.70           N  
ATOM   3070  H   MET A 197      17.240 -13.709 -10.844  1.00 96.70           H  
ATOM   3071  CA  MET A 197      16.087 -14.506  -9.247  1.00 96.70           C  
ATOM   3072  HA  MET A 197      16.569 -14.907  -8.356  1.00 96.70           H  
ATOM   3073  C   MET A 197      14.848 -15.360  -9.530  1.00 96.70           C  
ATOM   3074  CB  MET A 197      15.761 -13.036  -8.986  1.00 96.70           C  
ATOM   3075  HB2 MET A 197      16.677 -12.510  -8.718  1.00 96.70           H  
ATOM   3076  HB3 MET A 197      15.358 -12.579  -9.890  1.00 96.70           H  
ATOM   3077  O   MET A 197      14.610 -16.355  -8.837  1.00 96.70           O  
ATOM   3078  CG  MET A 197      14.749 -12.867  -7.865  1.00 96.70           C  
ATOM   3079  HG2 MET A 197      15.141 -13.304  -6.947  1.00 96.70           H  
ATOM   3080  HG3 MET A 197      13.819 -13.365  -8.139  1.00 96.70           H  
ATOM   3081  SD  MET A 197      14.398 -11.128  -7.604  1.00 96.70           S  
ATOM   3082  CE  MET A 197      12.825 -11.275  -6.754  1.00 96.70           C  
ATOM   3083  HE1 MET A 197      12.332 -10.304  -6.780  1.00 96.70           H  
ATOM   3084  HE2 MET A 197      12.188 -11.997  -7.264  1.00 96.70           H  
ATOM   3085  HE3 MET A 197      12.999 -11.593  -5.725  1.00 96.70           H  
ATOM   3086  N   HIS A 198      14.097 -15.024 -10.581  1.00 96.52           N  
ATOM   3087  H   HIS A 198      14.327 -14.190 -11.102  1.00 96.52           H  
ATOM   3088  CA  HIS A 198      12.855 -15.720 -10.912  1.00 96.52           C  
ATOM   3089  HA  HIS A 198      12.363 -16.021  -9.987  1.00 96.52           H  
ATOM   3090  C   HIS A 198      13.066 -17.002 -11.719  1.00 96.52           C  
ATOM   3091  CB  HIS A 198      11.913 -14.756 -11.634  1.00 96.52           C  
ATOM   3092  HB2 HIS A 198      11.102 -15.330 -12.082  1.00 96.52           H  
ATOM   3093  HB3 HIS A 198      12.452 -14.240 -12.428  1.00 96.52           H  
ATOM   3094  O   HIS A 198      12.335 -17.960 -11.494  1.00 96.52           O  
ATOM   3095  CG  HIS A 198      11.299 -13.749 -10.702  1.00 96.52           C  
ATOM   3096  CD2 HIS A 198      11.631 -12.427 -10.568  1.00 96.52           C  
ATOM   3097  HD2 HIS A 198      12.389 -11.894 -11.123  1.00 96.52           H  
ATOM   3098  ND1 HIS A 198      10.284 -14.010  -9.810  1.00 96.52           N  
ATOM   3099  HD1 HIS A 198       9.806 -14.893  -9.696  1.00 96.52           H  
ATOM   3100  CE1 HIS A 198      10.007 -12.873  -9.155  1.00 96.52           C  
ATOM   3101  HE1 HIS A 198       9.240 -12.754  -8.403  1.00 96.52           H  
ATOM   3102  NE2 HIS A 198      10.803 -11.887  -9.580  1.00 96.52           N  
ATOM   3103  N   GLN A 199      14.062 -17.049 -12.613  1.00 96.69           N  
ATOM   3104  H   GLN A 199      14.564 -16.190 -12.787  1.00 96.69           H  
ATOM   3105  CA  GLN A 199      14.177 -18.098 -13.643  1.00 96.69           C  
ATOM   3106  HA  GLN A 199      14.896 -17.759 -14.389  1.00 96.69           H  
ATOM   3107  C   GLN A 199      12.852 -18.284 -14.396  1.00 96.69           C  
ATOM   3108  CB  GLN A 199      14.702 -19.415 -13.057  1.00 96.69           C  
ATOM   3109  HB2 GLN A 199      14.638 -20.191 -13.820  1.00 96.69           H  
ATOM   3110  HB3 GLN A 199      14.083 -19.712 -12.211  1.00 96.69           H  
ATOM   3111  O   GLN A 199      12.284 -19.374 -14.406  1.00 96.69           O  
ATOM   3112  CG  GLN A 199      16.153 -19.334 -12.603  1.00 96.69           C  
ATOM   3113  HG2 GLN A 199      16.287 -18.518 -11.894  1.00 96.69           H  
ATOM   3114  HG3 GLN A 199      16.765 -19.158 -13.488  1.00 96.69           H  
ATOM   3115  CD  GLN A 199      16.634 -20.630 -11.977  1.00 96.69           C  
ATOM   3116  NE2 GLN A 199      17.883 -20.679 -11.565  1.00 96.69           N  
ATOM   3117 HE21 GLN A 199      18.253 -21.604 -11.398  1.00 96.69           H  
ATOM   3118 HE22 GLN A 199      18.482 -19.902 -11.804  1.00 96.69           H  
ATOM   3119  OE1 GLN A 199      15.912 -21.605 -11.810  1.00 96.69           O  
ATOM   3120  N   MET A 200      12.341 -17.189 -14.955  1.00 94.29           N  
ATOM   3121  H   MET A 200      12.913 -16.356 -14.966  1.00 94.29           H  
ATOM   3122  CA  MET A 200      10.985 -17.093 -15.484  1.00 94.29           C  
ATOM   3123  HA  MET A 200      10.299 -17.273 -14.655  1.00 94.29           H  
ATOM   3124  C   MET A 200      10.691 -18.146 -16.552  1.00 94.29           C  
ATOM   3125  CB  MET A 200      10.704 -15.681 -16.020  1.00 94.29           C  
ATOM   3126  HB2 MET A 200      11.486 -15.382 -16.718  1.00 94.29           H  
ATOM   3127  HB3 MET A 200       9.751 -15.697 -16.548  1.00 94.29           H  
ATOM   3128  O   MET A 200      11.484 -18.372 -17.465  1.00 94.29           O  
ATOM   3129  CG  MET A 200      10.619 -14.673 -14.869  1.00 94.29           C  
ATOM   3130  HG2 MET A 200       9.874 -15.029 -14.156  1.00 94.29           H  
ATOM   3131  HG3 MET A 200      11.589 -14.656 -14.371  1.00 94.29           H  
ATOM   3132  SD  MET A 200      10.204 -12.958 -15.293  1.00 94.29           S  
ATOM   3133  CE  MET A 200       8.693 -13.189 -16.274  1.00 94.29           C  
ATOM   3134  HE1 MET A 200       8.041 -13.930 -15.811  1.00 94.29           H  
ATOM   3135  HE2 MET A 200       8.168 -12.239 -16.369  1.00 94.29           H  
ATOM   3136  HE3 MET A 200       8.961 -13.542 -17.270  1.00 94.29           H  
ATOM   3137  N   THR A 201       9.523 -18.769 -16.434  1.00 95.39           N  
ATOM   3138  H   THR A 201       8.923 -18.528 -15.658  1.00 95.39           H  
ATOM   3139  CA  THR A 201       8.914 -19.568 -17.502  1.00 95.39           C  
ATOM   3140  HA  THR A 201       9.694 -20.077 -18.069  1.00 95.39           H  
ATOM   3141  C   THR A 201       8.142 -18.671 -18.471  1.00 95.39           C  
ATOM   3142  CB  THR A 201       7.969 -20.618 -16.907  1.00 95.39           C  
ATOM   3143  HB  THR A 201       7.424 -21.113 -17.711  1.00 95.39           H  
ATOM   3144  O   THR A 201       7.985 -17.476 -18.238  1.00 95.39           O  
ATOM   3145  CG2 THR A 201       8.702 -21.698 -16.107  1.00 95.39           C  
ATOM   3146 HG21 THR A 201       8.882 -22.560 -16.750  1.00 95.39           H  
ATOM   3147 HG22 THR A 201       8.108 -22.012 -15.249  1.00 95.39           H  
ATOM   3148 HG23 THR A 201       9.669 -21.332 -15.762  1.00 95.39           H  
ATOM   3149  OG1 THR A 201       7.031 -19.982 -16.080  1.00 95.39           O  
ATOM   3150  HG1 THR A 201       6.359 -20.639 -15.883  1.00 95.39           H  
ATOM   3151  N   ASP A 202       7.621 -19.256 -19.552  1.00 91.95           N  
ATOM   3152  H   ASP A 202       7.900 -20.204 -19.760  1.00 91.95           H  
ATOM   3153  CA  ASP A 202       6.949 -18.499 -20.619  1.00 91.95           C  
ATOM   3154  HA  ASP A 202       7.561 -17.631 -20.865  1.00 91.95           H  
ATOM   3155  C   ASP A 202       5.542 -17.991 -20.258  1.00 91.95           C  
ATOM   3156  CB  ASP A 202       6.819 -19.369 -21.878  1.00 91.95           C  
ATOM   3157  HB2 ASP A 202       6.457 -18.749 -22.698  1.00 91.95           H  
ATOM   3158  HB3 ASP A 202       6.069 -20.136 -21.691  1.00 91.95           H  
ATOM   3159  O   ASP A 202       4.956 -17.218 -21.017  1.00 91.95           O  
ATOM   3160  CG  ASP A 202       8.110 -20.042 -22.331  1.00 91.95           C  
ATOM   3161  OD1 ASP A 202       9.181 -19.408 -22.266  1.00 91.95           O  
ATOM   3162  OD2 ASP A 202       7.985 -21.232 -22.720  1.00 91.95           O  
ATOM   3163  N   GLY A 203       4.947 -18.471 -19.163  1.00 92.56           N  
ATOM   3164  H   GLY A 203       5.471 -19.046 -18.519  1.00 92.56           H  
ATOM   3165  CA  GLY A 203       3.550 -18.176 -18.874  1.00 92.56           C  
ATOM   3166  HA2 GLY A 203       2.948 -18.460 -19.737  1.00 92.56           H  
ATOM   3167  HA3 GLY A 203       3.442 -17.100 -18.733  1.00 92.56           H  
ATOM   3168  C   GLY A 203       2.972 -18.881 -17.656  1.00 92.56           C  
ATOM   3169  O   GLY A 203       3.607 -19.704 -16.995  1.00 92.56           O  
ATOM   3170  N   LEU A 204       1.711 -18.551 -17.387  1.00 93.41           N  
ATOM   3171  H   LEU A 204       1.264 -17.936 -18.053  1.00 93.41           H  
ATOM   3172  CA  LEU A 204       0.934 -19.029 -16.242  1.00 93.41           C  
ATOM   3173  HA  LEU A 204       1.502 -18.828 -15.333  1.00 93.41           H  
ATOM   3174  C   LEU A 204       0.659 -20.544 -16.293  1.00 93.41           C  
ATOM   3175  CB  LEU A 204      -0.381 -18.229 -16.227  1.00 93.41           C  
ATOM   3176  HB2 LEU A 204      -0.153 -17.163 -16.235  1.00 93.41           H  
ATOM   3177  HB3 LEU A 204      -0.926 -18.467 -17.140  1.00 93.41           H  
ATOM   3178  O   LEU A 204       0.557 -21.190 -15.256  1.00 93.41           O  
ATOM   3179  CG  LEU A 204      -1.289 -18.532 -15.024  1.00 93.41           C  
ATOM   3180  HG  LEU A 204      -1.424 -19.608 -14.922  1.00 93.41           H  
ATOM   3181  CD1 LEU A 204      -0.722 -17.986 -13.714  1.00 93.41           C  
ATOM   3182 HD11 LEU A 204      -0.590 -16.906 -13.774  1.00 93.41           H  
ATOM   3183 HD12 LEU A 204      -1.406 -18.220 -12.898  1.00 93.41           H  
ATOM   3184 HD13 LEU A 204       0.236 -18.460 -13.498  1.00 93.41           H  
ATOM   3185  CD2 LEU A 204      -2.664 -17.917 -15.272  1.00 93.41           C  
ATOM   3186 HD21 LEU A 204      -3.094 -18.345 -16.178  1.00 93.41           H  
ATOM   3187 HD22 LEU A 204      -2.574 -16.836 -15.378  1.00 93.41           H  
ATOM   3188 HD23 LEU A 204      -3.319 -18.164 -14.437  1.00 93.41           H  
ATOM   3189  N   ASP A 205       0.535 -21.114 -17.491  1.00 93.76           N  
ATOM   3190  H   ASP A 205       0.713 -20.557 -18.315  1.00 93.76           H  
ATOM   3191  CA  ASP A 205       0.333 -22.548 -17.738  1.00 93.76           C  
ATOM   3192  HA  ASP A 205      -0.438 -22.915 -17.061  1.00 93.76           H  
ATOM   3193  C   ASP A 205       1.590 -23.393 -17.471  1.00 93.76           C  
ATOM   3194  CB  ASP A 205      -0.165 -22.736 -19.183  1.00 93.76           C  
ATOM   3195  HB2 ASP A 205      -0.344 -23.796 -19.361  1.00 93.76           H  
ATOM   3196  HB3 ASP A 205      -1.119 -22.219 -19.294  1.00 93.76           H  
ATOM   3197  O   ASP A 205       1.502 -24.614 -17.338  1.00 93.76           O  
ATOM   3198  CG  ASP A 205       0.814 -22.192 -20.236  1.00 93.76           C  
ATOM   3199  OD1 ASP A 205       1.102 -20.975 -20.166  1.00 93.76           O  
ATOM   3200  OD2 ASP A 205       1.257 -22.981 -21.099  1.00 93.76           O  
ATOM   3201  N   LYS A 206       2.753 -22.747 -17.334  1.00 94.77           N  
ATOM   3202  H   LYS A 206       2.740 -21.743 -17.435  1.00 94.77           H  
ATOM   3203  CA  LYS A 206       4.038 -23.385 -17.044  1.00 94.77           C  
ATOM   3204  HA  LYS A 206       3.905 -24.464 -16.972  1.00 94.77           H  
ATOM   3205  C   LYS A 206       4.570 -22.875 -15.701  1.00 94.77           C  
ATOM   3206  CB  LYS A 206       5.017 -23.109 -18.196  1.00 94.77           C  
ATOM   3207  HB2 LYS A 206       5.970 -23.585 -17.963  1.00 94.77           H  
ATOM   3208  HB3 LYS A 206       5.179 -22.034 -18.271  1.00 94.77           H  
ATOM   3209  O   LYS A 206       5.474 -22.047 -15.690  1.00 94.77           O  
ATOM   3210  CG  LYS A 206       4.530 -23.619 -19.559  1.00 94.77           C  
ATOM   3211  HG2 LYS A 206       3.624 -23.081 -19.842  1.00 94.77           H  
ATOM   3212  HG3 LYS A 206       4.316 -24.687 -19.510  1.00 94.77           H  
ATOM   3213  CD  LYS A 206       5.614 -23.351 -20.607  1.00 94.77           C  
ATOM   3214  HD2 LYS A 206       5.957 -22.322 -20.506  1.00 94.77           H  
ATOM   3215  HD3 LYS A 206       6.457 -24.020 -20.435  1.00 94.77           H  
ATOM   3216  CE  LYS A 206       5.076 -23.539 -22.025  1.00 94.77           C  
ATOM   3217  HE2 LYS A 206       4.219 -22.878 -22.147  1.00 94.77           H  
ATOM   3218  HE3 LYS A 206       4.725 -24.563 -22.150  1.00 94.77           H  
ATOM   3219  NZ  LYS A 206       6.129 -23.205 -23.019  1.00 94.77           N  
ATOM   3220  HZ1 LYS A 206       5.755 -23.123 -23.954  1.00 94.77           H  
ATOM   3221  HZ2 LYS A 206       6.889 -23.870 -23.005  1.00 94.77           H  
ATOM   3222  HZ3 LYS A 206       6.580 -22.326 -22.809  1.00 94.77           H  
ATOM   3223  N   PRO A 207       4.072 -23.354 -14.547  1.00 93.00           N  
ATOM   3224  CA  PRO A 207       4.535 -22.864 -13.244  1.00 93.00           C  
ATOM   3225  HA  PRO A 207       4.384 -21.786 -13.179  1.00 93.00           H  
ATOM   3226  C   PRO A 207       6.024 -23.154 -12.992  1.00 93.00           C  
ATOM   3227  CB  PRO A 207       3.634 -23.558 -12.217  1.00 93.00           C  
ATOM   3228  HB2 PRO A 207       4.161 -23.783 -11.290  1.00 93.00           H  
ATOM   3229  HB3 PRO A 207       2.770 -22.925 -12.013  1.00 93.00           H  
ATOM   3230  O   PRO A 207       6.687 -22.415 -12.267  1.00 93.00           O  
ATOM   3231  CG  PRO A 207       3.171 -24.830 -12.931  1.00 93.00           C  
ATOM   3232  HG2 PRO A 207       2.218 -25.188 -12.543  1.00 93.00           H  
ATOM   3233  HG3 PRO A 207       3.937 -25.600 -12.842  1.00 93.00           H  
ATOM   3234  CD  PRO A 207       3.056 -24.383 -14.387  1.00 93.00           C  
ATOM   3235  HD2 PRO A 207       3.219 -25.230 -15.053  1.00 93.00           H  
ATOM   3236  HD3 PRO A 207       2.072 -23.949 -14.564  1.00 93.00           H  
ATOM   3237  N   GLY A 208       6.571 -24.205 -13.609  1.00 95.79           N  
ATOM   3238  H   GLY A 208       5.975 -24.781 -14.186  1.00 95.79           H  
ATOM   3239  CA  GLY A 208       7.948 -24.638 -13.381  1.00 95.79           C  
ATOM   3240  HA2 GLY A 208       8.195 -25.457 -14.057  1.00 95.79           H  
ATOM   3241  HA3 GLY A 208       8.626 -23.811 -13.595  1.00 95.79           H  
ATOM   3242  C   GLY A 208       8.169 -25.113 -11.943  1.00 95.79           C  
ATOM   3243  O   GLY A 208       7.254 -25.628 -11.298  1.00 95.79           O  
ATOM   3244  N   GLN A 209       9.396 -24.972 -11.445  1.00 96.80           N  
ATOM   3245  H   GLN A 209      10.094 -24.524 -12.022  1.00 96.80           H  
ATOM   3246  CA  GLN A 209       9.769 -25.399 -10.091  1.00 96.80           C  
ATOM   3247  HA  GLN A 209       9.067 -26.164  -9.758  1.00 96.80           H  
ATOM   3248  C   GLN A 209       9.687 -24.254  -9.073  1.00 96.80           C  
ATOM   3249  CB  GLN A 209      11.164 -26.038 -10.109  1.00 96.80           C  
ATOM   3250  HB2 GLN A 209      11.885 -25.320 -10.501  1.00 96.80           H  
ATOM   3251  HB3 GLN A 209      11.451 -26.292  -9.089  1.00 96.80           H  
ATOM   3252  O   GLN A 209       9.721 -23.075  -9.428  1.00 96.80           O  
ATOM   3253  CG  GLN A 209      11.198 -27.320 -10.959  1.00 96.80           C  
ATOM   3254  HG2 GLN A 209      10.964 -27.080 -11.997  1.00 96.80           H  
ATOM   3255  HG3 GLN A 209      10.444 -28.014 -10.589  1.00 96.80           H  
ATOM   3256  CD  GLN A 209      12.553 -28.019 -10.931  1.00 96.80           C  
ATOM   3257  NE2 GLN A 209      12.668 -29.179 -11.540  1.00 96.80           N  
ATOM   3258 HE21 GLN A 209      13.586 -29.600 -11.509  1.00 96.80           H  
ATOM   3259 HE22 GLN A 209      11.889 -29.587 -12.035  1.00 96.80           H  
ATOM   3260  OE1 GLN A 209      13.527 -27.555 -10.365  1.00 96.80           O  
ATOM   3261  N   ILE A 210       9.617 -24.598  -7.784  1.00 97.80           N  
ATOM   3262  H   ILE A 210       9.616 -25.580  -7.547  1.00 97.80           H  
ATOM   3263  CA  ILE A 210       9.735 -23.623  -6.692  1.00 97.80           C  
ATOM   3264  HA  ILE A 210       9.027 -22.813  -6.866  1.00 97.80           H  
ATOM   3265  C   ILE A 210      11.147 -23.026  -6.700  1.00 97.80           C  
ATOM   3266  CB  ILE A 210       9.385 -24.265  -5.327  1.00 97.80           C  
ATOM   3267  HB  ILE A 210      10.008 -25.149  -5.189  1.00 97.80           H  
ATOM   3268  O   ILE A 210      12.141 -23.757  -6.678  1.00 97.80           O  
ATOM   3269  CG1 ILE A 210       7.898 -24.693  -5.314  1.00 97.80           C  
ATOM   3270 HG12 ILE A 210       7.267 -23.810  -5.417  1.00 97.80           H  
ATOM   3271 HG13 ILE A 210       7.704 -25.347  -6.164  1.00 97.80           H  
ATOM   3272  CG2 ILE A 210       9.674 -23.288  -4.169  1.00 97.80           C  
ATOM   3273 HG21 ILE A 210      10.732 -23.031  -4.132  1.00 97.80           H  
ATOM   3274 HG22 ILE A 210       9.436 -23.750  -3.211  1.00 97.80           H  
ATOM   3275 HG23 ILE A 210       9.081 -22.381  -4.284  1.00 97.80           H  
ATOM   3276  CD1 ILE A 210       7.466 -25.453  -4.053  1.00 97.80           C  
ATOM   3277 HD11 ILE A 210       8.145 -26.285  -3.868  1.00 97.80           H  
ATOM   3278 HD12 ILE A 210       7.454 -24.788  -3.189  1.00 97.80           H  
ATOM   3279 HD13 ILE A 210       6.459 -25.843  -4.197  1.00 97.80           H  
ATOM   3280  N   ARG A 211      11.256 -21.692  -6.674  1.00 98.08           N  
ATOM   3281  H   ARG A 211      10.421 -21.123  -6.707  1.00 98.08           H  
ATOM   3282  CA  ARG A 211      12.540 -21.011  -6.476  1.00 98.08           C  
ATOM   3283  HA  ARG A 211      13.317 -21.546  -7.020  1.00 98.08           H  
ATOM   3284  C   ARG A 211      12.917 -21.060  -5.002  1.00 98.08           C  
ATOM   3285  CB  ARG A 211      12.475 -19.565  -7.000  1.00 98.08           C  
ATOM   3286  HB2 ARG A 211      13.408 -19.057  -6.757  1.00 98.08           H  
ATOM   3287  HB3 ARG A 211      11.683 -19.028  -6.477  1.00 98.08           H  
ATOM   3288  O   ARG A 211      12.509 -20.207  -4.221  1.00 98.08           O  
ATOM   3289  CG  ARG A 211      12.223 -19.457  -8.512  1.00 98.08           C  
ATOM   3290  HG2 ARG A 211      11.304 -19.980  -8.774  1.00 98.08           H  
ATOM   3291  HG3 ARG A 211      12.091 -18.407  -8.771  1.00 98.08           H  
ATOM   3292  CD  ARG A 211      13.378 -20.031  -9.336  1.00 98.08           C  
ATOM   3293  HD2 ARG A 211      13.090 -19.984 -10.386  1.00 98.08           H  
ATOM   3294  HD3 ARG A 211      13.511 -21.084  -9.086  1.00 98.08           H  
ATOM   3295  NE  ARG A 211      14.622 -19.258  -9.139  1.00 98.08           N  
ATOM   3296  HE  ARG A 211      14.529 -18.254  -9.089  1.00 98.08           H  
ATOM   3297  NH1 ARG A 211      16.091 -21.014  -9.029  1.00 98.08           N  
ATOM   3298 HH11 ARG A 211      15.407 -21.582  -9.509  1.00 98.08           H  
ATOM   3299 HH12 ARG A 211      17.054 -21.319  -9.044  1.00 98.08           H  
ATOM   3300  NH2 ARG A 211      16.837 -18.950  -8.743  1.00 98.08           N  
ATOM   3301 HH21 ARG A 211      17.781 -19.304  -8.676  1.00 98.08           H  
ATOM   3302 HH22 ARG A 211      16.730 -17.963  -8.926  1.00 98.08           H  
ATOM   3303  CZ  ARG A 211      15.835 -19.740  -8.969  1.00 98.08           C  
ATOM   3304  N   TRP A 212      13.728 -22.047  -4.622  1.00 98.00           N  
ATOM   3305  H   TRP A 212      13.893 -22.792  -5.283  1.00 98.00           H  
ATOM   3306  CA  TRP A 212      14.167 -22.240  -3.234  1.00 98.00           C  
ATOM   3307  HA  TRP A 212      13.289 -22.504  -2.645  1.00 98.00           H  
ATOM   3308  C   TRP A 212      14.759 -20.994  -2.559  1.00 98.00           C  
ATOM   3309  CB  TRP A 212      15.141 -23.418  -3.148  1.00 98.00           C  
ATOM   3310  HB2 TRP A 212      15.941 -23.309  -3.881  1.00 98.00           H  
ATOM   3311  HB3 TRP A 212      15.598 -23.422  -2.159  1.00 98.00           H  
ATOM   3312  O   TRP A 212      14.380 -20.735  -1.418  1.00 98.00           O  
ATOM   3313  CG  TRP A 212      14.486 -24.742  -3.339  1.00 98.00           C  
ATOM   3314  CD1 TRP A 212      14.633 -25.566  -4.400  1.00 98.00           C  
ATOM   3315  HD1 TRP A 212      15.258 -25.373  -5.259  1.00 98.00           H  
ATOM   3316  CD2 TRP A 212      13.548 -25.402  -2.438  1.00 98.00           C  
ATOM   3317  CE2 TRP A 212      13.167 -26.645  -3.023  1.00 98.00           C  
ATOM   3318  CE3 TRP A 212      12.981 -25.071  -1.188  1.00 98.00           C  
ATOM   3319  HE3 TRP A 212      13.252 -24.140  -0.712  1.00 98.00           H  
ATOM   3320  NE1 TRP A 212      13.857 -26.694  -4.215  1.00 98.00           N  
ATOM   3321  HE1 TRP A 212      13.807 -27.449  -4.883  1.00 98.00           H  
ATOM   3322  CH2 TRP A 212      11.726 -27.167  -1.152  1.00 98.00           C  
ATOM   3323  HH2 TRP A 212      11.037 -27.833  -0.654  1.00 98.00           H  
ATOM   3324  CZ2 TRP A 212      12.272 -27.523  -2.397  1.00 98.00           C  
ATOM   3325  HZ2 TRP A 212      12.007 -28.460  -2.865  1.00 98.00           H  
ATOM   3326  CZ3 TRP A 212      12.078 -25.944  -0.552  1.00 98.00           C  
ATOM   3327  HZ3 TRP A 212      11.658 -25.679   0.407  1.00 98.00           H  
ATOM   3328  N   PRO A 213      15.603 -20.171  -3.219  1.00 98.26           N  
ATOM   3329  CA  PRO A 213      16.074 -18.934  -2.601  1.00 98.26           C  
ATOM   3330  HA  PRO A 213      16.614 -19.182  -1.688  1.00 98.26           H  
ATOM   3331  C   PRO A 213      14.930 -17.975  -2.247  1.00 98.26           C  
ATOM   3332  CB  PRO A 213      17.050 -18.318  -3.604  1.00 98.26           C  
ATOM   3333  HB2 PRO A 213      17.877 -17.830  -3.090  1.00 98.26           H  
ATOM   3334  HB3 PRO A 213      16.529 -17.621  -4.260  1.00 98.26           H  
ATOM   3335  O   PRO A 213      14.921 -17.423  -1.150  1.00 98.26           O  
ATOM   3336  CG  PRO A 213      17.534 -19.510  -4.425  1.00 98.26           C  
ATOM   3337  HG2 PRO A 213      18.326 -20.031  -3.886  1.00 98.26           H  
ATOM   3338  HG3 PRO A 213      17.872 -19.211  -5.417  1.00 98.26           H  
ATOM   3339  CD  PRO A 213      16.289 -20.388  -4.488  1.00 98.26           C  
ATOM   3340  HD2 PRO A 213      16.582 -21.428  -4.631  1.00 98.26           H  
ATOM   3341  HD3 PRO A 213      15.651 -20.058  -5.308  1.00 98.26           H  
ATOM   3342  N   LEU A 214      13.925 -17.844  -3.124  1.00 98.33           N  
ATOM   3343  H   LEU A 214      13.934 -18.403  -3.965  1.00 98.33           H  
ATOM   3344  CA  LEU A 214      12.739 -17.029  -2.855  1.00 98.33           C  
ATOM   3345  HA  LEU A 214      13.075 -16.072  -2.454  1.00 98.33           H  
ATOM   3346  C   LEU A 214      11.834 -17.654  -1.787  1.00 98.33           C  
ATOM   3347  CB  LEU A 214      11.954 -16.747  -4.146  1.00 98.33           C  
ATOM   3348  HB2 LEU A 214      11.676 -17.697  -4.604  1.00 98.33           H  
ATOM   3349  HB3 LEU A 214      11.034 -16.233  -3.869  1.00 98.33           H  
ATOM   3350  O   LEU A 214      11.244 -16.927  -0.993  1.00 98.33           O  
ATOM   3351  CG  LEU A 214      12.685 -15.878  -5.186  1.00 98.33           C  
ATOM   3352  HG  LEU A 214      13.574 -16.402  -5.536  1.00 98.33           H  
ATOM   3353  CD1 LEU A 214      11.760 -15.637  -6.381  1.00 98.33           C  
ATOM   3354 HD11 LEU A 214      10.883 -15.070  -6.069  1.00 98.33           H  
ATOM   3355 HD12 LEU A 214      12.292 -15.078  -7.151  1.00 98.33           H  
ATOM   3356 HD13 LEU A 214      11.440 -16.590  -6.803  1.00 98.33           H  
ATOM   3357  CD2 LEU A 214      13.097 -14.518  -4.618  1.00 98.33           C  
ATOM   3358 HD21 LEU A 214      13.889 -14.641  -3.879  1.00 98.33           H  
ATOM   3359 HD22 LEU A 214      13.485 -13.886  -5.417  1.00 98.33           H  
ATOM   3360 HD23 LEU A 214      12.243 -14.030  -4.149  1.00 98.33           H  
ATOM   3361  N   ALA A 215      11.755 -18.987  -1.717  1.00 98.63           N  
ATOM   3362  H   ALA A 215      12.215 -19.527  -2.436  1.00 98.63           H  
ATOM   3363  CA  ALA A 215      11.036 -19.697  -0.655  1.00 98.63           C  
ATOM   3364  HA  ALA A 215      10.002 -19.354  -0.610  1.00 98.63           H  
ATOM   3365  C   ALA A 215      11.627 -19.387   0.719  1.00 98.63           C  
ATOM   3366  CB  ALA A 215      11.036 -21.204  -0.952  1.00 98.63           C  
ATOM   3367  HB1 ALA A 215      10.351 -21.703  -0.267  1.00 98.63           H  
ATOM   3368  HB2 ALA A 215      10.714 -21.394  -1.976  1.00 98.63           H  
ATOM   3369  HB3 ALA A 215      12.033 -21.618  -0.809  1.00 98.63           H  
ATOM   3370  O   ALA A 215      10.892 -19.094   1.659  1.00 98.63           O  
ATOM   3371  N   ILE A 216      12.957 -19.365   0.815  1.00 98.76           N  
ATOM   3372  H   ILE A 216      13.497 -19.617  -0.001  1.00 98.76           H  
ATOM   3373  CA  ILE A 216      13.668 -19.013   2.043  1.00 98.76           C  
ATOM   3374  HA  ILE A 216      13.263 -19.607   2.862  1.00 98.76           H  
ATOM   3375  C   ILE A 216      13.427 -17.545   2.402  1.00 98.76           C  
ATOM   3376  CB  ILE A 216      15.168 -19.351   1.902  1.00 98.76           C  
ATOM   3377  HB  ILE A 216      15.548 -18.877   0.997  1.00 98.76           H  
ATOM   3378  O   ILE A 216      13.061 -17.254   3.538  1.00 98.76           O  
ATOM   3379  CG1 ILE A 216      15.362 -20.881   1.785  1.00 98.76           C  
ATOM   3380 HG12 ILE A 216      14.630 -21.303   1.095  1.00 98.76           H  
ATOM   3381 HG13 ILE A 216      15.194 -21.344   2.757  1.00 98.76           H  
ATOM   3382  CG2 ILE A 216      15.966 -18.810   3.103  1.00 98.76           C  
ATOM   3383 HG21 ILE A 216      15.559 -19.202   4.035  1.00 98.76           H  
ATOM   3384 HG22 ILE A 216      15.930 -17.721   3.126  1.00 98.76           H  
ATOM   3385 HG23 ILE A 216      17.016 -19.093   3.025  1.00 98.76           H  
ATOM   3386  CD1 ILE A 216      16.750 -21.284   1.271  1.00 98.76           C  
ATOM   3387 HD11 ILE A 216      17.524 -21.007   1.986  1.00 98.76           H  
ATOM   3388 HD12 ILE A 216      16.945 -20.800   0.314  1.00 98.76           H  
ATOM   3389 HD13 ILE A 216      16.779 -22.365   1.130  1.00 98.76           H  
ATOM   3390  N   THR A 217      13.565 -16.607   1.459  1.00 98.75           N  
ATOM   3391  H   THR A 217      13.871 -16.864   0.531  1.00 98.75           H  
ATOM   3392  CA  THR A 217      13.323 -15.184   1.754  1.00 98.75           C  
ATOM   3393  HA  THR A 217      13.903 -14.913   2.636  1.00 98.75           H  
ATOM   3394  C   THR A 217      11.864 -14.894   2.097  1.00 98.75           C  
ATOM   3395  CB  THR A 217      13.778 -14.268   0.613  1.00 98.75           C  
ATOM   3396  HB  THR A 217      13.489 -13.242   0.845  1.00 98.75           H  
ATOM   3397  O   THR A 217      11.595 -14.046   2.945  1.00 98.75           O  
ATOM   3398  CG2 THR A 217      15.294 -14.324   0.432  1.00 98.75           C  
ATOM   3399 HG21 THR A 217      15.790 -14.112   1.379  1.00 98.75           H  
ATOM   3400 HG22 THR A 217      15.592 -13.577  -0.304  1.00 98.75           H  
ATOM   3401 HG23 THR A 217      15.604 -15.309   0.085  1.00 98.75           H  
ATOM   3402  OG1 THR A 217      13.208 -14.644  -0.613  1.00 98.75           O  
ATOM   3403  HG1 THR A 217      12.255 -14.531  -0.586  1.00 98.75           H  
ATOM   3404  N   LEU A 218      10.916 -15.619   1.496  1.00 98.78           N  
ATOM   3405  H   LEU A 218      11.193 -16.278   0.783  1.00 98.78           H  
ATOM   3406  CA  LEU A 218       9.495 -15.547   1.837  1.00 98.78           C  
ATOM   3407  HA  LEU A 218       9.188 -14.501   1.823  1.00 98.78           H  
ATOM   3408  C   LEU A 218       9.240 -16.080   3.253  1.00 98.78           C  
ATOM   3409  CB  LEU A 218       8.696 -16.321   0.771  1.00 98.78           C  
ATOM   3410  HB2 LEU A 218       8.914 -15.898  -0.210  1.00 98.78           H  
ATOM   3411  HB3 LEU A 218       9.032 -17.358   0.770  1.00 98.78           H  
ATOM   3412  O   LEU A 218       8.509 -15.453   4.017  1.00 98.78           O  
ATOM   3413  CG  LEU A 218       7.174 -16.303   0.980  1.00 98.78           C  
ATOM   3414  HG  LEU A 218       6.939 -16.677   1.977  1.00 98.78           H  
ATOM   3415  CD1 LEU A 218       6.596 -14.899   0.844  1.00 98.78           C  
ATOM   3416 HD11 LEU A 218       5.508 -14.957   0.866  1.00 98.78           H  
ATOM   3417 HD12 LEU A 218       6.930 -14.271   1.670  1.00 98.78           H  
ATOM   3418 HD13 LEU A 218       6.906 -14.454  -0.102  1.00 98.78           H  
ATOM   3419  CD2 LEU A 218       6.486 -17.214  -0.036  1.00 98.78           C  
ATOM   3420 HD21 LEU A 218       5.415 -17.249   0.166  1.00 98.78           H  
ATOM   3421 HD22 LEU A 218       6.648 -16.842  -1.048  1.00 98.78           H  
ATOM   3422 HD23 LEU A 218       6.883 -18.225   0.046  1.00 98.78           H  
ATOM   3423  N   ALA A 219       9.872 -17.195   3.629  1.00 98.81           N  
ATOM   3424  H   ALA A 219      10.435 -17.692   2.954  1.00 98.81           H  
ATOM   3425  CA  ALA A 219       9.795 -17.728   4.987  1.00 98.81           C  
ATOM   3426  HA  ALA A 219       8.747 -17.889   5.239  1.00 98.81           H  
ATOM   3427  C   ALA A 219      10.370 -16.736   6.012  1.00 98.81           C  
ATOM   3428  CB  ALA A 219      10.515 -19.082   5.040  1.00 98.81           C  
ATOM   3429  HB1 ALA A 219      11.574 -18.961   4.812  1.00 98.81           H  
ATOM   3430  HB2 ALA A 219      10.072 -19.768   4.318  1.00 98.81           H  
ATOM   3431  HB3 ALA A 219      10.412 -19.508   6.038  1.00 98.81           H  
ATOM   3432  O   ALA A 219       9.734 -16.476   7.031  1.00 98.81           O  
ATOM   3433  N   ILE A 220      11.523 -16.120   5.721  1.00 98.82           N  
ATOM   3434  H   ILE A 220      12.008 -16.400   4.880  1.00 98.82           H  
ATOM   3435  CA  ILE A 220      12.120 -15.078   6.570  1.00 98.82           C  
ATOM   3436  HA  ILE A 220      12.273 -15.492   7.567  1.00 98.82           H  
ATOM   3437  C   ILE A 220      11.159 -13.893   6.728  1.00 98.82           C  
ATOM   3438  CB  ILE A 220      13.497 -14.633   6.019  1.00 98.82           C  
ATOM   3439  HB  ILE A 220      13.379 -14.364   4.970  1.00 98.82           H  
ATOM   3440  O   ILE A 220      10.950 -13.438   7.850  1.00 98.82           O  
ATOM   3441  CG1 ILE A 220      14.523 -15.785   6.133  1.00 98.82           C  
ATOM   3442 HG12 ILE A 220      14.783 -15.936   7.181  1.00 98.82           H  
ATOM   3443 HG13 ILE A 220      14.080 -16.715   5.777  1.00 98.82           H  
ATOM   3444  CG2 ILE A 220      14.032 -13.400   6.778  1.00 98.82           C  
ATOM   3445 HG21 ILE A 220      14.140 -13.630   7.839  1.00 98.82           H  
ATOM   3446 HG22 ILE A 220      13.356 -12.552   6.672  1.00 98.82           H  
ATOM   3447 HG23 ILE A 220      14.997 -13.090   6.378  1.00 98.82           H  
ATOM   3448  CD1 ILE A 220      15.809 -15.550   5.330  1.00 98.82           C  
ATOM   3449 HD11 ILE A 220      16.430 -16.445   5.379  1.00 98.82           H  
ATOM   3450 HD12 ILE A 220      16.377 -14.716   5.741  1.00 98.82           H  
ATOM   3451 HD13 ILE A 220      15.566 -15.347   4.287  1.00 98.82           H  
ATOM   3452  N   ALA A 221      10.534 -13.421   5.645  1.00 98.78           N  
ATOM   3453  H   ALA A 221      10.751 -13.815   4.741  1.00 98.78           H  
ATOM   3454  CA  ALA A 221       9.571 -12.321   5.711  1.00 98.78           C  
ATOM   3455  HA  ALA A 221      10.074 -11.448   6.128  1.00 98.78           H  
ATOM   3456  C   ALA A 221       8.382 -12.647   6.636  1.00 98.78           C  
ATOM   3457  CB  ALA A 221       9.109 -11.972   4.291  1.00 98.78           C  
ATOM   3458  HB1 ALA A 221       8.462 -11.095   4.329  1.00 98.78           H  
ATOM   3459  HB2 ALA A 221       9.967 -11.745   3.659  1.00 98.78           H  
ATOM   3460  HB3 ALA A 221       8.556 -12.804   3.856  1.00 98.78           H  
ATOM   3461  O   ALA A 221       8.033 -11.836   7.493  1.00 98.78           O  
ATOM   3462  N   TRP A 222       7.804 -13.849   6.529  1.00 98.79           N  
ATOM   3463  H   TRP A 222       8.113 -14.472   5.796  1.00 98.79           H  
ATOM   3464  CA  TRP A 222       6.722 -14.290   7.419  1.00 98.79           C  
ATOM   3465  HA  TRP A 222       5.928 -13.544   7.402  1.00 98.79           H  
ATOM   3466  C   TRP A 222       7.159 -14.419   8.878  1.00 98.79           C  
ATOM   3467  CB  TRP A 222       6.148 -15.624   6.931  1.00 98.79           C  
ATOM   3468  HB2 TRP A 222       5.652 -16.120   7.765  1.00 98.79           H  
ATOM   3469  HB3 TRP A 222       6.955 -16.277   6.598  1.00 98.79           H  
ATOM   3470  O   TRP A 222       6.395 -14.069   9.777  1.00 98.79           O  
ATOM   3471  CG  TRP A 222       5.131 -15.481   5.851  1.00 98.79           C  
ATOM   3472  CD1 TRP A 222       5.279 -15.848   4.560  1.00 98.79           C  
ATOM   3473  HD1 TRP A 222       6.176 -16.293   4.156  1.00 98.79           H  
ATOM   3474  CD2 TRP A 222       3.820 -14.847   5.941  1.00 98.79           C  
ATOM   3475  CE2 TRP A 222       3.217 -14.884   4.650  1.00 98.79           C  
ATOM   3476  CE3 TRP A 222       3.115 -14.183   6.967  1.00 98.79           C  
ATOM   3477  HE3 TRP A 222       3.555 -14.114   7.950  1.00 98.79           H  
ATOM   3478  NE1 TRP A 222       4.138 -15.528   3.851  1.00 98.79           N  
ATOM   3479  HE1 TRP A 222       4.034 -15.665   2.856  1.00 98.79           H  
ATOM   3480  CH2 TRP A 222       1.293 -13.650   5.434  1.00 98.79           C  
ATOM   3481  HH2 TRP A 222       0.329 -13.200   5.249  1.00 98.79           H  
ATOM   3482  CZ2 TRP A 222       1.979 -14.286   4.388  1.00 98.79           C  
ATOM   3483  HZ2 TRP A 222       1.568 -14.292   3.389  1.00 98.79           H  
ATOM   3484  CZ3 TRP A 222       1.858 -13.601   6.720  1.00 98.79           C  
ATOM   3485  HZ3 TRP A 222       1.326 -13.110   7.522  1.00 98.79           H  
ATOM   3486  N   VAL A 223       8.383 -14.889   9.123  1.00 98.74           N  
ATOM   3487  H   VAL A 223       8.943 -15.194   8.339  1.00 98.74           H  
ATOM   3488  CA  VAL A 223       8.957 -14.973  10.472  1.00 98.74           C  
ATOM   3489  HA  VAL A 223       8.257 -15.503  11.118  1.00 98.74           H  
ATOM   3490  C   VAL A 223       9.136 -13.578  11.077  1.00 98.74           C  
ATOM   3491  CB  VAL A 223      10.276 -15.768  10.442  1.00 98.74           C  
ATOM   3492  HB  VAL A 223      10.914 -15.395   9.640  1.00 98.74           H  
ATOM   3493  O   VAL A 223       8.785 -13.375  12.238  1.00 98.74           O  
ATOM   3494  CG1 VAL A 223      11.049 -15.672  11.758  1.00 98.74           C  
ATOM   3495 HG11 VAL A 223      10.391 -15.961  12.577  1.00 98.74           H  
ATOM   3496 HG12 VAL A 223      11.407 -14.654  11.913  1.00 98.74           H  
ATOM   3497 HG13 VAL A 223      11.914 -16.335  11.733  1.00 98.74           H  
ATOM   3498  CG2 VAL A 223       9.997 -17.259  10.207  1.00 98.74           C  
ATOM   3499 HG21 VAL A 223       9.465 -17.679  11.060  1.00 98.74           H  
ATOM   3500 HG22 VAL A 223      10.937 -17.793  10.067  1.00 98.74           H  
ATOM   3501 HG23 VAL A 223       9.383 -17.400   9.317  1.00 98.74           H  
ATOM   3502  N   LEU A 224       9.621 -12.604  10.300  1.00 98.55           N  
ATOM   3503  H   LEU A 224       9.896 -12.832   9.356  1.00 98.55           H  
ATOM   3504  CA  LEU A 224       9.737 -11.214  10.750  1.00 98.55           C  
ATOM   3505  HA  LEU A 224      10.324 -11.187  11.667  1.00 98.55           H  
ATOM   3506  C   LEU A 224       8.364 -10.638  11.112  1.00 98.55           C  
ATOM   3507  CB  LEU A 224      10.436 -10.360   9.674  1.00 98.55           C  
ATOM   3508  HB2 LEU A 224       9.923 -10.504   8.723  1.00 98.55           H  
ATOM   3509  HB3 LEU A 224      10.333  -9.310   9.946  1.00 98.55           H  
ATOM   3510  O   LEU A 224       8.193 -10.147  12.225  1.00 98.55           O  
ATOM   3511  CG  LEU A 224      11.933 -10.666   9.488  1.00 98.55           C  
ATOM   3512  HG  LEU A 224      12.077 -11.730   9.296  1.00 98.55           H  
ATOM   3513  CD1 LEU A 224      12.482  -9.884   8.293  1.00 98.55           C  
ATOM   3514 HD11 LEU A 224      12.429  -8.814   8.493  1.00 98.55           H  
ATOM   3515 HD12 LEU A 224      11.899 -10.118   7.402  1.00 98.55           H  
ATOM   3516 HD13 LEU A 224      13.520 -10.165   8.116  1.00 98.55           H  
ATOM   3517  CD2 LEU A 224      12.760 -10.291  10.720  1.00 98.55           C  
ATOM   3518 HD21 LEU A 224      12.592  -9.245  10.977  1.00 98.55           H  
ATOM   3519 HD22 LEU A 224      12.483 -10.921  11.565  1.00 98.55           H  
ATOM   3520 HD23 LEU A 224      13.818 -10.446  10.511  1.00 98.55           H  
ATOM   3521  N   VAL A 225       7.372 -10.780  10.228  1.00 98.64           N  
ATOM   3522  H   VAL A 225       7.586 -11.198   9.334  1.00 98.64           H  
ATOM   3523  CA  VAL A 225       5.998 -10.312  10.477  1.00 98.64           C  
ATOM   3524  HA  VAL A 225       6.024  -9.239  10.669  1.00 98.64           H  
ATOM   3525  C   VAL A 225       5.402 -10.971  11.717  1.00 98.64           C  
ATOM   3526  CB  VAL A 225       5.110 -10.560   9.246  1.00 98.64           C  
ATOM   3527  HB  VAL A 225       5.214 -11.598   8.933  1.00 98.64           H  
ATOM   3528  O   VAL A 225       4.842 -10.273  12.557  1.00 98.64           O  
ATOM   3529  CG1 VAL A 225       3.624 -10.285   9.513  1.00 98.64           C  
ATOM   3530 HG11 VAL A 225       3.069 -10.342   8.577  1.00 98.64           H  
ATOM   3531 HG12 VAL A 225       3.214 -11.026  10.199  1.00 98.64           H  
ATOM   3532 HG13 VAL A 225       3.501  -9.291   9.944  1.00 98.64           H  
ATOM   3533  CG2 VAL A 225       5.544  -9.654   8.089  1.00 98.64           C  
ATOM   3534 HG21 VAL A 225       5.037  -9.980   7.181  1.00 98.64           H  
ATOM   3535 HG22 VAL A 225       5.293  -8.615   8.304  1.00 98.64           H  
ATOM   3536 HG23 VAL A 225       6.618  -9.725   7.919  1.00 98.64           H  
ATOM   3537  N   TYR A 226       5.569 -12.287  11.885  1.00 98.61           N  
ATOM   3538  H   TYR A 226       6.041 -12.810  11.162  1.00 98.61           H  
ATOM   3539  CA  TYR A 226       5.123 -13.001  13.083  1.00 98.61           C  
ATOM   3540  HA  TYR A 226       4.037 -12.943  13.146  1.00 98.61           H  
ATOM   3541  C   TYR A 226       5.690 -12.358  14.353  1.00 98.61           C  
ATOM   3542  CB  TYR A 226       5.532 -14.479  12.987  1.00 98.61           C  
ATOM   3543  HB2 TYR A 226       6.593 -14.549  12.747  1.00 98.61           H  
ATOM   3544  HB3 TYR A 226       4.985 -14.946  12.169  1.00 98.61           H  
ATOM   3545  O   TYR A 226       4.931 -11.978  15.245  1.00 98.61           O  
ATOM   3546  CG  TYR A 226       5.277 -15.258  14.261  1.00 98.61           C  
ATOM   3547  CD1 TYR A 226       6.322 -15.489  15.179  1.00 98.61           C  
ATOM   3548  HD1 TYR A 226       7.317 -15.130  14.966  1.00 98.61           H  
ATOM   3549  CD2 TYR A 226       3.978 -15.712  14.547  1.00 98.61           C  
ATOM   3550  HD2 TYR A 226       3.182 -15.549  13.835  1.00 98.61           H  
ATOM   3551  CE1 TYR A 226       6.068 -16.179  16.380  1.00 98.61           C  
ATOM   3552  HE1 TYR A 226       6.875 -16.353  17.076  1.00 98.61           H  
ATOM   3553  CE2 TYR A 226       3.716 -16.372  15.760  1.00 98.61           C  
ATOM   3554  HE2 TYR A 226       2.716 -16.702  15.999  1.00 98.61           H  
ATOM   3555  OH  TYR A 226       4.498 -17.302  17.819  1.00 98.61           O  
ATOM   3556  HH  TYR A 226       5.288 -17.446  18.344  1.00 98.61           H  
ATOM   3557  CZ  TYR A 226       4.759 -16.623  16.671  1.00 98.61           C  
ATOM   3558  N   PHE A 227       7.009 -12.160  14.417  1.00 98.32           N  
ATOM   3559  H   PHE A 227       7.588 -12.439  13.638  1.00 98.32           H  
ATOM   3560  CA  PHE A 227       7.642 -11.551  15.584  1.00 98.32           C  
ATOM   3561  HA  PHE A 227       7.253 -12.051  16.472  1.00 98.32           H  
ATOM   3562  C   PHE A 227       7.295 -10.069  15.767  1.00 98.32           C  
ATOM   3563  CB  PHE A 227       9.158 -11.770  15.539  1.00 98.32           C  
ATOM   3564  HB2 PHE A 227       9.534 -11.457  14.565  1.00 98.32           H  
ATOM   3565  HB3 PHE A 227       9.624 -11.130  16.288  1.00 98.32           H  
ATOM   3566  O   PHE A 227       7.379  -9.589  16.894  1.00 98.32           O  
ATOM   3567  CG  PHE A 227       9.594 -13.194  15.834  1.00 98.32           C  
ATOM   3568  CD1 PHE A 227       9.241 -13.800  17.054  1.00 98.32           C  
ATOM   3569  HD1 PHE A 227       8.644 -13.256  17.771  1.00 98.32           H  
ATOM   3570  CD2 PHE A 227      10.395 -13.901  14.921  1.00 98.32           C  
ATOM   3571  HD2 PHE A 227      10.690 -13.436  13.992  1.00 98.32           H  
ATOM   3572  CE1 PHE A 227       9.664 -15.107  17.349  1.00 98.32           C  
ATOM   3573  HE1 PHE A 227       9.391 -15.566  18.288  1.00 98.32           H  
ATOM   3574  CE2 PHE A 227      10.832 -15.204  15.224  1.00 98.32           C  
ATOM   3575  HE2 PHE A 227      11.474 -15.734  14.537  1.00 98.32           H  
ATOM   3576  CZ  PHE A 227      10.457 -15.812  16.432  1.00 98.32           C  
ATOM   3577  HZ  PHE A 227      10.794 -16.812  16.662  1.00 98.32           H  
ATOM   3578  N   CYS A 228       6.854  -9.345  14.735  1.00 98.21           N  
ATOM   3579  H   CYS A 228       6.896  -9.740  13.806  1.00 98.21           H  
ATOM   3580  CA  CYS A 228       6.349  -7.976  14.882  1.00 98.21           C  
ATOM   3581  HA  CYS A 228       7.079  -7.389  15.439  1.00 98.21           H  
ATOM   3582  C   CYS A 228       5.030  -7.904  15.676  1.00 98.21           C  
ATOM   3583  CB  CYS A 228       6.182  -7.327  13.498  1.00 98.21           C  
ATOM   3584  HB2 CYS A 228       5.580  -7.970  12.856  1.00 98.21           H  
ATOM   3585  HB3 CYS A 228       5.662  -6.375  13.598  1.00 98.21           H  
ATOM   3586  O   CYS A 228       4.810  -6.910  16.368  1.00 98.21           O  
ATOM   3587  SG  CYS A 228       7.795  -7.029  12.718  1.00 98.21           S  
ATOM   3588  HG  CYS A 228       7.996  -5.801  13.203  1.00 98.21           H  
ATOM   3589  N   ILE A 229       4.170  -8.933  15.620  1.00 97.61           N  
ATOM   3590  H   ILE A 229       4.399  -9.696  14.998  1.00 97.61           H  
ATOM   3591  CA  ILE A 229       2.797  -8.878  16.178  1.00 97.61           C  
ATOM   3592  HA  ILE A 229       2.679  -7.950  16.739  1.00 97.61           H  
ATOM   3593  C   ILE A 229       2.454  -9.969  17.198  1.00 97.61           C  
ATOM   3594  CB  ILE A 229       1.736  -8.830  15.057  1.00 97.61           C  
ATOM   3595  HB  ILE A 229       0.755  -8.766  15.528  1.00 97.61           H  
ATOM   3596  O   ILE A 229       1.441  -9.871  17.888  1.00 97.61           O  
ATOM   3597  CG1 ILE A 229       1.763 -10.107  14.193  1.00 97.61           C  
ATOM   3598 HG12 ILE A 229       1.749 -10.986  14.838  1.00 97.61           H  
ATOM   3599 HG13 ILE A 229       2.684 -10.132  13.610  1.00 97.61           H  
ATOM   3600  CG2 ILE A 229       1.930  -7.553  14.224  1.00 97.61           C  
ATOM   3601 HG21 ILE A 229       1.817  -6.679  14.865  1.00 97.61           H  
ATOM   3602 HG22 ILE A 229       1.173  -7.481  13.443  1.00 97.61           H  
ATOM   3603 HG23 ILE A 229       2.923  -7.541  13.774  1.00 97.61           H  
ATOM   3604  CD1 ILE A 229       0.583 -10.217  13.226  1.00 97.61           C  
ATOM   3605 HD11 ILE A 229       0.669 -11.150  12.669  1.00 97.61           H  
ATOM   3606 HD12 ILE A 229       0.591  -9.396  12.510  1.00 97.61           H  
ATOM   3607 HD13 ILE A 229      -0.356 -10.209  13.780  1.00 97.61           H  
ATOM   3608  N   TRP A 230       3.287 -11.002  17.352  1.00 96.19           N  
ATOM   3609  H   TRP A 230       4.048 -11.096  16.694  1.00 96.19           H  
ATOM   3610  CA  TRP A 230       2.995 -12.158  18.213  1.00 96.19           C  
ATOM   3611  HA  TRP A 230       2.148 -12.690  17.782  1.00 96.19           H  
ATOM   3612  C   TRP A 230       2.598 -11.795  19.655  1.00 96.19           C  
ATOM   3613  CB  TRP A 230       4.191 -13.120  18.215  1.00 96.19           C  
ATOM   3614  HB2 TRP A 230       3.865 -14.032  18.715  1.00 96.19           H  
ATOM   3615  HB3 TRP A 230       4.428 -13.411  17.191  1.00 96.19           H  
ATOM   3616  O   TRP A 230       1.677 -12.392  20.202  1.00 96.19           O  
ATOM   3617  CG  TRP A 230       5.455 -12.667  18.896  1.00 96.19           C  
ATOM   3618  CD1 TRP A 230       5.942 -11.406  18.992  1.00 96.19           C  
ATOM   3619  HD1 TRP A 230       5.504 -10.526  18.546  1.00 96.19           H  
ATOM   3620  CD2 TRP A 230       6.455 -13.511  19.538  1.00 96.19           C  
ATOM   3621  CE2 TRP A 230       7.487 -12.681  20.070  1.00 96.19           C  
ATOM   3622  CE3 TRP A 230       6.603 -14.903  19.699  1.00 96.19           C  
ATOM   3623  HE3 TRP A 230       5.823 -15.550  19.326  1.00 96.19           H  
ATOM   3624  NE1 TRP A 230       7.117 -11.403  19.714  1.00 96.19           N  
ATOM   3625  HE1 TRP A 230       7.676 -10.571  19.836  1.00 96.19           H  
ATOM   3626  CH2 TRP A 230       8.730 -14.599  20.859  1.00 96.19           C  
ATOM   3627  HH2 TRP A 230       9.596 -15.023  21.345  1.00 96.19           H  
ATOM   3628  CZ2 TRP A 230       8.605 -13.205  20.732  1.00 96.19           C  
ATOM   3629  HZ2 TRP A 230       9.378 -12.547  21.099  1.00 96.19           H  
ATOM   3630  CZ3 TRP A 230       7.731 -15.445  20.343  1.00 96.19           C  
ATOM   3631  HZ3 TRP A 230       7.825 -16.515  20.451  1.00 96.19           H  
ATOM   3632  N   LYS A 231       3.237 -10.783  20.255  1.00 94.99           N  
ATOM   3633  H   LYS A 231       3.950 -10.315  19.715  1.00 94.99           H  
ATOM   3634  CA  LYS A 231       2.989 -10.318  21.632  1.00 94.99           C  
ATOM   3635  HA  LYS A 231       2.501 -11.126  22.177  1.00 94.99           H  
ATOM   3636  C   LYS A 231       1.968  -9.178  21.721  1.00 94.99           C  
ATOM   3637  CB  LYS A 231       4.325  -9.988  22.331  1.00 94.99           C  
ATOM   3638  HB2 LYS A 231       4.873  -9.278  21.711  1.00 94.99           H  
ATOM   3639  HB3 LYS A 231       4.138  -9.519  23.296  1.00 94.99           H  
ATOM   3640  O   LYS A 231       1.913  -8.507  22.747  1.00 94.99           O  
ATOM   3641  CG  LYS A 231       5.224 -11.210  22.567  1.00 94.99           C  
ATOM   3642  HG2 LYS A 231       5.353 -11.738  21.623  1.00 94.99           H  
ATOM   3643  HG3 LYS A 231       6.201 -10.867  22.910  1.00 94.99           H  
ATOM   3644  CD  LYS A 231       4.661 -12.208  23.583  1.00 94.99           C  
ATOM   3645  HD2 LYS A 231       3.664 -12.515  23.270  1.00 94.99           H  
ATOM   3646  HD3 LYS A 231       4.597 -11.746  24.569  1.00 94.99           H  
ATOM   3647  CE  LYS A 231       5.556 -13.450  23.632  1.00 94.99           C  
ATOM   3648  HE2 LYS A 231       6.502 -13.209  24.118  1.00 94.99           H  
ATOM   3649  HE3 LYS A 231       5.767 -13.750  22.606  1.00 94.99           H  
ATOM   3650  NZ  LYS A 231       4.867 -14.568  24.319  1.00 94.99           N  
ATOM   3651  HZ1 LYS A 231       3.953 -14.697  23.909  1.00 94.99           H  
ATOM   3652  HZ2 LYS A 231       5.311 -15.460  24.153  1.00 94.99           H  
ATOM   3653  HZ3 LYS A 231       4.702 -14.400  25.301  1.00 94.99           H  
ATOM   3654  N   GLY A 232       1.174  -8.975  20.672  1.00 93.76           N  
ATOM   3655  H   GLY A 232       1.314  -9.534  19.842  1.00 93.76           H  
ATOM   3656  CA  GLY A 232       0.149  -7.938  20.614  1.00 93.76           C  
ATOM   3657  HA2 GLY A 232      -0.414  -7.931  21.547  1.00 93.76           H  
ATOM   3658  HA3 GLY A 232      -0.540  -8.164  19.801  1.00 93.76           H  
ATOM   3659  C   GLY A 232       0.701  -6.532  20.385  1.00 93.76           C  
ATOM   3660  O   GLY A 232       1.908  -6.309  20.221  1.00 93.76           O  
ATOM   3661  N   VAL A 233      -0.218  -5.570  20.384  1.00 95.31           N  
ATOM   3662  H   VAL A 233      -1.169  -5.818  20.619  1.00 95.31           H  
ATOM   3663  CA  VAL A 233       0.041  -4.171  20.037  1.00 95.31           C  
ATOM   3664  HA  VAL A 233       0.528  -4.155  19.062  1.00 95.31           H  
ATOM   3665  C   VAL A 233       0.986  -3.455  20.992  1.00 95.31           C  
ATOM   3666  CB  VAL A 233      -1.271  -3.388  19.914  1.00 95.31           C  
ATOM   3667  HB  VAL A 233      -1.021  -2.332  19.808  1.00 95.31           H  
ATOM   3668  O   VAL A 233       1.721  -2.567  20.568  1.00 95.31           O  
ATOM   3669  CG1 VAL A 233      -1.993  -3.824  18.641  1.00 95.31           C  
ATOM   3670 HG11 VAL A 233      -2.492  -4.784  18.776  1.00 95.31           H  
ATOM   3671 HG12 VAL A 233      -2.720  -3.053  18.385  1.00 95.31           H  
ATOM   3672 HG13 VAL A 233      -1.295  -3.897  17.807  1.00 95.31           H  
ATOM   3673  CG2 VAL A 233      -2.196  -3.499  21.131  1.00 95.31           C  
ATOM   3674 HG21 VAL A 233      -2.597  -4.509  21.218  1.00 95.31           H  
ATOM   3675 HG22 VAL A 233      -3.031  -2.809  21.009  1.00 95.31           H  
ATOM   3676 HG23 VAL A 233      -1.662  -3.236  22.044  1.00 95.31           H  
ATOM   3677  N   GLY A 234       1.075  -3.877  22.253  1.00 94.29           N  
ATOM   3678  H   GLY A 234       0.428  -4.584  22.571  1.00 94.29           H  
ATOM   3679  CA  GLY A 234       2.055  -3.345  23.195  1.00 94.29           C  
ATOM   3680  HA2 GLY A 234       1.837  -3.767  24.176  1.00 94.29           H  
ATOM   3681  HA3 GLY A 234       1.948  -2.261  23.244  1.00 94.29           H  
ATOM   3682  C   GLY A 234       3.509  -3.680  22.826  1.00 94.29           C  
ATOM   3683  O   GLY A 234       4.430  -3.004  23.294  1.00 94.29           O  
ATOM   3684  N   TRP A 235       3.738  -4.720  22.016  1.00 95.61           N  
ATOM   3685  H   TRP A 235       2.936  -5.227  21.669  1.00 95.61           H  
ATOM   3686  CA  TRP A 235       5.041  -5.030  21.418  1.00 95.61           C  
ATOM   3687  HA  TRP A 235       5.839  -4.619  22.036  1.00 95.61           H  
ATOM   3688  C   TRP A 235       5.193  -4.389  20.039  1.00 95.61           C  
ATOM   3689  CB  TRP A 235       5.237  -6.545  21.348  1.00 95.61           C  
ATOM   3690  HB2 TRP A 235       4.350  -6.997  20.904  1.00 95.61           H  
ATOM   3691  HB3 TRP A 235       5.335  -6.933  22.362  1.00 95.61           H  
ATOM   3692  O   TRP A 235       6.207  -3.737  19.792  1.00 95.61           O  
ATOM   3693  CG  TRP A 235       6.428  -6.973  20.547  1.00 95.61           C  
ATOM   3694  CD1 TRP A 235       6.376  -7.460  19.290  1.00 95.61           C  
ATOM   3695  HD1 TRP A 235       5.471  -7.604  18.717  1.00 95.61           H  
ATOM   3696  CD2 TRP A 235       7.849  -6.890  20.882  1.00 95.61           C  
ATOM   3697  CE2 TRP A 235       8.604  -7.365  19.768  1.00 95.61           C  
ATOM   3698  CE3 TRP A 235       8.577  -6.458  22.012  1.00 95.61           C  
ATOM   3699  HE3 TRP A 235       8.033  -6.095  22.871  1.00 95.61           H  
ATOM   3700  NE1 TRP A 235       7.652  -7.714  18.841  1.00 95.61           N  
ATOM   3701  HE1 TRP A 235       7.827  -8.151  17.948  1.00 95.61           H  
ATOM   3702  CH2 TRP A 235      10.698  -6.974  20.908  1.00 95.61           C  
ATOM   3703  HH2 TRP A 235      11.778  -6.998  20.922  1.00 95.61           H  
ATOM   3704  CZ2 TRP A 235      10.003  -7.415  19.769  1.00 95.61           C  
ATOM   3705  HZ2 TRP A 235      10.534  -7.777  18.901  1.00 95.61           H  
ATOM   3706  CZ3 TRP A 235       9.986  -6.499  22.025  1.00 95.61           C  
ATOM   3707  HZ3 TRP A 235      10.531  -6.164  22.895  1.00 95.61           H  
ATOM   3708  N   THR A 236       4.178  -4.496  19.177  1.00 96.49           N  
ATOM   3709  H   THR A 236       3.384  -5.073  19.416  1.00 96.49           H  
ATOM   3710  CA  THR A 236       4.174  -3.869  17.843  1.00 96.49           C  
ATOM   3711  HA  THR A 236       4.968  -4.307  17.238  1.00 96.49           H  
ATOM   3712  C   THR A 236       4.420  -2.364  17.924  1.00 96.49           C  
ATOM   3713  CB  THR A 236       2.835  -4.123  17.145  1.00 96.49           C  
ATOM   3714  HB  THR A 236       2.042  -3.599  17.679  1.00 96.49           H  
ATOM   3715  O   THR A 236       5.249  -1.832  17.187  1.00 96.49           O  
ATOM   3716  CG2 THR A 236       2.822  -3.675  15.689  1.00 96.49           C  
ATOM   3717 HG21 THR A 236       3.635  -4.152  15.141  1.00 96.49           H  
ATOM   3718 HG22 THR A 236       1.872  -3.954  15.234  1.00 96.49           H  
ATOM   3719 HG23 THR A 236       2.931  -2.593  15.625  1.00 96.49           H  
ATOM   3720  OG1 THR A 236       2.572  -5.502  17.174  1.00 96.49           O  
ATOM   3721  HG1 THR A 236       3.321  -5.948  16.772  1.00 96.49           H  
ATOM   3722  N   GLY A 237       3.803  -1.699  18.905  1.00 95.42           N  
ATOM   3723  H   GLY A 237       3.112  -2.186  19.456  1.00 95.42           H  
ATOM   3724  CA  GLY A 237       4.007  -0.284  19.198  1.00 95.42           C  
ATOM   3725  HA2 GLY A 237       3.425  -0.026  20.083  1.00 95.42           H  
ATOM   3726  HA3 GLY A 237       3.647   0.315  18.362  1.00 95.42           H  
ATOM   3727  C   GLY A 237       5.468   0.074  19.473  1.00 95.42           C  
ATOM   3728  O   GLY A 237       5.889   1.167  19.132  1.00 95.42           O  
ATOM   3729  N   LYS A 238       6.287  -0.845  20.006  1.00 95.22           N  
ATOM   3730  H   LYS A 238       5.909  -1.767  20.169  1.00 95.22           H  
ATOM   3731  CA  LYS A 238       7.733  -0.627  20.201  1.00 95.22           C  
ATOM   3732  HA  LYS A 238       7.898   0.410  20.497  1.00 95.22           H  
ATOM   3733  C   LYS A 238       8.533  -0.842  18.922  1.00 95.22           C  
ATOM   3734  CB  LYS A 238       8.282  -1.539  21.301  1.00 95.22           C  
ATOM   3735  HB2 LYS A 238       8.128  -2.582  21.024  1.00 95.22           H  
ATOM   3736  HB3 LYS A 238       9.355  -1.369  21.391  1.00 95.22           H  
ATOM   3737  O   LYS A 238       9.462  -0.084  18.658  1.00 95.22           O  
ATOM   3738  CG  LYS A 238       7.625  -1.263  22.655  1.00 95.22           C  
ATOM   3739  HG2 LYS A 238       7.820  -0.232  22.952  1.00 95.22           H  
ATOM   3740  HG3 LYS A 238       6.549  -1.416  22.581  1.00 95.22           H  
ATOM   3741  CD  LYS A 238       8.194  -2.219  23.701  1.00 95.22           C  
ATOM   3742  HD2 LYS A 238       9.261  -2.031  23.821  1.00 95.22           H  
ATOM   3743  HD3 LYS A 238       8.038  -3.245  23.367  1.00 95.22           H  
ATOM   3744  CE  LYS A 238       7.462  -1.989  25.020  1.00 95.22           C  
ATOM   3745  HE2 LYS A 238       7.599  -0.949  25.318  1.00 95.22           H  
ATOM   3746  HE3 LYS A 238       6.397  -2.147  24.847  1.00 95.22           H  
ATOM   3747  NZ  LYS A 238       7.964  -2.907  26.068  1.00 95.22           N  
ATOM   3748  HZ1 LYS A 238       7.811  -3.864  25.784  1.00 95.22           H  
ATOM   3749  HZ2 LYS A 238       8.955  -2.762  26.204  1.00 95.22           H  
ATOM   3750  HZ3 LYS A 238       7.486  -2.736  26.941  1.00 95.22           H  
ATOM   3751  N   VAL A 239       8.178  -1.867  18.145  1.00 96.37           N  
ATOM   3752  H   VAL A 239       7.380  -2.418  18.428  1.00 96.37           H  
ATOM   3753  CA  VAL A 239       8.829  -2.186  16.864  1.00 96.37           C  
ATOM   3754  HA  VAL A 239       9.894  -2.346  17.035  1.00 96.37           H  
ATOM   3755  C   VAL A 239       8.703  -1.008  15.896  1.00 96.37           C  
ATOM   3756  CB  VAL A 239       8.235  -3.476  16.258  1.00 96.37           C  
ATOM   3757  HB  VAL A 239       7.156  -3.363  16.148  1.00 96.37           H  
ATOM   3758  O   VAL A 239       9.699  -0.600  15.296  1.00 96.37           O  
ATOM   3759  CG1 VAL A 239       8.825  -3.794  14.880  1.00 96.37           C  
ATOM   3760 HG11 VAL A 239       8.432  -4.748  14.527  1.00 96.37           H  
ATOM   3761 HG12 VAL A 239       9.912  -3.847  14.935  1.00 96.37           H  
ATOM   3762 HG13 VAL A 239       8.540  -3.028  14.160  1.00 96.37           H  
ATOM   3763  CG2 VAL A 239       8.506  -4.686  17.165  1.00 96.37           C  
ATOM   3764 HG21 VAL A 239       8.057  -4.537  18.147  1.00 96.37           H  
ATOM   3765 HG22 VAL A 239       9.580  -4.837  17.281  1.00 96.37           H  
ATOM   3766 HG23 VAL A 239       8.061  -5.579  16.727  1.00 96.37           H  
ATOM   3767  N   VAL A 240       7.513  -0.401  15.826  1.00 96.53           N  
ATOM   3768  H   VAL A 240       6.737  -0.800  16.335  1.00 96.53           H  
ATOM   3769  CA  VAL A 240       7.216   0.639  14.835  1.00 96.53           C  
ATOM   3770  HA  VAL A 240       7.537   0.242  13.872  1.00 96.53           H  
ATOM   3771  C   VAL A 240       8.000   1.938  15.017  1.00 96.53           C  
ATOM   3772  CB  VAL A 240       5.705   0.866  14.699  1.00 96.53           C  
ATOM   3773  HB  VAL A 240       5.220  -0.109  14.656  1.00 96.53           H  
ATOM   3774  O   VAL A 240       8.261   2.634  14.040  1.00 96.53           O  
ATOM   3775  CG1 VAL A 240       5.106   1.644  15.872  1.00 96.53           C  
ATOM   3776 HG11 VAL A 240       4.043   1.807  15.694  1.00 96.53           H  
ATOM   3777 HG12 VAL A 240       5.212   1.045  16.776  1.00 96.53           H  
ATOM   3778 HG13 VAL A 240       5.600   2.606  16.007  1.00 96.53           H  
ATOM   3779  CG2 VAL A 240       5.411   1.576  13.380  1.00 96.53           C  
ATOM   3780 HG21 VAL A 240       5.688   2.628  13.434  1.00 96.53           H  
ATOM   3781 HG22 VAL A 240       5.955   1.099  12.565  1.00 96.53           H  
ATOM   3782 HG23 VAL A 240       4.349   1.492  13.148  1.00 96.53           H  
ATOM   3783  N   TYR A 241       8.473   2.265  16.227  1.00 96.32           N  
ATOM   3784  H   TYR A 241       8.252   1.678  17.019  1.00 96.32           H  
ATOM   3785  CA  TYR A 241       9.356   3.429  16.393  1.00 96.32           C  
ATOM   3786  HA  TYR A 241       8.834   4.319  16.043  1.00 96.32           H  
ATOM   3787  C   TYR A 241      10.631   3.299  15.566  1.00 96.32           C  
ATOM   3788  CB  TYR A 241       9.766   3.647  17.852  1.00 96.32           C  
ATOM   3789  HB2 TYR A 241      10.096   2.702  18.283  1.00 96.32           H  
ATOM   3790  HB3 TYR A 241      10.617   4.328  17.879  1.00 96.32           H  
ATOM   3791  O   TYR A 241      11.128   4.307  15.072  1.00 96.32           O  
ATOM   3792  CG  TYR A 241       8.680   4.249  18.705  1.00 96.32           C  
ATOM   3793  CD1 TYR A 241       8.508   5.645  18.806  1.00 96.32           C  
ATOM   3794  HD1 TYR A 241       9.164   6.308  18.262  1.00 96.32           H  
ATOM   3795  CD2 TYR A 241       7.830   3.388  19.402  1.00 96.32           C  
ATOM   3796  HD2 TYR A 241       7.976   2.321  19.321  1.00 96.32           H  
ATOM   3797  CE1 TYR A 241       7.466   6.168  19.605  1.00 96.32           C  
ATOM   3798  HE1 TYR A 241       7.315   7.235  19.681  1.00 96.32           H  
ATOM   3799  CE2 TYR A 241       6.782   3.900  20.178  1.00 96.32           C  
ATOM   3800  HE2 TYR A 241       6.119   3.217  20.687  1.00 96.32           H  
ATOM   3801  OH  TYR A 241       5.545   5.735  21.034  1.00 96.32           O  
ATOM   3802  HH  TYR A 241       5.002   4.979  21.268  1.00 96.32           H  
ATOM   3803  CZ  TYR A 241       6.587   5.288  20.281  1.00 96.32           C  
ATOM   3804  N   PHE A 242      11.163   2.085  15.408  1.00 96.59           N  
ATOM   3805  H   PHE A 242      10.663   1.285  15.769  1.00 96.59           H  
ATOM   3806  CA  PHE A 242      12.313   1.853  14.545  1.00 96.59           C  
ATOM   3807  HA  PHE A 242      12.975   2.718  14.582  1.00 96.59           H  
ATOM   3808  C   PHE A 242      11.886   1.692  13.087  1.00 96.59           C  
ATOM   3809  CB  PHE A 242      13.107   0.641  15.042  1.00 96.59           C  
ATOM   3810  HB2 PHE A 242      12.438  -0.213  15.144  1.00 96.59           H  
ATOM   3811  HB3 PHE A 242      13.514   0.863  16.029  1.00 96.59           H  
ATOM   3812  O   PHE A 242      12.386   2.419  12.228  1.00 96.59           O  
ATOM   3813  CG  PHE A 242      14.243   0.272  14.109  1.00 96.59           C  
ATOM   3814  CD1 PHE A 242      14.103  -0.814  13.225  1.00 96.59           C  
ATOM   3815  HD1 PHE A 242      13.196  -1.400  13.224  1.00 96.59           H  
ATOM   3816  CD2 PHE A 242      15.411   1.056  14.075  1.00 96.59           C  
ATOM   3817  HD2 PHE A 242      15.511   1.905  14.736  1.00 96.59           H  
ATOM   3818  CE1 PHE A 242      15.132  -1.120  12.318  1.00 96.59           C  
ATOM   3819  HE1 PHE A 242      15.011  -1.945  11.632  1.00 96.59           H  
ATOM   3820  CE2 PHE A 242      16.442   0.747  13.169  1.00 96.59           C  
ATOM   3821  HE2 PHE A 242      17.335   1.353  13.141  1.00 96.59           H  
ATOM   3822  CZ  PHE A 242      16.301  -0.340  12.289  1.00 96.59           C  
ATOM   3823  HZ  PHE A 242      17.083  -0.570  11.580  1.00 96.59           H  
ATOM   3824  N   SER A 243      10.966   0.769  12.802  1.00 96.37           N  
ATOM   3825  H   SER A 243      10.502   0.258  13.539  1.00 96.37           H  
ATOM   3826  CA  SER A 243      10.656   0.398  11.419  1.00 96.37           C  
ATOM   3827  HA  SER A 243      11.597   0.180  10.915  1.00 96.37           H  
ATOM   3828  C   SER A 243      10.007   1.532  10.621  1.00 96.37           C  
ATOM   3829  CB  SER A 243       9.833  -0.885  11.370  1.00 96.37           C  
ATOM   3830  HB2 SER A 243      10.438  -1.709  11.748  1.00 96.37           H  
ATOM   3831  HB3 SER A 243       9.559  -1.101  10.337  1.00 96.37           H  
ATOM   3832  O   SER A 243      10.387   1.712   9.468  1.00 96.37           O  
ATOM   3833  OG  SER A 243       8.679  -0.772  12.159  1.00 96.37           O  
ATOM   3834  HG  SER A 243       7.956  -0.800  11.528  1.00 96.37           H  
ATOM   3835  N   ALA A 244       9.188   2.389  11.242  1.00 95.85           N  
ATOM   3836  H   ALA A 244       8.855   2.160  12.168  1.00 95.85           H  
ATOM   3837  CA  ALA A 244       8.574   3.521  10.545  1.00 95.85           C  
ATOM   3838  HA  ALA A 244       8.354   3.213   9.523  1.00 95.85           H  
ATOM   3839  C   ALA A 244       9.485   4.756  10.450  1.00 95.85           C  
ATOM   3840  CB  ALA A 244       7.237   3.857  11.209  1.00 95.85           C  
ATOM   3841  HB1 ALA A 244       6.767   4.694  10.692  1.00 95.85           H  
ATOM   3842  HB2 ALA A 244       6.578   2.993  11.136  1.00 95.85           H  
ATOM   3843  HB3 ALA A 244       7.396   4.110  12.257  1.00 95.85           H  
ATOM   3844  O   ALA A 244       9.306   5.579   9.553  1.00 95.85           O  
ATOM   3845  N   THR A 245      10.473   4.926  11.340  1.00 96.24           N  
ATOM   3846  H   THR A 245      10.624   4.205  12.031  1.00 96.24           H  
ATOM   3847  CA  THR A 245      11.404   6.074  11.269  1.00 96.24           C  
ATOM   3848  HA  THR A 245      10.879   6.921  10.827  1.00 96.24           H  
ATOM   3849  C   THR A 245      12.613   5.801  10.380  1.00 96.24           C  
ATOM   3850  CB  THR A 245      11.896   6.549  12.640  1.00 96.24           C  
ATOM   3851  HB  THR A 245      12.571   7.389  12.480  1.00 96.24           H  
ATOM   3852  O   THR A 245      13.097   6.712   9.705  1.00 96.24           O  
ATOM   3853  CG2 THR A 245      10.761   7.031  13.539  1.00 96.24           C  
ATOM   3854 HG21 THR A 245      11.169   7.355  14.497  1.00 96.24           H  
ATOM   3855 HG22 THR A 245      10.251   7.870  13.066  1.00 96.24           H  
ATOM   3856 HG23 THR A 245      10.048   6.224  13.705  1.00 96.24           H  
ATOM   3857  OG1 THR A 245      12.615   5.541  13.301  1.00 96.24           O  
ATOM   3858  HG1 THR A 245      12.022   5.103  13.917  1.00 96.24           H  
ATOM   3859  N   TYR A 246      13.085   4.553  10.327  1.00 96.89           N  
ATOM   3860  H   TYR A 246      12.659   3.857  10.923  1.00 96.89           H  
ATOM   3861  CA  TYR A 246      14.261   4.158   9.555  1.00 96.89           C  
ATOM   3862  HA  TYR A 246      15.115   4.697   9.965  1.00 96.89           H  
ATOM   3863  C   TYR A 246      14.182   4.547   8.062  1.00 96.89           C  
ATOM   3864  CB  TYR A 246      14.523   2.660   9.780  1.00 96.89           C  
ATOM   3865  HB2 TYR A 246      13.648   2.062   9.526  1.00 96.89           H  
ATOM   3866  HB3 TYR A 246      14.699   2.502  10.844  1.00 96.89           H  
ATOM   3867  O   TYR A 246      15.158   5.113   7.552  1.00 96.89           O  
ATOM   3868  CG  TYR A 246      15.717   2.129   9.020  1.00 96.89           C  
ATOM   3869  CD1 TYR A 246      15.568   1.617   7.717  1.00 96.89           C  
ATOM   3870  HD1 TYR A 246      14.594   1.597   7.250  1.00 96.89           H  
ATOM   3871  CD2 TYR A 246      16.985   2.159   9.628  1.00 96.89           C  
ATOM   3872  HD2 TYR A 246      17.088   2.553  10.628  1.00 96.89           H  
ATOM   3873  CE1 TYR A 246      16.689   1.120   7.026  1.00 96.89           C  
ATOM   3874  HE1 TYR A 246      16.581   0.726   6.026  1.00 96.89           H  
ATOM   3875  CE2 TYR A 246      18.109   1.666   8.940  1.00 96.89           C  
ATOM   3876  HE2 TYR A 246      19.080   1.683   9.413  1.00 96.89           H  
ATOM   3877  OH  TYR A 246      19.044   0.649   6.982  1.00 96.89           O  
ATOM   3878  HH  TYR A 246      19.847   0.775   7.493  1.00 96.89           H  
ATOM   3879  CZ  TYR A 246      17.960   1.141   7.638  1.00 96.89           C  
ATOM   3880  N   PRO A 247      13.046   4.362   7.352  1.00 96.13           N  
ATOM   3881  CA  PRO A 247      12.918   4.768   5.958  1.00 96.13           C  
ATOM   3882  HA  PRO A 247      13.653   4.202   5.386  1.00 96.13           H  
ATOM   3883  C   PRO A 247      13.151   6.257   5.711  1.00 96.13           C  
ATOM   3884  CB  PRO A 247      11.506   4.363   5.529  1.00 96.13           C  
ATOM   3885  HB2 PRO A 247      10.798   5.162   5.748  1.00 96.13           H  
ATOM   3886  HB3 PRO A 247      11.471   4.101   4.472  1.00 96.13           H  
ATOM   3887  O   PRO A 247      13.708   6.612   4.678  1.00 96.13           O  
ATOM   3888  CG  PRO A 247      11.202   3.168   6.424  1.00 96.13           C  
ATOM   3889  HG2 PRO A 247      10.132   3.018   6.566  1.00 96.13           H  
ATOM   3890  HG3 PRO A 247      11.670   2.273   6.016  1.00 96.13           H  
ATOM   3891  CD  PRO A 247      11.887   3.565   7.724  1.00 96.13           C  
ATOM   3892  HD2 PRO A 247      12.184   2.656   8.248  1.00 96.13           H  
ATOM   3893  HD3 PRO A 247      11.205   4.158   8.333  1.00 96.13           H  
ATOM   3894  N   TYR A 248      12.800   7.136   6.653  1.00 96.77           N  
ATOM   3895  H   TYR A 248      12.384   6.799   7.510  1.00 96.77           H  
ATOM   3896  CA  TYR A 248      13.044   8.573   6.507  1.00 96.77           C  
ATOM   3897  HA  TYR A 248      12.633   8.908   5.554  1.00 96.77           H  
ATOM   3898  C   TYR A 248      14.530   8.904   6.506  1.00 96.77           C  
ATOM   3899  CB  TYR A 248      12.360   9.348   7.629  1.00 96.77           C  
ATOM   3900  HB2 TYR A 248      12.708  10.381   7.603  1.00 96.77           H  
ATOM   3901  HB3 TYR A 248      12.642   8.940   8.599  1.00 96.77           H  
ATOM   3902  O   TYR A 248      14.978   9.713   5.696  1.00 96.77           O  
ATOM   3903  CG  TYR A 248      10.862   9.356   7.493  1.00 96.77           C  
ATOM   3904  CD1 TYR A 248      10.252  10.351   6.710  1.00 96.77           C  
ATOM   3905  HD1 TYR A 248      10.851  11.104   6.220  1.00 96.77           H  
ATOM   3906  CD2 TYR A 248      10.088   8.369   8.127  1.00 96.77           C  
ATOM   3907  HD2 TYR A 248      10.564   7.591   8.705  1.00 96.77           H  
ATOM   3908  CE1 TYR A 248       8.856  10.380   6.593  1.00 96.77           C  
ATOM   3909  HE1 TYR A 248       8.375  11.165   6.029  1.00 96.77           H  
ATOM   3910  CE2 TYR A 248       8.690   8.385   8.000  1.00 96.77           C  
ATOM   3911  HE2 TYR A 248       8.097   7.622   8.482  1.00 96.77           H  
ATOM   3912  OH  TYR A 248       6.734   9.450   7.152  1.00 96.77           O  
ATOM   3913  HH  TYR A 248       6.335   8.723   7.635  1.00 96.77           H  
ATOM   3914  CZ  TYR A 248       8.078   9.401   7.241  1.00 96.77           C  
ATOM   3915  N   ILE A 249      15.304   8.250   7.375  1.00 97.29           N  
ATOM   3916  H   ILE A 249      14.870   7.569   7.983  1.00 97.29           H  
ATOM   3917  CA  ILE A 249      16.759   8.420   7.419  1.00 97.29           C  
ATOM   3918  HA  ILE A 249      16.983   9.476   7.567  1.00 97.29           H  
ATOM   3919  C   ILE A 249      17.353   8.004   6.069  1.00 97.29           C  
ATOM   3920  CB  ILE A 249      17.374   7.616   8.589  1.00 97.29           C  
ATOM   3921  HB  ILE A 249      17.207   6.554   8.409  1.00 97.29           H  
ATOM   3922  O   ILE A 249      18.155   8.738   5.490  1.00 97.29           O  
ATOM   3923  CG1 ILE A 249      16.713   7.995   9.937  1.00 97.29           C  
ATOM   3924 HG12 ILE A 249      16.888   9.051  10.145  1.00 97.29           H  
ATOM   3925 HG13 ILE A 249      15.636   7.841   9.869  1.00 97.29           H  
ATOM   3926  CG2 ILE A 249      18.895   7.861   8.654  1.00 97.29           C  
ATOM   3927 HG21 ILE A 249      19.094   8.897   8.927  1.00 97.29           H  
ATOM   3928 HG22 ILE A 249      19.352   7.201   9.391  1.00 97.29           H  
ATOM   3929 HG23 ILE A 249      19.370   7.658   7.694  1.00 97.29           H  
ATOM   3930  CD1 ILE A 249      17.196   7.163  11.131  1.00 97.29           C  
ATOM   3931 HD11 ILE A 249      18.234   7.396  11.367  1.00 97.29           H  
ATOM   3932 HD12 ILE A 249      16.583   7.398  12.002  1.00 97.29           H  
ATOM   3933 HD13 ILE A 249      17.098   6.101  10.907  1.00 97.29           H  
ATOM   3934  N   MET A 250      16.911   6.864   5.532  1.00 96.06           N  
ATOM   3935  H   MET A 250      16.234   6.319   6.048  1.00 96.06           H  
ATOM   3936  CA  MET A 250      17.376   6.366   4.237  1.00 96.06           C  
ATOM   3937  HA  MET A 250      18.466   6.348   4.242  1.00 96.06           H  
ATOM   3938  C   MET A 250      16.961   7.286   3.084  1.00 96.06           C  
ATOM   3939  CB  MET A 250      16.875   4.936   4.003  1.00 96.06           C  
ATOM   3940  HB2 MET A 250      15.785   4.928   4.018  1.00 96.06           H  
ATOM   3941  HB3 MET A 250      17.206   4.609   3.017  1.00 96.06           H  
ATOM   3942  O   MET A 250      17.804   7.635   2.261  1.00 96.06           O  
ATOM   3943  CG  MET A 250      17.390   3.929   5.040  1.00 96.06           C  
ATOM   3944  HG2 MET A 250      17.014   2.942   4.772  1.00 96.06           H  
ATOM   3945  HG3 MET A 250      16.981   4.172   6.020  1.00 96.06           H  
ATOM   3946  SD  MET A 250      19.193   3.803   5.162  1.00 96.06           S  
ATOM   3947  CE  MET A 250      19.470   4.657   6.732  1.00 96.06           C  
ATOM   3948  HE1 MET A 250      19.129   5.689   6.646  1.00 96.06           H  
ATOM   3949  HE2 MET A 250      18.911   4.158   7.523  1.00 96.06           H  
ATOM   3950  HE3 MET A 250      20.533   4.646   6.971  1.00 96.06           H  
ATOM   3951  N   LEU A 251      15.708   7.752   3.047  1.00 95.06           N  
ATOM   3952  H   LEU A 251      15.048   7.412   3.732  1.00 95.06           H  
ATOM   3953  CA  LEU A 251      15.231   8.696   2.032  1.00 95.06           C  
ATOM   3954  HA  LEU A 251      15.391   8.259   1.047  1.00 95.06           H  
ATOM   3955  C   LEU A 251      16.021  10.007   2.057  1.00 95.06           C  
ATOM   3956  CB  LEU A 251      13.731   8.990   2.225  1.00 95.06           C  
ATOM   3957  HB2 LEU A 251      13.486   9.888   1.658  1.00 95.06           H  
ATOM   3958  HB3 LEU A 251      13.549   9.202   3.278  1.00 95.06           H  
ATOM   3959  O   LEU A 251      16.353  10.520   0.995  1.00 95.06           O  
ATOM   3960  CG  LEU A 251      12.769   7.888   1.753  1.00 95.06           C  
ATOM   3961  HG  LEU A 251      13.028   6.941   2.225  1.00 95.06           H  
ATOM   3962  CD1 LEU A 251      11.340   8.256   2.158  1.00 95.06           C  
ATOM   3963 HD11 LEU A 251      11.042   9.196   1.693  1.00 95.06           H  
ATOM   3964 HD12 LEU A 251      10.656   7.466   1.847  1.00 95.06           H  
ATOM   3965 HD13 LEU A 251      11.281   8.351   3.242  1.00 95.06           H  
ATOM   3966  CD2 LEU A 251      12.795   7.718   0.229  1.00 95.06           C  
ATOM   3967 HD21 LEU A 251      13.776   7.366  -0.093  1.00 95.06           H  
ATOM   3968 HD22 LEU A 251      12.563   8.663  -0.262  1.00 95.06           H  
ATOM   3969 HD23 LEU A 251      12.059   6.969  -0.063  1.00 95.06           H  
ATOM   3970  N   ILE A 252      16.370  10.532   3.235  1.00 97.49           N  
ATOM   3971  H   ILE A 252      16.043  10.080   4.077  1.00 97.49           H  
ATOM   3972  CA  ILE A 252      17.186  11.749   3.359  1.00 97.49           C  
ATOM   3973  HA  ILE A 252      16.744  12.527   2.737  1.00 97.49           H  
ATOM   3974  C   ILE A 252      18.608  11.520   2.821  1.00 97.49           C  
ATOM   3975  CB  ILE A 252      17.176  12.251   4.823  1.00 97.49           C  
ATOM   3976  HB  ILE A 252      17.410  11.410   5.476  1.00 97.49           H  
ATOM   3977  O   ILE A 252      19.123  12.345   2.067  1.00 97.49           O  
ATOM   3978  CG1 ILE A 252      15.778  12.789   5.205  1.00 97.49           C  
ATOM   3979 HG12 ILE A 252      15.004  12.119   4.830  1.00 97.49           H  
ATOM   3980 HG13 ILE A 252      15.618  13.760   4.737  1.00 97.49           H  
ATOM   3981  CG2 ILE A 252      18.242  13.343   5.046  1.00 97.49           C  
ATOM   3982 HG21 ILE A 252      18.449  13.870   4.115  1.00 97.49           H  
ATOM   3983 HG22 ILE A 252      17.913  14.085   5.774  1.00 97.49           H  
ATOM   3984 HG23 ILE A 252      19.159  12.885   5.418  1.00 97.49           H  
ATOM   3985  CD1 ILE A 252      15.579  12.917   6.724  1.00 97.49           C  
ATOM   3986 HD11 ILE A 252      14.555  13.229   6.927  1.00 97.49           H  
ATOM   3987 HD12 ILE A 252      15.754  11.954   7.204  1.00 97.49           H  
ATOM   3988 HD13 ILE A 252      16.258  13.658   7.149  1.00 97.49           H  
ATOM   3989  N   ILE A 253      19.241  10.388   3.140  1.00 96.83           N  
ATOM   3990  H   ILE A 253      18.782   9.739   3.763  1.00 96.83           H  
ATOM   3991  CA  ILE A 253      20.570  10.045   2.606  1.00 96.83           C  
ATOM   3992  HA  ILE A 253      21.257  10.863   2.823  1.00 96.83           H  
ATOM   3993  C   ILE A 253      20.519   9.902   1.076  1.00 96.83           C  
ATOM   3994  CB  ILE A 253      21.104   8.767   3.294  1.00 96.83           C  
ATOM   3995  HB  ILE A 253      20.335   7.996   3.238  1.00 96.83           H  
ATOM   3996  O   ILE A 253      21.345  10.478   0.361  1.00 96.83           O  
ATOM   3997  CG1 ILE A 253      21.416   9.049   4.782  1.00 96.83           C  
ATOM   3998 HG12 ILE A 253      20.588   9.593   5.237  1.00 96.83           H  
ATOM   3999 HG13 ILE A 253      22.301   9.680   4.856  1.00 96.83           H  
ATOM   4000  CG2 ILE A 253      22.364   8.241   2.581  1.00 96.83           C  
ATOM   4001 HG21 ILE A 253      23.113   9.030   2.507  1.00 96.83           H  
ATOM   4002 HG22 ILE A 253      22.104   7.886   1.584  1.00 96.83           H  
ATOM   4003 HG23 ILE A 253      22.789   7.395   3.120  1.00 96.83           H  
ATOM   4004  CD1 ILE A 253      21.636   7.777   5.612  1.00 96.83           C  
ATOM   4005 HD11 ILE A 253      22.552   7.269   5.312  1.00 96.83           H  
ATOM   4006 HD12 ILE A 253      21.721   8.046   6.664  1.00 96.83           H  
ATOM   4007 HD13 ILE A 253      20.788   7.103   5.487  1.00 96.83           H  
ATOM   4008  N   LEU A 254      19.527   9.168   0.563  1.00 93.77           N  
ATOM   4009  H   LEU A 254      18.881   8.728   1.202  1.00 93.77           H  
ATOM   4010  CA  LEU A 254      19.327   8.966  -0.871  1.00 93.77           C  
ATOM   4011  HA  LEU A 254      20.268   8.638  -1.314  1.00 93.77           H  
ATOM   4012  C   LEU A 254      18.948  10.260  -1.593  1.00 93.77           C  
ATOM   4013  CB  LEU A 254      18.255   7.889  -1.102  1.00 93.77           C  
ATOM   4014  HB2 LEU A 254      17.355   8.168  -0.554  1.00 93.77           H  
ATOM   4015  HB3 LEU A 254      18.008   7.880  -2.164  1.00 93.77           H  
ATOM   4016  O   LEU A 254      19.345  10.434  -2.740  1.00 93.77           O  
ATOM   4017  CG  LEU A 254      18.666   6.462  -0.698  1.00 93.77           C  
ATOM   4018  HG  LEU A 254      18.876   6.415   0.370  1.00 93.77           H  
ATOM   4019  CD1 LEU A 254      17.509   5.510  -1.003  1.00 93.77           C  
ATOM   4020 HD11 LEU A 254      16.635   5.805  -0.422  1.00 93.77           H  
ATOM   4021 HD12 LEU A 254      17.265   5.532  -2.065  1.00 93.77           H  
ATOM   4022 HD13 LEU A 254      17.786   4.497  -0.712  1.00 93.77           H  
ATOM   4023  CD2 LEU A 254      19.922   6.000  -1.439  1.00 93.77           C  
ATOM   4024 HD21 LEU A 254      20.793   6.504  -1.019  1.00 93.77           H  
ATOM   4025 HD22 LEU A 254      19.849   6.235  -2.500  1.00 93.77           H  
ATOM   4026 HD23 LEU A 254      20.057   4.926  -1.308  1.00 93.77           H  
ATOM   4027  N   PHE A 255      18.248  11.181  -0.931  1.00 96.19           N  
ATOM   4028  H   PHE A 255      17.878  10.941  -0.022  1.00 96.19           H  
ATOM   4029  CA  PHE A 255      17.940  12.506  -1.458  1.00 96.19           C  
ATOM   4030  HA  PHE A 255      17.390  12.400  -2.393  1.00 96.19           H  
ATOM   4031  C   PHE A 255      19.221  13.277  -1.768  1.00 96.19           C  
ATOM   4032  CB  PHE A 255      17.074  13.288  -0.459  1.00 96.19           C  
ATOM   4033  HB2 PHE A 255      17.570  13.318   0.512  1.00 96.19           H  
ATOM   4034  HB3 PHE A 255      16.121  12.784  -0.301  1.00 96.19           H  
ATOM   4035  O   PHE A 255      19.440  13.656  -2.916  1.00 96.19           O  
ATOM   4036  CG  PHE A 255      16.806  14.710  -0.887  1.00 96.19           C  
ATOM   4037  CD1 PHE A 255      17.507  15.768  -0.276  1.00 96.19           C  
ATOM   4038  HD1 PHE A 255      18.224  15.568   0.506  1.00 96.19           H  
ATOM   4039  CD2 PHE A 255      15.880  14.975  -1.912  1.00 96.19           C  
ATOM   4040  HD2 PHE A 255      15.343  14.164  -2.381  1.00 96.19           H  
ATOM   4041  CE1 PHE A 255      17.277  17.090  -0.689  1.00 96.19           C  
ATOM   4042  HE1 PHE A 255      17.815  17.901  -0.220  1.00 96.19           H  
ATOM   4043  CE2 PHE A 255      15.650  16.299  -2.321  1.00 96.19           C  
ATOM   4044  HE2 PHE A 255      14.939  16.507  -3.106  1.00 96.19           H  
ATOM   4045  CZ  PHE A 255      16.348  17.356  -1.709  1.00 96.19           C  
ATOM   4046  HZ  PHE A 255      16.168  18.373  -2.024  1.00 96.19           H  
ATOM   4047  N   PHE A 256      20.104  13.456  -0.779  1.00 97.17           N  
ATOM   4048  H   PHE A 256      19.880  13.106   0.142  1.00 97.17           H  
ATOM   4049  CA  PHE A 256      21.355  14.191  -0.984  1.00 97.17           C  
ATOM   4050  HA  PHE A 256      21.117  15.178  -1.381  1.00 97.17           H  
ATOM   4051  C   PHE A 256      22.260  13.508  -2.007  1.00 97.17           C  
ATOM   4052  CB  PHE A 256      22.089  14.373   0.346  1.00 97.17           C  
ATOM   4053  HB2 PHE A 256      22.164  13.411   0.854  1.00 97.17           H  
ATOM   4054  HB3 PHE A 256      23.103  14.717   0.141  1.00 97.17           H  
ATOM   4055  O   PHE A 256      22.901  14.182  -2.819  1.00 97.17           O  
ATOM   4056  CG  PHE A 256      21.437  15.393   1.254  1.00 97.17           C  
ATOM   4057  CD1 PHE A 256      21.391  16.746   0.867  1.00 97.17           C  
ATOM   4058  HD1 PHE A 256      21.823  17.056  -0.073  1.00 97.17           H  
ATOM   4059  CD2 PHE A 256      20.887  15.000   2.487  1.00 97.17           C  
ATOM   4060  HD2 PHE A 256      20.931  13.967   2.798  1.00 97.17           H  
ATOM   4061  CE1 PHE A 256      20.785  17.699   1.703  1.00 97.17           C  
ATOM   4062  HE1 PHE A 256      20.750  18.736   1.404  1.00 97.17           H  
ATOM   4063  CE2 PHE A 256      20.288  15.956   3.325  1.00 97.17           C  
ATOM   4064  HE2 PHE A 256      19.879  15.659   4.280  1.00 97.17           H  
ATOM   4065  CZ  PHE A 256      20.231  17.303   2.931  1.00 97.17           C  
ATOM   4066  HZ  PHE A 256      19.769  18.035   3.578  1.00 97.17           H  
ATOM   4067  N   ARG A 257      22.286  12.169  -2.027  1.00 94.41           N  
ATOM   4068  H   ARG A 257      21.770  11.655  -1.327  1.00 94.41           H  
ATOM   4069  CA  ARG A 257      23.022  11.459  -3.071  1.00 94.41           C  
ATOM   4070  HA  ARG A 257      24.012  11.914  -3.099  1.00 94.41           H  
ATOM   4071  C   ARG A 257      22.409  11.684  -4.448  1.00 94.41           C  
ATOM   4072  CB  ARG A 257      23.154   9.962  -2.748  1.00 94.41           C  
ATOM   4073  HB2 ARG A 257      22.162   9.516  -2.678  1.00 94.41           H  
ATOM   4074  HB3 ARG A 257      23.642   9.857  -1.779  1.00 94.41           H  
ATOM   4075  O   ARG A 257      23.152  11.955  -5.379  1.00 94.41           O  
ATOM   4076  CG  ARG A 257      23.966   9.198  -3.816  1.00 94.41           C  
ATOM   4077  HG2 ARG A 257      24.060   8.154  -3.518  1.00 94.41           H  
ATOM   4078  HG3 ARG A 257      23.433   9.222  -4.767  1.00 94.41           H  
ATOM   4079  CD  ARG A 257      25.365   9.805  -4.000  1.00 94.41           C  
ATOM   4080  HD2 ARG A 257      25.920   9.715  -3.067  1.00 94.41           H  
ATOM   4081  HD3 ARG A 257      25.257  10.865  -4.233  1.00 94.41           H  
ATOM   4082  NE  ARG A 257      26.123   9.174  -5.092  1.00 94.41           N  
ATOM   4083  HE  ARG A 257      25.978   8.185  -5.232  1.00 94.41           H  
ATOM   4084  NH1 ARG A 257      27.234  11.082  -5.764  1.00 94.41           N  
ATOM   4085 HH11 ARG A 257      26.645  11.639  -5.162  1.00 94.41           H  
ATOM   4086 HH12 ARG A 257      27.842  11.562  -6.413  1.00 94.41           H  
ATOM   4087  NH2 ARG A 257      27.613   9.167  -6.819  1.00 94.41           N  
ATOM   4088 HH21 ARG A 257      27.354   8.213  -7.028  1.00 94.41           H  
ATOM   4089 HH22 ARG A 257      28.207   9.682  -7.453  1.00 94.41           H  
ATOM   4090  CZ  ARG A 257      26.984   9.806  -5.875  1.00 94.41           C  
ATOM   4091  N   GLY A 258      21.093  11.583  -4.575  1.00 95.10           N  
ATOM   4092  H   GLY A 258      20.547  11.362  -3.755  1.00 95.10           H  
ATOM   4093  CA  GLY A 258      20.375  11.699  -5.837  1.00 95.10           C  
ATOM   4094  HA2 GLY A 258      20.751  10.961  -6.546  1.00 95.10           H  
ATOM   4095  HA3 GLY A 258      19.326  11.482  -5.638  1.00 95.10           H  
ATOM   4096  C   GLY A 258      20.485  13.088  -6.462  1.00 95.10           C  
ATOM   4097  O   GLY A 258      20.861  13.209  -7.623  1.00 95.10           O  
ATOM   4098  N   VAL A 259      20.259  14.155  -5.687  1.00 97.02           N  
ATOM   4099  H   VAL A 259      19.953  14.000  -4.738  1.00 97.02           H  
ATOM   4100  CA  VAL A 259      20.306  15.540  -6.202  1.00 97.02           C  
ATOM   4101  HA  VAL A 259      19.715  15.572  -7.118  1.00 97.02           H  
ATOM   4102  C   VAL A 259      21.709  16.012  -6.594  1.00 97.02           C  
ATOM   4103  CB  VAL A 259      19.678  16.550  -5.222  1.00 97.02           C  
ATOM   4104  HB  VAL A 259      19.666  17.526  -5.708  1.00 97.02           H  
ATOM   4105  O   VAL A 259      21.840  17.001  -7.310  1.00 97.02           O  
ATOM   4106  CG1 VAL A 259      18.219  16.200  -4.911  1.00 97.02           C  
ATOM   4107 HG11 VAL A 259      17.771  16.998  -4.319  1.00 97.02           H  
ATOM   4108 HG12 VAL A 259      17.660  16.093  -5.840  1.00 97.02           H  
ATOM   4109 HG13 VAL A 259      18.151  15.268  -4.349  1.00 97.02           H  
ATOM   4110  CG2 VAL A 259      20.476  16.697  -3.920  1.00 97.02           C  
ATOM   4111 HG21 VAL A 259      20.670  15.718  -3.482  1.00 97.02           H  
ATOM   4112 HG22 VAL A 259      19.917  17.305  -3.209  1.00 97.02           H  
ATOM   4113 HG23 VAL A 259      21.428  17.188  -4.122  1.00 97.02           H  
ATOM   4114  N   THR A 260      22.759  15.321  -6.140  1.00 96.00           N  
ATOM   4115  H   THR A 260      22.578  14.501  -5.579  1.00 96.00           H  
ATOM   4116  CA  THR A 260      24.156  15.623  -6.498  1.00 96.00           C  
ATOM   4117  HA  THR A 260      24.222  16.678  -6.761  1.00 96.00           H  
ATOM   4118  C   THR A 260      24.639  14.871  -7.742  1.00 96.00           C  
ATOM   4119  CB  THR A 260      25.117  15.401  -5.315  1.00 96.00           C  
ATOM   4120  HB  THR A 260      26.141  15.543  -5.659  1.00 96.00           H  
ATOM   4121  O   THR A 260      25.787  15.043  -8.151  1.00 96.00           O  
ATOM   4122  CG2 THR A 260      24.861  16.398  -4.185  1.00 96.00           C  
ATOM   4123 HG21 THR A 260      23.825  16.348  -3.851  1.00 96.00           H  
ATOM   4124 HG22 THR A 260      25.524  16.180  -3.347  1.00 96.00           H  
ATOM   4125 HG23 THR A 260      25.066  17.407  -4.541  1.00 96.00           H  
ATOM   4126  OG1 THR A 260      25.011  14.109  -4.757  1.00 96.00           O  
ATOM   4127  HG1 THR A 260      24.254  14.135  -4.166  1.00 96.00           H  
ATOM   4128  N   LEU A 261      23.792  14.039  -8.359  1.00 95.23           N  
ATOM   4129  H   LEU A 261      22.847  13.959  -8.011  1.00 95.23           H  
ATOM   4130  CA  LEU A 261      24.127  13.303  -9.577  1.00 95.23           C  
ATOM   4131  HA  LEU A 261      25.191  13.067  -9.537  1.00 95.23           H  
ATOM   4132  C   LEU A 261      23.894  14.139 -10.846  1.00 95.23           C  
ATOM   4133  CB  LEU A 261      23.328  11.991  -9.639  1.00 95.23           C  
ATOM   4134  HB2 LEU A 261      23.479  11.530 -10.615  1.00 95.23           H  
ATOM   4135  HB3 LEU A 261      22.268  12.225  -9.549  1.00 95.23           H  
ATOM   4136  O   LEU A 261      22.965  14.949 -10.898  1.00 95.23           O  
ATOM   4137  CG  LEU A 261      23.726  10.979  -8.560  1.00 95.23           C  
ATOM   4138  HG  LEU A 261      23.761  11.486  -7.596  1.00 95.23           H  
ATOM   4139  CD1 LEU A 261      22.717   9.835  -8.470  1.00 95.23           C  
ATOM   4140 HD11 LEU A 261      21.710  10.245  -8.399  1.00 95.23           H  
ATOM   4141 HD12 LEU A 261      22.916   9.232  -7.583  1.00 95.23           H  
ATOM   4142 HD13 LEU A 261      22.775   9.214  -9.364  1.00 95.23           H  
ATOM   4143  CD2 LEU A 261      25.111  10.392  -8.826  1.00 95.23           C  
ATOM   4144 HD21 LEU A 261      25.868  11.176  -8.798  1.00 95.23           H  
ATOM   4145 HD22 LEU A 261      25.122   9.896  -9.797  1.00 95.23           H  
ATOM   4146 HD23 LEU A 261      25.320   9.665  -8.041  1.00 95.23           H  
ATOM   4147  N   PRO A 262      24.694  13.928 -11.908  1.00 94.93           N  
ATOM   4148  CA  PRO A 262      24.422  14.540 -13.207  1.00 94.93           C  
ATOM   4149  HA  PRO A 262      24.358  15.623 -13.106  1.00 94.93           H  
ATOM   4150  C   PRO A 262      23.098  14.007 -13.773  1.00 94.93           C  
ATOM   4151  CB  PRO A 262      25.622  14.173 -14.082  1.00 94.93           C  
ATOM   4152  HB2 PRO A 262      25.354  14.082 -15.134  1.00 94.93           H  
ATOM   4153  HB3 PRO A 262      26.403  14.923 -13.957  1.00 94.93           H  
ATOM   4154  O   PRO A 262      22.767  12.847 -13.566  1.00 94.93           O  
ATOM   4155  CG  PRO A 262      26.100  12.843 -13.499  1.00 94.93           C  
ATOM   4156  HG2 PRO A 262      25.514  12.029 -13.926  1.00 94.93           H  
ATOM   4157  HG3 PRO A 262      27.162  12.680 -13.683  1.00 94.93           H  
ATOM   4158  CD  PRO A 262      25.801  12.983 -12.007  1.00 94.93           C  
ATOM   4159  HD2 PRO A 262      25.542  12.010 -11.589  1.00 94.93           H  
ATOM   4160  HD3 PRO A 262      26.670  13.395 -11.494  1.00 94.93           H  
ATOM   4161  N   GLY A 263      22.317  14.830 -14.472  1.00 94.59           N  
ATOM   4162  H   GLY A 263      22.613  15.780 -14.646  1.00 94.59           H  
ATOM   4163  CA  GLY A 263      21.002  14.414 -14.985  1.00 94.59           C  
ATOM   4164  HA2 GLY A 263      21.066  13.375 -15.311  1.00 94.59           H  
ATOM   4165  HA3 GLY A 263      20.748  15.009 -15.862  1.00 94.59           H  
ATOM   4166  C   GLY A 263      19.852  14.470 -13.967  1.00 94.59           C  
ATOM   4167  O   GLY A 263      18.683  14.339 -14.332  1.00 94.59           O  
ATOM   4168  N   ALA A 264      20.148  14.663 -12.674  1.00 96.26           N  
ATOM   4169  H   ALA A 264      21.117  14.690 -12.392  1.00 96.26           H  
ATOM   4170  CA  ALA A 264      19.126  14.676 -11.626  1.00 96.26           C  
ATOM   4171  HA  ALA A 264      18.591  13.727 -11.649  1.00 96.26           H  
ATOM   4172  C   ALA A 264      18.090  15.792 -11.822  1.00 96.26           C  
ATOM   4173  CB  ALA A 264      19.829  14.820 -10.273  1.00 96.26           C  
ATOM   4174  HB1 ALA A 264      20.418  15.736 -10.241  1.00 96.26           H  
ATOM   4175  HB2 ALA A 264      19.087  14.848  -9.475  1.00 96.26           H  
ATOM   4176  HB3 ALA A 264      20.485  13.964 -10.115  1.00 96.26           H  
ATOM   4177  O   ALA A 264      16.904  15.610 -11.541  1.00 96.26           O  
ATOM   4178  N   LYS A 265      18.530  16.945 -12.340  1.00 97.15           N  
ATOM   4179  H   LYS A 265      19.495  16.977 -12.638  1.00 97.15           H  
ATOM   4180  CA  LYS A 265      17.671  18.103 -12.604  1.00 97.15           C  
ATOM   4181  HA  LYS A 265      17.158  18.378 -11.683  1.00 97.15           H  
ATOM   4182  C   LYS A 265      16.590  17.775 -13.632  1.00 97.15           C  
ATOM   4183  CB  LYS A 265      18.550  19.272 -13.068  1.00 97.15           C  
ATOM   4184  HB2 LYS A 265      19.307  19.469 -12.309  1.00 97.15           H  
ATOM   4185  HB3 LYS A 265      19.054  18.993 -13.994  1.00 97.15           H  
ATOM   4186  O   LYS A 265      15.443  18.156 -13.434  1.00 97.15           O  
ATOM   4187  CG  LYS A 265      17.730  20.548 -13.301  1.00 97.15           C  
ATOM   4188  HG2 LYS A 265      16.960  20.361 -14.050  1.00 97.15           H  
ATOM   4189  HG3 LYS A 265      17.254  20.852 -12.368  1.00 97.15           H  
ATOM   4190  CD  LYS A 265      18.631  21.673 -13.811  1.00 97.15           C  
ATOM   4191  HD2 LYS A 265      19.136  21.333 -14.715  1.00 97.15           H  
ATOM   4192  HD3 LYS A 265      19.377  21.912 -13.053  1.00 97.15           H  
ATOM   4193  CE  LYS A 265      17.783  22.906 -14.129  1.00 97.15           C  
ATOM   4194  HE2 LYS A 265      17.006  22.610 -14.833  1.00 97.15           H  
ATOM   4195  HE3 LYS A 265      17.299  23.246 -13.214  1.00 97.15           H  
ATOM   4196  NZ  LYS A 265      18.614  23.983 -14.717  1.00 97.15           N  
ATOM   4197  HZ1 LYS A 265      19.340  24.261 -14.073  1.00 97.15           H  
ATOM   4198  HZ2 LYS A 265      18.048  24.788 -14.946  1.00 97.15           H  
ATOM   4199  HZ3 LYS A 265      19.053  23.649 -15.563  1.00 97.15           H  
ATOM   4200  N   GLU A 266      16.937  17.074 -14.703  1.00 94.93           N  
ATOM   4201  H   GLU A 266      17.909  16.822 -14.818  1.00 94.93           H  
ATOM   4202  CA  GLU A 266      16.027  16.692 -15.780  1.00 94.93           C  
ATOM   4203  HA  GLU A 266      15.543  17.580 -16.186  1.00 94.93           H  
ATOM   4204  C   GLU A 266      14.922  15.773 -15.249  1.00 94.93           C  
ATOM   4205  CB  GLU A 266      16.812  15.999 -16.911  1.00 94.93           C  
ATOM   4206  HB2 GLU A 266      16.084  15.616 -17.626  1.00 94.93           H  
ATOM   4207  HB3 GLU A 266      17.361  15.144 -16.517  1.00 94.93           H  
ATOM   4208  O   GLU A 266      13.745  15.990 -15.536  1.00 94.93           O  
ATOM   4209  CG  GLU A 266      17.769  16.909 -17.705  1.00 94.93           C  
ATOM   4210  HG2 GLU A 266      17.192  17.751 -18.087  1.00 94.93           H  
ATOM   4211  HG3 GLU A 266      18.126  16.344 -18.567  1.00 94.93           H  
ATOM   4212  CD  GLU A 266      18.997  17.441 -16.938  1.00 94.93           C  
ATOM   4213  OE1 GLU A 266      19.544  18.475 -17.376  1.00 94.93           O  
ATOM   4214  OE2 GLU A 266      19.372  16.875 -15.886  1.00 94.93           O  
ATOM   4215  N   GLY A 267      15.290  14.800 -14.408  1.00 94.95           N  
ATOM   4216  H   GLY A 267      16.276  14.693 -14.216  1.00 94.95           H  
ATOM   4217  CA  GLY A 267      14.339  13.924 -13.727  1.00 94.95           C  
ATOM   4218  HA2 GLY A 267      13.742  13.369 -14.451  1.00 94.95           H  
ATOM   4219  HA3 GLY A 267      14.907  13.207 -13.134  1.00 94.95           H  
ATOM   4220  C   GLY A 267      13.393  14.685 -12.797  1.00 94.95           C  
ATOM   4221  O   GLY A 267      12.177  14.519 -12.878  1.00 94.95           O  
ATOM   4222  N   ILE A 268      13.931  15.569 -11.950  1.00 96.56           N  
ATOM   4223  H   ILE A 268      14.937  15.651 -11.919  1.00 96.56           H  
ATOM   4224  CA  ILE A 268      13.119  16.397 -11.043  1.00 96.56           C  
ATOM   4225  HA  ILE A 268      12.488  15.738 -10.447  1.00 96.56           H  
ATOM   4226  C   ILE A 268      12.177  17.313 -11.830  1.00 96.56           C  
ATOM   4227  CB  ILE A 268      14.023  17.200 -10.081  1.00 96.56           C  
ATOM   4228  HB  ILE A 268      14.782  17.715 -10.670  1.00 96.56           H  
ATOM   4229  O   ILE A 268      11.013  17.441 -11.461  1.00 96.56           O  
ATOM   4230  CG1 ILE A 268      14.723  16.240  -9.093  1.00 96.56           C  
ATOM   4231 HG12 ILE A 268      15.143  15.393  -9.636  1.00 96.56           H  
ATOM   4232 HG13 ILE A 268      13.994  15.843  -8.387  1.00 96.56           H  
ATOM   4233  CG2 ILE A 268      13.214  18.259  -9.302  1.00 96.56           C  
ATOM   4234 HG21 ILE A 268      12.379  17.784  -8.787  1.00 96.56           H  
ATOM   4235 HG22 ILE A 268      13.844  18.771  -8.574  1.00 96.56           H  
ATOM   4236 HG23 ILE A 268      12.828  19.017  -9.982  1.00 96.56           H  
ATOM   4237  CD1 ILE A 268      15.871  16.898  -8.318  1.00 96.56           C  
ATOM   4238 HD11 ILE A 268      16.567  17.369  -9.011  1.00 96.56           H  
ATOM   4239 HD12 ILE A 268      16.404  16.129  -7.758  1.00 96.56           H  
ATOM   4240 HD13 ILE A 268      15.492  17.637  -7.613  1.00 96.56           H  
ATOM   4241  N   LEU A 269      12.645  17.923 -12.923  1.00 96.31           N  
ATOM   4242  H   LEU A 269      13.611  17.778 -13.181  1.00 96.31           H  
ATOM   4243  CA  LEU A 269      11.805  18.748 -13.791  1.00 96.31           C  
ATOM   4244  HA  LEU A 269      11.320  19.515 -13.187  1.00 96.31           H  
ATOM   4245  C   LEU A 269      10.669  17.928 -14.407  1.00 96.31           C  
ATOM   4246  CB  LEU A 269      12.655  19.431 -14.873  1.00 96.31           C  
ATOM   4247  HB2 LEU A 269      13.319  18.690 -15.318  1.00 96.31           H  
ATOM   4248  HB3 LEU A 269      11.990  19.792 -15.658  1.00 96.31           H  
ATOM   4249  O   LEU A 269       9.523  18.356 -14.338  1.00 96.31           O  
ATOM   4250  CG  LEU A 269      13.486  20.623 -14.364  1.00 96.31           C  
ATOM   4251  HG  LEU A 269      14.107  20.321 -13.521  1.00 96.31           H  
ATOM   4252  CD1 LEU A 269      14.396  21.119 -15.489  1.00 96.31           C  
ATOM   4253 HD11 LEU A 269      13.795  21.412 -16.350  1.00 96.31           H  
ATOM   4254 HD12 LEU A 269      14.978  21.974 -15.144  1.00 96.31           H  
ATOM   4255 HD13 LEU A 269      15.073  20.317 -15.784  1.00 96.31           H  
ATOM   4256  CD2 LEU A 269      12.614  21.801 -13.916  1.00 96.31           C  
ATOM   4257 HD21 LEU A 269      12.036  21.524 -13.034  1.00 96.31           H  
ATOM   4258 HD22 LEU A 269      13.242  22.653 -13.655  1.00 96.31           H  
ATOM   4259 HD23 LEU A 269      11.930  22.082 -14.716  1.00 96.31           H  
ATOM   4260  N   PHE A 270      10.946  16.726 -14.915  1.00 93.92           N  
ATOM   4261  H   PHE A 270      11.907  16.414 -14.945  1.00 93.92           H  
ATOM   4262  CA  PHE A 270       9.902  15.831 -15.423  1.00 93.92           C  
ATOM   4263  HA  PHE A 270       9.394  16.317 -16.255  1.00 93.92           H  
ATOM   4264  C   PHE A 270       8.829  15.517 -14.366  1.00 93.92           C  
ATOM   4265  CB  PHE A 270      10.570  14.553 -15.938  1.00 93.92           C  
ATOM   4266  HB2 PHE A 270      11.138  14.088 -15.133  1.00 93.92           H  
ATOM   4267  HB3 PHE A 270      11.276  14.826 -16.723  1.00 93.92           H  
ATOM   4268  O   PHE A 270       7.644  15.457 -14.682  1.00 93.92           O  
ATOM   4269  CG  PHE A 270       9.600  13.532 -16.492  1.00 93.92           C  
ATOM   4270  CD1 PHE A 270       9.036  12.564 -15.643  1.00 93.92           C  
ATOM   4271  HD1 PHE A 270       9.279  12.569 -14.590  1.00 93.92           H  
ATOM   4272  CD2 PHE A 270       9.252  13.557 -17.853  1.00 93.92           C  
ATOM   4273  HD2 PHE A 270       9.673  14.308 -18.505  1.00 93.92           H  
ATOM   4274  CE1 PHE A 270       8.148  11.605 -16.159  1.00 93.92           C  
ATOM   4275  HE1 PHE A 270       7.730  10.848 -15.512  1.00 93.92           H  
ATOM   4276  CE2 PHE A 270       8.346  12.612 -18.365  1.00 93.92           C  
ATOM   4277  HE2 PHE A 270       8.070  12.636 -19.409  1.00 93.92           H  
ATOM   4278  CZ  PHE A 270       7.796  11.634 -17.518  1.00 93.92           C  
ATOM   4279  HZ  PHE A 270       7.098  10.908 -17.909  1.00 93.92           H  
ATOM   4280  N   TYR A 271       9.231  15.366 -13.104  1.00 94.82           N  
ATOM   4281  H   TYR A 271      10.223  15.387 -12.918  1.00 94.82           H  
ATOM   4282  CA  TYR A 271       8.321  15.110 -11.991  1.00 94.82           C  
ATOM   4283  HA  TYR A 271       7.634  14.313 -12.278  1.00 94.82           H  
ATOM   4284  C   TYR A 271       7.457  16.322 -11.603  1.00 94.82           C  
ATOM   4285  CB  TYR A 271       9.167  14.612 -10.817  1.00 94.82           C  
ATOM   4286  HB2 TYR A 271      10.016  15.280 -10.675  1.00 94.82           H  
ATOM   4287  HB3 TYR A 271       9.570  13.639 -11.096  1.00 94.82           H  
ATOM   4288  O   TYR A 271       6.268  16.161 -11.332  1.00 94.82           O  
ATOM   4289  CG  TYR A 271       8.437  14.476  -9.500  1.00 94.82           C  
ATOM   4290  CD1 TYR A 271       8.878  15.216  -8.386  1.00 94.82           C  
ATOM   4291  HD1 TYR A 271       9.739  15.863  -8.473  1.00 94.82           H  
ATOM   4292  CD2 TYR A 271       7.330  13.612  -9.385  1.00 94.82           C  
ATOM   4293  HD2 TYR A 271       7.003  13.038 -10.240  1.00 94.82           H  
ATOM   4294  CE1 TYR A 271       8.203  15.115  -7.160  1.00 94.82           C  
ATOM   4295  HE1 TYR A 271       8.543  15.681  -6.306  1.00 94.82           H  
ATOM   4296  CE2 TYR A 271       6.654  13.504  -8.156  1.00 94.82           C  
ATOM   4297  HE2 TYR A 271       5.821  12.828  -8.032  1.00 94.82           H  
ATOM   4298  OH  TYR A 271       6.458  14.152  -5.865  1.00 94.82           O  
ATOM   4299  HH  TYR A 271       6.999  14.522  -5.163  1.00 94.82           H  
ATOM   4300  CZ  TYR A 271       7.083  14.270  -7.055  1.00 94.82           C  
ATOM   4301  N   ILE A 272       8.020  17.535 -11.572  1.00 95.21           N  
ATOM   4302  H   ILE A 272       9.005  17.603 -11.788  1.00 95.21           H  
ATOM   4303  CA  ILE A 272       7.314  18.721 -11.051  1.00 95.21           C  
ATOM   4304  HA  ILE A 272       6.503  18.375 -10.410  1.00 95.21           H  
ATOM   4305  C   ILE A 272       6.644  19.575 -12.129  1.00 95.21           C  
ATOM   4306  CB  ILE A 272       8.226  19.586 -10.154  1.00 95.21           C  
ATOM   4307  HB  ILE A 272       7.595  20.352  -9.702  1.00 95.21           H  
ATOM   4308  O   ILE A 272       5.706  20.306 -11.814  1.00 95.21           O  
ATOM   4309  CG1 ILE A 272       9.313  20.317 -10.975  1.00 95.21           C  
ATOM   4310 HG12 ILE A 272       9.876  19.595 -11.566  1.00 95.21           H  
ATOM   4311 HG13 ILE A 272       8.831  21.004 -11.670  1.00 95.21           H  
ATOM   4312  CG2 ILE A 272       8.794  18.743  -8.999  1.00 95.21           C  
ATOM   4313 HG21 ILE A 272       9.221  19.394  -8.236  1.00 95.21           H  
ATOM   4314 HG22 ILE A 272       7.999  18.154  -8.542  1.00 95.21           H  
ATOM   4315 HG23 ILE A 272       9.568  18.071  -9.369  1.00 95.21           H  
ATOM   4316  CD1 ILE A 272      10.299  21.140 -10.141  1.00 95.21           C  
ATOM   4317 HD11 ILE A 272      10.904  20.486  -9.514  1.00 95.21           H  
ATOM   4318 HD12 ILE A 272      10.961  21.694 -10.806  1.00 95.21           H  
ATOM   4319 HD13 ILE A 272       9.753  21.846  -9.514  1.00 95.21           H  
ATOM   4320  N   THR A 273       7.102  19.522 -13.383  1.00 96.78           N  
ATOM   4321  H   THR A 273       7.873  18.908 -13.604  1.00 96.78           H  
ATOM   4322  CA  THR A 273       6.568  20.367 -14.457  1.00 96.78           C  
ATOM   4323  HA  THR A 273       6.572  21.394 -14.092  1.00 96.78           H  
ATOM   4324  C   THR A 273       5.130  19.951 -14.788  1.00 96.78           C  
ATOM   4325  CB  THR A 273       7.460  20.338 -15.708  1.00 96.78           C  
ATOM   4326  HB  THR A 273       7.611  19.310 -16.039  1.00 96.78           H  
ATOM   4327  O   THR A 273       4.907  18.822 -15.227  1.00 96.78           O  
ATOM   4328  CG2 THR A 273       6.884  21.164 -16.860  1.00 96.78           C  
ATOM   4329 HG21 THR A 273       7.607  21.197 -17.675  1.00 96.78           H  
ATOM   4330 HG22 THR A 273       5.973  20.699 -17.234  1.00 96.78           H  
ATOM   4331 HG23 THR A 273       6.664  22.179 -16.530  1.00 96.78           H  
ATOM   4332  OG1 THR A 273       8.706  20.936 -15.418  1.00 96.78           O  
ATOM   4333  HG1 THR A 273       8.542  21.800 -15.035  1.00 96.78           H  
ATOM   4334  N   PRO A 274       4.133  20.835 -14.590  1.00 97.38           N  
ATOM   4335  CA  PRO A 274       2.739  20.471 -14.780  1.00 97.38           C  
ATOM   4336  HA  PRO A 274       2.554  19.486 -14.351  1.00 97.38           H  
ATOM   4337  C   PRO A 274       2.366  20.447 -16.265  1.00 97.38           C  
ATOM   4338  CB  PRO A 274       1.939  21.512 -13.995  1.00 97.38           C  
ATOM   4339  HB2 PRO A 274       0.949  21.679 -14.419  1.00 97.38           H  
ATOM   4340  HB3 PRO A 274       1.856  21.197 -12.955  1.00 97.38           H  
ATOM   4341  O   PRO A 274       2.553  21.427 -16.987  1.00 97.38           O  
ATOM   4342  CG  PRO A 274       2.816  22.761 -14.075  1.00 97.38           C  
ATOM   4343  HG2 PRO A 274       2.646  23.427 -13.229  1.00 97.38           H  
ATOM   4344  HG3 PRO A 274       2.630  23.284 -15.013  1.00 97.38           H  
ATOM   4345  CD  PRO A 274       4.235  22.195 -14.072  1.00 97.38           C  
ATOM   4346  HD2 PRO A 274       4.610  22.175 -13.049  1.00 97.38           H  
ATOM   4347  HD3 PRO A 274       4.882  22.808 -14.699  1.00 97.38           H  
ATOM   4348  N   ASN A 275       1.751  19.352 -16.705  1.00 96.29           N  
ATOM   4349  H   ASN A 275       1.709  18.555 -16.085  1.00 96.29           H  
ATOM   4350  CA  ASN A 275       1.088  19.260 -18.001  1.00 96.29           C  
ATOM   4351  HA  ASN A 275       1.307  20.153 -18.586  1.00 96.29           H  
ATOM   4352  C   ASN A 275      -0.433  19.204 -17.810  1.00 96.29           C  
ATOM   4353  CB  ASN A 275       1.648  18.064 -18.782  1.00 96.29           C  
ATOM   4354  HB2 ASN A 275       1.426  17.142 -18.244  1.00 96.29           H  
ATOM   4355  HB3 ASN A 275       2.730  18.166 -18.864  1.00 96.29           H  
ATOM   4356  O   ASN A 275      -1.024  18.131 -17.712  1.00 96.29           O  
ATOM   4357  CG  ASN A 275       1.062  17.961 -20.180  1.00 96.29           C  
ATOM   4358  ND2 ASN A 275       1.520  17.005 -20.952  1.00 96.29           N  
ATOM   4359 HD21 ASN A 275       2.254  16.398 -20.617  1.00 96.29           H  
ATOM   4360 HD22 ASN A 275       1.158  16.962 -21.894  1.00 96.29           H  
ATOM   4361  OD1 ASN A 275       0.202  18.721 -20.603  1.00 96.29           O  
ATOM   4362  N   PHE A 276      -1.083  20.369 -17.792  1.00 97.19           N  
ATOM   4363  H   PHE A 276      -0.538  21.219 -17.822  1.00 97.19           H  
ATOM   4364  CA  PHE A 276      -2.528  20.480 -17.554  1.00 97.19           C  
ATOM   4365  HA  PHE A 276      -2.757  20.000 -16.602  1.00 97.19           H  
ATOM   4366  C   PHE A 276      -3.395  19.784 -18.606  1.00 97.19           C  
ATOM   4367  CB  PHE A 276      -2.913  21.957 -17.451  1.00 97.19           C  
ATOM   4368  HB2 PHE A 276      -3.997  22.034 -17.366  1.00 97.19           H  
ATOM   4369  HB3 PHE A 276      -2.617  22.476 -18.362  1.00 97.19           H  
ATOM   4370  O   PHE A 276      -4.536  19.438 -18.310  1.00 97.19           O  
ATOM   4371  CG  PHE A 276      -2.303  22.638 -16.248  1.00 97.19           C  
ATOM   4372  CD1 PHE A 276      -2.816  22.369 -14.967  1.00 97.19           C  
ATOM   4373  HD1 PHE A 276      -3.656  21.701 -14.848  1.00 97.19           H  
ATOM   4374  CD2 PHE A 276      -1.213  23.515 -16.397  1.00 97.19           C  
ATOM   4375  HD2 PHE A 276      -0.812  23.729 -17.376  1.00 97.19           H  
ATOM   4376  CE1 PHE A 276      -2.244  22.975 -13.837  1.00 97.19           C  
ATOM   4377  HE1 PHE A 276      -2.641  22.774 -12.853  1.00 97.19           H  
ATOM   4378  CE2 PHE A 276      -0.643  24.124 -15.265  1.00 97.19           C  
ATOM   4379  HE2 PHE A 276       0.191  24.801 -15.378  1.00 97.19           H  
ATOM   4380  CZ  PHE A 276      -1.159  23.854 -13.986  1.00 97.19           C  
ATOM   4381  HZ  PHE A 276      -0.722  24.324 -13.117  1.00 97.19           H  
ATOM   4382  N   ARG A 277      -2.862  19.508 -19.805  1.00 96.51           N  
ATOM   4383  H   ARG A 277      -1.895  19.746 -19.970  1.00 96.51           H  
ATOM   4384  CA  ARG A 277      -3.585  18.734 -20.823  1.00 96.51           C  
ATOM   4385  HA  ARG A 277      -4.544  19.217 -21.012  1.00 96.51           H  
ATOM   4386  C   ARG A 277      -3.914  17.327 -20.327  1.00 96.51           C  
ATOM   4387  CB  ARG A 277      -2.768  18.702 -22.121  1.00 96.51           C  
ATOM   4388  HB2 ARG A 277      -1.872  18.102 -21.969  1.00 96.51           H  
ATOM   4389  HB3 ARG A 277      -2.470  19.720 -22.373  1.00 96.51           H  
ATOM   4390  O   ARG A 277      -4.936  16.789 -20.715  1.00 96.51           O  
ATOM   4391  CG  ARG A 277      -3.566  18.118 -23.295  1.00 96.51           C  
ATOM   4392  HG2 ARG A 277      -4.487  18.685 -23.428  1.00 96.51           H  
ATOM   4393  HG3 ARG A 277      -3.813  17.076 -23.093  1.00 96.51           H  
ATOM   4394  CD  ARG A 277      -2.733  18.192 -24.576  1.00 96.51           C  
ATOM   4395  HD2 ARG A 277      -1.795  17.659 -24.417  1.00 96.51           H  
ATOM   4396  HD3 ARG A 277      -2.515  19.238 -24.790  1.00 96.51           H  
ATOM   4397  NE  ARG A 277      -3.452  17.591 -25.712  1.00 96.51           N  
ATOM   4398  HE  ARG A 277      -4.336  17.151 -25.500  1.00 96.51           H  
ATOM   4399  NH1 ARG A 277      -1.905  18.083 -27.336  1.00 96.51           N  
ATOM   4400 HH11 ARG A 277      -1.328  18.529 -26.637  1.00 96.51           H  
ATOM   4401 HH12 ARG A 277      -1.610  18.049 -28.302  1.00 96.51           H  
ATOM   4402  NH2 ARG A 277      -3.776  16.993 -27.883  1.00 96.51           N  
ATOM   4403 HH21 ARG A 277      -3.467  16.965 -28.844  1.00 96.51           H  
ATOM   4404 HH22 ARG A 277      -4.650  16.557 -27.627  1.00 96.51           H  
ATOM   4405  CZ  ARG A 277      -3.042  17.559 -26.967  1.00 96.51           C  
ATOM   4406  N   LYS A 278      -3.102  16.755 -19.432  1.00 94.37           N  
ATOM   4407  H   LYS A 278      -2.307  17.278 -19.094  1.00 94.37           H  
ATOM   4408  CA  LYS A 278      -3.370  15.435 -18.849  1.00 94.37           C  
ATOM   4409  HA  LYS A 278      -3.637  14.756 -19.659  1.00 94.37           H  
ATOM   4410  C   LYS A 278      -4.619  15.391 -17.971  1.00 94.37           C  
ATOM   4411  CB  LYS A 278      -2.115  14.930 -18.104  1.00 94.37           C  
ATOM   4412  HB2 LYS A 278      -2.406  14.174 -17.374  1.00 94.37           H  
ATOM   4413  HB3 LYS A 278      -1.669  15.742 -17.530  1.00 94.37           H  
ATOM   4414  O   LYS A 278      -5.208  14.330 -17.833  1.00 94.37           O  
ATOM   4415  CG  LYS A 278      -1.051  14.308 -19.029  1.00 94.37           C  
ATOM   4416  HG2 LYS A 278      -0.171  14.051 -18.439  1.00 94.37           H  
ATOM   4417  HG3 LYS A 278      -0.765  15.013 -19.809  1.00 94.37           H  
ATOM   4418  CD  LYS A 278      -1.629  13.032 -19.648  1.00 94.37           C  
ATOM   4419  HD2 LYS A 278      -2.069  12.427 -18.855  1.00 94.37           H  
ATOM   4420  HD3 LYS A 278      -2.424  13.315 -20.338  1.00 94.37           H  
ATOM   4421  CE  LYS A 278      -0.679  12.151 -20.446  1.00 94.37           C  
ATOM   4422  HE2 LYS A 278      -0.275  12.726 -21.279  1.00 94.37           H  
ATOM   4423  HE3 LYS A 278       0.134  11.805 -19.809  1.00 94.37           H  
ATOM   4424  NZ  LYS A 278      -1.489  11.008 -20.940  1.00 94.37           N  
ATOM   4425  HZ1 LYS A 278      -2.406  11.321 -21.224  1.00 94.37           H  
ATOM   4426  HZ2 LYS A 278      -1.693  10.369 -20.185  1.00 94.37           H  
ATOM   4427  HZ3 LYS A 278      -1.051  10.496 -21.693  1.00 94.37           H  
ATOM   4428  N   LEU A 279      -5.098  16.523 -17.453  1.00 95.48           N  
ATOM   4429  H   LEU A 279      -4.634  17.395 -17.663  1.00 95.48           H  
ATOM   4430  CA  LEU A 279      -6.311  16.551 -16.629  1.00 95.48           C  
ATOM   4431  HA  LEU A 279      -6.229  15.776 -15.867  1.00 95.48           H  
ATOM   4432  C   LEU A 279      -7.598  16.225 -17.403  1.00 95.48           C  
ATOM   4433  CB  LEU A 279      -6.436  17.916 -15.939  1.00 95.48           C  
ATOM   4434  HB2 LEU A 279      -6.494  18.692 -16.702  1.00 95.48           H  
ATOM   4435  HB3 LEU A 279      -7.373  17.935 -15.382  1.00 95.48           H  
ATOM   4436  O   LEU A 279      -8.605  15.922 -16.765  1.00 95.48           O  
ATOM   4437  CG  LEU A 279      -5.295  18.246 -14.966  1.00 95.48           C  
ATOM   4438  HG  LEU A 279      -4.344  18.261 -15.499  1.00 95.48           H  
ATOM   4439  CD1 LEU A 279      -5.535  19.632 -14.375  1.00 95.48           C  
ATOM   4440 HD11 LEU A 279      -4.694  19.898 -13.734  1.00 95.48           H  
ATOM   4441 HD12 LEU A 279      -5.622  20.363 -15.178  1.00 95.48           H  
ATOM   4442 HD13 LEU A 279      -6.452  19.633 -13.785  1.00 95.48           H  
ATOM   4443  CD2 LEU A 279      -5.212  17.240 -13.818  1.00 95.48           C  
ATOM   4444 HD21 LEU A 279      -4.505  17.595 -13.068  1.00 95.48           H  
ATOM   4445 HD22 LEU A 279      -6.190  17.114 -13.354  1.00 95.48           H  
ATOM   4446 HD23 LEU A 279      -4.858  16.277 -14.186  1.00 95.48           H  
ATOM   4447  N   SER A 280      -7.579  16.269 -18.744  1.00 95.37           N  
ATOM   4448  H   SER A 280      -6.725  16.512 -19.225  1.00 95.37           H  
ATOM   4449  CA  SER A 280      -8.703  15.794 -19.562  1.00 95.37           C  
ATOM   4450  HA  SER A 280      -9.632  16.149 -19.117  1.00 95.37           H  
ATOM   4451  C   SER A 280      -8.800  14.268 -19.625  1.00 95.37           C  
ATOM   4452  CB  SER A 280      -8.628  16.351 -20.988  1.00 95.37           C  
ATOM   4453  HB2 SER A 280      -9.512  16.028 -21.538  1.00 95.37           H  
ATOM   4454  HB3 SER A 280      -8.636  17.440 -20.943  1.00 95.37           H  
ATOM   4455  O   SER A 280      -9.844  13.743 -20.006  1.00 95.37           O  
ATOM   4456  OG  SER A 280      -7.474  15.930 -21.694  1.00 95.37           O  
ATOM   4457  HG  SER A 280      -7.363  14.978 -21.635  1.00 95.37           H  
ATOM   4458  N   ASP A 281      -7.728  13.555 -19.274  1.00 92.46           N  
ATOM   4459  H   ASP A 281      -6.915  14.025 -18.902  1.00 92.46           H  
ATOM   4460  CA  ASP A 281      -7.672  12.100 -19.347  1.00 92.46           C  
ATOM   4461  HA  ASP A 281      -8.262  11.768 -20.201  1.00 92.46           H  
ATOM   4462  C   ASP A 281      -8.281  11.507 -18.065  1.00 92.46           C  
ATOM   4463  CB  ASP A 281      -6.225  11.606 -19.573  1.00 92.46           C  
ATOM   4464  HB2 ASP A 281      -6.232  10.516 -19.553  1.00 92.46           H  
ATOM   4465  HB3 ASP A 281      -5.607  11.946 -18.742  1.00 92.46           H  
ATOM   4466  O   ASP A 281      -7.797  11.736 -16.957  1.00 92.46           O  
ATOM   4467  CG  ASP A 281      -5.546  12.054 -20.882  1.00 92.46           C  
ATOM   4468  OD1 ASP A 281      -6.238  12.639 -21.747  1.00 92.46           O  
ATOM   4469  OD2 ASP A 281      -4.312  11.813 -21.018  1.00 92.46           O  
ATOM   4470  N   SER A 282      -9.342  10.708 -18.204  1.00 89.92           N  
ATOM   4471  H   SER A 282      -9.772  10.665 -19.117  1.00 89.92           H  
ATOM   4472  CA  SER A 282     -10.007  10.060 -17.055  1.00 89.92           C  
ATOM   4473  HA  SER A 282     -10.361  10.842 -16.383  1.00 89.92           H  
ATOM   4474  C   SER A 282      -9.079   9.157 -16.224  1.00 89.92           C  
ATOM   4475  CB  SER A 282     -11.230   9.267 -17.525  1.00 89.92           C  
ATOM   4476  HB2 SER A 282     -11.965   9.959 -17.936  1.00 89.92           H  
ATOM   4477  HB3 SER A 282     -11.677   8.752 -16.675  1.00 89.92           H  
ATOM   4478  O   SER A 282      -9.226   9.088 -15.005  1.00 89.92           O  
ATOM   4479  OG  SER A 282     -10.880   8.320 -18.519  1.00 89.92           O  
ATOM   4480  HG  SER A 282     -10.397   8.760 -19.223  1.00 89.92           H  
ATOM   4481  N   GLU A 283      -8.079   8.533 -16.856  1.00 89.52           N  
ATOM   4482  H   GLU A 283      -8.016   8.629 -17.860  1.00 89.52           H  
ATOM   4483  CA  GLU A 283      -7.074   7.681 -16.203  1.00 89.52           C  
ATOM   4484  HA  GLU A 283      -7.567   6.822 -15.749  1.00 89.52           H  
ATOM   4485  C   GLU A 283      -6.313   8.426 -15.095  1.00 89.52           C  
ATOM   4486  CB  GLU A 283      -6.103   7.174 -17.282  1.00 89.52           C  
ATOM   4487  HB2 GLU A 283      -6.681   6.719 -18.086  1.00 89.52           H  
ATOM   4488  HB3 GLU A 283      -5.561   8.028 -17.690  1.00 89.52           H  
ATOM   4489  O   GLU A 283      -6.053   7.865 -14.036  1.00 89.52           O  
ATOM   4490  CG  GLU A 283      -5.100   6.134 -16.755  1.00 89.52           C  
ATOM   4491  HG2 GLU A 283      -5.658   5.285 -16.359  1.00 89.52           H  
ATOM   4492  HG3 GLU A 283      -4.525   6.575 -15.942  1.00 89.52           H  
ATOM   4493  CD  GLU A 283      -4.113   5.643 -17.828  1.00 89.52           C  
ATOM   4494  OE1 GLU A 283      -3.437   4.614 -17.590  1.00 89.52           O  
ATOM   4495  OE2 GLU A 283      -3.935   6.319 -18.866  1.00 89.52           O  
ATOM   4496  N   VAL A 284      -6.040   9.721 -15.284  1.00 93.38           N  
ATOM   4497  H   VAL A 284      -6.353  10.154 -16.141  1.00 93.38           H  
ATOM   4498  CA  VAL A 284      -5.323  10.557 -14.308  1.00 93.38           C  
ATOM   4499  HA  VAL A 284      -4.363  10.091 -14.084  1.00 93.38           H  
ATOM   4500  C   VAL A 284      -6.093  10.662 -12.991  1.00 93.38           C  
ATOM   4501  CB  VAL A 284      -5.076  11.947 -14.925  1.00 93.38           C  
ATOM   4502  HB  VAL A 284      -6.024  12.360 -15.272  1.00 93.38           H  
ATOM   4503  O   VAL A 284      -5.504  10.614 -11.911  1.00 93.38           O  
ATOM   4504  CG1 VAL A 284      -4.487  12.964 -13.950  1.00 93.38           C  
ATOM   4505 HG11 VAL A 284      -5.208  13.139 -13.151  1.00 93.38           H  
ATOM   4506 HG12 VAL A 284      -3.558  12.587 -13.521  1.00 93.38           H  
ATOM   4507 HG13 VAL A 284      -4.295  13.905 -14.465  1.00 93.38           H  
ATOM   4508  CG2 VAL A 284      -4.133  11.804 -16.122  1.00 93.38           C  
ATOM   4509 HG21 VAL A 284      -3.241  11.243 -15.846  1.00 93.38           H  
ATOM   4510 HG22 VAL A 284      -3.841  12.789 -16.487  1.00 93.38           H  
ATOM   4511 HG23 VAL A 284      -4.633  11.262 -16.925  1.00 93.38           H  
ATOM   4512  N   TRP A 285      -7.420  10.767 -13.074  1.00 92.74           N  
ATOM   4513  H   TRP A 285      -7.839  10.717 -13.992  1.00 92.74           H  
ATOM   4514  CA  TRP A 285      -8.304  10.837 -11.912  1.00 92.74           C  
ATOM   4515  HA  TRP A 285      -7.878  11.525 -11.181  1.00 92.74           H  
ATOM   4516  C   TRP A 285      -8.440   9.477 -11.220  1.00 92.74           C  
ATOM   4517  CB  TRP A 285      -9.663  11.390 -12.357  1.00 92.74           C  
ATOM   4518  HB2 TRP A 285     -10.346  11.340 -11.509  1.00 92.74           H  
ATOM   4519  HB3 TRP A 285     -10.075  10.758 -13.143  1.00 92.74           H  
ATOM   4520  O   TRP A 285      -8.442   9.414  -9.991  1.00 92.74           O  
ATOM   4521  CG  TRP A 285      -9.628  12.810 -12.841  1.00 92.74           C  
ATOM   4522  CD1 TRP A 285      -9.315  13.224 -14.091  1.00 92.74           C  
ATOM   4523  HD1 TRP A 285      -9.056  12.575 -14.915  1.00 92.74           H  
ATOM   4524  CD2 TRP A 285      -9.884  14.023 -12.073  1.00 92.74           C  
ATOM   4525  CE2 TRP A 285      -9.677  15.150 -12.925  1.00 92.74           C  
ATOM   4526  CE3 TRP A 285     -10.254  14.282 -10.733  1.00 92.74           C  
ATOM   4527  HE3 TRP A 285     -10.422  13.449 -10.065  1.00 92.74           H  
ATOM   4528  NE1 TRP A 285      -9.355  14.604 -14.152  1.00 92.74           N  
ATOM   4529  HE1 TRP A 285      -9.165  15.117 -15.002  1.00 92.74           H  
ATOM   4530  CH2 TRP A 285     -10.162  16.692 -11.121  1.00 92.74           C  
ATOM   4531  HH2 TRP A 285     -10.273  17.701 -10.752  1.00 92.74           H  
ATOM   4532  CZ2 TRP A 285      -9.811  16.468 -12.464  1.00 92.74           C  
ATOM   4533  HZ2 TRP A 285      -9.649  17.295 -13.139  1.00 92.74           H  
ATOM   4534  CZ3 TRP A 285     -10.386  15.602 -10.259  1.00 92.74           C  
ATOM   4535  HZ3 TRP A 285     -10.666  15.776  -9.231  1.00 92.74           H  
ATOM   4536  N   LEU A 286      -8.493   8.389 -11.995  1.00 90.45           N  
ATOM   4537  H   LEU A 286      -8.460   8.518 -12.997  1.00 90.45           H  
ATOM   4538  CA  LEU A 286      -8.514   7.018 -11.476  1.00 90.45           C  
ATOM   4539  HA  LEU A 286      -9.320   6.923 -10.749  1.00 90.45           H  
ATOM   4540  C   LEU A 286      -7.214   6.661 -10.743  1.00 90.45           C  
ATOM   4541  CB  LEU A 286      -8.744   6.038 -12.640  1.00 90.45           C  
ATOM   4542  HB2 LEU A 286      -8.582   5.024 -12.273  1.00 90.45           H  
ATOM   4543  HB3 LEU A 286      -7.995   6.222 -13.410  1.00 90.45           H  
ATOM   4544  O   LEU A 286      -7.248   6.152  -9.620  1.00 90.45           O  
ATOM   4545  CG  LEU A 286     -10.137   6.100 -13.281  1.00 90.45           C  
ATOM   4546  HG  LEU A 286     -10.343   7.107 -13.645  1.00 90.45           H  
ATOM   4547  CD1 LEU A 286     -10.202   5.132 -14.458  1.00 90.45           C  
ATOM   4548 HD11 LEU A 286     -10.056   4.107 -14.119  1.00 90.45           H  
ATOM   4549 HD12 LEU A 286     -11.164   5.212 -14.965  1.00 90.45           H  
ATOM   4550 HD13 LEU A 286      -9.425   5.377 -15.183  1.00 90.45           H  
ATOM   4551  CD2 LEU A 286     -11.208   5.709 -12.268  1.00 90.45           C  
ATOM   4552 HD21 LEU A 286     -11.373   6.540 -11.581  1.00 90.45           H  
ATOM   4553 HD22 LEU A 286     -12.142   5.496 -12.788  1.00 90.45           H  
ATOM   4554 HD23 LEU A 286     -10.910   4.811 -11.727  1.00 90.45           H  
ATOM   4555  N   ASP A 287      -6.068   6.965 -11.348  1.00 92.57           N  
ATOM   4556  H   ASP A 287      -6.104   7.313 -12.295  1.00 92.57           H  
ATOM   4557  CA  ASP A 287      -4.748   6.709 -10.773  1.00 92.57           C  
ATOM   4558  HA  ASP A 287      -4.663   5.654 -10.512  1.00 92.57           H  
ATOM   4559  C   ASP A 287      -4.541   7.514  -9.485  1.00 92.57           C  
ATOM   4560  CB  ASP A 287      -3.656   7.054 -11.803  1.00 92.57           C  
ATOM   4561  HB2 ASP A 287      -2.727   7.234 -11.263  1.00 92.57           H  
ATOM   4562  HB3 ASP A 287      -3.915   7.983 -12.311  1.00 92.57           H  
ATOM   4563  O   ASP A 287      -4.065   6.974  -8.486  1.00 92.57           O  
ATOM   4564  CG  ASP A 287      -3.373   5.955 -12.840  1.00 92.57           C  
ATOM   4565  OD1 ASP A 287      -3.848   4.816 -12.645  1.00 92.57           O  
ATOM   4566  OD2 ASP A 287      -2.543   6.231 -13.745  1.00 92.57           O  
ATOM   4567  N   ALA A 288      -4.953   8.786  -9.470  1.00 95.19           N  
ATOM   4568  H   ALA A 288      -5.325   9.181 -10.322  1.00 95.19           H  
ATOM   4569  CA  ALA A 288      -4.877   9.638  -8.286  1.00 95.19           C  
ATOM   4570  HA  ALA A 288      -3.849   9.676  -7.927  1.00 95.19           H  
ATOM   4571  C   ALA A 288      -5.734   9.101  -7.137  1.00 95.19           C  
ATOM   4572  CB  ALA A 288      -5.313  11.050  -8.680  1.00 95.19           C  
ATOM   4573  HB1 ALA A 288      -6.314  11.025  -9.113  1.00 95.19           H  
ATOM   4574  HB2 ALA A 288      -5.326  11.679  -7.790  1.00 95.19           H  
ATOM   4575  HB3 ALA A 288      -4.618  11.471  -9.407  1.00 95.19           H  
ATOM   4576  O   ALA A 288      -5.259   8.993  -6.003  1.00 95.19           O  
ATOM   4577  N   ALA A 289      -6.979   8.728  -7.438  1.00 93.67           N  
ATOM   4578  H   ALA A 289      -7.316   8.855  -8.381  1.00 93.67           H  
ATOM   4579  CA  ALA A 289      -7.896   8.211  -6.443  1.00 93.67           C  
ATOM   4580  HA  ALA A 289      -7.922   8.923  -5.618  1.00 93.67           H  
ATOM   4581  C   ALA A 289      -7.400   6.886  -5.866  1.00 93.67           C  
ATOM   4582  CB  ALA A 289      -9.287   8.099  -7.072  1.00 93.67           C  
ATOM   4583  HB1 ALA A 289      -9.257   7.447  -7.945  1.00 93.67           H  
ATOM   4584  HB2 ALA A 289      -9.989   7.692  -6.345  1.00 93.67           H  
ATOM   4585  HB3 ALA A 289      -9.630   9.087  -7.382  1.00 93.67           H  
ATOM   4586  O   ALA A 289      -7.198   6.773  -4.657  1.00 93.67           O  
ATOM   4587  N   THR A 290      -7.128   5.901  -6.724  1.00 90.64           N  
ATOM   4588  H   THR A 290      -7.252   6.072  -7.712  1.00 90.64           H  
ATOM   4589  CA  THR A 290      -6.645   4.589  -6.278  1.00 90.64           C  
ATOM   4590  HA  THR A 290      -7.370   4.174  -5.578  1.00 90.64           H  
ATOM   4591  C   THR A 290      -5.322   4.700  -5.526  1.00 90.64           C  
ATOM   4592  CB  THR A 290      -6.496   3.588  -7.430  1.00 90.64           C  
ATOM   4593  HB  THR A 290      -6.109   2.656  -7.016  1.00 90.64           H  
ATOM   4594  O   THR A 290      -5.126   3.971  -4.559  1.00 90.64           O  
ATOM   4595  CG2 THR A 290      -7.822   3.261  -8.114  1.00 90.64           C  
ATOM   4596 HG21 THR A 290      -7.641   2.605  -8.966  1.00 90.64           H  
ATOM   4597 HG22 THR A 290      -8.477   2.749  -7.409  1.00 90.64           H  
ATOM   4598 HG23 THR A 290      -8.321   4.166  -8.459  1.00 90.64           H  
ATOM   4599  OG1 THR A 290      -5.569   4.045  -8.384  1.00 90.64           O  
ATOM   4600  HG1 THR A 290      -6.016   4.690  -8.936  1.00 90.64           H  
ATOM   4601  N   GLN A 291      -4.423   5.620  -5.892  1.00 94.50           N  
ATOM   4602  H   GLN A 291      -4.588   6.171  -6.722  1.00 94.50           H  
ATOM   4603  CA  GLN A 291      -3.188   5.845  -5.140  1.00 94.50           C  
ATOM   4604  HA  GLN A 291      -2.646   4.900  -5.095  1.00 94.50           H  
ATOM   4605  C   GLN A 291      -3.450   6.256  -3.686  1.00 94.50           C  
ATOM   4606  CB  GLN A 291      -2.304   6.860  -5.877  1.00 94.50           C  
ATOM   4607  HB2 GLN A 291      -2.846   7.798  -5.992  1.00 94.50           H  
ATOM   4608  HB3 GLN A 291      -2.081   6.469  -6.870  1.00 94.50           H  
ATOM   4609  O   GLN A 291      -2.768   5.741  -2.805  1.00 94.50           O  
ATOM   4610  CG  GLN A 291      -0.976   7.150  -5.161  1.00 94.50           C  
ATOM   4611  HG2 GLN A 291      -1.181   7.651  -4.215  1.00 94.50           H  
ATOM   4612  HG3 GLN A 291      -0.400   7.833  -5.785  1.00 94.50           H  
ATOM   4613  CD  GLN A 291      -0.112   5.918  -4.893  1.00 94.50           C  
ATOM   4614  NE2 GLN A 291       0.639   5.908  -3.816  1.00 94.50           N  
ATOM   4615 HE21 GLN A 291       1.236   5.108  -3.663  1.00 94.50           H  
ATOM   4616 HE22 GLN A 291       0.571   6.648  -3.132  1.00 94.50           H  
ATOM   4617  OE1 GLN A 291      -0.081   4.946  -5.637  1.00 94.50           O  
ATOM   4618  N   ILE A 292      -4.438   7.116  -3.421  1.00 95.31           N  
ATOM   4619  H   ILE A 292      -4.976   7.487  -4.191  1.00 95.31           H  
ATOM   4620  CA  ILE A 292      -4.825   7.488  -2.051  1.00 95.31           C  
ATOM   4621  HA  ILE A 292      -3.930   7.779  -1.501  1.00 95.31           H  
ATOM   4622  C   ILE A 292      -5.410   6.290  -1.298  1.00 95.31           C  
ATOM   4623  CB  ILE A 292      -5.802   8.686  -2.070  1.00 95.31           C  
ATOM   4624  HB  ILE A 292      -6.589   8.469  -2.793  1.00 95.31           H  
ATOM   4625  O   ILE A 292      -4.944   5.989  -0.201  1.00 95.31           O  
ATOM   4626  CG1 ILE A 292      -5.114   9.990  -2.527  1.00 95.31           C  
ATOM   4627 HG12 ILE A 292      -4.630   9.832  -3.491  1.00 95.31           H  
ATOM   4628 HG13 ILE A 292      -5.882  10.750  -2.675  1.00 95.31           H  
ATOM   4629  CG2 ILE A 292      -6.496   8.903  -0.713  1.00 95.31           C  
ATOM   4630 HG21 ILE A 292      -7.051   9.841  -0.733  1.00 95.31           H  
ATOM   4631 HG22 ILE A 292      -7.206   8.099  -0.520  1.00 95.31           H  
ATOM   4632 HG23 ILE A 292      -5.767   8.923   0.097  1.00 95.31           H  
ATOM   4633  CD1 ILE A 292      -4.078  10.547  -1.544  1.00 95.31           C  
ATOM   4634 HD11 ILE A 292      -3.733  11.510  -1.920  1.00 95.31           H  
ATOM   4635 HD12 ILE A 292      -3.234   9.865  -1.447  1.00 95.31           H  
ATOM   4636 HD13 ILE A 292      -4.522  10.718  -0.563  1.00 95.31           H  
ATOM   4637  N   PHE A 293      -6.383   5.581  -1.885  1.00 94.15           N  
ATOM   4638  H   PHE A 293      -6.726   5.884  -2.786  1.00 94.15           H  
ATOM   4639  CA  PHE A 293      -7.034   4.442  -1.219  1.00 94.15           C  
ATOM   4640  HA  PHE A 293      -7.432   4.779  -0.263  1.00 94.15           H  
ATOM   4641  C   PHE A 293      -6.045   3.319  -0.893  1.00 94.15           C  
ATOM   4642  CB  PHE A 293      -8.199   3.905  -2.065  1.00 94.15           C  
ATOM   4643  HB2 PHE A 293      -8.575   2.996  -1.595  1.00 94.15           H  
ATOM   4644  HB3 PHE A 293      -7.833   3.634  -3.056  1.00 94.15           H  
ATOM   4645  O   PHE A 293      -6.065   2.788   0.216  1.00 94.15           O  
ATOM   4646  CG  PHE A 293      -9.364   4.866  -2.191  1.00 94.15           C  
ATOM   4647  CD1 PHE A 293     -10.236   5.063  -1.109  1.00 94.15           C  
ATOM   4648  HD1 PHE A 293     -10.121   4.485  -0.204  1.00 94.15           H  
ATOM   4649  CD2 PHE A 293      -9.594   5.557  -3.391  1.00 94.15           C  
ATOM   4650  HD2 PHE A 293      -9.000   5.321  -4.261  1.00 94.15           H  
ATOM   4651  CE1 PHE A 293     -11.271   6.006  -1.210  1.00 94.15           C  
ATOM   4652  HE1 PHE A 293     -11.952   6.146  -0.384  1.00 94.15           H  
ATOM   4653  CE2 PHE A 293     -10.611   6.522  -3.482  1.00 94.15           C  
ATOM   4654  HE2 PHE A 293     -10.775   7.060  -4.403  1.00 94.15           H  
ATOM   4655  CZ  PHE A 293     -11.441   6.760  -2.380  1.00 94.15           C  
ATOM   4656  HZ  PHE A 293     -12.236   7.487  -2.452  1.00 94.15           H  
ATOM   4657  N   PHE A 294      -5.143   3.007  -1.828  1.00 91.41           N  
ATOM   4658  H   PHE A 294      -5.198   3.466  -2.725  1.00 91.41           H  
ATOM   4659  CA  PHE A 294      -4.101   2.006  -1.620  1.00 91.41           C  
ATOM   4660  HA  PHE A 294      -4.551   1.115  -1.182  1.00 91.41           H  
ATOM   4661  C   PHE A 294      -3.021   2.459  -0.647  1.00 91.41           C  
ATOM   4662  CB  PHE A 294      -3.452   1.642  -2.958  1.00 91.41           C  
ATOM   4663  HB2 PHE A 294      -2.496   1.160  -2.755  1.00 91.41           H  
ATOM   4664  HB3 PHE A 294      -3.235   2.551  -3.521  1.00 91.41           H  
ATOM   4665  O   PHE A 294      -2.562   1.648   0.145  1.00 91.41           O  
ATOM   4666  CG  PHE A 294      -4.255   0.670  -3.791  1.00 91.41           C  
ATOM   4667  CD1 PHE A 294      -4.540  -0.598  -3.257  1.00 91.41           C  
ATOM   4668  HD1 PHE A 294      -4.245  -0.853  -2.250  1.00 91.41           H  
ATOM   4669  CD2 PHE A 294      -4.630   0.973  -5.114  1.00 91.41           C  
ATOM   4670  HD2 PHE A 294      -4.415   1.941  -5.542  1.00 91.41           H  
ATOM   4671  CE1 PHE A 294      -5.147  -1.572  -4.058  1.00 91.41           C  
ATOM   4672  HE1 PHE A 294      -5.312  -2.566  -3.668  1.00 91.41           H  
ATOM   4673  CE2 PHE A 294      -5.230  -0.003  -5.921  1.00 91.41           C  
ATOM   4674  HE2 PHE A 294      -5.463   0.202  -6.956  1.00 91.41           H  
ATOM   4675  CZ  PHE A 294      -5.442  -1.287  -5.395  1.00 91.41           C  
ATOM   4676  HZ  PHE A 294      -5.767  -2.100  -6.028  1.00 91.41           H  
ATOM   4677  N   SER A 295      -2.609   3.729  -0.696  1.00 94.97           N  
ATOM   4678  H   SER A 295      -3.020   4.362  -1.367  1.00 94.97           H  
ATOM   4679  CA  SER A 295      -1.600   4.243   0.229  1.00 94.97           C  
ATOM   4680  HA  SER A 295      -0.718   3.604   0.187  1.00 94.97           H  
ATOM   4681  C   SER A 295      -2.117   4.212   1.660  1.00 94.97           C  
ATOM   4682  CB  SER A 295      -1.190   5.658  -0.163  1.00 94.97           C  
ATOM   4683  HB2 SER A 295      -2.062   6.311  -0.148  1.00 94.97           H  
ATOM   4684  HB3 SER A 295      -0.781   5.641  -1.174  1.00 94.97           H  
ATOM   4685  O   SER A 295      -1.450   3.682   2.526  1.00 94.97           O  
ATOM   4686  OG  SER A 295      -0.207   6.169   0.710  1.00 94.97           O  
ATOM   4687  HG  SER A 295       0.046   5.511   1.361  1.00 94.97           H  
ATOM   4688  N   TYR A 296      -3.323   4.711   1.922  1.00 96.00           N  
ATOM   4689  H   TYR A 296      -3.867   5.126   1.178  1.00 96.00           H  
ATOM   4690  CA  TYR A 296      -3.887   4.685   3.274  1.00 96.00           C  
ATOM   4691  HA  TYR A 296      -3.127   4.984   3.996  1.00 96.00           H  
ATOM   4692  C   TYR A 296      -4.334   3.289   3.726  1.00 96.00           C  
ATOM   4693  CB  TYR A 296      -5.045   5.688   3.331  1.00 96.00           C  
ATOM   4694  HB2 TYR A 296      -5.625   5.495   4.234  1.00 96.00           H  
ATOM   4695  HB3 TYR A 296      -5.690   5.500   2.472  1.00 96.00           H  
ATOM   4696  O   TYR A 296      -4.566   3.099   4.916  1.00 96.00           O  
ATOM   4697  CG  TYR A 296      -4.693   7.165   3.310  1.00 96.00           C  
ATOM   4698  CD1 TYR A 296      -3.356   7.615   3.296  1.00 96.00           C  
ATOM   4699  HD1 TYR A 296      -2.528   6.921   3.313  1.00 96.00           H  
ATOM   4700  CD2 TYR A 296      -5.739   8.111   3.320  1.00 96.00           C  
ATOM   4701  HD2 TYR A 296      -6.763   7.771   3.370  1.00 96.00           H  
ATOM   4702  CE1 TYR A 296      -3.085   8.991   3.284  1.00 96.00           C  
ATOM   4703  HE1 TYR A 296      -2.065   9.343   3.331  1.00 96.00           H  
ATOM   4704  CE2 TYR A 296      -5.458   9.491   3.270  1.00 96.00           C  
ATOM   4705  HE2 TYR A 296      -6.254  10.221   3.286  1.00 96.00           H  
ATOM   4706  OH  TYR A 296      -3.817  11.256   3.168  1.00 96.00           O  
ATOM   4707  HH  TYR A 296      -2.875  11.413   3.258  1.00 96.00           H  
ATOM   4708  CZ  TYR A 296      -4.122   9.932   3.238  1.00 96.00           C  
ATOM   4709  N   GLY A 297      -4.476   2.333   2.801  1.00 92.92           N  
ATOM   4710  H   GLY A 297      -4.221   2.544   1.847  1.00 92.92           H  
ATOM   4711  CA  GLY A 297      -4.975   0.992   3.093  1.00 92.92           C  
ATOM   4712  HA2 GLY A 297      -4.921   0.392   2.185  1.00 92.92           H  
ATOM   4713  HA3 GLY A 297      -4.336   0.535   3.849  1.00 92.92           H  
ATOM   4714  C   GLY A 297      -6.429   0.989   3.584  1.00 92.92           C  
ATOM   4715  O   GLY A 297      -6.752   0.264   4.528  1.00 92.92           O  
ATOM   4716  N   LEU A 298      -7.275   1.826   2.971  1.00 95.95           N  
ATOM   4717  H   LEU A 298      -6.925   2.324   2.165  1.00 95.95           H  
ATOM   4718  CA  LEU A 298      -8.686   2.015   3.343  1.00 95.95           C  
ATOM   4719  HA  LEU A 298      -8.752   2.139   4.424  1.00 95.95           H  
ATOM   4720  C   LEU A 298      -9.539   0.796   2.975  1.00 95.95           C  
ATOM   4721  CB  LEU A 298      -9.255   3.270   2.648  1.00 95.95           C  
ATOM   4722  HB2 LEU A 298      -9.145   3.142   1.571  1.00 95.95           H  
ATOM   4723  HB3 LEU A 298     -10.319   3.333   2.873  1.00 95.95           H  
ATOM   4724  O   LEU A 298      -9.363   0.229   1.903  1.00 95.95           O  
ATOM   4725  CG  LEU A 298      -8.593   4.592   3.063  1.00 95.95           C  
ATOM   4726  HG  LEU A 298      -7.519   4.505   2.898  1.00 95.95           H  
ATOM   4727  CD1 LEU A 298      -9.107   5.756   2.212  1.00 95.95           C  
ATOM   4728 HD11 LEU A 298      -8.738   6.698   2.619  1.00 95.95           H  
ATOM   4729 HD12 LEU A 298      -8.743   5.655   1.190  1.00 95.95           H  
ATOM   4730 HD13 LEU A 298     -10.196   5.761   2.221  1.00 95.95           H  
ATOM   4731  CD2 LEU A 298      -8.831   4.943   4.527  1.00 95.95           C  
ATOM   4732 HD21 LEU A 298      -8.408   5.919   4.766  1.00 95.95           H  
ATOM   4733 HD22 LEU A 298      -9.897   4.926   4.754  1.00 95.95           H  
ATOM   4734 HD23 LEU A 298      -8.343   4.194   5.150  1.00 95.95           H  
ATOM   4735  N   GLY A 299     -10.495   0.419   3.819  1.00 93.98           N  
ATOM   4736  H   GLY A 299     -10.647   1.001   4.631  1.00 93.98           H  
ATOM   4737  CA  GLY A 299     -11.450  -0.670   3.585  1.00 93.98           C  
ATOM   4738  HA2 GLY A 299     -11.805  -0.627   2.555  1.00 93.98           H  
ATOM   4739  HA3 GLY A 299     -12.304  -0.520   4.245  1.00 93.98           H  
ATOM   4740  C   GLY A 299     -10.905  -2.078   3.839  1.00 93.98           C  
ATOM   4741  O   GLY A 299     -11.592  -3.066   3.578  1.00 93.98           O  
ATOM   4742  N   LEU A 300      -9.676  -2.199   4.350  1.00 95.24           N  
ATOM   4743  H   LEU A 300      -9.157  -1.346   4.502  1.00 95.24           H  
ATOM   4744  CA  LEU A 300      -9.059  -3.484   4.716  1.00 95.24           C  
ATOM   4745  HA  LEU A 300      -9.474  -4.271   4.086  1.00 95.24           H  
ATOM   4746  C   LEU A 300      -9.374  -3.906   6.160  1.00 95.24           C  
ATOM   4747  CB  LEU A 300      -7.541  -3.400   4.469  1.00 95.24           C  
ATOM   4748  HB2 LEU A 300      -7.070  -4.313   4.834  1.00 95.24           H  
ATOM   4749  HB3 LEU A 300      -7.144  -2.568   5.050  1.00 95.24           H  
ATOM   4750  O   LEU A 300      -9.072  -5.030   6.557  1.00 95.24           O  
ATOM   4751  CG  LEU A 300      -7.151  -3.207   2.991  1.00 95.24           C  
ATOM   4752  HG  LEU A 300      -7.669  -2.339   2.581  1.00 95.24           H  
ATOM   4753  CD1 LEU A 300      -5.651  -2.958   2.877  1.00 95.24           C  
ATOM   4754 HD11 LEU A 300      -5.415  -1.990   3.319  1.00 95.24           H  
ATOM   4755 HD12 LEU A 300      -5.355  -2.924   1.829  1.00 95.24           H  
ATOM   4756 HD13 LEU A 300      -5.094  -3.733   3.404  1.00 95.24           H  
ATOM   4757  CD2 LEU A 300      -7.491  -4.432   2.139  1.00 95.24           C  
ATOM   4758 HD21 LEU A 300      -8.565  -4.614   2.165  1.00 95.24           H  
ATOM   4759 HD22 LEU A 300      -6.963  -5.308   2.518  1.00 95.24           H  
ATOM   4760 HD23 LEU A 300      -7.197  -4.251   1.105  1.00 95.24           H  
ATOM   4761  N   GLY A 301      -9.962  -3.010   6.961  1.00 95.88           N  
ATOM   4762  H   GLY A 301     -10.210  -2.115   6.565  1.00 95.88           H  
ATOM   4763  CA  GLY A 301     -10.244  -3.228   8.383  1.00 95.88           C  
ATOM   4764  HA2 GLY A 301     -10.999  -2.507   8.696  1.00 95.88           H  
ATOM   4765  HA3 GLY A 301     -10.642  -4.233   8.520  1.00 95.88           H  
ATOM   4766  C   GLY A 301      -9.027  -3.064   9.302  1.00 95.88           C  
ATOM   4767  O   GLY A 301      -9.175  -3.125  10.523  1.00 95.88           O  
ATOM   4768  N   SER A 302      -7.838  -2.815   8.748  1.00 97.62           N  
ATOM   4769  H   SER A 302      -7.752  -2.878   7.744  1.00 97.62           H  
ATOM   4770  CA  SER A 302      -6.610  -2.585   9.515  1.00 97.62           C  
ATOM   4771  HA  SER A 302      -6.465  -3.410  10.212  1.00 97.62           H  
ATOM   4772  C   SER A 302      -6.678  -1.295  10.329  1.00 97.62           C  
ATOM   4773  CB  SER A 302      -5.391  -2.519   8.593  1.00 97.62           C  
ATOM   4774  HB2 SER A 302      -5.393  -1.547   8.100  1.00 97.62           H  
ATOM   4775  HB3 SER A 302      -4.478  -2.610   9.181  1.00 97.62           H  
ATOM   4776  O   SER A 302      -6.343  -1.317  11.505  1.00 97.62           O  
ATOM   4777  OG  SER A 302      -5.433  -3.531   7.606  1.00 97.62           O  
ATOM   4778  HG  SER A 302      -4.910  -3.222   6.863  1.00 97.62           H  
ATOM   4779  N   LEU A 303      -7.167  -0.185   9.762  1.00 98.57           N  
ATOM   4780  H   LEU A 303      -7.471  -0.208   8.799  1.00 98.57           H  
ATOM   4781  CA  LEU A 303      -7.306   1.079  10.502  1.00 98.57           C  
ATOM   4782  HA  LEU A 303      -6.363   1.319  10.992  1.00 98.57           H  
ATOM   4783  C   LEU A 303      -8.363   0.983  11.604  1.00 98.57           C  
ATOM   4784  CB  LEU A 303      -7.681   2.212   9.543  1.00 98.57           C  
ATOM   4785  HB2 LEU A 303      -8.562   1.900   8.983  1.00 98.57           H  
ATOM   4786  HB3 LEU A 303      -7.951   3.092  10.127  1.00 98.57           H  
ATOM   4787  O   LEU A 303      -8.156   1.508  12.695  1.00 98.57           O  
ATOM   4788  CG  LEU A 303      -6.598   2.609   8.538  1.00 98.57           C  
ATOM   4789  HG  LEU A 303      -6.348   1.738   7.931  1.00 98.57           H  
ATOM   4790  CD1 LEU A 303      -7.152   3.695   7.625  1.00 98.57           C  
ATOM   4791 HD11 LEU A 303      -7.359   4.599   8.198  1.00 98.57           H  
ATOM   4792 HD12 LEU A 303      -6.433   3.912   6.836  1.00 98.57           H  
ATOM   4793 HD13 LEU A 303      -8.077   3.334   7.174  1.00 98.57           H  
ATOM   4794  CD2 LEU A 303      -5.337   3.134   9.225  1.00 98.57           C  
ATOM   4795 HD21 LEU A 303      -4.823   2.321   9.737  1.00 98.57           H  
ATOM   4796 HD22 LEU A 303      -5.598   3.914   9.940  1.00 98.57           H  
ATOM   4797 HD23 LEU A 303      -4.667   3.550   8.473  1.00 98.57           H  
ATOM   4798  N   ILE A 304      -9.451   0.250  11.349  1.00 98.52           N  
ATOM   4799  H   ILE A 304      -9.586  -0.083  10.406  1.00 98.52           H  
ATOM   4800  CA  ILE A 304     -10.444  -0.093  12.374  1.00 98.52           C  
ATOM   4801  HA  ILE A 304     -10.841   0.830  12.797  1.00 98.52           H  
ATOM   4802  C   ILE A 304      -9.762  -0.863  13.512  1.00 98.52           C  
ATOM   4803  CB  ILE A 304     -11.618  -0.895  11.764  1.00 98.52           C  
ATOM   4804  HB  ILE A 304     -11.227  -1.821  11.342  1.00 98.52           H  
ATOM   4805  O   ILE A 304      -9.914  -0.507  14.677  1.00 98.52           O  
ATOM   4806  CG1 ILE A 304     -12.311  -0.102  10.631  1.00 98.52           C  
ATOM   4807 HG12 ILE A 304     -11.570   0.184   9.884  1.00 98.52           H  
ATOM   4808 HG13 ILE A 304     -12.750   0.809  11.037  1.00 98.52           H  
ATOM   4809  CG2 ILE A 304     -12.633  -1.266  12.858  1.00 98.52           C  
ATOM   4810 HG21 ILE A 304     -12.169  -1.835  13.663  1.00 98.52           H  
ATOM   4811 HG22 ILE A 304     -13.430  -1.881  12.439  1.00 98.52           H  
ATOM   4812 HG23 ILE A 304     -13.072  -0.357  13.269  1.00 98.52           H  
ATOM   4813  CD1 ILE A 304     -13.402  -0.883   9.888  1.00 98.52           C  
ATOM   4814 HD11 ILE A 304     -13.717  -0.314   9.014  1.00 98.52           H  
ATOM   4815 HD12 ILE A 304     -13.019  -1.850   9.561  1.00 98.52           H  
ATOM   4816 HD13 ILE A 304     -14.270  -1.033  10.530  1.00 98.52           H  
ATOM   4817  N   ALA A 305      -8.950  -1.876  13.198  1.00 98.27           N  
ATOM   4818  H   ALA A 305      -8.839  -2.136  12.229  1.00 98.27           H  
ATOM   4819  CA  ALA A 305      -8.208  -2.616  14.213  1.00 98.27           C  
ATOM   4820  HA  ALA A 305      -8.921  -2.996  14.945  1.00 98.27           H  
ATOM   4821  C   ALA A 305      -7.208  -1.725  14.973  1.00 98.27           C  
ATOM   4822  CB  ALA A 305      -7.527  -3.818  13.562  1.00 98.27           C  
ATOM   4823  HB1 ALA A 305      -6.798  -3.478  12.826  1.00 98.27           H  
ATOM   4824  HB2 ALA A 305      -8.272  -4.445  13.074  1.00 98.27           H  
ATOM   4825  HB3 ALA A 305      -7.009  -4.400  14.323  1.00 98.27           H  
ATOM   4826  O   ALA A 305      -7.234  -1.706  16.199  1.00 98.27           O  
ATOM   4827  N   LEU A 306      -6.385  -0.926  14.290  1.00 98.43           N  
ATOM   4828  H   LEU A 306      -6.405  -0.969  13.281  1.00 98.43           H  
ATOM   4829  CA  LEU A 306      -5.423  -0.027  14.940  1.00 98.43           C  
ATOM   4830  HA  LEU A 306      -4.780  -0.619  15.591  1.00 98.43           H  
ATOM   4831  C   LEU A 306      -6.121   1.006  15.840  1.00 98.43           C  
ATOM   4832  CB  LEU A 306      -4.558   0.678  13.877  1.00 98.43           C  
ATOM   4833  HB2 LEU A 306      -5.219   1.199  13.185  1.00 98.43           H  
ATOM   4834  HB3 LEU A 306      -3.950   1.431  14.378  1.00 98.43           H  
ATOM   4835  O   LEU A 306      -5.686   1.235  16.969  1.00 98.43           O  
ATOM   4836  CG  LEU A 306      -3.612  -0.231  13.065  1.00 98.43           C  
ATOM   4837  HG  LEU A 306      -4.181  -0.998  12.541  1.00 98.43           H  
ATOM   4838  CD1 LEU A 306      -2.873   0.616  12.028  1.00 98.43           C  
ATOM   4839 HD11 LEU A 306      -2.273   1.381  12.520  1.00 98.43           H  
ATOM   4840 HD12 LEU A 306      -3.594   1.094  11.365  1.00 98.43           H  
ATOM   4841 HD13 LEU A 306      -2.222  -0.020  11.428  1.00 98.43           H  
ATOM   4842  CD2 LEU A 306      -2.572  -0.943  13.929  1.00 98.43           C  
ATOM   4843 HD21 LEU A 306      -3.060  -1.624  14.627  1.00 98.43           H  
ATOM   4844 HD22 LEU A 306      -1.913  -1.532  13.292  1.00 98.43           H  
ATOM   4845 HD23 LEU A 306      -1.975  -0.212  14.474  1.00 98.43           H  
ATOM   4846  N   GLY A 307      -7.225   1.592  15.369  1.00 98.13           N  
ATOM   4847  H   GLY A 307      -7.517   1.377  14.426  1.00 98.13           H  
ATOM   4848  CA  GLY A 307      -8.041   2.532  16.137  1.00 98.13           C  
ATOM   4849  HA2 GLY A 307      -7.420   3.355  16.490  1.00 98.13           H  
ATOM   4850  HA3 GLY A 307      -8.821   2.930  15.489  1.00 98.13           H  
ATOM   4851  C   GLY A 307      -8.710   1.876  17.342  1.00 98.13           C  
ATOM   4852  O   GLY A 307      -8.780   2.476  18.409  1.00 98.13           O  
ATOM   4853  N   SER A 308      -9.127   0.614  17.221  1.00 97.75           N  
ATOM   4854  H   SER A 308      -9.076   0.179  16.311  1.00 97.75           H  
ATOM   4855  CA  SER A 308      -9.777  -0.126  18.311  1.00 97.75           C  
ATOM   4856  HA  SER A 308     -10.598   0.481  18.693  1.00 97.75           H  
ATOM   4857  C   SER A 308      -8.886  -0.395  19.521  1.00 97.75           C  
ATOM   4858  CB  SER A 308     -10.357  -1.435  17.782  1.00 97.75           C  
ATOM   4859  HB2 SER A 308     -11.040  -1.841  18.528  1.00 97.75           H  
ATOM   4860  HB3 SER A 308     -10.920  -1.254  16.866  1.00 97.75           H  
ATOM   4861  O   SER A 308      -9.396  -0.770  20.573  1.00 97.75           O  
ATOM   4862  OG  SER A 308      -9.333  -2.381  17.552  1.00 97.75           O  
ATOM   4863  HG  SER A 308      -8.619  -1.985  17.048  1.00 97.75           H  
ATOM   4864  N   TYR A 309      -7.572  -0.229  19.386  1.00 97.33           N  
ATOM   4865  H   TYR A 309      -7.216   0.031  18.477  1.00 97.33           H  
ATOM   4866  CA  TYR A 309      -6.606  -0.371  20.475  1.00 97.33           C  
ATOM   4867  HA  TYR A 309      -7.009  -1.054  21.222  1.00 97.33           H  
ATOM   4868  C   TYR A 309      -6.327   0.934  21.229  1.00 97.33           C  
ATOM   4869  CB  TYR A 309      -5.330  -0.974  19.883  1.00 97.33           C  
ATOM   4870  HB2 TYR A 309      -5.042  -0.401  19.001  1.00 97.33           H  
ATOM   4871  HB3 TYR A 309      -4.523  -0.904  20.612  1.00 97.33           H  
ATOM   4872  O   TYR A 309      -5.599   0.926  22.227  1.00 97.33           O  
ATOM   4873  CG  TYR A 309      -5.476  -2.421  19.486  1.00 97.33           C  
ATOM   4874  CD1 TYR A 309      -5.865  -3.343  20.463  1.00 97.33           C  
ATOM   4875  HD1 TYR A 309      -6.125  -2.987  21.449  1.00 97.33           H  
ATOM   4876  CD2 TYR A 309      -5.200  -2.859  18.178  1.00 97.33           C  
ATOM   4877  HD2 TYR A 309      -4.908  -2.148  17.419  1.00 97.33           H  
ATOM   4878  CE1 TYR A 309      -5.909  -4.711  20.179  1.00 97.33           C  
ATOM   4879  HE1 TYR A 309      -6.181  -5.404  20.961  1.00 97.33           H  
ATOM   4880  CE2 TYR A 309      -5.245  -4.235  17.876  1.00 97.33           C  
ATOM   4881  HE2 TYR A 309      -4.978  -4.595  16.893  1.00 97.33           H  
ATOM   4882  OH  TYR A 309      -5.612  -6.494  18.670  1.00 97.33           O  
ATOM   4883  HH  TYR A 309      -5.882  -6.938  19.477  1.00 97.33           H  
ATOM   4884  CZ  TYR A 309      -5.582  -5.159  18.889  1.00 97.33           C  
ATOM   4885  N   ASN A 310      -6.891   2.052  20.766  1.00 96.81           N  
ATOM   4886  H   ASN A 310      -7.511   1.988  19.971  1.00 96.81           H  
ATOM   4887  CA  ASN A 310      -6.818   3.328  21.461  1.00 96.81           C  
ATOM   4888  HA  ASN A 310      -5.787   3.514  21.763  1.00 96.81           H  
ATOM   4889  C   ASN A 310      -7.655   3.309  22.739  1.00 96.81           C  
ATOM   4890  CB  ASN A 310      -7.269   4.464  20.528  1.00 96.81           C  
ATOM   4891  HB2 ASN A 310      -7.414   5.370  21.117  1.00 96.81           H  
ATOM   4892  HB3 ASN A 310      -8.231   4.210  20.085  1.00 96.81           H  
ATOM   4893  O   ASN A 310      -8.695   2.657  22.829  1.00 96.81           O  
ATOM   4894  CG  ASN A 310      -6.280   4.794  19.430  1.00 96.81           C  
ATOM   4895  ND2 ASN A 310      -6.696   5.504  18.410  1.00 96.81           N  
ATOM   4896 HD21 ASN A 310      -7.660   5.805  18.394  1.00 96.81           H  
ATOM   4897 HD22 ASN A 310      -6.046   5.630  17.648  1.00 96.81           H  
ATOM   4898  OD1 ASN A 310      -5.111   4.480  19.503  1.00 96.81           O  
ATOM   4899  N   SER A 311      -7.236   4.114  23.714  1.00 94.40           N  
ATOM   4900  H   SER A 311      -6.406   4.671  23.572  1.00 94.40           H  
ATOM   4901  CA  SER A 311      -8.150   4.528  24.772  1.00 94.40           C  
ATOM   4902  HA  SER A 311      -8.553   3.635  25.249  1.00 94.40           H  
ATOM   4903  C   SER A 311      -9.315   5.316  24.165  1.00 94.40           C  
ATOM   4904  CB  SER A 311      -7.413   5.345  25.834  1.00 94.40           C  
ATOM   4905  HB2 SER A 311      -6.631   4.727  26.276  1.00 94.40           H  
ATOM   4906  HB3 SER A 311      -8.113   5.633  26.618  1.00 94.40           H  
ATOM   4907  O   SER A 311      -9.158   6.018  23.162  1.00 94.40           O  
ATOM   4908  OG  SER A 311      -6.829   6.507  25.272  1.00 94.40           O  
ATOM   4909  HG  SER A 311      -6.280   6.927  25.939  1.00 94.40           H  
ATOM   4910  N   PHE A 312     -10.489   5.227  24.791  1.00 94.09           N  
ATOM   4911  H   PHE A 312     -10.579   4.609  25.584  1.00 94.09           H  
ATOM   4912  CA  PHE A 312     -11.716   5.821  24.255  1.00 94.09           C  
ATOM   4913  HA  PHE A 312     -11.944   5.349  23.300  1.00 94.09           H  
ATOM   4914  C   PHE A 312     -11.591   7.335  24.001  1.00 94.09           C  
ATOM   4915  CB  PHE A 312     -12.847   5.502  25.236  1.00 94.09           C  
ATOM   4916  HB2 PHE A 312     -12.638   5.974  26.196  1.00 94.09           H  
ATOM   4917  HB3 PHE A 312     -12.881   4.425  25.397  1.00 94.09           H  
ATOM   4918  O   PHE A 312     -12.107   7.846  23.008  1.00 94.09           O  
ATOM   4919  CG  PHE A 312     -14.205   5.943  24.746  1.00 94.09           C  
ATOM   4920  CD1 PHE A 312     -14.786   7.117  25.253  1.00 94.09           C  
ATOM   4921  HD1 PHE A 312     -14.269   7.696  26.004  1.00 94.09           H  
ATOM   4922  CD2 PHE A 312     -14.883   5.185  23.774  1.00 94.09           C  
ATOM   4923  HD2 PHE A 312     -14.441   4.283  23.376  1.00 94.09           H  
ATOM   4924  CE1 PHE A 312     -16.046   7.532  24.795  1.00 94.09           C  
ATOM   4925  HE1 PHE A 312     -16.495   8.427  25.199  1.00 94.09           H  
ATOM   4926  CE2 PHE A 312     -16.149   5.597  23.320  1.00 94.09           C  
ATOM   4927  HE2 PHE A 312     -16.679   5.004  22.590  1.00 94.09           H  
ATOM   4928  CZ  PHE A 312     -16.731   6.770  23.831  1.00 94.09           C  
ATOM   4929  HZ  PHE A 312     -17.710   7.080  23.496  1.00 94.09           H  
ATOM   4930  N   HIS A 313     -10.827   8.034  24.847  1.00 95.45           N  
ATOM   4931  H   HIS A 313     -10.432   7.536  25.632  1.00 95.45           H  
ATOM   4932  CA  HIS A 313     -10.586   9.475  24.752  1.00 95.45           C  
ATOM   4933  HA  HIS A 313     -11.396   9.896  24.157  1.00 95.45           H  
ATOM   4934  C   HIS A 313      -9.300   9.871  24.002  1.00 95.45           C  
ATOM   4935  CB  HIS A 313     -10.685  10.105  26.149  1.00 95.45           C  
ATOM   4936  HB2 HIS A 313     -10.451  11.167  26.084  1.00 95.45           H  
ATOM   4937  HB3 HIS A 313      -9.959   9.636  26.813  1.00 95.45           H  
ATOM   4938  O   HIS A 313      -8.845  11.012  24.119  1.00 95.45           O
[truncated: 365,805 more chars]
