# Supplementary material for: Cryo-EM structure of GABA transporter 1 reveals substrate recognition and transport mechanism
Source: Nat Struct Mol Biol. 2023 Jul 3;30(7):1023–32. doi: 10.1038/s41594-023-01011-w (PMC10352132; doi:10.1038/s41594-023-01011-w)
Supplement: Supplementary file 4 — Source Data Extended Data Fig. 4 contains a representative cryo-EM micrograph image, FSC curve image, rGAT1EM coordinates file and the rGAT1WT AlphaFold model file. [file 41594_2023_1011_MOESM4_ESM.zip › SourceData ExtendedDataFig4/rGAT1_EM_coordinates.pdb]

REMARK   3                                                                      
REMARK   3 FILE CREATED: Thu Jan 12 20:02:03 2023                               
REMARK   3                                                                      
REMARK   3 RESOLUTION: 3.14                                                     
REMARK   3                                                                      
REMARK   3 REFINEMENT.                                                          
REMARK   3   PROGRAM     : PHENIX (1.20rc4_4425: phenix.real_space_refine)      
REMARK   3   AUTHORS     : Adams,Afonine,Bunkoczi,Burnley,Chen,Dar,Davis,       
REMARK   3               : Draizen,Echols,Gildea,Gros,Grosse-Kunstleve,Headd,   
REMARK   3               : Hintze,Hung,Ioerger,Liebschner,McCoy,McKee,Moriarty, 
REMARK   3               : Oeffner,Poon,Read,Richardson,Richardson,Sacchettini, 
REMARK   3               : Sauter,Sobolev,Storoni,Terwilliger,Williams,Zwart    
REMARK   3                                                                      
REMARK   3 SCATTERING TABLE: ELECTRON                                           
REMARK   3                                                                      
REMARK   3 REFINEMENT TARGET: REAL-SPACE (WEIGHTED MAP SUM AT ATOM CENTERS)     
REMARK   3                                                                      
REMARK   3 MODEL TO MAP FIT.                                                    
REMARK   3   CC_mask  : 0.8891                                                  
REMARK   3   CC_volume: 0.8607                                                  
REMARK   3   CC_peaks : 0.6199                                                  
REMARK   3                                                                      
REMARK   3 GEOMETRY RESTRAINTS LIBRARY: GEOSTD + MONOMER LIBRARY + CDL V1.2     
REMARK   3 DEVIATIONS FROM IDEAL VALUES - RMSD. RMSZ FOR BONDS AND ANGLES.      
REMARK   3   BOND      :  0.003   0.059   6346  Z= 0.184                        
REMARK   3   ANGLE     :  0.506   9.865   8649  Z= 0.254                        
REMARK   3   CHIRALITY :  0.039   0.150    964                                  
REMARK   3   PLANARITY :  0.004   0.052   1021                                  
REMARK   3   DIHEDRAL  :  7.999 101.464    924                                  
REMARK   3   MIN NONBONDED DISTANCE : 2.149                                     
REMARK   3                                                                      
REMARK   3 MOLPROBITY STATISTICS.                                               
REMARK   3   ALL-ATOM CLASHSCORE : 5.25                                         
REMARK   3   RAMACHANDRAN PLOT:                                                 
REMARK   3     OUTLIERS :  0.00 %                                               
REMARK   3     ALLOWED  :  2.95 %                                               
REMARK   3     FAVORED  : 97.05 %                                               
REMARK   3   ROTAMER OUTLIERS :  0.16 %                                         
REMARK   3   CBETA DEVIATIONS :  0.00 %                                         
REMARK   3   PEPTIDE PLANE:                                                     
REMARK   3     CIS-PROLINE     : 0.00 %                                         
REMARK   3     CIS-GENERAL     : 0.00 %                                         
REMARK   3     TWISTED PROLINE : 0.00 %                                         
REMARK   3     TWISTED GENERAL : 0.00 %                                         
REMARK   3                                                                      
REMARK   3 RAMA-Z (RAMACHANDRAN PLOT Z-SCORE):                                  
REMARK   3 INTERPRETATION: BAD |RAMA-Z| > 3; SUSPICIOUS 2 < |RAMA-Z| < 3; GOOD  
REMARK   3 SCORES FOR WHOLE/HELIX/SHEET/LOOP ARE SCALED INDEPENDENTLY;          
REMARK   3 THEREFORE, THE VALUES ARE NOT RELATED IN A SIMPLE MANNER.            
REMARK   3   WHOLE:  0.67 (0.32), RESIDUES: 745                                 
REMARK   3   HELIX:  1.33 (0.28), RESIDUES: 369                                 
REMARK   3   SHEET:  0.49 (0.56), RESIDUES: 108                                 
REMARK   3   LOOP : -0.77 (0.39), RESIDUES: 268                                 
REMARK   3                                                                      
HELIX    1   1 PHE A   51  SER A   56  1                                   6    
HELIX    2   2 LEU A   64  TRP A   68  1                                   5    
HELIX    3   3 PHE A   70  LEU A   73  1                                   4    
HELIX    4   4 PHE A   82  PHE A   92  1                                  11    
HELIX    5   5 GLY A   94  GLU A  101  1                                   8    
HELIX    6   6 LYS A  123  LEU A  127  1                                   5    
HELIX    7   7 VAL A  142  ASN A  153  1                                  12    
HELIX    8   8 PRO A  167  ASN A  169  1                                   3    
HELIX    9   9 ALA A  188  ARG A  195  1                                   8    
HELIX   10  10 TRP A  212  ALA A  215  1                                   4    
HELIX   11  11 VAL A  223  ILE A  229  1                                   7    
HELIX   12  12 TRP A  235  VAL A  240  1                                   6    
HELIX   13  13 TYR A  246  THR A  260  1                                  15    
HELIX   14  14 LYS A  278  SER A  280  1                                   3    
HELIX   15  15 SER A  282  LEU A  286  1                                   5    
HELIX   16  16 ILE A  292  TYR A  296  1                                   5    
HELIX   17  17 LEU A  300  SER A  302  1                                   3    
HELIX   18  18 ALA A  305  ASN A  310  1                                   6    
HELIX   19  19 VAL A  316  THR A  349  1                                  34    
HELIX   20  20 LEU A  363  THR A  373  1                                  11    
HELIX   21  21 SER A  378  MET A  391  1                                  14    
HELIX   22  22 CYS A  399  ASP A  410  1                                  12    
HELIX   23  23 LEU A  416  ARG A  419  1                                   4    
HELIX   24  24 PHE A  423  ASN A  438  1                                  16    
HELIX   25  25 GLY A  443  PHE A  447  1                                   5    
HELIX   26  26 LEU A  449  TYR A  452  1                                   4    
HELIX   27  27 LEU A  460  SER A  472  1                                  13    
HELIX   28  28 VAL A  477  ILE A  484  1                                   8    
HELIX   29  29 TRP A  495  PHE A  502  1                                   8    
HELIX   30  30 THR A  504  VAL A  517  1                                  14    
HELIX   31  31 LYS A  531  TYR A  554  1                                  24    
HELIX   32  32 PHE A  556  THR A  558  1                                   3    
HELIX   33  33 SER A  562  MET A  570  1                                   9    
SHEET    1   1 1 THR L  22  ARG L  24  0                                        
SHEET    2   2 2 TRP L  36  GLN L  39  0                                        
SHEET    3   3 3 LYS L  46  ILE L  49  0                                        
SHEET    4   4 4 PHE L  63  SER L  68  0                                        
SHEET    5   5 5 SER L  71  ILE L  76  0                                        
SHEET    6   6 6 THR L  86  CYS L  89  0                                        
SHEET    7   7 7 GLY H  10  VAL H  12  0                                        
SHEET    8   8 8 SER H  17  LEU H  20  0                                        
SHEET    9   9 9 MET H  34  SER H  40  0                                        
SHEET   10  1010 LEU H  45  ALA H  49  0                                        
SHEET   11  1111 ILE H  70  ASP H  73  0                                        
SHEET   12  1212 ILE H  78  SER H  84  0                                        
SHEET   13  1313 ALA H  92  ARG H  98  0                                        
SHEET   14  1414 THR H 113  VAL H 117  0                                        
LINK         C1  NAG A 601                 ND2 ASN A 184                 1.443  
LINK         C1  NAG A 602                 ND2 ASN A 176                 1.441  
SSBOND   1 CYS A  164    CYS A  173                                             
SSBOND   2 CYS L   23    CYS L   89                                             
SSBOND   3 CYS H   22    CYS H   96                                             
CRYST1  299.160  299.160  299.160  90.00  90.00  90.00 P 1                      
SCALE1      0.003343  0.000000  0.000000        0.00000                         
SCALE2      0.000000  0.003343  0.000000        0.00000                         
SCALE3      0.000000  0.000000  0.003343        0.00000                         
ATOM      1  N   ARG A  50     141.590 134.189 156.527  1.00144.20           N  
ATOM      2  CA  ARG A  50     142.438 135.365 156.204  1.00144.78           C  
ATOM      3  C   ARG A  50     143.108 135.119 154.855  1.00145.14           C  
ATOM      4  O   ARG A  50     143.559 136.095 154.230  1.00144.81           O  
ATOM      5  CB  ARG A  50     143.510 135.569 157.276  1.00145.80           C  
ATOM      6  CG  ARG A  50     144.107 136.968 157.301  1.00145.64           C  
ATOM      7  CD  ARG A  50     145.346 137.050 158.169  1.00145.33           C  
ATOM      8  NE  ARG A  50     146.489 136.428 157.518  1.00145.31           N  
ATOM      9  CZ  ARG A  50     147.701 136.338 158.052  1.00143.88           C  
ATOM     10  NH1 ARG A  50     147.928 136.826 159.259  1.00142.69           N  
ATOM     11  NH2 ARG A  50     148.679 135.759 157.379  1.00143.33           N  
ATOM     12  N   PHE A  51     143.171 133.854 154.434  1.00149.61           N  
ATOM     13  CA  PHE A  51     143.849 133.521 153.158  1.00149.12           C  
ATOM     14  C   PHE A  51     143.119 134.194 151.998  1.00148.47           C  
ATOM     15  O   PHE A  51     143.791 134.606 151.054  1.00147.08           O  
ATOM     16  CB  PHE A  51     143.887 132.015 152.905  1.00148.69           C  
ATOM     17  CG  PHE A  51     144.173 131.669 151.466  1.00149.23           C  
ATOM     18  CD2 PHE A  51     143.141 131.397 150.582  1.00148.60           C  
ATOM     19  CD1 PHE A  51     145.473 131.648 150.988  1.00149.26           C  
ATOM     20  CE2 PHE A  51     143.404 131.093 149.257  1.00149.17           C  
ATOM     21  CE1 PHE A  51     145.735 131.341 149.663  1.00149.48           C  
ATOM     22  CZ  PHE A  51     144.701 131.064 148.800  1.00149.59           C  
ATOM     23  N   ASP A  52     141.787 134.239 152.050  1.00146.64           N  
ATOM     24  CA  ASP A  52     141.007 134.833 150.931  1.00146.34           C  
ATOM     25  C   ASP A  52     141.308 136.336 150.871  1.00146.44           C  
ATOM     26  O   ASP A  52     141.404 136.878 149.748  1.00145.38           O  
ATOM     27  CB  ASP A  52     139.516 134.512 151.060  1.00146.16           C  
ATOM     28  CG  ASP A  52     138.756 134.673 149.755  1.00146.77           C  
ATOM     29  OD2 ASP A  52     137.510 134.686 149.799  1.00145.33           O  
ATOM     30  OD1 ASP A  52     139.418 134.785 148.707  1.00146.66           O  
ATOM     31  N   PHE A  53     141.451 136.996 152.026  1.00137.14           N  
ATOM     32  CA  PHE A  53     141.810 138.437 152.070  1.00134.06           C  
ATOM     33  C   PHE A  53     143.213 138.602 151.488  1.00135.21           C  
ATOM     34  O   PHE A  53     143.444 139.557 150.729  1.00134.41           O  
ATOM     35  CB  PHE A  53     141.693 138.943 153.508  1.00133.47           C  
ATOM     36  CG  PHE A  53     142.654 140.035 153.904  1.00135.21           C  
ATOM     37  CD2 PHE A  53     143.784 139.748 154.653  1.00134.64           C  
ATOM     38  CD1 PHE A  53     142.414 141.354 153.555  1.00135.07           C  
ATOM     39  CE2 PHE A  53     144.661 140.753 155.031  1.00134.65           C  
ATOM     40  CE1 PHE A  53     143.293 142.357 153.932  1.00134.37           C  
ATOM     41  CZ  PHE A  53     144.415 142.055 154.668  1.00135.39           C  
ATOM     42  N   LEU A  54     144.126 137.671 151.835  1.00136.95           N  
ATOM     43  CA  LEU A  54     145.495 137.698 151.253  1.00135.92           C  
ATOM     44  C   LEU A  54     145.403 137.591 149.724  1.00134.88           C  
ATOM     45  O   LEU A  54     146.151 138.313 149.048  1.00133.76           O  
ATOM     46  CB  LEU A  54     146.301 136.534 151.837  1.00135.18           C  
ATOM     47  CG  LEU A  54     146.411 136.515 153.359  1.00134.07           C  
ATOM     48  CD2 LEU A  54     147.221 137.701 153.858  1.00132.80           C  
ATOM     49  CD1 LEU A  54     147.017 135.208 153.843  1.00134.27           C  
ATOM     50  N   MET A  55     144.529 136.722 149.205  1.00134.04           N  
ATOM     51  CA  MET A  55     144.330 136.582 147.737  1.00133.14           C  
ATOM     52  C   MET A  55     143.831 137.905 147.150  1.00133.05           C  
ATOM     53  O   MET A  55     144.417 138.361 146.159  1.00132.55           O  
ATOM     54  CB  MET A  55     143.301 135.491 147.432  1.00134.47           C  
ATOM     55  CG  MET A  55     143.828 134.084 147.618  1.00134.41           C  
ATOM     56  SD  MET A  55     145.191 133.683 146.495  1.00137.05           S  
ATOM     57  CE  MET A  55     146.597 134.231 147.461  1.00134.71           C  
ATOM     58  N   SER A  56     142.795 138.497 147.751  1.00129.65           N  
ATOM     59  CA  SER A  56     142.243 139.783 147.251  1.00129.40           C  
ATOM     60  C   SER A  56     143.349 140.841 147.244  1.00129.50           C  
ATOM     61  O   SER A  56     143.308 141.726 146.369  1.00127.52           O  
ATOM     62  CB  SER A  56     141.075 140.230 148.081  1.00127.42           C  
ATOM     63  OG  SER A  56     141.489 140.557 149.398  1.00129.28           O  
ATOM     64  N   CYS A  57     144.373 140.713 148.088  1.00125.82           N  
ATOM     65  CA  CYS A  57     145.371 141.814 148.187  1.00124.05           C  
ATOM     66  C   CYS A  57     146.642 141.564 147.370  1.00124.33           C  
ATOM     67  O   CYS A  57     147.166 142.547 146.827  1.00124.25           O  
ATOM     68  CB  CYS A  57     145.774 142.002 149.644  1.00123.33           C  
ATOM     69  SG  CYS A  57     144.381 142.421 150.724  1.00125.23           S  
ATOM     70  N   VAL A  58     147.163 140.335 147.427  1.00124.05           N  
ATOM     71  CA  VAL A  58     148.373 139.978 146.631  1.00124.66           C  
ATOM     72  C   VAL A  58     148.036 140.270 145.171  1.00123.46           C  
ATOM     73  O   VAL A  58     148.966 140.541 144.395  1.00118.98           O  
ATOM     74  CB  VAL A  58     148.763 138.503 146.842  1.00122.84           C  
ATOM     75  CG1 VAL A  58     149.102 138.210 148.294  1.00123.22           C  
ATOM     76  CG2 VAL A  58     147.686 137.555 146.341  1.00120.39           C  
ATOM     77  N   GLY A  59     146.750 140.212 144.828  1.00117.91           N  
ATOM     78  CA  GLY A  59     146.280 140.460 143.450  1.00115.45           C  
ATOM     79  C   GLY A  59     146.264 141.934 143.103  1.00113.12           C  
ATOM     80  O   GLY A  59     146.437 142.260 141.909  1.00111.57           O  
ATOM     81  N   TYR A  60     146.092 142.819 144.084  1.00102.31           N  
ATOM     82  CA  TYR A  60     146.147 144.282 143.822  1.00102.48           C  
ATOM     83  C   TYR A  60     147.556 144.767 144.148  1.00101.16           C  
ATOM     84  O   TYR A  60     147.829 145.967 144.012  1.00100.30           O  
ATOM     85  CB  TYR A  60     145.082 145.027 144.628  1.00101.42           C  
ATOM     86  CG  TYR A  60     143.665 144.574 144.379  1.00105.65           C  
ATOM     87  CD1 TYR A  60     143.373 143.614 143.425  1.00103.05           C  
ATOM     88  CD2 TYR A  60     142.610 145.108 145.101  1.00106.34           C  
ATOM     89  CE1 TYR A  60     142.073 143.194 143.196  1.00100.08           C  
ATOM     90  CE2 TYR A  60     141.305 144.701 144.884  1.00106.95           C  
ATOM     91  CZ  TYR A  60     141.035 143.739 143.928  1.00105.13           C  
ATOM     92  OH  TYR A  60     139.750 143.334 143.711  1.00104.60           O  
ATOM     93  N   ALA A  61     148.410 143.854 144.595  1.00 84.55           N  
ATOM     94  CA  ALA A  61     149.839 144.193 144.820  1.00 82.86           C  
ATOM     95  C   ALA A  61     150.650 144.148 143.515  1.00 82.80           C  
ATOM     96  O   ALA A  61     151.749 144.706 143.497  1.00 85.27           O  
ATOM     97  CB  ALA A  61     150.418 143.259 145.846  1.00 78.24           C  
ATOM     98  N   ILE A  62     150.152 143.493 142.473  1.00 62.92           N  
ATOM     99  CA  ILE A  62     150.820 143.482 141.177  1.00 65.04           C  
ATOM    100  C   ILE A  62     150.136 144.294 140.077  1.00 68.49           C  
ATOM    101  O   ILE A  62     148.964 144.595 140.181  1.00 69.41           O  
ATOM    102  CB  ILE A  62     150.972 142.039 140.708  1.00 62.77           C  
ATOM    103  CG1 ILE A  62     152.146 141.902 139.742  1.00 66.94           C  
ATOM    104  CG2 ILE A  62     149.685 141.569 140.063  1.00 64.23           C  
ATOM    105  CD1 ILE A  62     152.442 140.475 139.343  1.00 65.69           C  
ATOM    106  N   GLY A  63     150.873 144.681 139.034  1.00 49.99           N  
ATOM    107  CA  GLY A  63     150.316 145.478 137.974  1.00 45.05           C  
ATOM    108  C   GLY A  63     151.372 145.696 136.965  1.00 48.80           C  
ATOM    109  O   GLY A  63     152.399 145.089 137.046  1.00 52.87           O  
ATOM    110  N   LEU A  64     151.076 146.518 135.960  1.00 43.82           N  
ATOM    111  CA  LEU A  64     152.035 146.780 134.859  1.00 37.54           C  
ATOM    112  C   LEU A  64     152.979 147.886 135.298  1.00 38.46           C  
ATOM    113  O   LEU A  64     153.505 148.554 134.435  1.00 50.32           O  
ATOM    114  CB  LEU A  64     151.289 147.203 133.589  1.00 33.04           C  
ATOM    115  CG  LEU A  64     150.465 146.142 132.877  1.00 30.31           C  
ATOM    116  CD1 LEU A  64     149.895 146.717 131.596  1.00 26.06           C  
ATOM    117  CD2 LEU A  64     151.322 144.934 132.569  1.00 34.46           C  
ATOM    118  N   GLY A  65     153.108 148.112 136.591  1.00 34.06           N  
ATOM    119  CA  GLY A  65     154.043 149.118 137.109  1.00 31.95           C  
ATOM    120  C   GLY A  65     155.086 148.442 137.945  1.00 32.74           C  
ATOM    121  O   GLY A  65     155.870 149.138 138.565  1.00 35.09           O  
ATOM    122  N   ASN A  66     155.059 147.122 137.974  1.00 38.55           N  
ATOM    123  CA  ASN A  66     156.000 146.316 138.776  1.00 28.26           C  
ATOM    124  C   ASN A  66     156.705 145.391 137.800  1.00 35.55           C  
ATOM    125  O   ASN A  66     157.907 145.230 137.923  1.00 48.99           O  
ATOM    126  CB  ASN A  66     155.242 145.374 139.703  1.00 32.57           C  
ATOM    127  CG  ASN A  66     154.547 146.031 140.870  1.00 37.65           C  
ATOM    128  OD1 ASN A  66     153.497 146.642 140.719  1.00 38.69           O  
ATOM    129  ND2 ASN A  66     155.106 145.856 142.051  1.00 44.59           N  
ATOM    130  N   VAL A  67     155.964 144.824 136.852  1.00 30.23           N  
ATOM    131  CA  VAL A  67     156.547 143.925 135.864  1.00 33.97           C  
ATOM    132  C   VAL A  67     156.984 144.642 134.596  1.00 35.91           C  
ATOM    133  O   VAL A  67     157.699 144.041 133.778  1.00 40.24           O  
ATOM    134  CB  VAL A  67     155.571 142.785 135.502  1.00 35.54           C  
ATOM    135  CG1 VAL A  67     155.123 142.052 136.754  1.00 37.52           C  
ATOM    136  CG2 VAL A  67     154.379 143.330 134.742  1.00 34.39           C  
ATOM    137  N   TRP A  68     156.583 145.893 134.398  1.00 28.51           N  
ATOM    138  CA  TRP A  68     156.964 146.625 133.198  1.00 17.89           C  
ATOM    139  C   TRP A  68     157.689 147.930 133.476  1.00 23.04           C  
ATOM    140  O   TRP A  68     158.678 148.228 132.801  1.00 41.26           O  
ATOM    141  CB  TRP A  68     155.730 146.919 132.332  1.00 22.61           C  
ATOM    142  CG  TRP A  68     156.007 147.936 131.273  1.00 26.46           C  
ATOM    143  CD1 TRP A  68     156.620 147.724 130.075  1.00 37.21           C  
ATOM    144  CD2 TRP A  68     155.699 149.333 131.323  1.00 21.14           C  
ATOM    145  NE1 TRP A  68     156.710 148.900 129.374  1.00 35.36           N  
ATOM    146  CE2 TRP A  68     156.152 149.903 130.120  1.00 20.74           C  
ATOM    147  CE3 TRP A  68     155.082 150.155 132.268  1.00 29.51           C  
ATOM    148  CZ2 TRP A  68     156.007 151.256 129.838  1.00 13.39           C  
ATOM    149  CZ3 TRP A  68     154.941 151.496 131.986  1.00 29.04           C  
ATOM    150  CH2 TRP A  68     155.400 152.034 130.782  1.00 24.76           C  
ATOM    151  N   ARG A  69     157.236 148.720 134.451  1.00 20.15           N  
ATOM    152  CA  ARG A  69     157.798 150.055 134.631  1.00  7.68           C  
ATOM    153  C   ARG A  69     159.054 150.038 135.490  1.00 24.80           C  
ATOM    154  O   ARG A  69     160.020 150.744 135.186  1.00 33.64           O  
ATOM    155  CB  ARG A  69     156.762 150.991 135.247  1.00 19.26           C  
ATOM    156  CG  ARG A  69     157.112 152.453 135.084  1.00 18.50           C  
ATOM    157  CD  ARG A  69     155.944 153.338 135.433  1.00 23.53           C  
ATOM    158  NE  ARG A  69     156.205 154.728 135.089  1.00 17.12           N  
ATOM    159  CZ  ARG A  69     156.778 155.601 135.903  1.00 23.74           C  
ATOM    160  NH1 ARG A  69     157.166 155.259 137.118  1.00 34.97           N  
ATOM    161  NH2 ARG A  69     156.968 156.849 135.486  1.00 24.95           N  
ATOM    162  N   PHE A  70     159.053 149.268 136.574  1.00 35.07           N  
ATOM    163  CA  PHE A  70     160.259 149.163 137.394  1.00 24.73           C  
ATOM    164  C   PHE A  70     161.443 148.602 136.619  1.00 39.02           C  
ATOM    165  O   PHE A  70     162.553 149.142 136.765  1.00 49.15           O  
ATOM    166  CB  PHE A  70     159.967 148.335 138.649  1.00 18.34           C  
ATOM    167  CG  PHE A  70     161.161 148.150 139.545  1.00 27.53           C  
ATOM    168  CD1 PHE A  70     161.532 149.136 140.438  1.00 33.12           C  
ATOM    169  CD2 PHE A  70     161.913 146.990 139.492  1.00 32.90           C  
ATOM    170  CE1 PHE A  70     162.626 148.970 141.262  1.00 33.26           C  
ATOM    171  CE2 PHE A  70     163.009 146.822 140.313  1.00 33.69           C  
ATOM    172  CZ  PHE A  70     163.365 147.814 141.198  1.00 31.45           C  
ATOM    173  N   PRO A  71     161.249 147.518 135.843  1.00 27.10           N  
ATOM    174  CA  PRO A  71     162.437 146.972 135.181  1.00 18.70           C  
ATOM    175  C   PRO A  71     163.179 148.005 134.346  1.00 26.99           C  
ATOM    176  O   PRO A  71     164.396 148.132 134.489  1.00 38.81           O  
ATOM    177  CB  PRO A  71     161.854 145.894 134.263  1.00 24.27           C  
ATOM    178  CG  PRO A  71     160.617 145.447 134.962  1.00 28.35           C  
ATOM    179  CD  PRO A  71     160.054 146.685 135.596  1.00 30.79           C  
ATOM    180  N   TYR A  72     162.470 148.739 133.494  1.00 21.36           N  
ATOM    181  CA  TYR A  72     163.146 149.677 132.596  1.00 20.36           C  
ATOM    182  C   TYR A  72     163.693 150.924 133.305  1.00 19.89           C  
ATOM    183  O   TYR A  72     164.775 151.397 132.963  1.00 39.90           O  
ATOM    184  CB  TYR A  72     162.226 150.074 131.431  1.00 28.77           C  
ATOM    185  CG  TYR A  72     161.530 151.399 131.605  1.00 26.72           C  
ATOM    186  CD2 TYR A  72     162.089 152.567 131.107  1.00 23.05           C  
ATOM    187  CD1 TYR A  72     160.309 151.484 132.258  1.00 35.80           C  
ATOM    188  CE2 TYR A  72     161.456 153.783 131.261  1.00 13.65           C  
ATOM    189  CE1 TYR A  72     159.669 152.697 132.418  1.00 33.73           C  
ATOM    190  CZ  TYR A  72     160.248 153.841 131.916  1.00 27.41           C  
ATOM    191  OH  TYR A  72     159.617 155.049 132.073  1.00 41.60           O  
ATOM    192  N   LEU A  73     162.929 151.494 134.215  1.00 26.92           N  
ATOM    193  CA  LEU A  73     163.401 152.707 134.934  1.00 31.56           C  
ATOM    194  C   LEU A  73     164.639 152.326 135.738  1.00 27.44           C  
ATOM    195  O   LEU A  73     165.482 153.189 135.916  1.00 32.72           O  
ATOM    196  CB  LEU A  73     162.278 153.307 135.793  1.00 25.17           C  
ATOM    197  CG  LEU A  73     161.316 154.251 135.085  1.00 13.56           C  
ATOM    198  CD2 LEU A  73     162.057 155.451 134.533  1.00 24.69           C  
ATOM    199  CD1 LEU A  73     160.236 154.703 136.041  1.00 24.16           C  
ATOM    200  N   CYS A  74     164.751 151.079 136.192  1.00 27.71           N  
ATOM    201  CA  CYS A  74     165.981 150.662 136.854  1.00 23.07           C  
ATOM    202  C   CYS A  74     167.103 150.574 135.829  1.00 31.53           C  
ATOM    203  O   CYS A  74     168.252 150.916 136.127  1.00 39.74           O  
ATOM    204  CB  CYS A  74     165.773 149.315 137.544  1.00 25.53           C  
ATOM    205  SG  CYS A  74     167.126 148.802 138.621  1.00 54.34           S  
ATOM    206  N   GLY A  75     166.791 150.115 134.616  1.00 36.04           N  
ATOM    207  CA  GLY A  75     167.813 149.998 133.592  1.00 22.18           C  
ATOM    208  C   GLY A  75     168.182 151.317 132.945  1.00 27.81           C  
ATOM    209  O   GLY A  75     169.295 151.465 132.433  1.00 46.51           O  
ATOM    210  N   LYS A  76     167.326 152.308 132.910  1.00 27.29           N  
ATOM    211  CA  LYS A  76     167.673 153.583 132.331  1.00 24.43           C  
ATOM    212  C   LYS A  76     168.781 154.189 133.111  1.00 30.17           C  
ATOM    213  O   LYS A  76     169.743 154.642 132.547  1.00 34.37           O  
ATOM    214  CB  LYS A  76     166.473 154.498 132.284  1.00 26.81           C  
ATOM    215  CG  LYS A  76     166.772 155.946 132.001  1.00 31.93           C  
ATOM    216  CD  LYS A  76     165.519 156.775 132.186  1.00 40.73           C  
ATOM    217  CE  LYS A  76     165.844 158.247 132.306  1.00 29.45           C  
ATOM    218  NZ  LYS A  76     164.714 158.958 132.949  1.00 38.20           N  
ATOM    219  N   ASN A  77     168.663 154.249 134.417  1.00 36.95           N  
ATOM    220  CA  ASN A  77     169.774 154.702 135.235  1.00 36.13           C  
ATOM    221  C   ASN A  77     170.725 153.530 135.458  1.00 39.48           C  
ATOM    222  O   ASN A  77     170.645 152.501 134.782  1.00 41.20           O  
ATOM    223  CB  ASN A  77     169.267 155.281 136.553  1.00 26.51           C  
ATOM    224  CG  ASN A  77     167.914 155.939 136.417  1.00 39.43           C  
ATOM    225  OD1 ASN A  77     166.904 155.406 136.871  1.00 40.25           O  
ATOM    226  ND2 ASN A  77     167.885 157.107 135.789  1.00 48.61           N  
ATOM    227  N   GLY A  78     171.649 153.675 136.401  1.00 53.76           N  
ATOM    228  CA  GLY A  78     172.460 152.541 136.795  1.00 54.89           C  
ATOM    229  C   GLY A  78     171.610 151.443 137.403  1.00 57.90           C  
ATOM    230  O   GLY A  78     170.557 151.693 137.990  1.00 59.11           O  
ATOM    231  N   GLY A  79     172.073 150.204 137.246  1.00 46.44           N  
ATOM    232  CA  GLY A  79     171.315 149.077 137.762  1.00 42.94           C  
ATOM    233  C   GLY A  79     171.167 149.107 139.271  1.00 45.87           C  
ATOM    234  O   GLY A  79     170.096 148.811 139.805  1.00 53.66           O  
ATOM    235  N   GLY A  80     172.234 149.468 139.978  1.00 44.99           N  
ATOM    236  CA  GLY A  80     172.214 149.439 141.426  1.00 33.96           C  
ATOM    237  C   GLY A  80     172.008 150.792 142.072  1.00 35.91           C  
ATOM    238  O   GLY A  80     171.551 150.874 143.215  1.00 47.77           O  
ATOM    239  N   ALA A  81     172.340 151.864 141.352  1.00 39.24           N  
ATOM    240  CA  ALA A  81     172.144 153.209 141.878  1.00 43.14           C  
ATOM    241  C   ALA A  81     170.675 153.585 141.997  1.00 47.67           C  
ATOM    242  O   ALA A  81     170.365 154.610 142.608  1.00 53.69           O  
ATOM    243  CB  ALA A  81     172.867 154.228 140.998  1.00 42.90           C  
ATOM    244  N   PHE A  82     169.775 152.795 141.413  1.00 40.26           N  
ATOM    245  CA  PHE A  82     168.342 153.031 141.534  1.00 33.64           C  
ATOM    246  C   PHE A  82     167.821 152.613 142.904  1.00 39.01           C  
ATOM    247  O   PHE A  82     166.945 153.277 143.475  1.00 41.16           O  
ATOM    248  CB  PHE A  82     167.618 152.265 140.427  1.00 31.55           C  
ATOM    249  CG  PHE A  82     166.183 152.656 140.239  1.00 36.50           C  
ATOM    250  CD1 PHE A  82     165.851 153.849 139.628  1.00 42.93           C  
ATOM    251  CD2 PHE A  82     165.166 151.810 140.641  1.00 29.77           C  
ATOM    252  CE1 PHE A  82     164.533 154.198 139.441  1.00 36.89           C  
ATOM    253  CE2 PHE A  82     163.847 152.156 140.456  1.00 25.76           C  
ATOM    254  CZ  PHE A  82     163.530 153.350 139.854  1.00 28.67           C  
ATOM    255  N   LEU A  83     168.363 151.521 143.448  1.00 44.44           N  
ATOM    256  CA  LEU A  83     167.779 150.903 144.632  1.00 44.41           C  
ATOM    257  C   LEU A  83     167.946 151.760 145.879  1.00 44.41           C  
ATOM    258  O   LEU A  83     167.089 151.721 146.765  1.00 47.41           O  
ATOM    259  CB  LEU A  83     168.387 149.518 144.850  1.00 40.06           C  
ATOM    260  CG  LEU A  83     168.131 148.519 143.721  1.00 40.85           C  
ATOM    261  CD1 LEU A  83     168.697 147.154 144.065  1.00 43.56           C  
ATOM    262  CD2 LEU A  83     166.647 148.425 143.422  1.00 35.78           C  
ATOM    263  N   ILE A  84     169.029 152.532 145.981  1.00 36.51           N  
ATOM    264  CA  ILE A  84     169.215 153.381 147.160  1.00 39.25           C  
ATOM    265  C   ILE A  84     168.134 154.453 147.262  1.00 40.50           C  
ATOM    266  O   ILE A  84     167.461 154.521 148.304  1.00 46.73           O  
ATOM    267  CB  ILE A  84     170.643 153.953 147.182  1.00 36.15           C  
ATOM    268  CG1 ILE A  84     171.655 152.843 147.465  1.00 39.82           C  
ATOM    269  CG2 ILE A  84     170.759 155.062 148.212  1.00 37.52           C  
ATOM    270  CD1 ILE A  84     173.061 153.186 147.047  1.00 41.60           C  
ATOM    271  N   PRO A  85     167.903 155.301 146.250  1.00 36.25           N  
ATOM    272  CA  PRO A  85     166.747 156.207 146.329  1.00 37.30           C  
ATOM    273  C   PRO A  85     165.421 155.477 146.384  1.00 38.92           C  
ATOM    274  O   PRO A  85     164.492 155.956 147.047  1.00 37.40           O  
ATOM    275  CB  PRO A  85     166.874 157.053 145.056  1.00 38.33           C  
ATOM    276  CG  PRO A  85     168.295 156.937 144.661  1.00 38.60           C  
ATOM    277  CD  PRO A  85     168.673 155.542 145.018  1.00 37.98           C  
ATOM    278  N   TYR A  86     165.305 154.327 145.713  1.00 34.17           N  
ATOM    279  CA  TYR A  86     164.061 153.566 145.772  1.00 29.98           C  
ATOM    280  C   TYR A  86     163.700 153.210 147.209  1.00 40.97           C  
ATOM    281  O   TYR A  86     162.584 153.486 147.664  1.00 49.12           O  
ATOM    282  CB  TYR A  86     164.187 152.306 144.918  1.00 29.28           C  
ATOM    283  CG  TYR A  86     162.903 151.535 144.744  1.00 32.67           C  
ATOM    284  CD1 TYR A  86     161.946 151.944 143.828  1.00 34.04           C  
ATOM    285  CD2 TYR A  86     162.653 150.391 145.485  1.00 32.63           C  
ATOM    286  CE1 TYR A  86     160.774 151.240 143.661  1.00 35.46           C  
ATOM    287  CE2 TYR A  86     161.483 149.680 145.325  1.00 41.61           C  
ATOM    288  CZ  TYR A  86     160.547 150.110 144.412  1.00 44.14           C  
ATOM    289  OH  TYR A  86     159.377 149.409 144.245  1.00 51.35           O  
ATOM    290  N   PHE A  87     164.647 152.637 147.951  1.00 41.64           N  
ATOM    291  CA  PHE A  87     164.383 152.230 149.323  1.00 40.28           C  
ATOM    292  C   PHE A  87     164.304 153.417 150.272  1.00 43.03           C  
ATOM    293  O   PHE A  87     163.542 153.369 151.242  1.00 44.95           O  
ATOM    294  CB  PHE A  87     165.449 151.239 149.789  1.00 38.54           C  
ATOM    295  CG  PHE A  87     165.296 149.872 149.194  1.00 44.46           C  
ATOM    296  CD1 PHE A  87     164.083 149.212 149.253  1.00 43.62           C  
ATOM    297  CD2 PHE A  87     166.359 149.252 148.562  1.00 49.48           C  
ATOM    298  CE1 PHE A  87     163.933 147.956 148.701  1.00 46.98           C  
ATOM    299  CE2 PHE A  87     166.215 147.996 148.008  1.00 44.68           C  
ATOM    300  CZ  PHE A  87     165.000 147.348 148.078  1.00 44.21           C  
ATOM    301  N   LEU A  88     165.054 154.491 150.013  1.00 36.66           N  
ATOM    302  CA  LEU A  88     164.907 155.689 150.833  1.00 28.41           C  
ATOM    303  C   LEU A  88     163.494 156.251 150.727  1.00 34.53           C  
ATOM    304  O   LEU A  88     162.865 156.583 151.739  1.00 43.69           O  
ATOM    305  CB  LEU A  88     165.938 156.740 150.422  1.00 37.51           C  
ATOM    306  CG  LEU A  88     167.302 156.661 151.106  1.00 41.49           C  
ATOM    307  CD1 LEU A  88     168.114 157.910 150.818  1.00 42.56           C  
ATOM    308  CD2 LEU A  88     167.142 156.459 152.602  1.00 38.28           C  
ATOM    309  N   THR A  89     162.968 156.343 149.503  1.00 39.77           N  
ATOM    310  CA  THR A  89     161.611 156.845 149.319  1.00 31.15           C  
ATOM    311  C   THR A  89     160.579 155.870 149.871  1.00 37.14           C  
ATOM    312  O   THR A  89     159.548 156.291 150.406  1.00 44.12           O  
ATOM    313  CB  THR A  89     161.348 157.120 147.841  1.00 31.97           C  
ATOM    314  OG1 THR A  89     162.483 157.779 147.269  1.00 39.61           O  
ATOM    315  CG2 THR A  89     160.126 158.003 147.682  1.00 37.33           C  
ATOM    316  N   LEU A  90     160.831 154.566 149.743  1.00 38.64           N  
ATOM    317  CA  LEU A  90     159.905 153.586 150.301  1.00 32.10           C  
ATOM    318  C   LEU A  90     159.829 153.701 151.819  1.00 36.32           C  
ATOM    319  O   LEU A  90     158.741 153.625 152.401  1.00 46.19           O  
ATOM    320  CB  LEU A  90     160.325 152.176 149.887  1.00 32.75           C  
ATOM    321  CG  LEU A  90     159.857 151.022 150.773  1.00 37.38           C  
ATOM    322  CD1 LEU A  90     158.364 150.811 150.634  1.00 41.90           C  
ATOM    323  CD2 LEU A  90     160.607 149.751 150.427  1.00 41.83           C  
ATOM    324  N   ILE A  91     160.973 153.885 152.477  1.00 40.99           N  
ATOM    325  CA  ILE A  91     160.994 153.961 153.934  1.00 40.73           C  
ATOM    326  C   ILE A  91     160.386 155.273 154.415  1.00 39.80           C  
ATOM    327  O   ILE A  91     159.560 155.291 155.335  1.00 38.83           O  
ATOM    328  CB  ILE A  91     162.430 153.779 154.456  1.00 36.41           C  
ATOM    329  CG1 ILE A  91     162.868 152.323 154.313  1.00 41.10           C  
ATOM    330  CG2 ILE A  91     162.533 154.217 155.906  1.00 40.17           C  
ATOM    331  CD1 ILE A  91     164.277 152.066 154.793  1.00 46.52           C  
ATOM    332  N   PHE A  92     160.774 156.391 153.799  1.00 43.92           N  
ATOM    333  CA  PHE A  92     160.432 157.699 154.343  1.00 35.57           C  
ATOM    334  C   PHE A  92     159.196 158.335 153.722  1.00 42.30           C  
ATOM    335  O   PHE A  92     158.623 159.243 154.333  1.00 47.85           O  
ATOM    336  CB  PHE A  92     161.614 158.663 154.185  1.00 34.39           C  
ATOM    337  CG  PHE A  92     162.743 158.393 155.133  1.00 46.68           C  
ATOM    338  CD1 PHE A  92     163.744 157.498 154.802  1.00 50.04           C  
ATOM    339  CD2 PHE A  92     162.803 159.031 156.358  1.00 52.93           C  
ATOM    340  CE1 PHE A  92     164.784 157.246 155.674  1.00 52.50           C  
ATOM    341  CE2 PHE A  92     163.840 158.784 157.233  1.00 49.52           C  
ATOM    342  CZ  PHE A  92     164.832 157.890 156.891  1.00 49.18           C  
ATOM    343  N   ALA A  93     158.771 157.903 152.536  1.00 39.76           N  
ATOM    344  CA  ALA A  93     157.647 158.563 151.884  1.00 32.10           C  
ATOM    345  C   ALA A  93     156.595 157.582 151.383  1.00 32.70           C  
ATOM    346  O   ALA A  93     155.420 157.936 151.269  1.00 41.35           O  
ATOM    347  CB  ALA A  93     158.144 159.427 150.725  1.00 39.01           C  
ATOM    348  N   GLY A  94     156.995 156.353 151.078  1.00 32.70           N  
ATOM    349  CA  GLY A  94     156.056 155.394 150.531  1.00 33.97           C  
ATOM    350  C   GLY A  94     155.034 154.898 151.531  1.00 43.71           C  
ATOM    351  O   GLY A  94     153.835 155.166 151.396  1.00 52.03           O  
ATOM    352  N   VAL A  95     155.507 154.159 152.538  1.00 43.65           N  
ATOM    353  CA  VAL A  95     154.596 153.606 153.543  1.00 39.61           C  
ATOM    354  C   VAL A  95     153.870 154.688 154.329  1.00 41.32           C  
ATOM    355  O   VAL A  95     152.663 154.536 154.571  1.00 40.90           O  
ATOM    356  CB  VAL A  95     155.341 152.607 154.439  1.00 39.24           C  
ATOM    357  CG1 VAL A  95     154.354 151.800 155.262  1.00 45.14           C  
ATOM    358  CG2 VAL A  95     156.209 151.691 153.598  1.00 37.99           C  
ATOM    359  N   PRO A  96     154.518 155.766 154.798  1.00 43.11           N  
ATOM    360  CA  PRO A  96     153.753 156.796 155.521  1.00 41.45           C  
ATOM    361  C   PRO A  96     152.600 157.376 154.722  1.00 46.42           C  
ATOM    362  O   PRO A  96     151.508 157.563 155.269  1.00 56.85           O  
ATOM    363  CB  PRO A  96     154.815 157.856 155.832  1.00 31.47           C  
ATOM    364  CG  PRO A  96     156.067 157.093 155.931  1.00 32.12           C  
ATOM    365  CD  PRO A  96     155.969 156.014 154.896  1.00 39.64           C  
ATOM    366  N   LEU A  97     152.798 157.642 153.432  1.00 34.86           N  
ATOM    367  CA  LEU A  97     151.717 158.201 152.631  1.00 26.61           C  
ATOM    368  C   LEU A  97     150.664 157.159 152.288  1.00 25.12           C  
ATOM    369  O   LEU A  97     149.473 157.486 152.231  1.00 36.39           O  
ATOM    370  CB  LEU A  97     152.280 158.829 151.360  1.00 38.30           C  
ATOM    371  CG  LEU A  97     152.719 160.282 151.519  1.00 37.63           C  
ATOM    372  CD1 LEU A  97     153.874 160.576 150.598  1.00 38.50           C  
ATOM    373  CD2 LEU A  97     151.560 161.218 151.239  1.00 34.85           C  
ATOM    374  N   PHE A  98     151.074 155.909 152.061  1.00 38.47           N  
ATOM    375  CA  PHE A  98     150.095 154.848 151.855  1.00 40.78           C  
ATOM    376  C   PHE A  98     149.219 154.672 153.087  1.00 46.26           C  
ATOM    377  O   PHE A  98     148.034 154.339 152.975  1.00 54.62           O  
ATOM    378  CB  PHE A  98     150.802 153.540 151.505  1.00 42.09           C  
ATOM    379  CG  PHE A  98     149.886 152.483 150.958  1.00 41.33           C  
ATOM    380  CD1 PHE A  98     149.608 152.422 149.606  1.00 44.56           C  
ATOM    381  CD2 PHE A  98     149.304 151.551 151.796  1.00 43.02           C  
ATOM    382  CE1 PHE A  98     148.769 151.451 149.101  1.00 46.57           C  
ATOM    383  CE2 PHE A  98     148.464 150.578 151.296  1.00 44.17           C  
ATOM    384  CZ  PHE A  98     148.196 150.529 149.948  1.00 45.25           C  
ATOM    385  N   LEU A  99     149.789 154.888 154.274  1.00 48.63           N  
ATOM    386  CA  LEU A  99     149.000 154.819 155.499  1.00 44.26           C  
ATOM    387  C   LEU A  99     148.103 156.040 155.653  1.00 42.20           C  
ATOM    388  O   LEU A  99     146.931 155.912 156.024  1.00 52.51           O  
ATOM    389  CB  LEU A  99     149.922 154.681 156.708  1.00 48.72           C  
ATOM    390  CG  LEU A  99     150.361 153.263 157.059  1.00 52.64           C  
ATOM    391  CD1 LEU A  99     151.275 153.290 158.261  1.00 54.44           C  
ATOM    392  CD2 LEU A  99     149.152 152.397 157.330  1.00 53.92           C  
ATOM    393  N   LEU A 100     148.634 157.230 155.378  1.00 37.23           N  
ATOM    394  CA  LEU A 100     147.867 158.463 155.495  1.00 32.70           C  
ATOM    395  C   LEU A 100     146.702 158.530 154.519  1.00 41.02           C  
ATOM    396  O   LEU A 100     145.700 159.185 154.823  1.00 57.36           O  
ATOM    397  CB  LEU A 100     148.788 159.671 155.292  1.00 39.29           C  
ATOM    398  CG  LEU A 100     148.180 161.077 155.293  1.00 40.93           C  
ATOM    399  CD1 LEU A 100     149.048 162.030 156.092  1.00 42.24           C  
ATOM    400  CD2 LEU A 100     148.004 161.591 153.875  1.00 39.24           C  
ATOM    401  N   GLU A 101     146.795 157.869 153.366  1.00 46.24           N  
ATOM    402  CA  GLU A 101     145.708 157.866 152.401  1.00 42.73           C  
ATOM    403  C   GLU A 101     144.644 156.817 152.681  1.00 52.29           C  
ATOM    404  O   GLU A 101     143.488 157.022 152.295  1.00 63.22           O  
ATOM    405  CB  GLU A 101     146.252 157.658 150.982  1.00 46.36           C  
ATOM    406  CG  GLU A 101     147.099 158.810 150.491  1.00 51.79           C  
ATOM    407  CD  GLU A 101     147.487 158.669 149.040  1.00 59.67           C  
ATOM    408  OE1 GLU A 101     146.888 157.824 148.344  1.00 59.91           O  
ATOM    409  OE2 GLU A 101     148.402 159.393 148.601  1.00 63.27           O  
ATOM    410  N   CYS A 102     144.991 155.707 153.330  1.00 55.66           N  
ATOM    411  CA  CYS A 102     143.993 154.724 153.733  1.00 54.58           C  
ATOM    412  C   CYS A 102     143.249 155.157 154.989  1.00 58.49           C  
ATOM    413  O   CYS A 102     142.066 154.842 155.148  1.00 63.93           O  
ATOM    414  CB  CYS A 102     144.650 153.361 153.957  1.00 58.05           C  
ATOM    415  SG  CYS A 102     145.344 153.128 155.606  1.00 74.12           S  
ATOM    416  N   SER A 103     143.928 155.875 155.887  1.00 49.61           N  
ATOM    417  CA  SER A 103     143.253 156.435 157.053  1.00 41.83           C  
ATOM    418  C   SER A 103     142.223 157.476 156.638  1.00 50.81           C  
ATOM    419  O   SER A 103     141.157 157.586 157.254  1.00 69.31           O  
ATOM    420  CB  SER A 103     144.277 157.045 158.007  1.00 45.26           C  
ATOM    421  OG  SER A 103     145.236 156.083 158.405  1.00 55.17           O  
ATOM    422  N   LEU A 104     142.530 158.255 155.600  1.00 44.61           N  
ATOM    423  CA  LEU A 104     141.583 159.249 155.110  1.00 48.69           C  
ATOM    424  C   LEU A 104     140.318 158.591 154.576  1.00 50.27           C  
ATOM    425  O   LEU A 104     139.223 159.152 154.686  1.00 58.47           O  
ATOM    426  CB  LEU A 104     142.238 160.102 154.027  1.00 49.35           C  
ATOM    427  CG  LEU A 104     142.879 161.403 154.498  1.00 49.36           C  
ATOM    428  CD1 LEU A 104     143.536 162.114 153.330  1.00 55.63           C  
ATOM    429  CD2 LEU A 104     141.836 162.286 155.152  1.00 51.13           C  
ATOM    430  N   GLY A 105     140.450 157.403 153.985  1.00 57.92           N  
ATOM    431  CA  GLY A 105     139.287 156.701 153.476  1.00 61.43           C  
ATOM    432  C   GLY A 105     138.409 156.103 154.552  1.00 66.24           C  
ATOM    433  O   GLY A 105     137.225 155.854 154.303  1.00 74.32           O  
ATOM    434  N   GLN A 106     138.957 155.875 155.747  1.00 72.05           N  
ATOM    435  CA  GLN A 106     138.178 155.298 156.835  1.00 72.34           C  
ATOM    436  C   GLN A 106     137.110 156.245 157.364  1.00 69.98           C  
ATOM    437  O   GLN A 106     136.233 155.801 158.112  1.00 77.04           O  
ATOM    438  CB  GLN A 106     139.106 154.871 157.972  1.00 71.80           C  
ATOM    439  CG  GLN A 106     139.964 153.665 157.636  1.00 75.04           C  
ATOM    440  CD  GLN A 106     139.307 152.358 158.024  1.00 75.43           C  
ATOM    441  OE1 GLN A 106     138.447 152.319 158.901  1.00 77.91           O  
ATOM    442  NE2 GLN A 106     139.708 151.278 157.366  1.00 73.50           N  
ATOM    443  N   TYR A 107     137.167 157.525 157.006  1.00 68.10           N  
ATOM    444  CA  TYR A 107     136.091 158.447 157.339  1.00 71.16           C  
ATOM    445  C   TYR A 107     134.789 157.996 156.691  1.00 77.37           C  
ATOM    446  O   TYR A 107     134.748 157.668 155.503  1.00 77.02           O  
ATOM    447  CB  TYR A 107     136.447 159.857 156.870  1.00 72.80           C  
ATOM    448  CG  TYR A 107     137.301 160.639 157.839  1.00 76.28           C  
ATOM    449  CD1 TYR A 107     136.958 160.733 159.179  1.00 77.01           C  
ATOM    450  CD2 TYR A 107     138.462 161.268 157.416  1.00 74.77           C  
ATOM    451  CE1 TYR A 107     137.738 161.446 160.066  1.00 76.22           C  
ATOM    452  CE2 TYR A 107     139.250 161.978 158.297  1.00 73.52           C  
ATOM    453  CZ  TYR A 107     138.884 162.063 159.619  1.00 78.05           C  
ATOM    454  OH  TYR A 107     139.668 162.773 160.498  1.00 82.46           O  
ATOM    455  N   THR A 108     133.718 157.981 157.481  1.00 89.17           N  
ATOM    456  CA  THR A 108     132.408 157.579 156.985  1.00 89.07           C  
ATOM    457  C   THR A 108     131.547 158.752 156.546  1.00 89.87           C  
ATOM    458  O   THR A 108     130.666 158.576 155.699  1.00 91.58           O  
ATOM    459  CB  THR A 108     131.655 156.781 158.054  1.00 87.55           C  
ATOM    460  OG1 THR A 108     131.933 157.330 159.347  1.00 86.75           O  
ATOM    461  CG2 THR A 108     132.077 155.319 158.022  1.00 87.44           C  
ATOM    462  N   SER A 109     131.779 159.942 157.097  1.00 87.29           N  
ATOM    463  CA  SER A 109     130.998 161.115 156.730  1.00 86.18           C  
ATOM    464  C   SER A 109     131.464 161.760 155.432  1.00 88.72           C  
ATOM    465  O   SER A 109     130.723 162.570 154.864  1.00 90.07           O  
ATOM    466  CB  SER A 109     131.044 162.146 157.859  1.00 88.09           C  
ATOM    467  OG  SER A 109     132.382 162.461 158.203  1.00 88.82           O  
ATOM    468  N   ILE A 110     132.656 161.423 154.948  1.00 83.39           N  
ATOM    469  CA  ILE A 110     133.209 162.027 153.740  1.00 83.74           C  
ATOM    470  C   ILE A 110     133.953 160.955 152.959  1.00 83.05           C  
ATOM    471  O   ILE A 110     134.514 160.022 153.540  1.00 81.60           O  
ATOM    472  CB  ILE A 110     134.137 163.215 154.076  1.00 84.92           C  
ATOM    473  CG1 ILE A 110     135.104 162.832 155.198  1.00 79.70           C  
ATOM    474  CG2 ILE A 110     133.327 164.448 154.452  1.00 80.57           C  
ATOM    475  CD1 ILE A 110     135.963 163.976 155.681  1.00 78.34           C  
ATOM    476  N   GLY A 111     133.954 161.091 151.637  1.00 69.01           N  
ATOM    477  CA  GLY A 111     134.661 160.150 150.786  1.00 67.60           C  
ATOM    478  C   GLY A 111     134.756 160.676 149.373  1.00 73.25           C  
ATOM    479  O   GLY A 111     134.036 161.597 148.979  1.00 77.63           O  
ATOM    480  N   GLY A 112     135.658 160.065 148.609  1.00 70.98           N  
ATOM    481  CA  GLY A 112     135.853 160.483 147.228  1.00 64.64           C  
ATOM    482  C   GLY A 112     136.438 161.879 147.153  1.00 66.17           C  
ATOM    483  O   GLY A 112     137.327 162.248 147.928  1.00 68.53           O  
ATOM    484  N   LEU A 113     135.941 162.672 146.204  1.00 60.05           N  
ATOM    485  CA  LEU A 113     136.367 164.059 146.071  1.00 58.91           C  
ATOM    486  C   LEU A 113     135.859 164.941 147.203  1.00 58.42           C  
ATOM    487  O   LEU A 113     136.311 166.083 147.327  1.00 54.50           O  
ATOM    488  CB  LEU A 113     135.898 164.632 144.732  1.00 63.41           C  
ATOM    489  CG  LEU A 113     136.876 165.560 144.012  1.00 60.98           C  
ATOM    490  CD1 LEU A 113     138.269 164.965 144.028  1.00 60.93           C  
ATOM    491  CD2 LEU A 113     136.423 165.827 142.589  1.00 59.63           C  
ATOM    492  N   GLY A 114     134.933 164.445 148.017  1.00 63.59           N  
ATOM    493  CA  GLY A 114     134.400 165.168 149.149  1.00 55.24           C  
ATOM    494  C   GLY A 114     135.145 164.979 150.446  1.00 55.64           C  
ATOM    495  O   GLY A 114     134.649 165.387 151.498  1.00 62.17           O  
ATOM    496  N   VAL A 115     136.322 164.350 150.412  1.00 59.63           N  
ATOM    497  CA  VAL A 115     137.126 164.185 151.616  1.00 61.96           C  
ATOM    498  C   VAL A 115     137.825 165.470 152.029  1.00 59.97           C  
ATOM    499  O   VAL A 115     138.427 165.522 153.107  1.00 59.30           O  
ATOM    500  CB  VAL A 115     138.160 163.058 151.412  1.00 61.26           C  
ATOM    501  CG1 VAL A 115     139.410 163.593 150.734  1.00 59.74           C  
ATOM    502  CG2 VAL A 115     138.503 162.395 152.738  1.00 62.18           C  
ATOM    503  N   TRP A 116     137.751 166.516 151.205  1.00 57.05           N  
ATOM    504  CA  TRP A 116     138.468 167.761 151.449  1.00 47.95           C  
ATOM    505  C   TRP A 116     137.649 168.773 152.236  1.00 54.98           C  
ATOM    506  O   TRP A 116     137.908 169.980 152.142  1.00 61.44           O  
ATOM    507  CB  TRP A 116     138.937 168.359 150.124  1.00 46.65           C  
ATOM    508  CG  TRP A 116     139.931 167.485 149.443  1.00 48.47           C  
ATOM    509  CD1 TRP A 116     139.741 166.758 148.308  1.00 47.52           C  
ATOM    510  CD2 TRP A 116     141.269 167.220 149.872  1.00 56.32           C  
ATOM    511  NE1 TRP A 116     140.881 166.062 147.996  1.00 47.14           N  
ATOM    512  CE2 TRP A 116     141.836 166.329 148.942  1.00 53.63           C  
ATOM    513  CE3 TRP A 116     142.046 167.653 150.950  1.00 55.54           C  
ATOM    514  CZ2 TRP A 116     143.142 165.864 149.056  1.00 50.96           C  
ATOM    515  CZ3 TRP A 116     143.341 167.190 151.061  1.00 51.57           C  
ATOM    516  CH2 TRP A 116     143.877 166.306 150.120  1.00 49.40           C  
ATOM    517  N   LYS A 117     136.771 168.249 153.086  1.00 66.05           N  
ATOM    518  CA  LYS A 117     135.988 169.091 153.965  1.00 66.98           C  
ATOM    519  C   LYS A 117     136.778 169.310 155.231  1.00 67.54           C  
ATOM    520  O   LYS A 117     136.440 170.178 156.008  1.00 72.27           O  
ATOM    521  CB  LYS A 117     134.665 168.426 154.251  1.00 64.00           C  
ATOM    522  CG  LYS A 117     133.965 167.964 152.988  1.00 63.01           C  
ATOM    523  CD  LYS A 117     132.496 167.681 153.223  1.00 65.96           C  
ATOM    524  CE  LYS A 117     131.762 168.950 153.614  1.00 71.09           C  
ATOM    525  NZ  LYS A 117     131.969 170.043 152.625  1.00 70.38           N  
ATOM    526  N   LEU A 118     137.806 168.525 155.475  1.00 61.78           N  
ATOM    527  CA  LEU A 118     138.707 168.753 156.598  1.00 62.21           C  
ATOM    528  C   LEU A 118     139.547 170.003 156.373  1.00 68.96           C  
ATOM    529  O   LEU A 118     139.759 170.794 157.300  1.00 73.28           O  
ATOM    530  CB  LEU A 118     139.604 167.536 156.806  1.00 62.00           C  
ATOM    531  CG  LEU A 118     138.914 166.174 156.775  1.00 65.50           C  
ATOM    532  CD1 LEU A 118     139.947 165.067 156.760  1.00 65.89           C  
ATOM    533  CD2 LEU A 118     137.982 166.023 157.961  1.00 66.22           C  
ATOM    534  N   ALA A 119     140.036 170.194 155.148  1.00 58.05           N  
ATOM    535  CA  ALA A 119     140.742 171.405 154.733  1.00 56.25           C  
ATOM    536  C   ALA A 119     140.000 171.962 153.527  1.00 58.07           C  
ATOM    537  O   ALA A 119     140.279 171.574 152.383  1.00 69.03           O  
ATOM    538  CB  ALA A 119     142.204 171.114 154.405  1.00 50.29           C  
ATOM    539  N   PRO A 120     139.038 172.864 153.735  1.00 51.33           N  
ATOM    540  CA  PRO A 120     138.195 173.311 152.614  1.00 50.62           C  
ATOM    541  C   PRO A 120     138.965 173.970 151.485  1.00 54.23           C  
ATOM    542  O   PRO A 120     138.572 173.831 150.320  1.00 59.86           O  
ATOM    543  CB  PRO A 120     137.222 174.295 153.279  1.00 54.27           C  
ATOM    544  CG  PRO A 120     137.247 173.943 154.729  1.00 57.96           C  
ATOM    545  CD  PRO A 120     138.642 173.489 155.007  1.00 59.47           C  
ATOM    546  N   MET A 121     140.052 174.675 151.784  1.00 55.17           N  
ATOM    547  CA  MET A 121     140.784 175.408 150.760  1.00 54.03           C  
ATOM    548  C   MET A 121     141.755 174.531 149.981  1.00 55.76           C  
ATOM    549  O   MET A 121     142.411 175.029 149.060  1.00 62.25           O  
ATOM    550  CB  MET A 121     141.528 176.589 151.392  1.00 57.83           C  
ATOM    551  CG  MET A 121     142.928 176.278 151.887  1.00 61.06           C  
ATOM    552  SD  MET A 121     143.904 177.777 152.107  1.00 78.81           S  
ATOM    553  CE  MET A 121     145.353 177.125 152.928  1.00 58.85           C  
ATOM    554  N   PHE A 122     141.852 173.245 150.313  1.00 48.64           N  
ATOM    555  CA  PHE A 122     142.741 172.318 149.627  1.00 44.14           C  
ATOM    556  C   PHE A 122     141.979 171.368 148.709  1.00 46.58           C  
ATOM    557  O   PHE A 122     142.434 170.254 148.448  1.00 55.31           O  
ATOM    558  CB  PHE A 122     143.567 171.525 150.636  1.00 42.49           C  
ATOM    559  CG  PHE A 122     144.799 172.240 151.103  1.00 46.89           C  
ATOM    560  CD1 PHE A 122     145.963 172.199 150.358  1.00 51.71           C  
ATOM    561  CD2 PHE A 122     144.793 172.952 152.287  1.00 47.67           C  
ATOM    562  CE1 PHE A 122     147.097 172.852 150.788  1.00 51.17           C  
ATOM    563  CE2 PHE A 122     145.924 173.609 152.719  1.00 46.79           C  
ATOM    564  CZ  PHE A 122     147.077 173.560 151.969  1.00 51.85           C  
ATOM    565  N   LYS A 123     140.811 171.790 148.219  1.00 44.84           N  
ATOM    566  CA  LYS A 123     140.074 170.969 147.266  1.00 41.65           C  
ATOM    567  C   LYS A 123     140.773 170.890 145.917  1.00 47.04           C  
ATOM    568  O   LYS A 123     140.479 169.984 145.130  1.00 53.69           O  
ATOM    569  CB  LYS A 123     138.655 171.507 147.088  1.00 40.74           C  
ATOM    570  CG  LYS A 123     137.653 170.461 146.633  1.00 43.31           C  
ATOM    571  CD  LYS A 123     136.249 171.032 146.576  1.00 49.46           C  
ATOM    572  CE  LYS A 123     135.407 170.321 145.531  1.00 51.17           C  
ATOM    573  NZ  LYS A 123     134.127 171.036 145.274  1.00 53.45           N  
ATOM    574  N   GLY A 124     141.688 171.818 145.633  1.00 39.64           N  
ATOM    575  CA  GLY A 124     142.457 171.729 144.407  1.00 35.04           C  
ATOM    576  C   GLY A 124     143.326 170.491 144.348  1.00 40.78           C  
ATOM    577  O   GLY A 124     143.639 170.000 143.261  1.00 53.22           O  
ATOM    578  N   VAL A 125     143.732 169.972 145.509  1.00 39.33           N  
ATOM    579  CA  VAL A 125     144.491 168.726 145.542  1.00 30.66           C  
ATOM    580  C   VAL A 125     143.649 167.580 145.002  1.00 30.75           C  
ATOM    581  O   VAL A 125     144.128 166.748 144.224  1.00 43.08           O  
ATOM    582  CB  VAL A 125     144.990 168.443 146.970  1.00 28.65           C  
ATOM    583  CG1 VAL A 125     145.713 167.114 147.024  1.00 30.66           C  
ATOM    584  CG2 VAL A 125     145.898 169.563 147.442  1.00 37.12           C  
ATOM    585  N   GLY A 126     142.381 167.514 145.406  1.00 27.88           N  
ATOM    586  CA  GLY A 126     141.487 166.528 144.824  1.00 29.20           C  
ATOM    587  C   GLY A 126     141.207 166.797 143.359  1.00 29.18           C  
ATOM    588  O   GLY A 126     141.118 165.867 142.555  1.00 33.53           O  
ATOM    589  N   LEU A 127     141.054 168.071 142.994  1.00 31.85           N  
ATOM    590  CA  LEU A 127     140.827 168.419 141.595  1.00 29.73           C  
ATOM    591  C   LEU A 127     142.040 168.081 140.736  1.00 31.28           C  
ATOM    592  O   LEU A 127     141.891 167.606 139.605  1.00 33.88           O  
ATOM    593  CB  LEU A 127     140.480 169.901 141.475  1.00 33.48           C  
ATOM    594  CG  LEU A 127     139.005 170.271 141.629  1.00 34.96           C  
ATOM    595  CD1 LEU A 127     138.774 171.709 141.204  1.00 33.36           C  
ATOM    596  CD2 LEU A 127     138.128 169.326 140.828  1.00 34.18           C  
ATOM    597  N   ALA A 128     143.246 168.328 141.251  1.00 37.04           N  
ATOM    598  CA  ALA A 128     144.457 168.010 140.501  1.00 18.17           C  
ATOM    599  C   ALA A 128     144.641 166.509 140.333  1.00 21.24           C  
ATOM    600  O   ALA A 128     145.119 166.060 139.287  1.00 40.86           O  
ATOM    601  CB  ALA A 128     145.678 168.615 141.189  1.00 23.03           C  
ATOM    602  N   ALA A 129     144.283 165.721 141.348  1.00 29.42           N  
ATOM    603  CA  ALA A 129     144.421 164.272 141.244  1.00 21.88           C  
ATOM    604  C   ALA A 129     143.487 163.688 140.195  1.00 28.00           C  
ATOM    605  O   ALA A 129     143.756 162.606 139.664  1.00 34.74           O  
ATOM    606  CB  ALA A 129     144.163 163.621 142.600  1.00 28.63           C  
ATOM    607  N   ALA A 130     142.384 164.375 139.891  1.00 33.57           N  
ATOM    608  CA  ALA A 130     141.485 163.894 138.848  1.00 26.15           C  
ATOM    609  C   ALA A 130     142.065 164.126 137.461  1.00 27.37           C  
ATOM    610  O   ALA A 130     141.793 163.347 136.541  1.00 40.62           O  
ATOM    611  CB  ALA A 130     140.121 164.569 138.975  1.00 27.29           C  
ATOM    612  N   VAL A 131     142.848 165.190 137.286  1.00 27.54           N  
ATOM    613  CA  VAL A 131     143.509 165.426 136.006  1.00 28.46           C  
ATOM    614  C   VAL A 131     144.594 164.384 135.768  1.00 25.73           C  
ATOM    615  O   VAL A 131     144.800 163.933 134.636  1.00 37.40           O  
ATOM    616  CB  VAL A 131     144.070 166.857 135.951  1.00 25.99           C  
ATOM    617  CG1 VAL A 131     144.761 167.106 134.627  1.00 19.40           C  
ATOM    618  CG2 VAL A 131     142.956 167.861 136.163  1.00 31.86           C  
ATOM    619  N   LEU A 132     145.303 163.984 136.826  1.00 29.64           N  
ATOM    620  CA  LEU A 132     146.323 162.949 136.689  1.00 24.73           C  
ATOM    621  C   LEU A 132     145.717 161.640 136.204  1.00 32.61           C  
ATOM    622  O   LEU A 132     146.302 160.951 135.362  1.00 51.95           O  
ATOM    623  CB  LEU A 132     147.040 162.733 138.020  1.00 26.13           C  
ATOM    624  CG  LEU A 132     148.399 163.401 138.212  1.00 26.73           C  
ATOM    625  CD1 LEU A 132     148.230 164.884 138.439  1.00 32.71           C  
ATOM    626  CD2 LEU A 132     149.130 162.765 139.370  1.00 28.85           C  
ATOM    627  N   SER A 133     144.548 161.274 136.733  1.00 25.27           N  
ATOM    628  CA  SER A 133     143.878 160.064 136.273  1.00 27.79           C  
ATOM    629  C   SER A 133     143.430 160.188 134.824  1.00 29.80           C  
ATOM    630  O   SER A 133     143.349 159.180 134.115  1.00 35.29           O  
ATOM    631  CB  SER A 133     142.685 159.750 137.172  1.00 28.72           C  
ATOM    632  OG  SER A 133     143.083 159.644 138.525  1.00 38.55           O  
ATOM    633  N   PHE A 134     143.123 161.404 134.370  1.00 27.79           N  
ATOM    634  CA  PHE A 134     142.750 161.601 132.973  1.00 27.37           C  
ATOM    635  C   PHE A 134     143.936 161.353 132.049  1.00 37.45           C  
ATOM    636  O   PHE A 134     143.802 160.688 131.017  1.00 41.94           O  
ATOM    637  CB  PHE A 134     142.195 163.010 132.773  1.00 28.69           C  
ATOM    638  CG  PHE A 134     141.816 163.314 131.354  1.00 37.94           C  
ATOM    639  CD1 PHE A 134     140.700 162.729 130.782  1.00 39.26           C  
ATOM    640  CD2 PHE A 134     142.571 164.189 130.594  1.00 40.43           C  
ATOM    641  CE1 PHE A 134     140.348 163.007 129.478  1.00 39.99           C  
ATOM    642  CE2 PHE A 134     142.224 164.470 129.290  1.00 43.23           C  
ATOM    643  CZ  PHE A 134     141.111 163.879 128.731  1.00 42.82           C  
ATOM    644  N   TRP A 135     145.106 161.886 132.404  1.00 36.36           N  
ATOM    645  CA  TRP A 135     146.294 161.677 131.583  1.00 12.81           C  
ATOM    646  C   TRP A 135     146.780 160.238 131.671  1.00 24.36           C  
ATOM    647  O   TRP A 135     147.300 159.694 130.691  1.00 47.56           O  
ATOM    648  CB  TRP A 135     147.404 162.636 132.007  1.00 22.44           C  
ATOM    649  CG  TRP A 135     147.132 164.070 131.690  1.00 28.58           C  
ATOM    650  CD1 TRP A 135     147.087 165.105 132.572  1.00 28.92           C  
ATOM    651  CD2 TRP A 135     146.882 164.633 130.398  1.00 37.39           C  
ATOM    652  NE1 TRP A 135     146.817 166.277 131.914  1.00 30.73           N  
ATOM    653  CE2 TRP A 135     146.687 166.014 130.577  1.00 39.12           C  
ATOM    654  CE3 TRP A 135     146.801 164.103 129.107  1.00 39.28           C  
ATOM    655  CZ2 TRP A 135     146.415 166.873 129.516  1.00 41.54           C  
ATOM    656  CZ3 TRP A 135     146.530 164.956 128.056  1.00 40.42           C  
ATOM    657  CH2 TRP A 135     146.341 166.325 128.266  1.00 40.84           C  
ATOM    658  N   LEU A 136     146.637 159.612 132.840  1.00 17.53           N  
ATOM    659  CA  LEU A 136     147.113 158.244 133.007  1.00 19.12           C  
ATOM    660  C   LEU A 136     146.343 157.274 132.123  1.00 27.40           C  
ATOM    661  O   LEU A 136     146.941 156.409 131.476  1.00 39.60           O  
ATOM    662  CB  LEU A 136     147.009 157.828 134.472  1.00 25.53           C  
ATOM    663  CG  LEU A 136     147.456 156.405 134.799  1.00 32.23           C  
ATOM    664  CD1 LEU A 136     148.947 156.240 134.581  1.00 25.51           C  
ATOM    665  CD2 LEU A 136     147.081 156.057 136.220  1.00 28.46           C  
ATOM    666  N   ASN A 137     145.017 157.409 132.069  1.00 34.79           N  
ATOM    667  CA  ASN A 137     144.208 156.492 131.275  1.00 23.09           C  
ATOM    668  C   ASN A 137     144.463 156.630 129.782  1.00 25.25           C  
ATOM    669  O   ASN A 137     144.154 155.703 129.028  1.00 43.90           O  
ATOM    670  CB  ASN A 137     142.725 156.711 131.563  1.00 26.11           C  
ATOM    671  CG  ASN A 137     142.380 156.497 133.017  1.00 40.16           C  
ATOM    672  OD1 ASN A 137     143.044 155.734 133.715  1.00 41.37           O  
ATOM    673  ND2 ASN A 137     141.338 157.171 133.484  1.00 39.80           N  
ATOM    674  N   ILE A 138     145.007 157.762 129.337  1.00 25.48           N  
ATOM    675  CA  ILE A 138     145.257 157.950 127.913  1.00 32.17           C  
ATOM    676  C   ILE A 138     146.401 157.060 127.442  1.00 33.52           C  
ATOM    677  O   ILE A 138     146.305 156.407 126.397  1.00 40.34           O  
ATOM    678  CB  ILE A 138     145.528 159.434 127.614  1.00 30.74           C  
ATOM    679  CG1 ILE A 138     144.210 160.201 127.522  1.00 30.03           C  
ATOM    680  CG2 ILE A 138     146.318 159.589 126.329  1.00 27.23           C  
ATOM    681  CD1 ILE A 138     144.364 161.688 127.692  1.00 39.67           C  
ATOM    682  N   TYR A 139     147.493 157.005 128.206  1.00 23.44           N  
ATOM    683  CA  TYR A 139     148.685 156.287 127.777  1.00 25.61           C  
ATOM    684  C   TYR A 139     148.862 154.931 128.447  1.00 24.25           C  
ATOM    685  O   TYR A 139     149.617 154.103 127.930  1.00 42.61           O  
ATOM    686  CB  TYR A 139     149.937 157.144 128.016  1.00 30.88           C  
ATOM    687  CG  TYR A 139     150.501 157.087 129.420  1.00 32.33           C  
ATOM    688  CD1 TYR A 139     150.036 157.942 130.407  1.00 23.97           C  
ATOM    689  CD2 TYR A 139     151.517 156.201 129.749  1.00 29.58           C  
ATOM    690  CE1 TYR A 139     150.551 157.903 131.683  1.00 24.97           C  
ATOM    691  CE2 TYR A 139     152.036 156.154 131.024  1.00 22.92           C  
ATOM    692  CZ  TYR A 139     151.549 157.008 131.986  1.00 34.69           C  
ATOM    693  OH  TYR A 139     152.063 156.970 133.260  1.00 45.74           O  
ATOM    694  N   TYR A 140     148.198 154.678 129.574  1.00 21.43           N  
ATOM    695  CA  TYR A 140     148.335 153.386 130.234  1.00 25.49           C  
ATOM    696  C   TYR A 140     147.681 152.261 129.446  1.00 33.78           C  
ATOM    697  O   TYR A 140     148.046 151.097 129.635  1.00 34.92           O  
ATOM    698  CB  TYR A 140     147.740 153.451 131.642  1.00 32.35           C  
ATOM    699  CG  TYR A 140     148.268 152.414 132.607  1.00 34.49           C  
ATOM    700  CD1 TYR A 140     149.406 152.658 133.363  1.00 36.51           C  
ATOM    701  CD2 TYR A 140     147.613 151.205 132.784  1.00 32.95           C  
ATOM    702  CE1 TYR A 140     149.885 151.721 134.251  1.00 34.99           C  
ATOM    703  CE2 TYR A 140     148.086 150.262 133.670  1.00 37.34           C  
ATOM    704  CZ  TYR A 140     149.221 150.526 134.401  1.00 43.93           C  
ATOM    705  OH  TYR A 140     149.690 149.584 135.287  1.00 50.40           O  
ATOM    706  N   ILE A 141     146.731 152.582 128.563  1.00 33.72           N  
ATOM    707  CA  ILE A 141     146.084 151.568 127.735  1.00 26.67           C  
ATOM    708  C   ILE A 141     146.858 151.282 126.457  1.00 35.23           C  
ATOM    709  O   ILE A 141     146.535 150.316 125.750  1.00 47.81           O  
ATOM    710  CB  ILE A 141     144.639 151.993 127.402  1.00 25.89           C  
ATOM    711  CG1 ILE A 141     143.785 150.776 127.045  1.00 28.89           C  
ATOM    712  CG2 ILE A 141     144.629 153.008 126.278  1.00 33.21           C  
ATOM    713  CD1 ILE A 141     142.355 150.884 127.495  1.00 35.08           C  
ATOM    714  N   VAL A 142     147.875 152.084 126.136  1.00 33.81           N  
ATOM    715  CA  VAL A 142     148.713 151.792 124.978  1.00 24.26           C  
ATOM    716  C   VAL A 142     149.539 150.536 125.225  1.00 21.69           C  
ATOM    717  O   VAL A 142     149.765 149.733 124.310  1.00 33.71           O  
ATOM    718  CB  VAL A 142     149.597 153.006 124.645  1.00 15.81           C  
ATOM    719  CG1 VAL A 142     150.480 152.708 123.453  1.00 27.76           C  
ATOM    720  CG2 VAL A 142     148.733 154.221 124.368  1.00 20.92           C  
ATOM    721  N   ILE A 143     150.000 150.343 126.462  1.00 25.45           N  
ATOM    722  CA  ILE A 143     150.715 149.120 126.812  1.00 21.30           C  
ATOM    723  C   ILE A 143     149.818 147.907 126.613  1.00 15.76           C  
ATOM    724  O   ILE A 143     150.272 146.841 126.180  1.00 25.41           O  
ATOM    725  CB  ILE A 143     151.242 149.205 128.256  1.00 25.41           C  
ATOM    726  CG1 ILE A 143     151.890 150.566 128.504  1.00 18.96           C  
ATOM    727  CG2 ILE A 143     152.222 148.082 128.533  1.00 20.16           C  
ATOM    728  CD1 ILE A 143     151.989 150.932 129.959  1.00 20.07           C  
ATOM    729  N   ILE A 144     148.530 148.047 126.926  1.00 28.97           N  
ATOM    730  CA  ILE A 144     147.590 146.956 126.689  1.00 29.47           C  
ATOM    731  C   ILE A 144     147.450 146.691 125.196  1.00 32.71           C  
ATOM    732  O   ILE A 144     147.301 145.543 124.768  1.00 48.98           O  
ATOM    733  CB  ILE A 144     146.233 147.264 127.346  1.00 26.99           C  
ATOM    734  CG1 ILE A 144     146.423 147.555 128.834  1.00 31.49           C  
ATOM    735  CG2 ILE A 144     145.272 146.107 127.154  1.00 25.64           C  
ATOM    736  CD1 ILE A 144     145.148 147.923 129.547  1.00 36.99           C  
ATOM    737  N   SER A 145     147.497 147.745 124.378  1.00 18.83           N  
ATOM    738  CA  SER A 145     147.461 147.553 122.931  1.00 25.69           C  
ATOM    739  C   SER A 145     148.686 146.788 122.444  1.00 30.39           C  
ATOM    740  O   SER A 145     148.574 145.889 121.601  1.00 37.20           O  
ATOM    741  CB  SER A 145     147.354 148.903 122.227  1.00 29.88           C  
ATOM    742  OG  SER A 145     148.623 149.344 121.782  1.00 39.54           O  
ATOM    743  N   TRP A 146     149.867 147.128 122.969  1.00 37.15           N  
ATOM    744  CA  TRP A 146     151.071 146.377 122.622  1.00 21.65           C  
ATOM    745  C   TRP A 146     150.943 144.918 123.037  1.00 27.36           C  
ATOM    746  O   TRP A 146     151.326 144.011 122.287  1.00 33.14           O  
ATOM    747  CB  TRP A 146     152.299 147.000 123.287  1.00 10.02           C  
ATOM    748  CG  TRP A 146     152.579 148.412 122.893  1.00 21.44           C  
ATOM    749  CD1 TRP A 146     152.123 149.064 121.789  1.00 31.31           C  
ATOM    750  CD2 TRP A 146     153.391 149.350 123.606  1.00 20.43           C  
ATOM    751  NE1 TRP A 146     152.597 150.352 121.770  1.00 27.94           N  
ATOM    752  CE2 TRP A 146     153.379 150.552 122.877  1.00 20.50           C  
ATOM    753  CE3 TRP A 146     154.126 149.290 124.793  1.00 19.71           C  
ATOM    754  CZ2 TRP A 146     154.072 151.682 123.293  1.00 21.40           C  
ATOM    755  CZ3 TRP A 146     154.812 150.412 125.204  1.00 18.54           C  
ATOM    756  CH2 TRP A 146     154.782 151.592 124.457  1.00 26.86           C  
ATOM    757  N   ALA A 147     150.415 144.674 124.239  1.00 25.60           N  
ATOM    758  CA  ALA A 147     150.251 143.306 124.716  1.00 20.59           C  
ATOM    759  C   ALA A 147     149.282 142.526 123.839  1.00 35.18           C  
ATOM    760  O   ALA A 147     149.517 141.352 123.538  1.00 51.07           O  
ATOM    761  CB  ALA A 147     149.777 143.309 126.168  1.00 21.08           C  
ATOM    762  N   ILE A 148     148.184 143.159 123.421  1.00 33.15           N  
ATOM    763  CA  ILE A 148     147.220 142.486 122.553  1.00 35.08           C  
ATOM    764  C   ILE A 148     147.852 142.162 121.207  1.00 37.22           C  
ATOM    765  O   ILE A 148     147.643 141.077 120.653  1.00 46.89           O  
ATOM    766  CB  ILE A 148     145.949 143.339 122.390  1.00 33.14           C  
ATOM    767  CG1 ILE A 148     145.219 143.475 123.723  1.00 30.00           C  
ATOM    768  CG2 ILE A 148     145.023 142.716 121.364  1.00 35.42           C  
ATOM    769  CD1 ILE A 148     143.890 144.177 123.620  1.00 34.76           C  
ATOM    770  N   TYR A 149     148.629 143.097 120.655  1.00 31.50           N  
ATOM    771  CA  TYR A 149     149.304 142.836 119.386  1.00 30.05           C  
ATOM    772  C   TYR A 149     150.267 141.662 119.509  1.00 37.13           C  
ATOM    773  O   TYR A 149     150.296 140.772 118.650  1.00 47.12           O  
ATOM    774  CB  TYR A 149     150.041 144.091 118.920  1.00 28.93           C  
ATOM    775  CG  TYR A 149     150.725 143.950 117.581  1.00 26.92           C  
ATOM    776  CD1 TYR A 149     150.057 144.250 116.404  1.00 38.01           C  
ATOM    777  CD2 TYR A 149     152.042 143.526 117.493  1.00 30.91           C  
ATOM    778  CE1 TYR A 149     150.679 144.127 115.179  1.00 32.80           C  
ATOM    779  CE2 TYR A 149     152.672 143.401 116.273  1.00 35.65           C  
ATOM    780  CZ  TYR A 149     151.986 143.703 115.120  1.00 35.22           C  
ATOM    781  OH  TYR A 149     152.609 143.579 113.902  1.00 41.80           O  
ATOM    782  N   TYR A 150     151.063 141.641 120.580  1.00 41.44           N  
ATOM    783  CA  TYR A 150     152.018 140.554 120.770  1.00 35.74           C  
ATOM    784  C   TYR A 150     151.306 139.223 120.973  1.00 39.00           C  
ATOM    785  O   TYR A 150     151.760 138.186 120.478  1.00 46.97           O  
ATOM    786  CB  TYR A 150     152.931 140.859 121.955  1.00 35.78           C  
ATOM    787  CG  TYR A 150     154.258 141.472 121.572  1.00 36.88           C  
ATOM    788  CD1 TYR A 150     154.349 142.806 121.209  1.00 38.45           C  
ATOM    789  CD2 TYR A 150     155.420 140.717 121.583  1.00 39.94           C  
ATOM    790  CE1 TYR A 150     155.558 143.368 120.863  1.00 34.09           C  
ATOM    791  CE2 TYR A 150     156.633 141.272 121.239  1.00 38.29           C  
ATOM    792  CZ  TYR A 150     156.696 142.597 120.879  1.00 35.74           C  
ATOM    793  OH  TYR A 150     157.904 143.153 120.535  1.00 44.29           O  
ATOM    794  N   LEU A 151     150.192 139.230 121.709  1.00 41.01           N  
ATOM    795  CA  LEU A 151     149.425 138.006 121.911  1.00 42.38           C  
ATOM    796  C   LEU A 151     148.842 137.500 120.600  1.00 46.17           C  
ATOM    797  O   LEU A 151     148.835 136.291 120.341  1.00 54.39           O  
ATOM    798  CB  LEU A 151     148.318 138.249 122.935  1.00 37.23           C  
ATOM    799  CG  LEU A 151     147.175 137.236 122.984  1.00 37.16           C  
ATOM    800  CD1 LEU A 151     147.676 135.892 123.475  1.00 46.18           C  
ATOM    801  CD2 LEU A 151     146.054 137.747 123.868  1.00 43.04           C  
ATOM    802  N   TYR A 152     148.340 138.409 119.762  1.00 45.46           N  
ATOM    803  CA  TYR A 152     147.812 138.003 118.465  1.00 44.07           C  
ATOM    804  C   TYR A 152     148.909 137.424 117.584  1.00 48.85           C  
ATOM    805  O   TYR A 152     148.695 136.425 116.888  1.00 55.90           O  
ATOM    806  CB  TYR A 152     147.141 139.189 117.775  1.00 46.42           C  
ATOM    807  CG  TYR A 152     147.007 139.028 116.279  1.00 54.63           C  
ATOM    808  CD1 TYR A 152     146.134 138.095 115.737  1.00 56.92           C  
ATOM    809  CD2 TYR A 152     147.754 139.807 115.408  1.00 55.51           C  
ATOM    810  CE1 TYR A 152     146.008 137.943 114.372  1.00 54.42           C  
ATOM    811  CE2 TYR A 152     147.636 139.663 114.041  1.00 57.09           C  
ATOM    812  CZ  TYR A 152     146.761 138.730 113.529  1.00 57.83           C  
ATOM    813  OH  TYR A 152     146.640 138.583 112.167  1.00 62.42           O  
ATOM    814  N   ASN A 153     150.095 138.035 117.602  1.00 45.22           N  
ATOM    815  CA  ASN A 153     151.206 137.517 116.813  1.00 43.08           C  
ATOM    816  C   ASN A 153     151.790 136.231 117.379  1.00 48.40           C  
ATOM    817  O   ASN A 153     152.619 135.604 116.712  1.00 51.70           O  
ATOM    818  CB  ASN A 153     152.304 138.573 116.697  1.00 36.21           C  
ATOM    819  CG  ASN A 153     152.206 139.368 115.417  1.00 44.24           C  
ATOM    820  OD1 ASN A 153     151.796 140.526 115.422  1.00 50.03           O  
ATOM    821  ND2 ASN A 153     152.587 138.749 114.308  1.00 52.05           N  
ATOM    822  N   SER A 154     151.386 135.823 118.578  1.00 44.16           N  
ATOM    823  CA  SER A 154     151.911 134.619 119.205  1.00 44.63           C  
ATOM    824  C   SER A 154     151.092 133.373 118.894  1.00 54.05           C  
ATOM    825  O   SER A 154     151.431 132.292 119.384  1.00 56.45           O  
ATOM    826  CB  SER A 154     151.992 134.809 120.720  1.00 45.36           C  
ATOM    827  OG  SER A 154     151.925 133.562 121.386  1.00 55.08           O  
ATOM    828  N   PHE A 155     150.026 133.494 118.107  1.00 60.00           N  
ATOM    829  CA  PHE A 155     149.223 132.343 117.698  1.00 54.76           C  
ATOM    830  C   PHE A 155     149.815 131.791 116.408  1.00 57.81           C  
ATOM    831  O   PHE A 155     149.209 131.895 115.340  1.00 67.61           O  
ATOM    832  CB  PHE A 155     147.763 132.737 117.510  1.00 54.91           C  
ATOM    833  CG  PHE A 155     146.977 132.787 118.787  1.00 59.54           C  
ATOM    834  CD1 PHE A 155     146.374 131.647 119.289  1.00 58.83           C  
ATOM    835  CD2 PHE A 155     146.830 133.975 119.478  1.00 58.47           C  
ATOM    836  CE1 PHE A 155     145.646 131.692 120.460  1.00 59.43           C  
ATOM    837  CE2 PHE A 155     146.104 134.025 120.650  1.00 58.97           C  
ATOM    838  CZ  PHE A 155     145.512 132.882 121.142  1.00 59.40           C  
ATOM    839  N   THR A 156     151.005 131.207 116.502  1.00 61.80           N  
ATOM    840  CA  THR A 156     151.703 130.694 115.330  1.00 67.80           C  
ATOM    841  C   THR A 156     152.580 129.534 115.779  1.00 68.81           C  
ATOM    842  O   THR A 156     152.924 129.412 116.958  1.00 75.69           O  
ATOM    843  CB  THR A 156     152.542 131.783 114.651  1.00 72.53           C  
ATOM    844  OG1 THR A 156     151.815 133.017 114.639  1.00 74.07           O  
ATOM    845  CG2 THR A 156     152.867 131.400 113.215  1.00 70.19           C  
ATOM    846  N   THR A 157     152.936 128.677 114.822  1.00 69.64           N  
ATOM    847  CA  THR A 157     153.869 127.589 115.078  1.00 74.52           C  
ATOM    848  C   THR A 157     155.273 128.084 115.397  1.00 75.46           C  
ATOM    849  O   THR A 157     155.913 127.548 116.310  1.00 77.49           O  
ATOM    850  CB  THR A 157     153.911 126.642 113.871  1.00 77.62           C  
ATOM    851  OG1 THR A 157     152.796 125.744 113.929  1.00 78.46           O  
ATOM    852  CG2 THR A 157     155.199 125.831 113.850  1.00 75.21           C  
ATOM    853  N   THR A 158     155.754 129.104 114.689  1.00 65.18           N  
ATOM    854  CA  THR A 158     157.062 129.697 114.952  1.00 65.14           C  
ATOM    855  C   THR A 158     156.856 131.162 115.314  1.00 66.91           C  
ATOM    856  O   THR A 158     156.154 131.888 114.603  1.00 64.68           O  
ATOM    857  CB  THR A 158     157.994 129.548 113.746  1.00 66.60           C  
ATOM    858  OG1 THR A 158     159.160 130.360 113.933  1.00 70.44           O  
ATOM    859  CG2 THR A 158     157.289 129.947 112.456  1.00 67.18           C  
ATOM    860  N   LEU A 159     157.450 131.588 116.421  1.00 64.30           N  
ATOM    861  CA  LEU A 159     157.279 132.959 116.874  1.00 55.22           C  
ATOM    862  C   LEU A 159     157.970 133.921 115.909  1.00 57.14           C  
ATOM    863  O   LEU A 159     159.080 133.638 115.442  1.00 58.69           O  
ATOM    864  CB  LEU A 159     157.845 133.125 118.286  1.00 47.70           C  
ATOM    865  CG  LEU A 159     157.027 132.465 119.393  1.00 52.87           C  
ATOM    866  CD1 LEU A 159     157.619 132.774 120.754  1.00 57.30           C  
ATOM    867  CD2 LEU A 159     155.581 132.914 119.320  1.00 50.97           C  
ATOM    868  N   PRO A 160     157.349 135.057 115.586  1.00 50.93           N  
ATOM    869  CA  PRO A 160     157.985 136.004 114.657  1.00 48.76           C  
ATOM    870  C   PRO A 160     159.262 136.627 115.187  1.00 54.20           C  
ATOM    871  O   PRO A 160     160.057 137.138 114.390  1.00 58.40           O  
ATOM    872  CB  PRO A 160     156.898 137.067 114.439  1.00 46.86           C  
ATOM    873  CG  PRO A 160     155.625 136.421 114.874  1.00 51.09           C  
ATOM    874  CD  PRO A 160     155.998 135.487 115.975  1.00 51.95           C  
ATOM    875  N   TRP A 161     159.490 136.610 116.500  1.00 51.20           N  
ATOM    876  CA  TRP A 161     160.673 137.220 117.090  1.00 45.96           C  
ATOM    877  C   TRP A 161     161.743 136.196 117.448  1.00 49.82           C  
ATOM    878  O   TRP A 161     162.631 136.491 118.253  1.00 53.93           O  
ATOM    879  CB  TRP A 161     160.288 138.039 118.322  1.00 47.76           C  
ATOM    880  CG  TRP A 161     159.536 137.271 119.361  1.00 42.74           C  
ATOM    881  CD1 TRP A 161     160.057 136.417 120.284  1.00 45.04           C  
ATOM    882  CD2 TRP A 161     158.124 137.298 119.592  1.00 41.69           C  
ATOM    883  NE1 TRP A 161     159.059 135.905 121.072  1.00 47.79           N  
ATOM    884  CE2 TRP A 161     157.861 136.431 120.668  1.00 43.12           C  
ATOM    885  CE3 TRP A 161     157.057 137.968 118.991  1.00 43.40           C  
ATOM    886  CZ2 TRP A 161     156.577 136.218 121.155  1.00 41.94           C  
ATOM    887  CZ3 TRP A 161     155.785 137.754 119.476  1.00 44.73           C  
ATOM    888  CH2 TRP A 161     155.555 136.887 120.547  1.00 43.36           C  
ATOM    889  N   LYS A 162     161.678 134.999 116.865  1.00 61.97           N  
ATOM    890  CA  LYS A 162     162.683 133.971 117.081  1.00 60.06           C  
ATOM    891  C   LYS A 162     163.711 133.897 115.963  1.00 61.43           C  
ATOM    892  O   LYS A 162     164.882 133.617 116.237  1.00 67.07           O  
ATOM    893  CB  LYS A 162     162.012 132.599 117.239  1.00 62.70           C  
ATOM    894  CG  LYS A 162     162.949 131.485 117.669  1.00 62.16           C  
ATOM    895  CD  LYS A 162     162.255 130.135 117.608  1.00 65.44           C  
ATOM    896  CE  LYS A 162     163.091 129.050 118.264  1.00 67.97           C  
ATOM    897  NZ  LYS A 162     163.139 129.201 119.744  1.00 62.53           N  
ATOM    898  N   GLN A 163     163.362 134.291 114.756  1.00 77.63           N  
ATOM    899  CA  GLN A 163     164.303 134.153 113.660  1.00 79.46           C  
ATOM    900  C   GLN A 163     164.387 135.331 112.730  1.00 81.05           C  
ATOM    901  O   GLN A 163     163.430 136.066 112.597  1.00 84.86           O  
ATOM    902  CB  GLN A 163     163.920 132.931 112.843  1.00 78.62           C  
ATOM    903  CG  GLN A 163     164.131 131.622 113.573  1.00 82.68           C  
ATOM    904  CD  GLN A 163     163.695 130.436 112.751  1.00 83.94           C  
ATOM    905  OE1 GLN A 163     163.274 130.585 111.606  1.00 83.56           O  
ATOM    906  NE2 GLN A 163     163.791 129.249 113.329  1.00 85.33           N  
ATOM    907  N   CYS A 164     165.529 135.514 112.082  1.00 90.24           N  
ATOM    908  CA  CYS A 164     165.692 136.575 111.081  1.00 95.14           C  
ATOM    909  C   CYS A 164     165.475 136.143 109.614  1.00 93.61           C  
ATOM    910  O   CYS A 164     166.426 136.143 108.833  1.00 92.43           O  
ATOM    911  CB  CYS A 164     167.084 137.207 111.282  1.00 97.83           C  
ATOM    912  SG  CYS A 164     168.250 136.145 112.196  1.00105.48           S  
ATOM    913  N   ASP A 165     164.241 135.799 109.231  1.00 90.32           N  
ATOM    914  CA  ASP A 165     163.916 135.388 107.867  1.00 88.61           C  
ATOM    915  C   ASP A 165     162.668 136.088 107.371  1.00 90.51           C  
ATOM    916  O   ASP A 165     162.159 135.733 106.313  1.00 93.02           O  
ATOM    917  CB  ASP A 165     163.652 133.906 107.884  1.00 90.83           C  
ATOM    918  CG  ASP A 165     164.825 133.114 108.399  1.00 94.07           C  
ATOM    919  OD1 ASP A 165     165.965 133.604 108.293  1.00 94.04           O  
ATOM    920  OD2 ASP A 165     164.608 131.992 108.898  1.00 94.61           O  
ATOM    921  N   ASN A 166     162.150 137.056 108.105  1.00 78.31           N  
ATOM    922  CA  ASN A 166     160.956 137.827 107.814  1.00 78.10           C  
ATOM    923  C   ASN A 166     161.360 139.088 107.053  1.00 80.02           C  
ATOM    924  O   ASN A 166     162.510 139.528 107.124  1.00 77.96           O  
ATOM    925  CB  ASN A 166     160.263 138.195 109.120  1.00 75.07           C  
ATOM    926  CG  ASN A 166     160.057 136.998 110.023  1.00 75.57           C  
ATOM    927  OD1 ASN A 166     160.909 136.678 110.850  1.00 77.02           O  
ATOM    928  ND2 ASN A 166     158.922 136.328 109.868  1.00 77.88           N  
ATOM    929  N   PRO A 167     160.425 139.688 106.311  1.00 75.09           N  
ATOM    930  CA  PRO A 167     160.776 140.858 105.488  1.00 74.83           C  
ATOM    931  C   PRO A 167     161.234 142.074 106.275  1.00 72.51           C  
ATOM    932  O   PRO A 167     161.920 142.932 105.705  1.00 74.90           O  
ATOM    933  CB  PRO A 167     159.475 141.154 104.728  1.00 75.47           C  
ATOM    934  CG  PRO A 167     158.714 139.877 104.755  1.00 75.53           C  
ATOM    935  CD  PRO A 167     159.049 139.229 106.058  1.00 72.14           C  
ATOM    936  N   TRP A 168     160.887 142.187 107.557  1.00 65.28           N  
ATOM    937  CA  TRP A 168     161.113 143.413 108.311  1.00 65.56           C  
ATOM    938  C   TRP A 168     162.500 143.483 108.941  1.00 67.40           C  
ATOM    939  O   TRP A 168     162.681 144.196 109.933  1.00 72.00           O  
ATOM    940  CB  TRP A 168     160.042 143.573 109.394  1.00 58.97           C  
ATOM    941  CG  TRP A 168     159.980 142.441 110.373  1.00 57.00           C  
ATOM    942  CD1 TRP A 168     160.855 142.185 111.386  1.00 61.03           C  
ATOM    943  CD2 TRP A 168     158.981 141.418 110.440  1.00 58.15           C  
ATOM    944  NE1 TRP A 168     160.467 141.064 112.076  1.00 57.90           N  
ATOM    945  CE2 TRP A 168     159.319 140.574 111.514  1.00 59.00           C  
ATOM    946  CE3 TRP A 168     157.835 141.133 109.693  1.00 59.38           C  
ATOM    947  CZ2 TRP A 168     158.553 139.467 111.861  1.00 61.48           C  
ATOM    948  CZ3 TRP A 168     157.077 140.032 110.038  1.00 61.16           C  
ATOM    949  CH2 TRP A 168     157.439 139.212 111.111  1.00 62.96           C  
ATOM    950  N   ASN A 169     163.478 142.772 108.392  1.00 78.33           N  
ATOM    951  CA  ASN A 169     164.808 142.701 108.976  1.00 78.05           C  
ATOM    952  C   ASN A 169     165.821 143.439 108.110  1.00 84.21           C  
ATOM    953  O   ASN A 169     165.651 143.568 106.894  1.00 87.23           O  
ATOM    954  CB  ASN A 169     165.236 141.248 109.164  1.00 80.47           C  
ATOM    955  CG  ASN A 169     164.246 140.462 109.991  1.00 80.20           C  
ATOM    956  OD1 ASN A 169     164.155 140.642 111.204  1.00 79.50           O  
ATOM    957  ND2 ASN A 169     163.498 139.582 109.339  1.00 79.52           N  
ATOM    958  N   THR A 170     166.881 143.922 108.753  1.00 95.77           N  
ATOM    959  CA  THR A 170     167.902 144.744 108.114  1.00100.34           C  
ATOM    960  C   THR A 170     169.258 144.046 108.120  1.00 99.00           C  
ATOM    961  O   THR A 170     170.286 144.655 108.425  1.00101.63           O  
ATOM    962  CB  THR A 170     168.002 146.111 108.787  1.00 98.69           C  
ATOM    963  OG1 THR A 170     169.206 146.766 108.368  1.00102.75           O  
ATOM    964  CG2 THR A 170     168.016 145.962 110.299  1.00 92.85           C  
ATOM    965  N   ASP A 171     169.261 142.752 107.788  1.00103.11           N  
ATOM    966  CA  ASP A 171     170.457 141.919 107.660  1.00106.72           C  
ATOM    967  C   ASP A 171     171.455 142.125 108.796  1.00106.47           C  
ATOM    968  O   ASP A 171     172.670 142.113 108.576  1.00104.33           O  
ATOM    969  CB  ASP A 171     171.136 142.149 106.300  1.00107.61           C  
ATOM    970  CG  ASP A 171     171.629 143.573 106.108  1.00108.49           C  
ATOM    971  OD1 ASP A 171     172.781 143.870 106.489  1.00109.04           O  
ATOM    972  OD2 ASP A 171     170.863 144.398 105.566  1.00108.09           O  
ATOM    973  N   ARG A 172     170.938 142.320 110.005  1.00113.88           N  
ATOM    974  CA  ARG A 172     171.792 142.391 111.184  1.00113.07           C  
ATOM    975  C   ARG A 172     171.040 141.543 112.196  1.00113.23           C  
ATOM    976  O   ARG A 172     169.986 141.931 112.661  1.00113.00           O  
ATOM    977  CB  ARG A 172     172.011 143.814 111.640  1.00112.87           C  
ATOM    978  CG  ARG A 172     172.971 144.594 110.765  1.00115.01           C  
ATOM    979  CD  ARG A 172     172.607 146.066 110.735  1.00116.33           C  
ATOM    980  NE  ARG A 172     172.512 146.635 112.073  1.00115.68           N  
ATOM    981  CZ  ARG A 172     173.507 147.254 112.697  1.00115.40           C  
ATOM    982  NH1 ARG A 172     174.685 147.390 112.104  1.00113.50           N  
ATOM    983  NH2 ARG A 172     173.320 147.742 113.916  1.00114.52           N  
ATOM    984  N   CYS A 173     171.549 140.366 112.515  1.00124.11           N  
ATOM    985  CA  CYS A 173     170.837 139.429 113.402  1.00123.31           C  
ATOM    986  C   CYS A 173     171.874 138.481 114.012  1.00123.33           C  
ATOM    987  O   CYS A 173     172.864 138.152 113.376  1.00125.32           O  
ATOM    988  CB  CYS A 173     169.548 138.792 112.869  1.00125.58           C  
ATOM    989  SG  CYS A 173     169.012 137.279 113.722  1.00132.96           S  
ATOM    990  N   PHE A 174     171.649 138.037 115.225  1.00115.34           N  
ATOM    991  CA  PHE A 174     172.565 137.185 115.966  1.00116.77           C  
ATOM    992  C   PHE A 174     171.870 135.867 116.276  1.00119.29           C  
ATOM    993  O   PHE A 174     172.218 135.182 117.242  1.00118.52           O  
ATOM    994  CB  PHE A 174     173.204 137.850 117.184  1.00116.10           C  
ATOM    995  CG  PHE A 174     174.607 137.397 117.445  1.00115.26           C  
ATOM    996  CD2 PHE A 174     175.678 138.224 117.155  1.00116.07           C  
ATOM    997  CD1 PHE A 174     174.857 136.141 117.967  1.00115.39           C  
ATOM    998  CE2 PHE A 174     176.972 137.811 117.390  1.00117.96           C  
ATOM    999  CE1 PHE A 174     176.148 135.723 118.202  1.00116.73           C  
ATOM   1000  CZ  PHE A 174     177.208 136.558 117.915  1.00118.22           C  
ATOM   1001  N   SER A 175     170.870 135.521 115.460  1.00131.39           N  
ATOM   1002  CA  SER A 175     170.077 134.321 115.707  1.00132.55           C  
ATOM   1003  C   SER A 175     170.863 133.087 116.134  1.00133.54           C  
ATOM   1004  O   SER A 175     170.489 132.401 117.092  1.00131.48           O  
ATOM   1005  CB  SER A 175     169.210 134.014 114.486  1.00131.02           C  
ATOM   1006  OG  SER A 175     168.446 132.838 114.687  1.00130.44           O  
ATOM   1007  N   ASN A 176     171.954 132.787 115.436  1.00138.65           N  
ATOM   1008  CA  ASN A 176     172.818 131.674 115.801  1.00136.45           C  
ATOM   1009  C   ASN A 176     174.203 132.191 116.171  1.00136.65           C  
ATOM   1010  O   ASN A 176     174.718 133.129 115.554  1.00136.73           O  
ATOM   1011  CB  ASN A 176     172.901 130.640 114.674  1.00135.34           C  
ATOM   1012  CG  ASN A 176     173.790 131.079 113.529  1.00136.23           C  
ATOM   1013  OD1 ASN A 176     175.005 130.903 113.572  1.00136.93           O  
ATOM   1014  ND2 ASN A 176     173.186 131.640 112.490  1.00138.06           N  
ATOM   1015  N   TYR A 177     174.796 131.571 117.190  1.00131.72           N  
ATOM   1016  CA  TYR A 177     176.009 132.068 117.840  1.00133.97           C  
ATOM   1017  C   TYR A 177     177.221 131.447 117.154  1.00133.23           C  
ATOM   1018  O   TYR A 177     177.879 130.557 117.694  1.00131.34           O  
ATOM   1019  CB  TYR A 177     175.962 131.740 119.329  1.00133.53           C  
ATOM   1020  CG  TYR A 177     177.019 132.403 120.185  1.00133.20           C  
ATOM   1021  CD1 TYR A 177     176.810 133.666 120.720  1.00129.91           C  
ATOM   1022  CD2 TYR A 177     178.212 131.756 120.481  1.00132.13           C  
ATOM   1023  CE1 TYR A 177     177.763 134.274 121.508  1.00131.36           C  
ATOM   1024  CE2 TYR A 177     179.173 132.357 121.270  1.00132.08           C  
ATOM   1025  CZ  TYR A 177     178.943 133.617 121.782  1.00132.77           C  
ATOM   1026  OH  TYR A 177     179.896 134.222 122.569  1.00130.87           O  
ATOM   1027  N   SER A 178     177.517 131.910 115.938  1.00144.82           N  
ATOM   1028  CA  SER A 178     178.625 131.337 115.178  1.00145.42           C  
ATOM   1029  C   SER A 178     179.713 132.349 114.832  1.00145.10           C  
ATOM   1030  O   SER A 178     180.891 132.123 115.128  1.00144.67           O  
ATOM   1031  CB  SER A 178     178.105 130.692 113.891  1.00144.52           C  
ATOM   1032  OG  SER A 178     177.265 129.588 114.175  1.00144.66           O  
ATOM   1033  N   LEU A 179     179.336 133.462 114.207  1.00147.07           N  
ATOM   1034  CA  LEU A 179     180.307 134.345 113.581  1.00147.42           C  
ATOM   1035  C   LEU A 179     180.745 135.445 114.550  1.00146.75           C  
ATOM   1036  O   LEU A 179     180.064 135.761 115.529  1.00145.17           O  
ATOM   1037  CB  LEU A 179     179.727 134.923 112.289  1.00147.55           C  
ATOM   1038  CG  LEU A 179     180.680 135.618 111.314  1.00147.37           C  
ATOM   1039  CD1 LEU A 179     181.962 134.817 111.155  1.00146.05           C  
ATOM   1040  CD2 LEU A 179     180.008 135.815 109.965  1.00146.06           C  
ATOM   1041  N   VAL A 180     181.905 136.039 114.267  1.00149.11           N  
ATOM   1042  CA  VAL A 180     182.516 137.038 115.137  1.00149.28           C  
ATOM   1043  C   VAL A 180     182.303 138.434 114.567  1.00148.87           C  
ATOM   1044  O   VAL A 180     183.071 139.358 114.858  1.00149.28           O  
ATOM   1045  CB  VAL A 180     184.017 136.753 115.332  1.00148.87           C  
ATOM   1046  CG1 VAL A 180     184.215 135.507 116.181  1.00147.96           C  
ATOM   1047  CG2 VAL A 180     184.707 136.604 113.984  1.00148.38           C  
ATOM   1048  N   ASN A 181     181.262 138.600 113.751  1.00148.18           N  
ATOM   1049  CA  ASN A 181     180.980 139.880 113.099  1.00148.02           C  
ATOM   1050  C   ASN A 181     180.248 140.802 114.076  1.00147.75           C  
ATOM   1051  O   ASN A 181     179.040 141.025 113.996  1.00148.18           O  
ATOM   1052  CB  ASN A 181     180.166 139.665 111.831  1.00148.37           C  
ATOM   1053  CG  ASN A 181     179.033 138.677 112.029  1.00149.50           C  
ATOM   1054  OD1 ASN A 181     178.820 138.172 113.132  1.00148.44           O  
ATOM   1055  ND2 ASN A 181     178.286 138.411 110.964  1.00148.81           N  
ATOM   1056  N   THR A 182     181.016 141.369 115.005  1.00145.26           N  
ATOM   1057  CA  THR A 182     180.457 142.237 116.043  1.00144.69           C  
ATOM   1058  C   THR A 182     180.158 143.631 115.482  1.00144.93           C  
ATOM   1059  O   THR A 182     180.626 144.658 115.973  1.00145.17           O  
ATOM   1060  CB  THR A 182     181.402 142.304 117.236  1.00144.57           C  
ATOM   1061  OG1 THR A 182     180.981 143.343 118.128  1.00145.05           O  
ATOM   1062  CG2 THR A 182     182.835 142.567 116.780  1.00145.03           C  
ATOM   1063  N   THR A 183     179.338 143.649 114.430  1.00143.25           N  
ATOM   1064  CA  THR A 183     178.988 144.889 113.734  1.00144.15           C  
ATOM   1065  C   THR A 183     177.666 145.435 114.276  1.00142.17           C  
ATOM   1066  O   THR A 183     176.687 145.634 113.554  1.00141.98           O  
ATOM   1067  CB  THR A 183     178.920 144.651 112.230  1.00142.58           C  
ATOM   1068  OG1 THR A 183     179.915 143.692 111.851  1.00140.86           O  
ATOM   1069  CG2 THR A 183     179.167 145.950 111.475  1.00140.99           C  
ATOM   1070  N   ASN A 184     177.664 145.686 115.588  1.00132.25           N  
ATOM   1071  CA  ASN A 184     176.521 146.267 116.288  1.00131.99           C  
ATOM   1072  C   ASN A 184     175.235 145.495 116.016  1.00131.19           C  
ATOM   1073  O   ASN A 184     174.179 146.101 115.812  1.00131.54           O  
ATOM   1074  CB  ASN A 184     176.330 147.738 115.894  1.00133.08           C  
ATOM   1075  CG  ASN A 184     177.646 148.476 115.698  1.00132.72           C  
ATOM   1076  OD1 ASN A 184     178.353 148.253 114.717  1.00131.63           O  
ATOM   1077  ND2 ASN A 184     177.974 149.371 116.627  1.00134.54           N  
ATOM   1078  N   MET A 185     175.306 144.165 116.004  1.00120.13           N  
ATOM   1079  CA  MET A 185     174.142 143.372 115.628  1.00121.30           C  
ATOM   1080  C   MET A 185     173.091 143.394 116.729  1.00121.25           C  
ATOM   1081  O   MET A 185     173.407 143.259 117.914  1.00118.67           O  
ATOM   1082  CB  MET A 185     174.544 141.931 115.320  1.00119.08           C  
ATOM   1083  CG  MET A 185     175.953 141.759 114.802  1.00119.26           C  
ATOM   1084  SD  MET A 185     176.168 140.133 114.058  1.00125.29           S  
ATOM   1085  CE  MET A 185     175.370 140.391 112.476  1.00120.79           C  
ATOM   1086  N   THR A 186     171.837 143.562 116.328  1.00 96.56           N  
ATOM   1087  CA  THR A 186     170.702 143.532 117.235  1.00 91.26           C  
ATOM   1088  C   THR A 186     170.010 142.177 117.168  1.00 86.67           C  
ATOM   1089  O   THR A 186     170.132 141.435 116.191  1.00 87.19           O  
ATOM   1090  CB  THR A 186     169.706 144.644 116.895  1.00 90.89           C  
ATOM   1091  OG1 THR A 186     169.434 144.628 115.488  1.00 85.03           O  
ATOM   1092  CG2 THR A 186     170.272 146.000 117.282  1.00 91.98           C  
ATOM   1093  N   SER A 187     169.274 141.862 118.227  1.00 71.58           N  
ATOM   1094  CA  SER A 187     168.552 140.605 118.310  1.00 70.81           C  
ATOM   1095  C   SER A 187     167.309 140.648 117.426  1.00 69.43           C  
ATOM   1096  O   SER A 187     166.943 141.683 116.870  1.00 70.38           O  
ATOM   1097  CB  SER A 187     168.164 140.305 119.757  1.00 73.18           C  
ATOM   1098  OG  SER A 187     169.276 140.433 120.623  1.00 77.59           O  
ATOM   1099  N   ALA A 188     166.658 139.492 117.296  1.00 61.26           N  
ATOM   1100  CA  ALA A 188     165.410 139.439 116.545  1.00 54.47           C  
ATOM   1101  C   ALA A 188     164.279 140.135 117.290  1.00 58.97           C  
ATOM   1102  O   ALA A 188     163.372 140.687 116.657  1.00 67.50           O  
ATOM   1103  CB  ALA A 188     165.036 137.989 116.245  1.00 59.06           C  
ATOM   1104  N   VAL A 189     164.313 140.119 118.625  1.00 48.44           N  
ATOM   1105  CA  VAL A 189     163.266 140.772 119.405  1.00 44.73           C  
ATOM   1106  C   VAL A 189     163.309 142.280 119.202  1.00 48.44           C  
ATOM   1107  O   VAL A 189     162.266 142.936 119.101  1.00 54.81           O  
ATOM   1108  CB  VAL A 189     163.388 140.396 120.893  1.00 44.66           C  
ATOM   1109  CG1 VAL A 189     162.768 139.037 121.144  1.00 47.33           C  
ATOM   1110  CG2 VAL A 189     164.840 140.407 121.326  1.00 48.50           C  
ATOM   1111  N   VAL A 190     164.511 142.855 119.146  1.00 49.15           N  
ATOM   1112  CA  VAL A 190     164.638 144.290 118.906  1.00 47.20           C  
ATOM   1113  C   VAL A 190     164.093 144.650 117.531  1.00 48.89           C  
ATOM   1114  O   VAL A 190     163.400 145.662 117.366  1.00 57.32           O  
ATOM   1115  CB  VAL A 190     166.103 144.732 119.067  1.00 46.88           C  
ATOM   1116  CG1 VAL A 190     166.199 146.244 119.061  1.00 50.93           C  
ATOM   1117  CG2 VAL A 190     166.684 144.168 120.349  1.00 50.75           C  
ATOM   1118  N   GLU A 191     164.403 143.834 116.522  1.00 53.04           N  
ATOM   1119  CA  GLU A 191     163.892 144.088 115.180  1.00 52.63           C  
ATOM   1120  C   GLU A 191     162.374 143.981 115.136  1.00 52.10           C  
ATOM   1121  O   GLU A 191     161.709 144.791 114.484  1.00 58.21           O  
ATOM   1122  CB  GLU A 191     164.526 143.120 114.184  1.00 59.80           C  
ATOM   1123  CG  GLU A 191     166.041 143.157 114.171  1.00 67.74           C  
ATOM   1124  CD  GLU A 191     166.586 144.059 113.086  1.00 72.48           C  
ATOM   1125  OE1 GLU A 191     165.971 144.121 112.002  1.00 71.04           O  
ATOM   1126  OE2 GLU A 191     167.629 144.705 113.317  1.00 72.33           O  
ATOM   1127  N   PHE A 192     161.807 142.989 115.824  1.00 43.21           N  
ATOM   1128  CA  PHE A 192     160.353 142.863 115.865  1.00 39.97           C  
ATOM   1129  C   PHE A 192     159.716 144.060 116.559  1.00 45.02           C  
ATOM   1130  O   PHE A 192     158.678 144.564 116.115  1.00 56.34           O  
ATOM   1131  CB  PHE A 192     159.960 141.562 116.565  1.00 38.10           C  
ATOM   1132  CG  PHE A 192     158.482 141.301 116.577  1.00 40.02           C  
ATOM   1133  CD2 PHE A 192     157.701 141.722 117.637  1.00 43.81           C  
ATOM   1134  CD1 PHE A 192     157.875 140.629 115.534  1.00 45.54           C  
ATOM   1135  CE2 PHE A 192     156.344 141.482 117.653  1.00 40.85           C  
ATOM   1136  CE1 PHE A 192     156.518 140.386 115.549  1.00 47.07           C  
ATOM   1137  CZ  PHE A 192     155.753 140.813 116.609  1.00 44.05           C  
ATOM   1138  N   TRP A 193     160.318 144.524 117.655  1.00 47.21           N  
ATOM   1139  CA  TRP A 193     159.754 145.652 118.388  1.00 31.60           C  
ATOM   1140  C   TRP A 193     159.831 146.941 117.581  1.00 39.88           C  
ATOM   1141  O   TRP A 193     158.878 147.727 117.568  1.00 44.22           O  
ATOM   1142  CB  TRP A 193     160.474 145.813 119.727  1.00 28.06           C  
ATOM   1143  CG  TRP A 193     160.252 147.138 120.388  1.00 31.60           C  
ATOM   1144  CD1 TRP A 193     161.063 148.231 120.326  1.00 36.83           C  
ATOM   1145  CD2 TRP A 193     159.148 147.505 121.223  1.00 40.35           C  
ATOM   1146  NE1 TRP A 193     160.532 149.258 121.064  1.00 39.04           N  
ATOM   1147  CE2 TRP A 193     159.355 148.837 121.625  1.00 37.22           C  
ATOM   1148  CE3 TRP A 193     158.004 146.838 121.665  1.00 36.58           C  
ATOM   1149  CZ2 TRP A 193     158.462 149.512 122.449  1.00 32.34           C  
ATOM   1150  CZ3 TRP A 193     157.120 147.510 122.482  1.00 28.58           C  
ATOM   1151  CH2 TRP A 193     157.354 148.833 122.866  1.00 28.52           C  
ATOM   1152  N   GLU A 194     160.951 147.178 116.898  1.00 48.86           N  
ATOM   1153  CA  GLU A 194     161.162 148.454 116.222  1.00 43.15           C  
ATOM   1154  C   GLU A 194     160.630 148.450 114.791  1.00 50.87           C  
ATOM   1155  O   GLU A 194     159.750 149.244 114.449  1.00 63.64           O  
ATOM   1156  CB  GLU A 194     162.653 148.807 116.226  1.00 42.10           C  
ATOM   1157  CG  GLU A 194     163.234 149.035 117.604  1.00 47.32           C  
ATOM   1158  CD  GLU A 194     164.565 149.755 117.558  1.00 62.80           C  
ATOM   1159  OE1 GLU A 194     165.173 149.809 116.469  1.00 69.25           O  
ATOM   1160  OE2 GLU A 194     165.003 150.266 118.609  1.00 61.15           O  
ATOM   1161  N   ARG A 195     161.157 147.564 113.948  1.00 59.07           N  
ATOM   1162  CA  ARG A 195     160.862 147.622 112.522  1.00 58.93           C  
ATOM   1163  C   ARG A 195     159.479 147.082 112.181  1.00 58.60           C  
ATOM   1164  O   ARG A 195     158.881 147.520 111.193  1.00 68.85           O  
ATOM   1165  CB  ARG A 195     161.930 146.858 111.741  1.00 55.20           C  
ATOM   1166  CG  ARG A 195     163.345 147.343 112.008  1.00 55.24           C  
ATOM   1167  CD  ARG A 195     164.304 146.875 110.932  1.00 64.15           C  
ATOM   1168  NE  ARG A 195     163.815 147.178 109.593  1.00 70.87           N  
ATOM   1169  CZ  ARG A 195     164.312 148.127 108.812  1.00 69.52           C  
ATOM   1170  NH1 ARG A 195     165.321 148.887 109.205  1.00 64.80           N  
ATOM   1171  NH2 ARG A 195     163.783 148.319 107.607  1.00 66.93           N  
ATOM   1172  N   ASN A 196     158.955 146.138 112.961  1.00 43.87           N  
ATOM   1173  CA  ASN A 196     157.666 145.548 112.619  1.00 44.55           C  
ATOM   1174  C   ASN A 196     156.496 146.235 113.310  1.00 53.93           C  
ATOM   1175  O   ASN A 196     155.609 146.768 112.636  1.00 61.77           O  
ATOM   1176  CB  ASN A 196     157.653 144.059 112.967  1.00 46.53           C  
ATOM   1177  CG  ASN A 196     156.365 143.377 112.551  1.00 50.60           C  
ATOM   1178  OD1 ASN A 196     155.568 143.932 111.799  1.00 57.61           O  
ATOM   1179  ND2 ASN A 196     156.157 142.164 113.039  1.00 49.12           N  
ATOM   1180  N   MET A 197     156.469 146.229 114.641  1.00 44.64           N  
ATOM   1181  CA  MET A 197     155.326 146.759 115.373  1.00 32.93           C  
ATOM   1182  C   MET A 197     155.270 148.281 115.331  1.00 38.62           C  
ATOM   1183  O   MET A 197     154.198 148.859 115.132  1.00 54.92           O  
ATOM   1184  CB  MET A 197     155.359 146.275 116.825  1.00 33.65           C  
ATOM   1185  CG  MET A 197     154.024 146.400 117.536  1.00 41.85           C  
ATOM   1186  SD  MET A 197     154.147 146.266 119.324  1.00 46.20           S  
ATOM   1187  CE  MET A 197     154.783 147.885 119.727  1.00 39.88           C  
ATOM   1188  N   HIS A 198     156.410 148.942 115.509  1.00 40.18           N  
ATOM   1189  CA  HIS A 198     156.454 150.393 115.624  1.00 38.68           C  
ATOM   1190  C   HIS A 198     156.797 151.086 114.313  1.00 46.85           C  
ATOM   1191  O   HIS A 198     156.182 152.103 113.980  1.00 53.69           O  
ATOM   1192  CB  HIS A 198     157.466 150.801 116.700  1.00 37.37           C  
ATOM   1193  CG  HIS A 198     156.885 150.883 118.076  1.00 45.48           C  
ATOM   1194  ND1 HIS A 198     155.747 151.605 118.360  1.00 54.62           N  
ATOM   1195  CD2 HIS A 198     157.287 150.336 119.247  1.00 41.73           C  
ATOM   1196  CE1 HIS A 198     155.471 151.497 119.647  1.00 49.22           C  
ATOM   1197  NE2 HIS A 198     156.391 150.734 120.208  1.00 45.46           N  
ATOM   1198  N   GLN A 199     157.764 150.554 113.562  1.00 57.12           N  
ATOM   1199  CA  GLN A 199     158.336 151.246 112.407  1.00 44.68           C  
ATOM   1200  C   GLN A 199     158.867 152.618 112.820  1.00 51.14           C  
ATOM   1201  O   GLN A 199     158.499 153.642 112.246  1.00 51.45           O  
ATOM   1202  CB  GLN A 199     157.327 151.364 111.262  1.00 45.77           C  
ATOM   1203  CG  GLN A 199     156.847 150.023 110.734  1.00 53.97           C  
ATOM   1204  CD  GLN A 199     155.827 150.159 109.625  1.00 59.22           C  
ATOM   1205  OE1 GLN A 199     155.490 151.266 109.208  1.00 64.81           O  
ATOM   1206  NE2 GLN A 199     155.325 149.030 109.142  1.00 52.61           N  
ATOM   1207  N   MET A 200     159.737 152.625 113.830  1.00 49.64           N  
ATOM   1208  CA  MET A 200     160.146 153.857 114.491  1.00 52.34           C  
ATOM   1209  C   MET A 200     160.846 154.805 113.527  1.00 59.10           C  
ATOM   1210  O   MET A 200     161.611 154.383 112.657  1.00 62.38           O  
ATOM   1211  CB  MET A 200     161.075 153.536 115.663  1.00 53.16           C  
ATOM   1212  CG  MET A 200     160.384 152.911 116.859  1.00 59.01           C  
ATOM   1213  SD  MET A 200     161.392 152.916 118.354  1.00 69.13           S  
ATOM   1214  CE  MET A 200     162.872 153.742 117.780  1.00 56.14           C  
ATOM   1215  N   THR A 201     160.575 156.095 113.693  1.00 58.94           N  
ATOM   1216  CA  THR A 201     161.267 157.136 112.952  1.00 58.37           C  
ATOM   1217  C   THR A 201     162.538 157.523 113.706  1.00 59.76           C  
ATOM   1218  O   THR A 201     162.944 156.860 114.663  1.00 61.64           O  
ATOM   1219  CB  THR A 201     160.346 158.333 112.727  1.00 60.13           C  
ATOM   1220  OG1 THR A 201     160.260 159.105 113.930  1.00 65.85           O  
ATOM   1221  CG2 THR A 201     158.957 157.865 112.329  1.00 57.94           C  
ATOM   1222  N   ASP A 202     163.182 158.606 113.283  1.00 69.27           N  
ATOM   1223  CA  ASP A 202     164.460 159.010 113.853  1.00 72.65           C  
ATOM   1224  C   ASP A 202     164.328 160.005 114.997  1.00 72.04           C  
ATOM   1225  O   ASP A 202     165.348 160.389 115.579  1.00 73.68           O  
ATOM   1226  CB  ASP A 202     165.358 159.603 112.762  1.00 72.25           C  
ATOM   1227  CG  ASP A 202     166.437 158.639 112.310  1.00 77.53           C  
ATOM   1228  OD1 ASP A 202     166.694 157.651 113.029  1.00 75.91           O  
ATOM   1229  OD2 ASP A 202     167.030 158.870 111.235  1.00 77.82           O  
ATOM   1230  N   GLY A 203     163.119 160.430 115.340  1.00 61.19           N  
ATOM   1231  CA  GLY A 203     162.972 161.394 116.415  1.00 59.46           C  
ATOM   1232  C   GLY A 203     161.518 161.728 116.656  1.00 60.64           C  
ATOM   1233  O   GLY A 203     160.619 161.276 115.941  1.00 63.25           O  
ATOM   1234  N   LEU A 204     161.304 162.541 117.694  1.00 55.21           N  
ATOM   1235  CA  LEU A 204     159.954 162.954 118.061  1.00 53.88           C  
ATOM   1236  C   LEU A 204     159.351 163.891 117.025  1.00 55.05           C  
ATOM   1237  O   LEU A 204     158.133 163.875 116.811  1.00 56.59           O  
ATOM   1238  CB  LEU A 204     159.976 163.620 119.438  1.00 57.03           C  
ATOM   1239  CG  LEU A 204     158.804 164.510 119.858  1.00 51.91           C  
ATOM   1240  CD1 LEU A 204     157.554 163.682 120.085  1.00 51.08           C  
ATOM   1241  CD2 LEU A 204     159.158 165.299 121.104  1.00 50.42           C  
ATOM   1242  N   ASP A 205     160.181 164.700 116.363  1.00 69.79           N  
ATOM   1243  CA  ASP A 205     159.663 165.725 115.463  1.00 69.77           C  
ATOM   1244  C   ASP A 205     159.186 165.145 114.136  1.00 66.02           C  
ATOM   1245  O   ASP A 205     158.646 165.883 113.305  1.00 64.58           O  
ATOM   1246  CB  ASP A 205     160.722 166.802 115.233  1.00 68.00           C  
ATOM   1247  CG  ASP A 205     162.100 166.224 114.983  1.00 72.75           C  
ATOM   1248  OD1 ASP A 205     162.210 165.237 114.230  1.00 70.11           O  
ATOM   1249  OD2 ASP A 205     163.078 166.759 115.546  1.00 73.13           O  
ATOM   1250  N   LYS A 206     159.375 163.850 113.910  1.00 63.96           N  
ATOM   1251  CA  LYS A 206     158.865 163.247 112.683  1.00 66.25           C  
ATOM   1252  C   LYS A 206     157.787 162.219 113.009  1.00 67.10           C  
ATOM   1253  O   LYS A 206     158.101 161.040 113.196  1.00 67.85           O  
ATOM   1254  CB  LYS A 206     159.984 162.577 111.892  1.00 66.30           C  
ATOM   1255  CG  LYS A 206     161.302 163.319 111.903  1.00 67.32           C  
ATOM   1256  CD  LYS A 206     162.378 162.527 111.185  1.00 67.49           C  
ATOM   1257  CE  LYS A 206     163.745 163.157 111.381  1.00 72.34           C  
ATOM   1258  NZ  LYS A 206     164.075 163.322 112.823  1.00 68.70           N  
ATOM   1259  N   PRO A 207     156.521 162.618 113.079  1.00 66.15           N  
ATOM   1260  CA  PRO A 207     155.448 161.623 113.195  1.00 63.76           C  
ATOM   1261  C   PRO A 207     155.261 160.870 111.890  1.00 70.58           C  
ATOM   1262  O   PRO A 207     155.648 161.360 110.825  1.00 77.57           O  
ATOM   1263  CB  PRO A 207     154.211 162.465 113.539  1.00 64.06           C  
ATOM   1264  CG  PRO A 207     154.739 163.792 113.977  1.00 62.26           C  
ATOM   1265  CD  PRO A 207     156.020 163.991 113.237  1.00 66.27           C  
ATOM   1266  N   GLY A 208     154.667 159.681 111.956  1.00 70.02           N  
ATOM   1267  CA  GLY A 208     154.378 158.905 110.770  1.00 69.18           C  
ATOM   1268  C   GLY A 208     152.897 158.603 110.682  1.00 67.65           C  
ATOM   1269  O   GLY A 208     152.104 159.055 111.509  1.00 73.69           O  
ATOM   1270  N   GLN A 209     152.536 157.835 109.657  1.00 67.17           N  
ATOM   1271  CA  GLN A 209     151.154 157.406 109.502  1.00 71.44           C  
ATOM   1272  C   GLN A 209     150.738 156.548 110.690  1.00 67.23           C  
ATOM   1273  O   GLN A 209     151.545 155.778 111.218  1.00 68.33           O  
ATOM   1274  CB  GLN A 209     150.967 156.643 108.190  1.00 69.23           C  
ATOM   1275  CG  GLN A 209     152.213 155.927 107.704  1.00 69.93           C  
ATOM   1276  CD  GLN A 209     151.951 155.071 106.482  1.00 74.29           C  
ATOM   1277  OE1 GLN A 209     150.815 154.677 106.219  1.00 76.58           O  
ATOM   1278  NE2 GLN A 209     153.002 154.780 105.725  1.00 72.21           N  
ATOM   1279  N   ILE A 210     149.484 156.688 111.124  1.00 55.39           N  
ATOM   1280  CA  ILE A 210     149.001 155.928 112.269  1.00 53.11           C  
ATOM   1281  C   ILE A 210     149.072 154.442 111.958  1.00 57.60           C  
ATOM   1282  O   ILE A 210     148.624 153.988 110.897  1.00 64.79           O  
ATOM   1283  CB  ILE A 210     147.573 156.363 112.628  1.00 52.48           C  
ATOM   1284  CG1 ILE A 210     147.564 157.821 113.089  1.00 54.36           C  
ATOM   1285  CG2 ILE A 210     146.989 155.457 113.698  1.00 57.09           C  
ATOM   1286  CD1 ILE A 210     146.229 158.282 113.620  1.00 60.96           C  
ATOM   1287  N   ARG A 211     149.645 153.676 112.882  1.00 46.86           N  
ATOM   1288  CA  ARG A 211     149.798 152.236 112.704  1.00 47.24           C  
ATOM   1289  C   ARG A 211     148.422 151.587 112.762  1.00 46.36           C  
ATOM   1290  O   ARG A 211     147.836 151.455 113.841  1.00 49.06           O  
ATOM   1291  CB  ARG A 211     150.725 151.664 113.771  1.00 41.13           C  
ATOM   1292  CG  ARG A 211     152.156 152.162 113.678  1.00 44.23           C  
ATOM   1293  CD  ARG A 211     152.904 151.480 112.548  1.00 41.79           C  
ATOM   1294  NE  ARG A 211     152.910 150.031 112.700  1.00 51.28           N  
ATOM   1295  CZ  ARG A 211     152.687 149.173 111.715  1.00 50.11           C  
ATOM   1296  NH1 ARG A 211     152.433 149.586 110.485  1.00 52.21           N  
ATOM   1297  NH2 ARG A 211     152.720 147.869 111.970  1.00 46.16           N  
ATOM   1298  N   TRP A 212     147.904 151.187 111.602  1.00 56.61           N  
ATOM   1299  CA  TRP A 212     146.573 150.589 111.559  1.00 53.72           C  
ATOM   1300  C   TRP A 212     146.429 149.325 112.407  1.00 56.74           C  
ATOM   1301  O   TRP A 212     145.363 149.163 113.025  1.00 58.02           O  
ATOM   1302  CB  TRP A 212     146.151 150.347 110.100  1.00 50.99           C  
ATOM   1303  CG  TRP A 212     146.811 149.204 109.400  1.00 54.78           C  
ATOM   1304  CD1 TRP A 212     147.907 149.263 108.591  1.00 56.01           C  
ATOM   1305  CD2 TRP A 212     146.406 147.830 109.428  1.00 55.50           C  
ATOM   1306  NE1 TRP A 212     148.217 148.009 108.123  1.00 58.73           N  
ATOM   1307  CE2 TRP A 212     147.311 147.112 108.623  1.00 62.10           C  
ATOM   1308  CE3 TRP A 212     145.372 147.136 110.064  1.00 49.82           C  
ATOM   1309  CZ2 TRP A 212     147.212 145.736 108.435  1.00 57.03           C  
ATOM   1310  CZ3 TRP A 212     145.276 145.770 109.875  1.00 55.69           C  
ATOM   1311  CH2 TRP A 212     146.190 145.085 109.068  1.00 55.75           C  
ATOM   1312  N   PRO A 213     147.400 148.402 112.483  1.00 52.65           N  
ATOM   1313  CA  PRO A 213     147.206 147.257 113.389  1.00 48.60           C  
ATOM   1314  C   PRO A 213     147.091 147.660 114.847  1.00 47.73           C  
ATOM   1315  O   PRO A 213     146.385 146.991 115.612  1.00 45.71           O  
ATOM   1316  CB  PRO A 213     148.448 146.393 113.135  1.00 48.80           C  
ATOM   1317  CG  PRO A 213     149.467 147.345 112.681  1.00 47.49           C  
ATOM   1318  CD  PRO A 213     148.729 148.341 111.845  1.00 46.14           C  
ATOM   1319  N   LEU A 214     147.766 148.735 115.258  1.00 49.82           N  
ATOM   1320  CA  LEU A 214     147.672 149.195 116.638  1.00 47.28           C  
ATOM   1321  C   LEU A 214     146.361 149.919 116.914  1.00 46.64           C  
ATOM   1322  O   LEU A 214     145.863 149.876 118.044  1.00 50.17           O  
ATOM   1323  CB  LEU A 214     148.854 150.105 116.974  1.00 47.75           C  
ATOM   1324  CG  LEU A 214     150.172 149.397 117.288  1.00 45.12           C  
ATOM   1325  CD1 LEU A 214     151.206 150.388 117.789  1.00 46.05           C  
ATOM   1326  CD2 LEU A 214     149.952 148.291 118.302  1.00 44.83           C  
ATOM   1327  N   ALA A 215     145.794 150.588 115.908  1.00 44.17           N  
ATOM   1328  CA  ALA A 215     144.513 151.261 116.096  1.00 43.29           C  
ATOM   1329  C   ALA A 215     143.399 150.259 116.369  1.00 44.32           C  
ATOM   1330  O   ALA A 215     142.470 150.545 117.132  1.00 40.68           O  
ATOM   1331  CB  ALA A 215     144.182 152.115 114.874  1.00 42.53           C  
ATOM   1332  N   ILE A 216     143.467 149.084 115.742  1.00 43.73           N  
ATOM   1333  CA  ILE A 216     142.490 148.037 116.021  1.00 42.91           C  
ATOM   1334  C   ILE A 216     142.625 147.551 117.458  1.00 46.59           C  
ATOM   1335  O   ILE A 216     141.627 147.388 118.170  1.00 52.54           O  
ATOM   1336  CB  ILE A 216     142.644 146.880 115.018  1.00 44.98           C  
ATOM   1337  CG1 ILE A 216     142.482 147.388 113.586  1.00 48.65           C  
ATOM   1338  CG2 ILE A 216     141.637 145.783 115.309  1.00 43.76           C  
ATOM   1339  CD1 ILE A 216     142.762 146.340 112.539  1.00 46.28           C  
ATOM   1340  N   THR A 217     143.859 147.314 117.908  1.00 44.23           N  
ATOM   1341  CA  THR A 217     144.067 146.800 119.258  1.00 44.35           C  
ATOM   1342  C   THR A 217     143.763 147.858 120.312  1.00 46.87           C  
ATOM   1343  O   THR A 217     143.285 147.533 121.404  1.00 52.36           O  
ATOM   1344  CB  THR A 217     145.497 146.287 119.412  1.00 40.45           C  
ATOM   1345  OG1 THR A 217     146.415 147.282 118.945  1.00 46.24           O  
ATOM   1346  CG2 THR A 217     145.692 145.016 118.608  1.00 41.31           C  
ATOM   1347  N   LEU A 218     144.046 149.127 120.011  1.00 38.63           N  
ATOM   1348  CA  LEU A 218     143.694 150.197 120.939  1.00 36.30           C  
ATOM   1349  C   LEU A 218     142.183 150.317 121.087  1.00 46.07           C  
ATOM   1350  O   LEU A 218     141.675 150.549 122.190  1.00 48.41           O  
ATOM   1351  CB  LEU A 218     144.296 151.521 120.472  1.00 40.38           C  
ATOM   1352  CG  LEU A 218     144.221 152.685 121.460  1.00 40.25           C  
ATOM   1353  CD1 LEU A 218     145.079 152.406 122.676  1.00 39.26           C  
ATOM   1354  CD2 LEU A 218     144.646 153.978 120.793  1.00 42.46           C  
ATOM   1355  N   ALA A 219     141.448 150.167 119.983  1.00 43.89           N  
ATOM   1356  CA  ALA A 219     139.991 150.205 120.051  1.00 34.56           C  
ATOM   1357  C   ALA A 219     139.437 148.988 120.779  1.00 42.23           C  
ATOM   1358  O   ALA A 219     138.458 149.098 121.525  1.00 55.37           O  
ATOM   1359  CB  ALA A 219     139.402 150.303 118.646  1.00 36.06           C  
ATOM   1360  N   ILE A 220     140.041 147.817 120.568  1.00 36.42           N  
ATOM   1361  CA  ILE A 220     139.591 146.612 121.259  1.00 37.94           C  
ATOM   1362  C   ILE A 220     139.785 146.757 122.762  1.00 43.68           C  
ATOM   1363  O   ILE A 220     138.922 146.361 123.555  1.00 55.72           O  
ATOM   1364  CB  ILE A 220     140.323 145.374 120.710  1.00 37.00           C  
ATOM   1365  CG1 ILE A 220     139.803 145.024 119.316  1.00 46.34           C  
ATOM   1366  CG2 ILE A 220     140.154 144.188 121.644  1.00 36.88           C  
ATOM   1367  CD1 ILE A 220     140.509 143.852 118.683  1.00 48.48           C  
ATOM   1368  N   ALA A 221     140.917 147.327 123.178  1.00 37.95           N  
ATOM   1369  CA  ALA A 221     141.178 147.504 124.602  1.00 38.64           C  
ATOM   1370  C   ALA A 221     140.160 148.440 125.242  1.00 47.05           C  
ATOM   1371  O   ALA A 221     139.694 148.189 126.359  1.00 50.34           O  
ATOM   1372  CB  ALA A 221     142.597 148.026 124.815  1.00 37.49           C  
ATOM   1373  N   TRP A 222     139.803 149.526 124.553  1.00 39.87           N  
ATOM   1374  CA  TRP A 222     138.834 150.462 125.113  1.00 42.27           C  
ATOM   1375  C   TRP A 222     137.430 149.875 125.136  1.00 50.71           C  
ATOM   1376  O   TRP A 222     136.643 150.193 126.034  1.00 57.11           O  
ATOM   1377  CB  TRP A 222     138.850 151.775 124.332  1.00 37.36           C  
ATOM   1378  CG  TRP A 222     139.739 152.812 124.942  1.00 44.19           C  
ATOM   1379  CD1 TRP A 222     140.838 153.383 124.374  1.00 42.86           C  
ATOM   1380  CD2 TRP A 222     139.613 153.395 126.245  1.00 46.62           C  
ATOM   1381  NE1 TRP A 222     141.402 154.288 125.239  1.00 43.53           N  
ATOM   1382  CE2 TRP A 222     140.668 154.313 126.395  1.00 43.21           C  
ATOM   1383  CE3 TRP A 222     138.709 153.230 127.298  1.00 43.87           C  
ATOM   1384  CZ2 TRP A 222     140.844 155.062 127.553  1.00 38.29           C  
ATOM   1385  CZ3 TRP A 222     138.887 153.976 128.445  1.00 40.99           C  
ATOM   1386  CH2 TRP A 222     139.944 154.880 128.564  1.00 35.72           C  
ATOM   1387  N   VAL A 223     137.093 149.028 124.161  1.00 49.08           N  
ATOM   1388  CA  VAL A 223     135.787 148.376 124.162  1.00 44.68           C  
ATOM   1389  C   VAL A 223     135.658 147.452 125.366  1.00 48.66           C  
ATOM   1390  O   VAL A 223     134.597 147.371 125.997  1.00 58.90           O  
ATOM   1391  CB  VAL A 223     135.565 147.626 122.836  1.00 42.20           C  
ATOM   1392  CG1 VAL A 223     134.468 146.584 122.981  1.00 49.24           C  
ATOM   1393  CG2 VAL A 223     135.225 148.607 121.727  1.00 41.60           C  
ATOM   1394  N   LEU A 224     136.739 146.750 125.711  1.00 44.77           N  
ATOM   1395  CA  LEU A 224     136.720 145.887 126.887  1.00 46.87           C  
ATOM   1396  C   LEU A 224     136.488 146.693 128.160  1.00 58.38           C  
ATOM   1397  O   LEU A 224     135.720 146.278 129.035  1.00 64.65           O  
ATOM   1398  CB  LEU A 224     138.028 145.104 126.982  1.00 49.81           C  
ATOM   1399  CG  LEU A 224     137.992 143.648 126.521  1.00 55.74           C  
ATOM   1400  CD1 LEU A 224     139.401 143.126 126.304  1.00 53.93           C  
ATOM   1401  CD2 LEU A 224     137.254 142.791 127.533  1.00 55.79           C  
ATOM   1402  N   VAL A 225     137.145 147.847 128.281  1.00 57.45           N  
ATOM   1403  CA  VAL A 225     136.957 148.689 129.460  1.00 56.99           C  
ATOM   1404  C   VAL A 225     135.527 149.211 129.520  1.00 59.72           C  
ATOM   1405  O   VAL A 225     134.894 149.212 130.583  1.00 65.08           O  
ATOM   1406  CB  VAL A 225     137.985 149.836 129.463  1.00 53.98           C  
ATOM   1407  CG1 VAL A 225     137.563 150.933 130.423  1.00 56.37           C  
ATOM   1408  CG2 VAL A 225     139.361 149.308 129.822  1.00 57.43           C  
ATOM   1409  N   TYR A 226     134.993 149.656 128.379  1.00 69.03           N  
ATOM   1410  CA  TYR A 226     133.630 150.175 128.353  1.00 66.52           C  
ATOM   1411  C   TYR A 226     132.608 149.093 128.673  1.00 67.78           C  
ATOM   1412  O   TYR A 226     131.568 149.384 129.273  1.00 71.44           O  
ATOM   1413  CB  TYR A 226     133.329 150.799 126.991  1.00 63.34           C  
ATOM   1414  CG  TYR A 226     131.903 151.271 126.836  1.00 67.07           C  
ATOM   1415  CD1 TYR A 226     131.460 152.421 127.473  1.00 69.77           C  
ATOM   1416  CD2 TYR A 226     131.000 150.569 126.052  1.00 69.29           C  
ATOM   1417  CE1 TYR A 226     130.157 152.857 127.334  1.00 73.75           C  
ATOM   1418  CE2 TYR A 226     129.695 150.997 125.906  1.00 69.70           C  
ATOM   1419  CZ  TYR A 226     129.280 152.142 126.550  1.00 74.16           C  
ATOM   1420  OH  TYR A 226     127.982 152.574 126.408  1.00 75.46           O  
ATOM   1421  N   PHE A 227     132.877 147.850 128.281  1.00 69.21           N  
ATOM   1422  CA  PHE A 227     132.002 146.741 128.631  1.00 70.42           C  
ATOM   1423  C   PHE A 227     132.131 146.323 130.087  1.00 70.63           C  
ATOM   1424  O   PHE A 227     131.131 145.921 130.689  1.00 76.21           O  
ATOM   1425  CB  PHE A 227     132.283 145.535 127.731  1.00 74.50           C  
ATOM   1426  CG  PHE A 227     131.218 145.288 126.704  1.00 79.82           C  
ATOM   1427  CD1 PHE A 227     130.782 146.312 125.879  1.00 75.81           C  
ATOM   1428  CD2 PHE A 227     130.649 144.034 126.566  1.00 78.67           C  
ATOM   1429  CE1 PHE A 227     129.801 146.088 124.934  1.00 75.88           C  
ATOM   1430  CE2 PHE A 227     129.668 143.804 125.622  1.00 78.18           C  
ATOM   1431  CZ  PHE A 227     129.243 144.833 124.806  1.00 80.01           C  
ATOM   1432  N   CYS A 228     133.327 146.409 130.666  1.00 71.02           N  
ATOM   1433  CA  CYS A 228     133.507 146.105 132.078  1.00 74.74           C  
ATOM   1434  C   CYS A 228     132.920 147.172 132.989  1.00 71.58           C  
ATOM   1435  O   CYS A 228     132.490 146.848 134.102  1.00 72.09           O  
ATOM   1436  CB  CYS A 228     134.994 145.929 132.396  1.00 73.12           C  
ATOM   1437  SG  CYS A 228     135.659 144.301 131.982  1.00 77.77           S  
ATOM   1438  N   ILE A 229     132.896 148.428 132.550  1.00 74.10           N  
ATOM   1439  CA  ILE A 229     132.282 149.486 133.344  1.00 77.03           C  
ATOM   1440  C   ILE A 229     130.758 149.419 133.295  1.00 79.93           C  
ATOM   1441  O   ILE A 229     130.101 149.543 134.334  1.00 81.95           O  
ATOM   1442  CB  ILE A 229     132.787 150.861 132.877  1.00 76.00           C  
ATOM   1443  CG1 ILE A 229     134.260 151.039 133.242  1.00 76.81           C  
ATOM   1444  CG2 ILE A 229     131.953 151.973 133.488  1.00 74.43           C  
ATOM   1445  CD1 ILE A 229     134.781 152.430 132.994  1.00 75.78           C  
ATOM   1446  N   TRP A 230     130.181 149.213 132.114  1.00 90.16           N  
ATOM   1447  CA  TRP A 230     128.737 149.118 131.950  1.00 90.04           C  
ATOM   1448  C   TRP A 230     128.161 147.851 132.568  1.00 90.05           C  
ATOM   1449  O   TRP A 230     126.990 147.846 132.961  1.00 89.10           O  
ATOM   1450  CB  TRP A 230     128.378 149.198 130.459  1.00 91.29           C  
ATOM   1451  CG  TRP A 230     127.024 148.664 130.096  1.00 92.62           C  
ATOM   1452  CD1 TRP A 230     125.882 149.389 129.915  1.00 92.45           C  
ATOM   1453  CD2 TRP A 230     126.678 147.299 129.829  1.00 93.58           C  
ATOM   1454  NE1 TRP A 230     124.843 148.558 129.574  1.00 95.98           N  
ATOM   1455  CE2 TRP A 230     125.305 147.270 129.515  1.00 95.06           C  
ATOM   1456  CE3 TRP A 230     127.392 146.098 129.839  1.00 90.80           C  
ATOM   1457  CZ2 TRP A 230     124.634 146.088 129.210  1.00 92.78           C  
ATOM   1458  CZ3 TRP A 230     126.725 144.926 129.537  1.00 91.37           C  
ATOM   1459  CH2 TRP A 230     125.360 144.929 129.227  1.00 92.17           C  
ATOM   1460  N   LYS A 231     128.952 146.790 132.674  1.00 93.82           N  
ATOM   1461  CA  LYS A 231     128.554 145.555 133.334  1.00 94.50           C  
ATOM   1462  C   LYS A 231     128.948 145.618 134.805  1.00 96.58           C  
ATOM   1463  O   LYS A 231     129.756 146.451 135.223  1.00 94.64           O  
ATOM   1464  CB  LYS A 231     129.194 144.343 132.643  1.00 93.07           C  
ATOM   1465  CG  LYS A 231     128.585 142.996 133.005  1.00 93.88           C  
ATOM   1466  CD  LYS A 231     127.117 142.923 132.620  1.00 97.02           C  
ATOM   1467  CE  LYS A 231     126.540 141.549 132.918  1.00 97.47           C  
ATOM   1468  NZ  LYS A 231     125.064 141.514 132.736  1.00 95.83           N  
ATOM   1469  N   GLY A 232     128.356 144.725 135.594  1.00115.52           N  
ATOM   1470  CA  GLY A 232     128.586 144.743 137.028  1.00115.79           C  
ATOM   1471  C   GLY A 232     130.043 144.490 137.378  1.00116.73           C  
ATOM   1472  O   GLY A 232     130.746 143.731 136.709  1.00114.50           O  
ATOM   1473  N   VAL A 233     130.498 145.150 138.446  1.00123.80           N  
ATOM   1474  CA  VAL A 233     131.865 144.973 138.915  1.00124.76           C  
ATOM   1475  C   VAL A 233     132.036 143.653 139.653  1.00125.26           C  
ATOM   1476  O   VAL A 233     133.157 143.138 139.746  1.00125.28           O  
ATOM   1477  CB  VAL A 233     132.273 146.159 139.811  1.00123.89           C  
ATOM   1478  CG1 VAL A 233     133.783 146.201 140.002  1.00123.25           C  
ATOM   1479  CG2 VAL A 233     131.766 147.462 139.221  1.00120.75           C  
ATOM   1480  N   GLY A 234     130.949 143.087 140.181  1.00131.40           N  
ATOM   1481  CA  GLY A 234     131.056 141.828 140.901  1.00132.04           C  
ATOM   1482  C   GLY A 234     131.551 140.693 140.026  1.00133.82           C  
ATOM   1483  O   GLY A 234     132.366 139.874 140.460  1.00133.38           O  
ATOM   1484  N   TRP A 235     131.068 140.627 138.783  1.00138.33           N  
ATOM   1485  CA  TRP A 235     131.560 139.619 137.850  1.00137.15           C  
ATOM   1486  C   TRP A 235     133.045 139.810 137.569  1.00137.02           C  
ATOM   1487  O   TRP A 235     133.805 138.835 137.518  1.00137.13           O  
ATOM   1488  CB  TRP A 235     130.750 139.670 136.554  1.00136.59           C  
ATOM   1489  CG  TRP A 235     131.294 138.805 135.459  1.00137.33           C  
ATOM   1490  CD1 TRP A 235     130.975 137.502 135.208  1.00136.81           C  
ATOM   1491  CD2 TRP A 235     132.245 139.185 134.456  1.00139.21           C  
ATOM   1492  NE1 TRP A 235     131.672 137.046 134.116  1.00138.68           N  
ATOM   1493  CE2 TRP A 235     132.458 138.060 133.636  1.00139.06           C  
ATOM   1494  CE3 TRP A 235     132.938 140.366 134.174  1.00137.94           C  
ATOM   1495  CZ2 TRP A 235     133.336 138.081 132.553  1.00136.83           C  
ATOM   1496  CZ3 TRP A 235     133.808 140.385 133.099  1.00135.79           C  
ATOM   1497  CH2 TRP A 235     133.999 139.250 132.303  1.00135.40           C  
ATOM   1498  N   THR A 236     133.476 141.062 137.390  1.00129.29           N  
ATOM   1499  CA  THR A 236     134.894 141.336 137.177  1.00129.57           C  
ATOM   1500  C   THR A 236     135.723 140.893 138.375  1.00130.33           C  
ATOM   1501  O   THR A 236     136.800 140.308 138.212  1.00130.04           O  
ATOM   1502  CB  THR A 236     135.106 142.823 136.899  1.00128.23           C  
ATOM   1503  OG1 THR A 236     135.025 143.557 138.127  1.00125.83           O  
ATOM   1504  CG2 THR A 236     134.049 143.341 135.936  1.00125.81           C  
ATOM   1505  N   GLY A 237     135.238 141.164 139.589  1.00129.15           N  
ATOM   1506  CA  GLY A 237     135.915 140.670 140.775  1.00128.27           C  
ATOM   1507  C   GLY A 237     135.900 139.159 140.881  1.00129.18           C  
ATOM   1508  O   GLY A 237     136.854 138.560 141.387  1.00129.39           O  
ATOM   1509  N   LYS A 238     134.821 138.523 140.418  1.00131.36           N  
ATOM   1510  CA  LYS A 238     134.760 137.064 140.424  1.00132.43           C  
ATOM   1511  C   LYS A 238     135.794 136.465 139.480  1.00132.37           C  
ATOM   1512  O   LYS A 238     136.373 135.411 139.769  1.00131.22           O  
ATOM   1513  CB  LYS A 238     133.355 136.597 140.043  1.00131.59           C  
ATOM   1514  CG  LYS A 238     132.323 136.744 141.149  1.00131.48           C  
ATOM   1515  CD  LYS A 238     130.909 136.725 140.588  1.00132.43           C  
ATOM   1516  CE  LYS A 238     130.677 135.503 139.713  1.00132.34           C  
ATOM   1517  NZ  LYS A 238     129.304 135.483 139.138  1.00130.16           N  
ATOM   1518  N   VAL A 239     136.032 137.120 138.340  1.00133.38           N  
ATOM   1519  CA  VAL A 239     136.978 136.602 137.353  1.00133.24           C  
ATOM   1520  C   VAL A 239     138.394 136.544 137.913  1.00133.40           C  
ATOM   1521  O   VAL A 239     139.166 135.635 137.580  1.00131.50           O  
ATOM   1522  CB  VAL A 239     136.914 137.454 136.065  1.00131.98           C  
ATOM   1523  CG1 VAL A 239     138.025 137.066 135.098  1.00131.02           C  
ATOM   1524  CG2 VAL A 239     135.560 137.300 135.395  1.00131.66           C  
ATOM   1525  N   VAL A 240     138.750 137.481 138.791  1.00131.85           N  
ATOM   1526  CA  VAL A 240     140.141 137.700 139.170  1.00131.50           C  
ATOM   1527  C   VAL A 240     140.525 136.957 140.448  1.00130.58           C  
ATOM   1528  O   VAL A 240     141.544 137.285 141.064  1.00129.24           O  
ATOM   1529  CB  VAL A 240     140.439 139.203 139.300  1.00129.03           C  
ATOM   1530  CG1 VAL A 240     139.995 139.933 138.044  1.00127.07           C  
ATOM   1531  CG2 VAL A 240     139.744 139.785 140.524  1.00126.11           C  
ATOM   1532  N   TYR A 241     139.745 135.953 140.856  1.00132.33           N  
ATOM   1533  CA  TYR A 241     140.104 135.183 142.043  1.00131.36           C  
ATOM   1534  C   TYR A 241     141.396 134.400 141.825  1.00131.34           C  
ATOM   1535  O   TYR A 241     142.327 134.472 142.634  1.00130.24           O  
ATOM   1536  CB  TYR A 241     138.961 134.242 142.434  1.00131.39           C  
ATOM   1537  CG  TYR A 241     139.203 133.509 143.738  1.00133.93           C  
ATOM   1538  CD1 TYR A 241     139.862 132.285 143.759  1.00133.33           C  
ATOM   1539  CD2 TYR A 241     138.786 134.047 144.949  1.00132.33           C  
ATOM   1540  CE1 TYR A 241     140.090 131.615 144.947  1.00133.44           C  
ATOM   1541  CE2 TYR A 241     139.010 133.383 146.143  1.00131.57           C  
ATOM   1542  CZ  TYR A 241     139.662 132.168 146.135  1.00133.20           C  
ATOM   1543  OH  TYR A 241     139.888 131.503 147.318  1.00131.78           O  
ATOM   1544  N   PHE A 242     141.467 133.637 140.730  1.00116.55           N  
ATOM   1545  CA  PHE A 242     142.675 132.864 140.454  1.00116.85           C  
ATOM   1546  C   PHE A 242     143.780 133.751 139.894  1.00114.78           C  
ATOM   1547  O   PHE A 242     144.942 133.336 139.823  1.00110.50           O  
ATOM   1548  CB  PHE A 242     142.367 131.718 139.492  1.00116.25           C  
ATOM   1549  CG  PHE A 242     142.514 132.083 138.042  1.00116.22           C  
ATOM   1550  CD1 PHE A 242     141.634 132.967 137.440  1.00114.79           C  
ATOM   1551  CD2 PHE A 242     143.535 131.539 137.279  1.00114.14           C  
ATOM   1552  CE1 PHE A 242     141.770 133.300 136.105  1.00114.41           C  
ATOM   1553  CE2 PHE A 242     143.676 131.869 135.945  1.00112.75           C  
ATOM   1554  CZ  PHE A 242     142.793 132.751 135.357  1.00113.03           C  
ATOM   1555  N   SER A 243     143.432 134.977 139.527  1.00106.89           N  
ATOM   1556  CA  SER A 243     144.399 135.912 138.991  1.00106.00           C  
ATOM   1557  C   SER A 243     145.319 136.425 140.074  1.00105.55           C  
ATOM   1558  O   SER A 243     146.235 137.185 139.806  1.00107.10           O  
ATOM   1559  CB  SER A 243     143.662 137.062 138.336  1.00104.04           C  
ATOM   1560  OG  SER A 243     144.539 137.818 137.525  1.00104.87           O  
ATOM   1561  N   ALA A 244     145.074 136.039 141.302  1.00101.88           N  
ATOM   1562  CA  ALA A 244     145.939 136.402 142.416  1.00103.29           C  
ATOM   1563  C   ALA A 244     147.243 135.616 142.392  1.00103.63           C  
ATOM   1564  O   ALA A 244     148.234 136.029 143.003  1.00104.99           O  
ATOM   1565  CB  ALA A 244     145.215 136.177 143.743  1.00106.33           C  
ATOM   1566  N   THR A 245     147.256 134.489 141.695  1.00 88.00           N  
ATOM   1567  CA  THR A 245     148.418 133.606 141.691  1.00 88.02           C  
ATOM   1568  C   THR A 245     149.033 133.428 140.312  1.00 87.03           C  
ATOM   1569  O   THR A 245     150.216 133.096 140.215  1.00 88.64           O  
ATOM   1570  CB  THR A 245     148.031 132.232 142.261  1.00 88.66           C  
ATOM   1571  OG1 THR A 245     146.924 131.702 141.522  1.00 89.35           O  
ATOM   1572  CG2 THR A 245     147.642 132.354 143.725  1.00 87.44           C  
ATOM   1573  N   TYR A 246     148.259 133.635 139.245  1.00 79.49           N  
ATOM   1574  CA  TYR A 246     148.743 133.445 137.874  1.00 76.44           C  
ATOM   1575  C   TYR A 246     149.959 134.295 137.515  1.00 76.63           C  
ATOM   1576  O   TYR A 246     150.939 133.731 137.004  1.00 75.53           O  
ATOM   1577  CB  TYR A 246     147.558 133.706 136.931  1.00 71.27           C  
ATOM   1578  CG  TYR A 246     147.816 133.421 135.473  1.00 72.57           C  
ATOM   1579  CD1 TYR A 246     148.666 132.399 135.079  1.00 77.22           C  
ATOM   1580  CD2 TYR A 246     147.194 134.172 134.486  1.00 73.63           C  
ATOM   1581  CE1 TYR A 246     148.896 132.140 133.743  1.00 79.11           C  
ATOM   1582  CE2 TYR A 246     147.416 133.920 133.150  1.00 73.01           C  
ATOM   1583  CZ  TYR A 246     148.268 132.905 132.784  1.00 75.29           C  
ATOM   1584  OH  TYR A 246     148.490 132.654 131.451  1.00 76.78           O  
ATOM   1585  N   PRO A 247     149.978 135.617 137.741  1.00 70.03           N  
ATOM   1586  CA  PRO A 247     151.201 136.375 137.432  1.00 68.17           C  
ATOM   1587  C   PRO A 247     152.408 135.901 138.215  1.00 69.48           C  
ATOM   1588  O   PRO A 247     153.521 135.888 137.680  1.00 74.87           O  
ATOM   1589  CB  PRO A 247     150.821 137.818 137.793  1.00 68.27           C  
ATOM   1590  CG  PRO A 247     149.344 137.845 137.753  1.00 65.82           C  
ATOM   1591  CD  PRO A 247     148.919 136.506 138.247  1.00 67.98           C  
ATOM   1592  N   TYR A 248     152.217 135.500 139.473  1.00 67.22           N  
ATOM   1593  CA  TYR A 248     153.342 135.026 140.269  1.00 64.65           C  
ATOM   1594  C   TYR A 248     153.873 133.703 139.738  1.00 68.14           C  
ATOM   1595  O   TYR A 248     155.089 133.483 139.711  1.00 67.73           O  
ATOM   1596  CB  TYR A 248     152.930 134.902 141.734  1.00 61.54           C  
ATOM   1597  CG  TYR A 248     152.884 136.230 142.448  1.00 65.04           C  
ATOM   1598  CD1 TYR A 248     154.043 136.817 142.935  1.00 66.71           C  
ATOM   1599  CD2 TYR A 248     151.685 136.902 142.627  1.00 67.45           C  
ATOM   1600  CE1 TYR A 248     154.007 138.032 143.585  1.00 66.43           C  
ATOM   1601  CE2 TYR A 248     151.639 138.118 143.276  1.00 68.66           C  
ATOM   1602  CZ  TYR A 248     152.803 138.678 143.753  1.00 69.03           C  
ATOM   1603  OH  TYR A 248     152.763 139.890 144.401  1.00 73.87           O  
ATOM   1604  N   ILE A 249     152.980 132.813 139.301  1.00 72.29           N  
ATOM   1605  CA  ILE A 249     153.416 131.554 138.702  1.00 72.55           C  
ATOM   1606  C   ILE A 249     154.209 131.819 137.428  1.00 73.28           C  
ATOM   1607  O   ILE A 249     155.276 131.227 137.206  1.00 75.19           O  
ATOM   1608  CB  ILE A 249     152.201 130.647 138.435  1.00 71.78           C  
ATOM   1609  CG1 ILE A 249     151.690 130.043 139.743  1.00 74.16           C  
ATOM   1610  CG2 ILE A 249     152.552 129.552 137.441  1.00 70.75           C  
ATOM   1611  CD1 ILE A 249     150.266 129.544 139.664  1.00 74.21           C  
ATOM   1612  N   MET A 250     153.704 132.714 136.574  1.00 68.67           N  
ATOM   1613  CA  MET A 250     154.418 133.030 135.340  1.00 64.06           C  
ATOM   1614  C   MET A 250     155.778 133.650 135.633  1.00 64.10           C  
ATOM   1615  O   MET A 250     156.775 133.322 134.977  1.00 69.12           O  
ATOM   1616  CB  MET A 250     153.576 133.963 134.469  1.00 64.50           C  
ATOM   1617  CG  MET A 250     152.318 133.330 133.875  1.00 65.09           C  
ATOM   1618  SD  MET A 250     152.517 131.986 132.675  1.00 85.24           S  
ATOM   1619  CE  MET A 250     154.172 132.243 132.034  1.00 69.84           C  
ATOM   1620  N   LEU A 251     155.840 134.546 136.620  1.00 58.74           N  
ATOM   1621  CA  LEU A 251     157.108 135.168 136.981  1.00 59.75           C  
ATOM   1622  C   LEU A 251     158.091 134.143 137.526  1.00 64.80           C  
ATOM   1623  O   LEU A 251     159.287 134.209 137.233  1.00 67.87           O  
ATOM   1624  CB  LEU A 251     156.877 136.284 137.998  1.00 60.43           C  
ATOM   1625  CG  LEU A 251     156.662 137.684 137.424  1.00 62.71           C  
ATOM   1626  CD1 LEU A 251     156.745 138.728 138.523  1.00 61.82           C  
ATOM   1627  CD2 LEU A 251     157.669 137.973 136.327  1.00 59.61           C  
ATOM   1628  N   ILE A 252     157.608 133.190 138.327  1.00 66.83           N  
ATOM   1629  CA  ILE A 252     158.483 132.147 138.856  1.00 63.65           C  
ATOM   1630  C   ILE A 252     159.044 131.297 137.724  1.00 58.67           C  
ATOM   1631  O   ILE A 252     160.244 130.991 137.691  1.00 64.82           O  
ATOM   1632  CB  ILE A 252     157.727 131.291 139.888  1.00 62.41           C  
ATOM   1633  CG1 ILE A 252     157.646 132.019 141.229  1.00 63.88           C  
ATOM   1634  CG2 ILE A 252     158.396 129.939 140.061  1.00 59.30           C  
ATOM   1635  CD1 ILE A 252     156.776 131.319 142.248  1.00 62.44           C  
ATOM   1636  N   ILE A 253     158.189 130.907 136.776  1.00 55.12           N  
ATOM   1637  CA  ILE A 253     158.649 130.094 135.651  1.00 58.82           C  
ATOM   1638  C   ILE A 253     159.695 130.851 134.841  1.00 63.04           C  
ATOM   1639  O   ILE A 253     160.749 130.306 134.485  1.00 64.96           O  
ATOM   1640  CB  ILE A 253     157.459 129.667 134.774  1.00 60.47           C  
ATOM   1641  CG1 ILE A 253     156.569 128.677 135.525  1.00 63.51           C  
ATOM   1642  CG2 ILE A 253     157.948 129.060 133.472  1.00 59.08           C  
ATOM   1643  CD1 ILE A 253     155.255 128.398 134.831  1.00 63.48           C  
ATOM   1644  N   LEU A 254     159.425 132.127 134.548  1.00 60.52           N  
ATOM   1645  CA  LEU A 254     160.360 132.912 133.749  1.00 54.39           C  
ATOM   1646  C   LEU A 254     161.669 133.147 134.492  1.00 54.11           C  
ATOM   1647  O   LEU A 254     162.742 133.141 133.882  1.00 57.93           O  
ATOM   1648  CB  LEU A 254     159.721 134.239 133.346  1.00 55.37           C  
ATOM   1649  CG  LEU A 254     158.888 134.192 132.065  1.00 54.20           C  
ATOM   1650  CD1 LEU A 254     158.537 135.589 131.603  1.00 53.64           C  
ATOM   1651  CD2 LEU A 254     159.629 133.442 130.974  1.00 54.58           C  
ATOM   1652  N   PHE A 255     161.604 133.356 135.808  1.00 56.91           N  
ATOM   1653  CA  PHE A 255     162.816 133.540 136.599  1.00 56.31           C  
ATOM   1654  C   PHE A 255     163.666 132.279 136.599  1.00 63.24           C  
ATOM   1655  O   PHE A 255     164.893 132.346 136.448  1.00 71.38           O  
ATOM   1656  CB  PHE A 255     162.436 133.946 138.023  1.00 62.08           C  
ATOM   1657  CG  PHE A 255     163.531 133.754 139.035  1.00 64.21           C  
ATOM   1658  CD1 PHE A 255     164.505 134.720 139.211  1.00 64.65           C  
ATOM   1659  CD2 PHE A 255     163.569 132.620 139.828  1.00 64.29           C  
ATOM   1660  CE1 PHE A 255     165.502 134.553 140.148  1.00 65.39           C  
ATOM   1661  CE2 PHE A 255     164.567 132.445 140.763  1.00 65.37           C  
ATOM   1662  CZ  PHE A 255     165.535 133.413 140.923  1.00 65.17           C  
ATOM   1663  N   PHE A 256     163.031 131.116 136.768  1.00 62.69           N  
ATOM   1664  CA  PHE A 256     163.781 129.865 136.744  1.00 61.74           C  
ATOM   1665  C   PHE A 256     164.397 129.620 135.374  1.00 61.01           C  
ATOM   1666  O   PHE A 256     165.522 129.119 135.273  1.00 66.28           O  
ATOM   1667  CB  PHE A 256     162.881 128.700 137.151  1.00 62.18           C  
ATOM   1668  CG  PHE A 256     162.873 128.433 138.627  1.00 64.18           C  
ATOM   1669  CD1 PHE A 256     164.045 128.498 139.360  1.00 64.99           C  
ATOM   1670  CD2 PHE A 256     161.695 128.124 139.283  1.00 66.00           C  
ATOM   1671  CE1 PHE A 256     164.044 128.257 140.719  1.00 63.54           C  
ATOM   1672  CE2 PHE A 256     161.687 127.882 140.643  1.00 67.72           C  
ATOM   1673  CZ  PHE A 256     162.864 127.949 141.361  1.00 65.71           C  
ATOM   1674  N   ARG A 257     163.674 129.962 134.305  1.00 58.29           N  
ATOM   1675  CA  ARG A 257     164.249 129.832 132.970  1.00 56.74           C  
ATOM   1676  C   ARG A 257     165.429 130.778 132.775  1.00 56.65           C  
ATOM   1677  O   ARG A 257     166.457 130.387 132.212  1.00 60.82           O  
ATOM   1678  CB  ARG A 257     163.181 130.085 131.907  1.00 56.82           C  
ATOM   1679  CG  ARG A 257     163.743 130.433 130.537  1.00 53.48           C  
ATOM   1680  CD  ARG A 257     164.284 129.203 129.822  1.00 62.98           C  
ATOM   1681  NE  ARG A 257     165.676 128.933 130.164  1.00 64.66           N  
ATOM   1682  CZ  ARG A 257     166.403 127.959 129.635  1.00 57.76           C  
ATOM   1683  NH1 ARG A 257     165.905 127.143 128.721  1.00 57.53           N  
ATOM   1684  NH2 ARG A 257     167.662 127.800 130.032  1.00 57.51           N  
ATOM   1685  N   GLY A 258     165.304 132.024 133.239  1.00 59.61           N  
ATOM   1686  CA  GLY A 258     166.315 133.029 132.967  1.00 60.47           C  
ATOM   1687  C   GLY A 258     167.560 132.937 133.818  1.00 61.46           C  
ATOM   1688  O   GLY A 258     168.618 133.408 133.391  1.00 64.55           O  
ATOM   1689  N   VAL A 259     167.465 132.355 135.016  1.00 61.72           N  
ATOM   1690  CA  VAL A 259     168.656 132.213 135.852  1.00 60.22           C  
ATOM   1691  C   VAL A 259     169.664 131.278 135.196  1.00 66.50           C  
ATOM   1692  O   VAL A 259     170.870 131.555 135.176  1.00 69.01           O  
ATOM   1693  CB  VAL A 259     168.270 131.732 137.262  1.00 62.11           C  
ATOM   1694  CG1 VAL A 259     169.501 131.275 138.021  1.00 66.60           C  
ATOM   1695  CG2 VAL A 259     167.589 132.847 138.018  1.00 60.42           C  
ATOM   1696  N   THR A 260     169.190 130.164 134.639  1.00 67.37           N  
ATOM   1697  CA  THR A 260     170.072 129.156 134.066  1.00 67.29           C  
ATOM   1698  C   THR A 260     170.680 129.567 132.731  1.00 68.30           C  
ATOM   1699  O   THR A 260     171.564 128.861 132.235  1.00 74.03           O  
ATOM   1700  CB  THR A 260     169.316 127.839 133.887  1.00 68.94           C  
ATOM   1701  OG1 THR A 260     168.537 127.897 132.687  1.00 71.24           O  
ATOM   1702  CG2 THR A 260     168.400 127.590 135.072  1.00 66.47           C  
ATOM   1703  N   LEU A 261     170.233 130.669 132.136  1.00 60.45           N  
ATOM   1704  CA  LEU A 261     170.768 131.089 130.852  1.00 62.65           C  
ATOM   1705  C   LEU A 261     172.241 131.475 130.984  1.00 63.54           C  
ATOM   1706  O   LEU A 261     172.668 131.981 132.025  1.00 64.67           O  
ATOM   1707  CB  LEU A 261     169.974 132.271 130.304  1.00 59.22           C  
ATOM   1708  CG  LEU A 261     168.573 131.973 129.775  1.00 58.91           C  
ATOM   1709  CD1 LEU A 261     167.915 133.245 129.270  1.00 58.63           C  
ATOM   1710  CD2 LEU A 261     168.635 130.930 128.679  1.00 58.91           C  
ATOM   1711  N   PRO A 262     173.041 131.232 129.947  1.00 60.27           N  
ATOM   1712  CA  PRO A 262     174.440 131.674 129.983  1.00 60.13           C  
ATOM   1713  C   PRO A 262     174.536 133.190 130.063  1.00 62.89           C  
ATOM   1714  O   PRO A 262     173.755 133.915 129.446  1.00 68.05           O  
ATOM   1715  CB  PRO A 262     175.015 131.142 128.666  1.00 61.49           C  
ATOM   1716  CG  PRO A 262     173.830 130.958 127.780  1.00 62.80           C  
ATOM   1717  CD  PRO A 262     172.712 130.545 128.688  1.00 61.95           C  
ATOM   1718  N   GLY A 263     175.511 133.665 130.832  1.00 55.81           N  
ATOM   1719  CA  GLY A 263     175.710 135.088 130.995  1.00 53.00           C  
ATOM   1720  C   GLY A 263     174.708 135.778 131.889  1.00 58.77           C  
ATOM   1721  O   GLY A 263     174.707 137.012 131.951  1.00 64.57           O  
ATOM   1722  N   ALA A 264     173.853 135.026 132.584  1.00 54.32           N  
ATOM   1723  CA  ALA A 264     172.854 135.639 133.450  1.00 46.06           C  
ATOM   1724  C   ALA A 264     173.455 136.200 134.730  1.00 50.50           C  
ATOM   1725  O   ALA A 264     172.879 137.121 135.315  1.00 59.06           O  
ATOM   1726  CB  ALA A 264     171.763 134.627 133.793  1.00 49.19           C  
ATOM   1727  N   LYS A 265     174.592 135.663 135.180  1.00 57.77           N  
ATOM   1728  CA  LYS A 265     175.205 136.153 136.410  1.00 56.07           C  
ATOM   1729  C   LYS A 265     175.671 137.595 136.271  1.00 56.64           C  
ATOM   1730  O   LYS A 265     175.551 138.377 137.221  1.00 62.02           O  
ATOM   1731  CB  LYS A 265     176.371 135.251 136.811  1.00 61.46           C  
ATOM   1732  CG  LYS A 265     177.166 135.752 138.007  1.00 61.36           C  
ATOM   1733  CD  LYS A 265     178.260 134.773 138.399  1.00 61.96           C  
ATOM   1734  CE  LYS A 265     179.195 134.490 137.236  1.00 62.60           C  
ATOM   1735  NZ  LYS A 265     179.903 135.717 136.781  1.00 57.85           N  
ATOM   1736  N   GLU A 266     176.204 137.966 135.105  1.00 55.06           N  
ATOM   1737  CA  GLU A 266     176.639 139.343 134.899  1.00 54.32           C  
ATOM   1738  C   GLU A 266     175.460 140.305 134.949  1.00 54.62           C  
ATOM   1739  O   GLU A 266     175.586 141.428 135.450  1.00 60.60           O  
ATOM   1740  CB  GLU A 266     177.378 139.468 133.568  1.00 54.72           C  
ATOM   1741  CG  GLU A 266     178.056 138.189 133.113  1.00 59.74           C  
ATOM   1742  CD  GLU A 266     179.187 137.772 134.031  1.00 65.87           C  
ATOM   1743  OE1 GLU A 266     179.932 138.659 134.498  1.00 67.71           O  
ATOM   1744  OE2 GLU A 266     179.330 136.558 134.287  1.00 61.99           O  
ATOM   1745  N   GLY A 267     174.306 139.886 134.428  1.00 44.28           N  
ATOM   1746  CA  GLY A 267     173.133 140.743 134.469  1.00 38.75           C  
ATOM   1747  C   GLY A 267     172.638 140.993 135.880  1.00 46.57           C  
ATOM   1748  O   GLY A 267     172.274 142.119 136.228  1.00 55.08           O  
ATOM   1749  N   ILE A 268     172.617 139.950 136.711  1.00 45.53           N  
ATOM   1750  CA  ILE A 268     172.169 140.110 138.091  1.00 39.32           C  
ATOM   1751  C   ILE A 268     173.160 140.956 138.881  1.00 44.38           C  
ATOM   1752  O   ILE A 268     172.767 141.766 139.728  1.00 55.16           O  
ATOM   1753  CB  ILE A 268     171.949 138.732 138.741  1.00 41.93           C  
ATOM   1754  CG1 ILE A 268     170.891 137.948 137.964  1.00 50.58           C  
ATOM   1755  CG2 ILE A 268     171.543 138.885 140.196  1.00 50.34           C  
ATOM   1756  CD1 ILE A 268     170.240 136.840 138.757  1.00 50.76           C  
ATOM   1757  N   LEU A 269     174.457 140.787 138.618  1.00 48.24           N  
ATOM   1758  CA  LEU A 269     175.459 141.612 139.286  1.00 56.72           C  
ATOM   1759  C   LEU A 269     175.296 143.081 138.917  1.00 58.53           C  
ATOM   1760  O   LEU A 269     175.461 143.964 139.766  1.00 56.77           O  
ATOM   1761  CB  LEU A 269     176.862 141.121 138.933  1.00 54.46           C  
ATOM   1762  CG  LEU A 269     177.427 139.995 139.799  1.00 54.27           C  
ATOM   1763  CD1 LEU A 269     178.917 139.842 139.559  1.00 54.19           C  
ATOM   1764  CD2 LEU A 269     177.144 140.254 141.269  1.00 53.56           C  
ATOM   1765  N   PHE A 270     174.981 143.361 137.651  1.00 47.05           N  
ATOM   1766  CA  PHE A 270     174.732 144.735 137.230  1.00 38.64           C  
ATOM   1767  C   PHE A 270     173.513 145.313 137.938  1.00 42.24           C  
ATOM   1768  O   PHE A 270     173.492 146.497 138.292  1.00 47.09           O  
ATOM   1769  CB  PHE A 270     174.555 144.782 135.712  1.00 39.54           C  
ATOM   1770  CG  PHE A 270     173.956 146.060 135.201  1.00 39.37           C  
ATOM   1771  CD1 PHE A 270     174.736 147.191 135.042  1.00 44.80           C  
ATOM   1772  CD2 PHE A 270     172.618 146.123 134.855  1.00 41.31           C  
ATOM   1773  CE1 PHE A 270     174.189 148.364 134.563  1.00 49.49           C  
ATOM   1774  CE2 PHE A 270     172.066 147.292 134.376  1.00 45.59           C  
ATOM   1775  CZ  PHE A 270     172.852 148.414 134.230  1.00 47.17           C  
ATOM   1776  N   TYR A 271     172.489 144.488 138.156  1.00 41.39           N  
ATOM   1777  CA  TYR A 271     171.262 144.957 138.790  1.00 36.50           C  
ATOM   1778  C   TYR A 271     171.440 145.172 140.288  1.00 37.72           C  
ATOM   1779  O   TYR A 271     170.740 146.000 140.880  1.00 42.36           O  
ATOM   1780  CB  TYR A 271     170.138 143.957 138.517  1.00 40.47           C  
ATOM   1781  CG  TYR A 271     168.879 144.170 139.320  1.00 40.88           C  
ATOM   1782  CD1 TYR A 271     168.119 145.319 139.167  1.00 38.07           C  
ATOM   1783  CD2 TYR A 271     168.439 143.211 140.218  1.00 42.10           C  
ATOM   1784  CE1 TYR A 271     166.964 145.510 139.894  1.00 35.32           C  
ATOM   1785  CE2 TYR A 271     167.286 143.394 140.948  1.00 41.18           C  
ATOM   1786  CZ  TYR A 271     166.553 144.544 140.783  1.00 38.92           C  
ATOM   1787  OH  TYR A 271     165.404 144.728 141.511  1.00 46.96           O  
ATOM   1788  N   ILE A 272     172.365 144.453 140.913  1.00 53.01           N  
ATOM   1789  CA  ILE A 272     172.540 144.483 142.363  1.00 50.00           C  
ATOM   1790  C   ILE A 272     173.625 145.467 142.783  1.00 50.33           C  
ATOM   1791  O   ILE A 272     173.427 146.264 143.699  1.00 52.30           O  
ATOM   1792  CB  ILE A 272     172.837 143.063 142.892  1.00 51.09           C  
ATOM   1793  CG1 ILE A 272     171.556 142.228 142.921  1.00 51.67           C  
ATOM   1794  CG2 ILE A 272     173.465 143.123 144.273  1.00 48.76           C  
ATOM   1795  CD1 ILE A 272     170.410 142.898 143.642  1.00 54.61           C  
ATOM   1796  N   THR A 273     174.776 145.427 142.126  1.00 55.04           N  
ATOM   1797  CA  THR A 273     175.909 146.251 142.538  1.00 54.24           C  
ATOM   1798  C   THR A 273     175.609 147.725 142.303  1.00 54.33           C  
ATOM   1799  O   THR A 273     175.341 148.118 141.160  1.00 56.89           O  
ATOM   1800  CB  THR A 273     177.167 145.843 141.777  1.00 59.47           C  
ATOM   1801  OG1 THR A 273     177.638 144.583 142.270  1.00 63.29           O  
ATOM   1802  CG2 THR A 273     178.259 146.887 141.954  1.00 58.61           C  
ATOM   1803  N   PRO A 274     175.644 148.566 143.330  1.00 58.80           N  
ATOM   1804  CA  PRO A 274     175.362 149.990 143.140  1.00 58.98           C  
ATOM   1805  C   PRO A 274     176.580 150.742 142.617  1.00 58.67           C  
ATOM   1806  O   PRO A 274     177.721 150.292 142.714  1.00 61.92           O  
ATOM   1807  CB  PRO A 274     174.984 150.463 144.546  1.00 51.69           C  
ATOM   1808  CG  PRO A 274     175.731 149.554 145.449  1.00 57.09           C  
ATOM   1809  CD  PRO A 274     175.838 148.223 144.749  1.00 57.62           C  
ATOM   1810  N   ASN A 275     176.305 151.914 142.052  1.00 61.82           N  
ATOM   1811  CA  ASN A 275     177.340 152.830 141.583  1.00 61.45           C  
ATOM   1812  C   ASN A 275     177.042 154.187 142.204  1.00 69.77           C  
ATOM   1813  O   ASN A 275     176.121 154.882 141.766  1.00 78.29           O  
ATOM   1814  CB  ASN A 275     177.365 152.910 140.057  1.00 61.00           C  
ATOM   1815  CG  ASN A 275     178.492 153.780 139.533  1.00 67.12           C  
ATOM   1816  OD1 ASN A 275     179.299 154.304 140.300  1.00 71.85           O  
ATOM   1817  ND2 ASN A 275     178.551 153.938 138.216  1.00 65.57           N  
ATOM   1818  N   PHE A 276     177.821 154.564 143.219  1.00 66.66           N  
ATOM   1819  CA  PHE A 276     177.496 155.731 144.029  1.00 63.80           C  
ATOM   1820  C   PHE A 276     177.765 157.053 143.325  1.00 62.81           C  
ATOM   1821  O   PHE A 276     177.343 158.096 143.833  1.00 67.09           O  
ATOM   1822  CB  PHE A 276     178.269 155.678 145.346  1.00 65.87           C  
ATOM   1823  CG  PHE A 276     177.913 154.503 146.204  1.00 66.85           C  
ATOM   1824  CD1 PHE A 276     176.860 154.577 147.098  1.00 65.40           C  
ATOM   1825  CD2 PHE A 276     178.624 153.320 146.113  1.00 67.28           C  
ATOM   1826  CE1 PHE A 276     176.526 153.497 147.887  1.00 66.33           C  
ATOM   1827  CE2 PHE A 276     178.295 152.236 146.901  1.00 68.44           C  
ATOM   1828  CZ  PHE A 276     177.245 152.325 147.789  1.00 65.86           C  
ATOM   1829  N   ARG A 277     178.452 157.047 142.185  1.00 67.16           N  
ATOM   1830  CA  ARG A 277     178.649 158.277 141.433  1.00 69.91           C  
ATOM   1831  C   ARG A 277     177.387 158.725 140.709  1.00 72.82           C  
ATOM   1832  O   ARG A 277     177.195 159.931 140.513  1.00 75.07           O  
ATOM   1833  CB  ARG A 277     179.793 158.108 140.427  1.00 69.68           C  
ATOM   1834  CG  ARG A 277     180.143 159.372 139.657  1.00 72.26           C  
ATOM   1835  CD  ARG A 277     180.825 160.396 140.553  1.00 77.92           C  
ATOM   1836  NE  ARG A 277     180.739 161.746 140.009  1.00 82.30           N  
ATOM   1837  CZ  ARG A 277     180.528 162.836 140.734  1.00 79.74           C  
ATOM   1838  NH1 ARG A 277     180.382 162.775 142.048  1.00 76.40           N  
ATOM   1839  NH2 ARG A 277     180.461 164.017 140.126  1.00 77.93           N  
ATOM   1840  N   LYS A 278     176.520 157.787 140.321  1.00 62.05           N  
ATOM   1841  CA  LYS A 278     175.262 158.136 139.673  1.00 58.89           C  
ATOM   1842  C   LYS A 278     174.308 158.862 140.612  1.00 58.93           C  
ATOM   1843  O   LYS A 278     173.399 159.552 140.140  1.00 61.56           O  
ATOM   1844  CB  LYS A 278     174.593 156.876 139.121  1.00 61.30           C  
ATOM   1845  CG  LYS A 278     173.416 157.135 138.195  1.00 62.65           C  
ATOM   1846  CD  LYS A 278     173.874 157.384 136.771  1.00 61.90           C  
ATOM   1847  CE  LYS A 278     172.691 157.594 135.844  1.00 60.81           C  
ATOM   1848  NZ  LYS A 278     171.848 158.741 136.277  1.00 59.16           N  
ATOM   1849  N   LEU A 279     174.501 158.739 141.926  1.00 52.30           N  
ATOM   1850  CA  LEU A 279     173.604 159.368 142.886  1.00 45.19           C  
ATOM   1851  C   LEU A 279     173.679 160.888 142.861  1.00 52.30           C  
ATOM   1852  O   LEU A 279     172.827 161.540 143.473  1.00 61.00           O  
ATOM   1853  CB  LEU A 279     173.906 158.861 144.296  1.00 49.35           C  
ATOM   1854  CG  LEU A 279     173.592 157.388 144.555  1.00 52.89           C  
ATOM   1855  CD1 LEU A 279     173.678 157.075 146.037  1.00 56.66           C  
ATOM   1856  CD2 LEU A 279     172.222 157.033 144.013  1.00 56.38           C  
ATOM   1857  N   SER A 280     174.669 161.465 142.182  1.00 56.31           N  
ATOM   1858  CA  SER A 280     174.760 162.912 142.048  1.00 56.50           C  
ATOM   1859  C   SER A 280     173.808 163.470 141.000  1.00 59.99           C  
ATOM   1860  O   SER A 280     173.698 164.694 140.878  1.00 59.61           O  
ATOM   1861  CB  SER A 280     176.193 163.317 141.699  1.00 63.15           C  
ATOM   1862  OG  SER A 280     176.333 163.535 140.307  1.00 68.32           O  
ATOM   1863  N   ASP A 281     173.132 162.613 140.243  1.00 58.21           N  
ATOM   1864  CA  ASP A 281     172.187 163.046 139.227  1.00 50.56           C  
ATOM   1865  C   ASP A 281     170.788 163.166 139.818  1.00 57.64           C  
ATOM   1866  O   ASP A 281     170.421 162.444 140.748  1.00 60.23           O  
ATOM   1867  CB  ASP A 281     172.175 162.065 138.054  1.00 53.97           C  
ATOM   1868  CG  ASP A 281     171.466 162.619 136.838  1.00 63.24           C  
ATOM   1869  OD1 ASP A 281     171.118 163.816 136.848  1.00 68.10           O  
ATOM   1870  OD2 ASP A 281     171.258 161.857 135.871  1.00 62.68           O  
ATOM   1871  N   SER A 282     170.008 164.098 139.271  1.00 51.27           N  
ATOM   1872  CA  SER A 282     168.636 164.283 139.723  1.00 45.05           C  
ATOM   1873  C   SER A 282     167.668 163.300 139.082  1.00 50.08           C  
ATOM   1874  O   SER A 282     166.597 163.050 139.647  1.00 58.71           O  
ATOM   1875  CB  SER A 282     168.176 165.712 139.438  1.00 45.40           C  
ATOM   1876  OG  SER A 282     168.701 166.177 138.208  1.00 52.63           O  
ATOM   1877  N   GLU A 283     168.014 162.746 137.918  1.00 43.15           N  
ATOM   1878  CA  GLU A 283     167.119 161.809 137.248  1.00 37.19           C  
ATOM   1879  C   GLU A 283     166.928 160.539 138.065  1.00 41.95           C  
ATOM   1880  O   GLU A 283     165.811 160.024 138.167  1.00 54.07           O  
ATOM   1881  CB  GLU A 283     167.655 161.471 135.859  1.00 51.40           C  
ATOM   1882  CG  GLU A 283     167.450 162.566 134.832  1.00 57.35           C  
ATOM   1883  CD  GLU A 283     166.000 162.717 134.421  1.00 59.80           C  
ATOM   1884  OE1 GLU A 283     165.223 161.759 134.612  1.00 61.00           O  
ATOM   1885  OE2 GLU A 283     165.635 163.794 133.907  1.00 59.82           O  
ATOM   1886  N   VAL A 284     168.006 160.015 138.651  1.00 38.28           N  
ATOM   1887  CA  VAL A 284     167.891 158.784 139.425  1.00 38.15           C  
ATOM   1888  C   VAL A 284     167.035 159.006 140.665  1.00 44.29           C  
ATOM   1889  O   VAL A 284     166.288 158.112 141.080  1.00 47.63           O  
ATOM   1890  CB  VAL A 284     169.289 158.238 139.774  1.00 38.72           C  
ATOM   1891  CG1 VAL A 284     170.103 159.274 140.519  1.00 46.59           C  
ATOM   1892  CG2 VAL A 284     169.181 156.957 140.582  1.00 43.11           C  
ATOM   1893  N   TRP A 285     167.116 160.191 141.271  1.00 41.37           N  
ATOM   1894  CA  TRP A 285     166.292 160.479 142.440  1.00 32.22           C  
ATOM   1895  C   TRP A 285     164.833 160.678 142.056  1.00 31.43           C  
ATOM   1896  O   TRP A 285     163.935 160.157 142.726  1.00 45.67           O  
ATOM   1897  CB  TRP A 285     166.831 161.708 143.168  1.00 39.35           C  
ATOM   1898  CG  TRP A 285     168.080 161.427 143.930  1.00 43.85           C  
ATOM   1899  CD1 TRP A 285     169.359 161.663 143.524  1.00 45.13           C  
ATOM   1900  CD2 TRP A 285     168.173 160.842 145.231  1.00 43.88           C  
ATOM   1901  NE1 TRP A 285     170.244 161.265 144.494  1.00 49.65           N  
ATOM   1902  CE2 TRP A 285     169.539 160.756 145.553  1.00 44.33           C  
ATOM   1903  CE3 TRP A 285     167.232 160.384 146.156  1.00 45.05           C  
ATOM   1904  CZ2 TRP A 285     169.988 160.232 146.759  1.00 41.30           C  
ATOM   1905  CZ3 TRP A 285     167.679 159.864 147.351  1.00 44.09           C  
ATOM   1906  CH2 TRP A 285     169.043 159.791 147.643  1.00 46.36           C  
ATOM   1907  N   LEU A 286     164.573 161.430 140.984  1.00 22.60           N  
ATOM   1908  CA  LEU A 286     163.194 161.665 140.568  1.00 22.44           C  
ATOM   1909  C   LEU A 286     162.542 160.390 140.050  1.00 25.28           C  
ATOM   1910  O   LEU A 286     161.363 160.139 140.319  1.00 37.36           O  
ATOM   1911  CB  LEU A 286     163.146 162.760 139.505  1.00 32.01           C  
ATOM   1912  CG  LEU A 286     161.752 163.174 139.036  1.00 28.95           C  
ATOM   1913  CD1 LEU A 286     161.311 164.446 139.732  1.00 28.22           C  
ATOM   1914  CD2 LEU A 286     161.725 163.355 137.532  1.00 33.21           C  
ATOM   1915  N   ASP A 287     163.288 159.579 139.297  1.00 31.16           N  
ATOM   1916  CA  ASP A 287     162.723 158.351 138.745  1.00 22.66           C  
ATOM   1917  C   ASP A 287     162.375 157.354 139.841  1.00 27.31           C  
ATOM   1918  O   ASP A 287     161.325 156.705 139.785  1.00 36.85           O  
ATOM   1919  CB  ASP A 287     163.697 157.726 137.750  1.00 33.04           C  
ATOM   1920  CG  ASP A 287     163.726 158.457 136.427  1.00 46.59           C  
ATOM   1921  OD1 ASP A 287     163.590 159.696 136.426  1.00 45.59           O  
ATOM   1922  OD2 ASP A 287     163.891 157.791 135.385  1.00 48.96           O  
ATOM   1923  N   ALA A 288     163.244 157.210 140.842  1.00 29.30           N  
ATOM   1924  CA  ALA A 288     163.002 156.228 141.893  1.00 21.64           C  
ATOM   1925  C   ALA A 288     161.914 156.690 142.850  1.00 28.77           C  
ATOM   1926  O   ALA A 288     161.111 155.877 143.322  1.00 37.01           O  
ATOM   1927  CB  ALA A 288     164.295 155.942 142.651  1.00 27.58           C  
ATOM   1928  N   ALA A 289     161.874 157.987 143.157  1.00 28.48           N  
ATOM   1929  CA  ALA A 289     160.885 158.493 144.103  1.00  9.99           C  
ATOM   1930  C   ALA A 289     159.473 158.367 143.546  1.00 20.55           C  
ATOM   1931  O   ALA A 289     158.565 157.890 144.235  1.00 38.70           O  
ATOM   1932  CB  ALA A 289     161.195 159.945 144.461  1.00 23.39           C  
ATOM   1933  N   THR A 290     159.270 158.780 142.297  1.00 23.17           N  
ATOM   1934  CA  THR A 290     157.942 158.747 141.698  1.00 22.49           C  
ATOM   1935  C   THR A 290     157.552 157.370 141.181  1.00 27.33           C  
ATOM   1936  O   THR A 290     156.401 157.188 140.772  1.00 37.37           O  
ATOM   1937  CB  THR A 290     157.851 159.762 140.559  1.00 19.16           C  
ATOM   1938  OG1 THR A 290     158.775 159.407 139.526  1.00 41.86           O  
ATOM   1939  CG2 THR A 290     158.179 161.150 141.066  1.00 20.31           C  
ATOM   1940  N   GLN A 291     158.471 156.405 141.174  1.00 23.92           N  
ATOM   1941  CA  GLN A 291     158.096 155.042 140.820  1.00 21.73           C  
ATOM   1942  C   GLN A 291     157.358 154.356 141.960  1.00 25.72           C  
ATOM   1943  O   GLN A 291     156.429 153.580 141.715  1.00 40.11           O  
ATOM   1944  CB  GLN A 291     159.337 154.241 140.423  1.00 30.02           C  
ATOM   1945  CG  GLN A 291     159.163 152.735 140.469  1.00 26.62           C  
ATOM   1946  CD  GLN A 291     158.170 152.235 139.445  1.00 27.15           C  
ATOM   1947  OE1 GLN A 291     157.992 152.840 138.391  1.00 33.74           O  
ATOM   1948  NE2 GLN A 291     157.516 151.122 139.748  1.00 30.54           N  
ATOM   1949  N   ILE A 292     157.749 154.636 143.203  1.00 24.88           N  
ATOM   1950  CA  ILE A 292     157.008 154.135 144.356  1.00 24.38           C  
ATOM   1951  C   ILE A 292     155.596 154.707 144.362  1.00 29.55           C  
ATOM   1952  O   ILE A 292     154.613 153.990 144.586  1.00 40.66           O  
ATOM   1953  CB  ILE A 292     157.761 154.470 145.656  1.00 32.73           C  
ATOM   1954  CG1 ILE A 292     158.959 153.538 145.835  1.00 27.21           C  
ATOM   1955  CG2 ILE A 292     156.829 154.408 146.855  1.00 35.12           C  
ATOM   1956  CD1 ILE A 292     158.622 152.237 146.520  1.00 29.64           C  
ATOM   1957  N   PHE A 293     155.477 156.013 144.107  1.00 32.54           N  
ATOM   1958  CA  PHE A 293     154.167 156.653 144.085  1.00 22.31           C  
ATOM   1959  C   PHE A 293     153.306 156.102 142.956  1.00 26.38           C  
ATOM   1960  O   PHE A 293     152.095 155.921 143.120  1.00 40.33           O  
ATOM   1961  CB  PHE A 293     154.316 158.169 143.947  1.00 20.73           C  
ATOM   1962  CG  PHE A 293     155.167 158.808 145.014  1.00 32.44           C  
ATOM   1963  CD1 PHE A 293     155.434 158.159 146.205  1.00 36.93           C  
ATOM   1964  CD2 PHE A 293     155.692 160.073 144.822  1.00 35.63           C  
ATOM   1965  CE1 PHE A 293     156.213 158.752 147.176  1.00 32.96           C  
ATOM   1966  CE2 PHE A 293     156.469 160.670 145.791  1.00 34.26           C  
ATOM   1967  CZ  PHE A 293     156.729 160.009 146.968  1.00 27.70           C  
ATOM   1968  N   PHE A 294     153.912 155.845 141.796  1.00 31.62           N  
ATOM   1969  CA  PHE A 294     153.179 155.247 140.687  1.00 26.20           C  
ATOM   1970  C   PHE A 294     152.789 153.786 140.850  1.00 27.55           C  
ATOM   1971  O   PHE A 294     151.887 153.317 140.150  1.00 31.65           O  
ATOM   1972  CB  PHE A 294     154.061 155.214 139.437  1.00 26.81           C  
ATOM   1973  CG  PHE A 294     153.335 154.801 138.186  1.00 36.25           C  
ATOM   1974  CD2 PHE A 294     152.771 155.751 137.354  1.00 37.20           C  
ATOM   1975  CD1 PHE A 294     153.228 153.465 137.836  1.00 31.56           C  
ATOM   1976  CE2 PHE A 294     152.108 155.376 136.203  1.00 34.30           C  
ATOM   1977  CE1 PHE A 294     152.565 153.086 136.688  1.00 23.36           C  
ATOM   1978  CZ  PHE A 294     152.006 154.043 135.871  1.00 31.60           C  
ATOM   1979  N   SER A 295     153.443 153.057 141.755  1.00 30.98           N  
ATOM   1980  CA  SER A 295     153.127 151.654 141.982  1.00 28.41           C  
ATOM   1981  C   SER A 295     152.047 151.628 143.054  1.00 45.45           C  
ATOM   1982  O   SER A 295     151.117 150.820 142.973  1.00 54.97           O  
ATOM   1983  CB  SER A 295     154.343 150.858 142.456  1.00 29.91           C  
ATOM   1984  OG  SER A 295     155.112 150.405 141.358  1.00 46.50           O  
ATOM   1985  N   TYR A 296     152.150 152.495 144.061  1.00 44.52           N  
ATOM   1986  CA  TYR A 296     151.156 152.528 145.125  1.00 27.75           C  
ATOM   1987  C   TYR A 296     149.898 153.294 144.742  1.00 34.37           C  
ATOM   1988  O   TYR A 296     148.895 153.195 145.456  1.00 47.12           O  
ATOM   1989  CB  TYR A 296     151.757 153.141 146.391  1.00 33.05           C  
ATOM   1990  CG  TYR A 296     152.866 152.325 147.013  1.00 38.02           C  
ATOM   1991  CD1 TYR A 296     153.101 151.017 146.615  1.00 36.84           C  
ATOM   1992  CD2 TYR A 296     153.677 152.863 148.001  1.00 42.73           C  
ATOM   1993  CE1 TYR A 296     154.112 150.272 147.180  1.00 44.15           C  
ATOM   1994  CE2 TYR A 296     154.689 152.123 148.573  1.00 44.47           C  
ATOM   1995  CZ  TYR A 296     154.902 150.829 148.158  1.00 48.75           C  
ATOM   1996  OH  TYR A 296     155.910 150.088 148.724  1.00 45.70           O  
ATOM   1997  N   GLY A 297     149.919 154.042 143.644  1.00 42.07           N  
ATOM   1998  CA  GLY A 297     148.772 154.856 143.274  1.00 44.65           C  
ATOM   1999  C   GLY A 297     148.485 155.965 144.260  1.00 39.89           C  
ATOM   2000  O   GLY A 297     147.318 156.229 144.574  1.00 49.54           O  
ATOM   2001  N   LEU A 298     149.531 156.626 144.758  1.00 28.88           N  
ATOM   2002  CA  LEU A 298     149.349 157.604 145.825  1.00 34.01           C  
ATOM   2003  C   LEU A 298     148.680 158.875 145.317  1.00 46.11           C  
ATOM   2004  O   LEU A 298     147.753 159.390 145.953  1.00 47.23           O  
ATOM   2005  CB  LEU A 298     150.697 157.931 146.465  1.00 31.32           C  
ATOM   2006  CG  LEU A 298     151.342 156.820 147.293  1.00 35.65           C  
ATOM   2007  CD1 LEU A 298     152.567 157.338 148.015  1.00 35.91           C  
ATOM   2008  CD2 LEU A 298     150.350 156.248 148.279  1.00 43.13           C  
ATOM   2009  N   GLY A 299     149.131 159.396 144.177  1.00 51.91           N  
ATOM   2010  CA  GLY A 299     148.633 160.685 143.721  1.00 53.99           C  
ATOM   2011  C   GLY A 299     147.155 160.666 143.385  1.00 52.69           C  
ATOM   2012  O   GLY A 299     146.398 161.543 143.808  1.00 47.28           O  
ATOM   2013  N   LEU A 300     146.718 159.652 142.635  1.00 52.08           N  
ATOM   2014  CA  LEU A 300     145.338 159.618 142.166  1.00 42.00           C  
ATOM   2015  C   LEU A 300     144.337 159.490 143.304  1.00 57.68           C  
ATOM   2016  O   LEU A 300     143.147 159.750 143.098  1.00 63.67           O  
ATOM   2017  CB  LEU A 300     145.140 158.466 141.183  1.00 41.74           C  
ATOM   2018  CG  LEU A 300     146.343 158.049 140.344  1.00 52.50           C  
ATOM   2019  CD1 LEU A 300     146.031 156.756 139.618  1.00 52.82           C  
ATOM   2020  CD2 LEU A 300     146.723 159.142 139.361  1.00 46.88           C  
ATOM   2021  N   GLY A 301     144.785 159.095 144.492  1.00 70.24           N  
ATOM   2022  CA  GLY A 301     143.872 158.945 145.604  1.00 70.12           C  
ATOM   2023  C   GLY A 301     142.910 157.791 145.472  1.00 73.85           C  
ATOM   2024  O   GLY A 301     141.829 157.829 146.063  1.00 76.13           O  
ATOM   2025  N   SER A 302     143.266 156.764 144.697  1.00 77.62           N  
ATOM   2026  CA  SER A 302     142.416 155.585 144.588  1.00 77.23           C  
ATOM   2027  C   SER A 302     142.342 154.810 145.895  1.00 76.87           C  
ATOM   2028  O   SER A 302     141.397 154.038 146.091  1.00 75.68           O  
ATOM   2029  CB  SER A 302     142.918 154.673 143.468  1.00 74.54           C  
ATOM   2030  OG  SER A 302     143.974 153.844 143.919  1.00 75.46           O  
ATOM   2031  N   LEU A 303     143.315 154.995 146.789  1.00 74.01           N  
ATOM   2032  CA  LEU A 303     143.273 154.337 148.088  1.00 76.83           C  
ATOM   2033  C   LEU A 303     142.257 154.977 149.023  1.00 75.32           C  
ATOM   2034  O   LEU A 303     141.807 154.322 149.969  1.00 74.20           O  
ATOM   2035  CB  LEU A 303     144.661 154.351 148.727  1.00 74.72           C  
ATOM   2036  CG  LEU A 303     145.825 154.223 147.745  1.00 71.87           C  
ATOM   2037  CD1 LEU A 303     147.125 154.610 148.414  1.00 68.35           C  
ATOM   2038  CD2 LEU A 303     145.908 152.810 147.187  1.00 67.18           C  
ATOM   2039  N   ILE A 304     141.894 156.240 148.788  1.00 75.77           N  
ATOM   2040  CA  ILE A 304     140.810 156.854 149.549  1.00 74.52           C  
ATOM   2041  C   ILE A 304     139.501 156.124 149.278  1.00 77.42           C  
ATOM   2042  O   ILE A 304     138.704 155.884 150.193  1.00 81.43           O  
ATOM   2043  CB  ILE A 304     140.702 158.354 149.219  1.00 77.19           C  
ATOM   2044  CG1 ILE A 304     142.015 159.070 149.540  1.00 78.94           C  
ATOM   2045  CG2 ILE A 304     139.550 158.990 149.979  1.00 74.93           C  
ATOM   2046  CD1 ILE A 304     142.215 160.351 148.762  1.00 75.29           C  
ATOM   2047  N   ALA A 305     139.260 155.760 148.016  1.00 84.39           N  
ATOM   2048  CA  ALA A 305     138.070 154.986 147.682  1.00 85.33           C  
ATOM   2049  C   ALA A 305     138.089 153.614 148.344  1.00 89.12           C  
ATOM   2050  O   ALA A 305     137.038 153.114 148.763  1.00 91.60           O  
ATOM   2051  CB  ALA A 305     137.945 154.845 146.166  1.00 82.52           C  
ATOM   2052  N   LEU A 306     139.265 152.989 148.439  1.00 87.76           N  
ATOM   2053  CA  LEU A 306     139.366 151.697 149.110  1.00 87.82           C  
ATOM   2054  C   LEU A 306     138.958 151.804 150.573  1.00 92.07           C  
ATOM   2055  O   LEU A 306     138.219 150.954 151.086  1.00 90.76           O  
ATOM   2056  CB  LEU A 306     140.789 151.153 148.987  1.00 87.47           C  
ATOM   2057  CG  LEU A 306     140.931 149.643 148.798  1.00 91.05           C  
ATOM   2058  CD1 LEU A 306     140.641 149.254 147.358  1.00 92.20           C  
ATOM   2059  CD2 LEU A 306     142.316 149.179 149.213  1.00 89.47           C  
ATOM   2060  N   GLY A 307     139.427 152.846 151.262  1.00 93.16           N  
ATOM   2061  CA  GLY A 307     138.997 153.063 152.632  1.00 90.20           C  
ATOM   2062  C   GLY A 307     137.509 153.338 152.734  1.00 88.04           C  
ATOM   2063  O   GLY A 307     136.858 152.932 153.699  1.00 92.04           O  
ATOM   2064  N   SER A 308     136.954 154.039 151.742  1.00 89.26           N  
ATOM   2065  CA  SER A 308     135.515 154.282 151.724  1.00 92.23           C  
ATOM   2066  C   SER A 308     134.743 152.975 151.610  1.00 92.76           C  
ATOM   2067  O   SER A 308     133.710 152.796 152.266  1.00 92.57           O  
ATOM   2068  CB  SER A 308     135.156 155.226 150.577  1.00 92.03           C  
ATOM   2069  OG  SER A 308     135.179 154.552 149.332  1.00 94.86           O  
ATOM   2070  N   TYR A 309     135.225 152.050 150.776  1.00 95.66           N  
ATOM   2071  CA  TYR A 309     134.623 150.721 150.728  1.00 96.68           C  
ATOM   2072  C   TYR A 309     134.820 149.972 152.039  1.00 99.31           C  
ATOM   2073  O   TYR A 309     133.970 149.159 152.421  1.00100.23           O  
ATOM   2074  CB  TYR A 309     135.206 149.910 149.570  1.00 97.40           C  
ATOM   2075  CG  TYR A 309     134.991 150.519 148.204  1.00 99.58           C  
ATOM   2076  CD1 TYR A 309     133.749 151.012 147.829  1.00 98.51           C  
ATOM   2077  CD2 TYR A 309     136.026 150.582 147.281  1.00 99.72           C  
ATOM   2078  CE1 TYR A 309     133.548 151.564 146.578  1.00 98.24           C  
ATOM   2079  CE2 TYR A 309     135.836 151.132 146.029  1.00100.54           C  
ATOM   2080  CZ  TYR A 309     134.595 151.621 145.682  1.00100.75           C  
ATOM   2081  OH  TYR A 309     134.401 152.169 144.434  1.00 99.91           O  
ATOM   2082  N   ASN A 310     135.925 150.225 152.735  1.00 97.64           N  
ATOM   2083  CA  ASN A 310     136.181 149.571 154.008  1.00 97.97           C  
ATOM   2084  C   ASN A 310     135.214 150.073 155.078  1.00 98.31           C  
ATOM   2085  O   ASN A 310     134.631 151.156 154.974  1.00 99.16           O  
ATOM   2086  CB  ASN A 310     137.623 149.810 154.454  1.00 96.17           C  
ATOM   2087  CG  ASN A 310     138.545 148.669 154.080  1.00100.14           C  
ATOM   2088  OD1 ASN A 310     138.137 147.508 154.060  1.00100.20           O  
ATOM   2089  ND2 ASN A 310     139.798 148.993 153.783  1.00100.43           N  
ATOM   2090  N   SER A 311     135.045 149.263 156.120  1.00 99.04           N  
ATOM   2091  CA  SER A 311     134.168 149.613 157.225  1.00100.26           C  
ATOM   2092  C   SER A 311     134.869 150.593 158.165  1.00101.49           C  
ATOM   2093  O   SER A 311     136.053 150.905 158.014  1.00102.71           O  
ATOM   2094  CB  SER A 311     133.724 148.356 157.969  1.00 98.50           C  
ATOM   2095  OG  SER A 311     134.517 148.140 159.123  1.00 98.58           O  
ATOM   2096  N   TYR A 312     134.120 151.092 159.152  1.00 89.27           N  
ATOM   2097  CA  TYR A 312     134.687 152.044 160.102  1.00 87.48           C  
ATOM   2098  C   TYR A 312     135.760 151.399 160.970  1.00 86.95           C  
ATOM   2099  O   TYR A 312     136.789 152.020 161.258  1.00 86.36           O  
ATOM   2100  CB  TYR A 312     133.584 152.640 160.974  1.00 88.22           C  
ATOM   2101  CG  TYR A 312     133.945 153.975 161.584  1.00 88.17           C  
ATOM   2102  CD1 TYR A 312     134.290 155.055 160.783  1.00 85.61           C  
ATOM   2103  CD2 TYR A 312     133.944 154.156 162.960  1.00 88.13           C  
ATOM   2104  CE1 TYR A 312     134.620 156.277 161.334  1.00 86.05           C  
ATOM   2105  CE2 TYR A 312     134.274 155.374 163.521  1.00 88.09           C  
ATOM   2106  CZ  TYR A 312     134.611 156.431 162.703  1.00 87.58           C  
ATOM   2107  OH  TYR A 312     134.940 157.647 163.255  1.00 86.93           O  
ATOM   2108  N   HIS A 313     135.538 150.161 161.400  1.00 89.52           N  
ATOM   2109  CA  HIS A 313     136.463 149.445 162.275  1.00 90.37           C  
ATOM   2110  C   HIS A 313     137.214 148.419 161.434  1.00 89.23           C  
ATOM   2111  O   HIS A 313     136.706 147.326 161.170  1.00 89.06           O  
ATOM   2112  CB  HIS A 313     135.718 148.784 163.431  1.00 89.26           C  
ATOM   2113  CG  HIS A 313     135.007 149.752 164.323  1.00 89.97           C  
ATOM   2114  ND1 HIS A 313     135.670 150.575 165.208  1.00 91.72           N  
ATOM   2115  CD2 HIS A 313     133.690 150.030 164.467  1.00 91.03           C  
ATOM   2116  CE1 HIS A 313     134.793 151.317 165.858  1.00 89.54           C  
ATOM   2117  NE2 HIS A 313     133.584 151.006 165.428  1.00 91.00           N  
ATOM   2118  N   ASN A 314     138.424 148.778 161.013  1.00 85.43           N  
ATOM   2119  CA  ASN A 314     139.260 147.901 160.208  1.00 87.70           C  
ATOM   2120  C   ASN A 314     140.718 148.198 160.524  1.00 88.83           C  
ATOM   2121  O   ASN A 314     141.178 149.334 160.385  1.00 90.19           O  
ATOM   2122  CB  ASN A 314     138.973 148.088 158.707  1.00 84.18           C  
ATOM   2123  CG  ASN A 314     139.709 147.086 157.831  1.00 89.36           C  
ATOM   2124  OD1 ASN A 314     140.869 146.753 158.071  1.00 90.80           O  
ATOM   2125  ND2 ASN A 314     139.027 146.600 156.800  1.00 88.95           N  
ATOM   2126  N   ASN A 315     141.443 147.164 160.945  1.00 81.61           N  
ATOM   2127  CA  ASN A 315     142.858 147.282 161.292  1.00 82.53           C  
ATOM   2128  C   ASN A 315     143.642 147.435 159.994  1.00 82.33           C  
ATOM   2129  O   ASN A 315     143.970 146.447 159.333  1.00 84.09           O  
ATOM   2130  CB  ASN A 315     143.332 146.074 162.091  1.00 80.83           C  
ATOM   2131  CG  ASN A 315     144.836 146.053 162.277  1.00 79.35           C  
ATOM   2132  OD1 ASN A 315     145.462 147.093 162.476  1.00 76.59           O  
ATOM   2133  ND2 ASN A 315     145.424 144.866 162.209  1.00 79.55           N  
ATOM   2134  N   VAL A 316     143.939 148.681 159.631  1.00 70.64           N  
ATOM   2135  CA  VAL A 316     144.620 148.964 158.375  1.00 71.91           C  
ATOM   2136  C   VAL A 316     146.132 149.092 158.528  1.00 73.95           C  
ATOM   2137  O   VAL A 316     146.855 148.935 157.532  1.00 81.59           O  
ATOM   2138  CB  VAL A 316     144.049 150.242 157.727  1.00 72.73           C  
ATOM   2139  CG1 VAL A 316     142.768 149.928 156.977  1.00 73.08           C  
ATOM   2140  CG2 VAL A 316     143.807 151.305 158.785  1.00 70.71           C  
ATOM   2141  N   TYR A 317     146.631 149.363 159.732  1.00 59.34           N  
ATOM   2142  CA  TYR A 317     148.052 149.643 159.897  1.00 59.93           C  
ATOM   2143  C   TYR A 317     148.926 148.403 159.795  1.00 69.80           C  
ATOM   2144  O   TYR A 317     150.146 148.547 159.669  1.00 73.56           O  
ATOM   2145  CB  TYR A 317     148.294 150.344 161.232  1.00 61.42           C  
ATOM   2146  CG  TYR A 317     148.162 151.845 161.142  1.00 68.17           C  
ATOM   2147  CD1 TYR A 317     147.116 152.425 160.439  1.00 68.29           C  
ATOM   2148  CD2 TYR A 317     149.084 152.681 161.753  1.00 67.49           C  
ATOM   2149  CE1 TYR A 317     146.990 153.794 160.349  1.00 67.13           C  
ATOM   2150  CE2 TYR A 317     148.965 154.053 161.669  1.00 70.68           C  
ATOM   2151  CZ  TYR A 317     147.915 154.602 160.965  1.00 70.76           C  
ATOM   2152  OH  TYR A 317     147.789 155.967 160.875  1.00 66.48           O  
ATOM   2153  N   ARG A 318     148.347 147.217 159.710  1.00 86.38           N  
ATOM   2154  CA  ARG A 318     149.171 146.017 159.505  1.00 82.30           C  
ATOM   2155  C   ARG A 318     148.844 145.389 158.185  1.00 83.56           C  
ATOM   2156  O   ARG A 318     149.546 144.497 157.748  1.00 87.40           O  
ATOM   2157  CB  ARG A 318     149.001 144.983 160.594  1.00 84.75           C  
ATOM   2158  CG  ARG A 318     150.298 144.297 160.986  1.00 86.03           C  
ATOM   2159  CD  ARG A 318     150.052 142.928 161.595  1.00 88.88           C  
ATOM   2160  NE  ARG A 318     149.448 142.022 160.626  1.00 90.03           N  
ATOM   2161  CZ  ARG A 318     149.227 140.730 160.842  1.00 90.84           C  
ATOM   2162  NH1 ARG A 318     149.564 140.183 162.000  1.00 90.85           N  
ATOM   2163  NH2 ARG A 318     148.672 139.984 159.896  1.00 88.38           N  
ATOM   2164  N   ASP A 319     147.755 145.831 157.574  1.00 81.10           N  
ATOM   2165  CA  ASP A 319     147.447 145.346 156.213  1.00 82.85           C  
ATOM   2166  C   ASP A 319     148.210 146.214 155.207  1.00 78.82           C  
ATOM   2167  O   ASP A 319     148.835 145.646 154.312  1.00 80.59           O  
ATOM   2168  CB  ASP A 319     145.939 145.342 155.993  1.00 81.44           C  
ATOM   2169  CG  ASP A 319     145.207 144.449 156.975  1.00 85.74           C  
ATOM   2170  OD1 ASP A 319     145.891 143.749 157.746  1.00 84.74           O  
ATOM   2171  OD2 ASP A 319     143.960 144.461 156.960  1.00 86.27           O  
ATOM   2172  N   SER A 320     148.200 147.534 155.368  1.00 62.63           N  
ATOM   2173  CA  SER A 320     148.845 148.427 154.413  1.00 63.23           C  
ATOM   2174  C   SER A 320     150.340 148.151 154.317  1.00 64.01           C  
ATOM   2175  O   SER A 320     150.915 148.176 153.223  1.00 70.22           O  
ATOM   2176  CB  SER A 320     148.591 149.880 154.807  1.00 61.21           C  
ATOM   2177  OG  SER A 320     147.211 150.111 155.028  1.00 60.67           O  
ATOM   2178  N   ILE A 321     150.988 147.892 155.454  1.00 56.04           N  
ATOM   2179  CA  ILE A 321     152.416 147.590 155.443  1.00 60.41           C  
ATOM   2180  C   ILE A 321     152.678 146.297 154.683  1.00 63.85           C  
ATOM   2181  O   ILE A 321     153.635 146.197 153.906  1.00 67.30           O  
ATOM   2182  CB  ILE A 321     152.957 147.526 156.882  1.00 60.36           C  
ATOM   2183  CG1 ILE A 321     152.674 148.841 157.609  1.00 59.36           C  
ATOM   2184  CG2 ILE A 321     154.446 147.225 156.878  1.00 61.94           C  
ATOM   2185  CD1 ILE A 321     153.397 148.983 158.926  1.00 60.63           C  
ATOM   2186  N   ILE A 322     151.827 145.291 154.892  1.00 64.02           N  
ATOM   2187  CA  ILE A 322     151.968 144.029 154.172  1.00 62.89           C  
ATOM   2188  C   ILE A 322     151.797 144.249 152.674  1.00 62.32           C  
ATOM   2189  O   ILE A 322     152.556 143.706 151.862  1.00 66.21           O  
ATOM   2190  CB  ILE A 322     150.964 142.997 154.719  1.00 61.28           C  
ATOM   2191  CG1 ILE A 322     151.472 142.406 156.035  1.00 65.45           C  
ATOM   2192  CG2 ILE A 322     150.707 141.898 153.706  1.00 61.27           C  
ATOM   2193  CD1 ILE A 322     152.903 141.923 155.975  1.00 67.22           C  
ATOM   2194  N   VAL A 323     150.804 145.053 152.286  1.00 57.58           N  
ATOM   2195  CA  VAL A 323     150.570 145.322 150.868  1.00 52.31           C  
ATOM   2196  C   VAL A 323     151.772 146.024 150.248  1.00 54.58           C  
ATOM   2197  O   VAL A 323     152.212 145.677 149.144  1.00 67.83           O  
ATOM   2198  CB  VAL A 323     149.278 146.141 150.689  1.00 52.75           C  
ATOM   2199  CG1 VAL A 323     149.280 146.857 149.352  1.00 58.80           C  
ATOM   2200  CG2 VAL A 323     148.064 145.241 150.809  1.00 57.20           C  
ATOM   2201  N   CYS A 324     152.321 147.022 150.943  1.00 45.62           N  
ATOM   2202  CA  CYS A 324     153.484 147.737 150.423  1.00 50.31           C  
ATOM   2203  C   CYS A 324     154.691 146.815 150.291  1.00 55.50           C  
ATOM   2204  O   CYS A 324     155.427 146.876 149.295  1.00 62.48           O  
ATOM   2205  CB  CYS A 324     153.812 148.925 151.325  1.00 53.26           C  
ATOM   2206  SG  CYS A 324     152.549 150.212 151.353  1.00 61.92           S  
ATOM   2207  N   CYS A 325     154.918 145.958 151.291  1.00 57.28           N  
ATOM   2208  CA  CYS A 325     156.038 145.026 151.223  1.00 60.06           C  
ATOM   2209  C   CYS A 325     155.877 144.054 150.063  1.00 59.28           C  
ATOM   2210  O   CYS A 325     156.847 143.754 149.357  1.00 61.17           O  
ATOM   2211  CB  CYS A 325     156.175 144.271 152.544  1.00 65.45           C  
ATOM   2212  SG  CYS A 325     156.735 145.291 153.928  1.00 82.34           S  
ATOM   2213  N   ILE A 326     154.659 143.552 149.846  1.00 51.88           N  
ATOM   2214  CA  ILE A 326     154.422 142.652 148.722  1.00 49.05           C  
ATOM   2215  C   ILE A 326     154.646 143.367 147.398  1.00 58.95           C  
ATOM   2216  O   ILE A 326     155.234 142.797 146.470  1.00 64.53           O  
ATOM   2217  CB  ILE A 326     153.008 142.052 148.809  1.00 49.85           C  
ATOM   2218  CG1 ILE A 326     152.888 141.171 150.050  1.00 62.97           C  
ATOM   2219  CG2 ILE A 326     152.686 141.251 147.561  1.00 55.83           C  
ATOM   2220  CD1 ILE A 326     151.480 140.745 150.353  1.00 61.57           C  
ATOM   2221  N   ASN A 327     154.188 144.616 147.282  1.00 52.50           N  
ATOM   2222  CA  ASN A 327     154.417 145.382 146.061  1.00 47.20           C  
ATOM   2223  C   ASN A 327     155.903 145.542 145.767  1.00 48.54           C  
ATOM   2224  O   ASN A 327     156.348 145.279 144.640  1.00 53.29           O  
ATOM   2225  CB  ASN A 327     153.750 146.752 146.182  1.00 43.18           C  
ATOM   2226  CG  ASN A 327     153.150 147.226 144.880  1.00 54.06           C  
ATOM   2227  OD1 ASN A 327     153.767 147.115 143.822  1.00 58.90           O  
ATOM   2228  ND2 ASN A 327     151.936 147.759 144.948  1.00 52.53           N  
ATOM   2229  N   SER A 328     156.685 145.949 146.766  1.00 47.50           N  
ATOM   2230  CA  SER A 328     158.122 146.110 146.575  1.00 45.31           C  
ATOM   2231  C   SER A 328     158.819 144.792 146.254  1.00 54.78           C  
ATOM   2232  O   SER A 328     159.707 144.757 145.393  1.00 64.27           O  
ATOM   2233  CB  SER A 328     158.749 146.746 147.816  1.00 51.73           C  
ATOM   2234  OG  SER A 328     158.238 148.050 148.028  1.00 57.23           O  
ATOM   2235  N   CYS A 329     158.438 143.704 146.927  1.00 54.87           N  
ATOM   2236  CA  CYS A 329     159.051 142.410 146.647  1.00 49.52           C  
ATOM   2237  C   CYS A 329     158.739 141.944 145.231  1.00 52.26           C  
ATOM   2238  O   CYS A 329     159.607 141.388 144.548  1.00 62.21           O  
ATOM   2239  CB  CYS A 329     158.584 141.375 147.669  1.00 56.21           C  
ATOM   2240  SG  CYS A 329     159.242 141.626 149.333  1.00 82.52           S  
ATOM   2241  N   THR A 330     157.502 142.154 144.775  1.00 40.54           N  
ATOM   2242  CA  THR A 330     157.154 141.802 143.403  1.00 45.90           C  
ATOM   2243  C   THR A 330     157.965 142.618 142.406  1.00 45.15           C  
ATOM   2244  O   THR A 330     158.441 142.086 141.394  1.00 46.01           O  
ATOM   2245  CB  THR A 330     155.660 142.011 143.170  1.00 45.67           C  
ATOM   2246  OG1 THR A 330     154.914 141.204 144.088  1.00 44.98           O  
ATOM   2247  CG2 THR A 330     155.290 141.628 141.751  1.00 48.19           C  
ATOM   2248  N   SER A 331     158.134 143.915 142.678  1.00 42.16           N  
ATOM   2249  CA  SER A 331     158.941 144.749 141.793  1.00 34.70           C  
ATOM   2250  C   SER A 331     160.376 144.241 141.721  1.00 41.20           C  
ATOM   2251  O   SER A 331     160.962 144.151 140.636  1.00 50.34           O  
ATOM   2252  CB  SER A 331     158.903 146.201 142.266  1.00 41.54           C  
ATOM   2253  OG  SER A 331     157.649 146.795 141.984  1.00 45.06           O  
ATOM   2254  N   MET A 332     160.955 143.891 142.873  1.00 44.57           N  
ATOM   2255  CA  MET A 332     162.326 143.385 142.885  1.00 41.83           C  
ATOM   2256  C   MET A 332     162.451 142.046 142.163  1.00 50.94           C  
ATOM   2257  O   MET A 332     163.439 141.818 141.459  1.00 53.83           O  
ATOM   2258  CB  MET A 332     162.834 143.264 144.320  1.00 42.40           C  
ATOM   2259  CG  MET A 332     162.865 144.579 145.077  1.00 44.93           C  
ATOM   2260  SD  MET A 332     164.363 145.526 144.757  1.00 73.22           S  
ATOM   2261  CE  MET A 332     165.611 144.397 145.368  1.00 58.17           C  
ATOM   2262  N   PHE A 333     161.475 141.150 142.327  1.00 48.29           N  
ATOM   2263  CA  PHE A 333     161.521 139.867 141.629  1.00 47.12           C  
ATOM   2264  C   PHE A 333     161.435 140.053 140.117  1.00 51.10           C  
ATOM   2265  O   PHE A 333     162.168 139.400 139.353  1.00 56.77           O  
ATOM   2266  CB  PHE A 333     160.387 138.972 142.125  1.00 49.34           C  
ATOM   2267  CG  PHE A 333     160.595 137.513 141.845  1.00 54.98           C  
ATOM   2268  CD1 PHE A 333     161.715 136.856 142.319  1.00 52.86           C  
ATOM   2269  CD2 PHE A 333     159.665 136.797 141.112  1.00 56.37           C  
ATOM   2270  CE1 PHE A 333     161.906 135.515 142.064  1.00 51.92           C  
ATOM   2271  CE2 PHE A 333     159.852 135.456 140.854  1.00 53.22           C  
ATOM   2272  CZ  PHE A 333     160.973 134.815 141.331  1.00 53.57           C  
ATOM   2273  N   ALA A 334     160.540 140.938 139.666  1.00 43.91           N  
ATOM   2274  CA  ALA A 334     160.443 141.223 138.240  1.00 40.37           C  
ATOM   2275  C   ALA A 334     161.740 141.821 137.718  1.00 42.55           C  
ATOM   2276  O   ALA A 334     162.194 141.477 136.620  1.00 44.61           O  
ATOM   2277  CB  ALA A 334     159.268 142.159 137.968  1.00 42.10           C  
ATOM   2278  N   GLY A 335     162.356 142.715 138.493  1.00 39.35           N  
ATOM   2279  CA  GLY A 335     163.652 143.240 138.100  1.00 41.78           C  
ATOM   2280  C   GLY A 335     164.703 142.154 137.985  1.00 41.64           C  
ATOM   2281  O   GLY A 335     165.507 142.154 137.051  1.00 51.33           O  
ATOM   2282  N   PHE A 336     164.704 141.209 138.928  1.00 42.07           N  
ATOM   2283  CA  PHE A 336     165.674 140.118 138.896  1.00 42.84           C  
ATOM   2284  C   PHE A 336     165.552 139.310 137.611  1.00 46.98           C  
ATOM   2285  O   PHE A 336     166.546 139.084 136.908  1.00 55.84           O  
ATOM   2286  CB  PHE A 336     165.484 139.211 140.111  1.00 46.71           C  
ATOM   2287  CG  PHE A 336     166.421 139.506 141.243  1.00 51.99           C  
ATOM   2288  CD1 PHE A 336     167.789 139.492 141.048  1.00 48.82           C  
ATOM   2289  CD2 PHE A 336     165.932 139.794 142.504  1.00 49.64           C  
ATOM   2290  CE1 PHE A 336     168.652 139.763 142.091  1.00 50.43           C  
ATOM   2291  CE2 PHE A 336     166.790 140.067 143.549  1.00 49.50           C  
ATOM   2292  CZ  PHE A 336     168.152 140.051 143.342  1.00 51.92           C  
ATOM   2293  N   VAL A 337     164.335 138.868 137.285  1.00 38.52           N  
ATOM   2294  CA  VAL A 337     164.168 138.051 136.083  1.00 42.04           C  
ATOM   2295  C   VAL A 337     164.484 138.862 134.825  1.00 47.11           C  
ATOM   2296  O   VAL A 337     165.175 138.377 133.911  1.00 44.12           O  
ATOM   2297  CB  VAL A 337     162.761 137.424 136.036  1.00 37.91           C  
ATOM   2298  CG1 VAL A 337     161.688 138.465 136.216  1.00 40.43           C  
ATOM   2299  CG2 VAL A 337     162.554 136.690 134.725  1.00 48.99           C  
ATOM   2300  N   ILE A 338     164.014 140.113 134.768  1.00 37.52           N  
ATOM   2301  CA  ILE A 338     164.249 140.950 133.594  1.00 29.96           C  
ATOM   2302  C   ILE A 338     165.742 141.127 133.360  1.00 31.45           C  
ATOM   2303  O   ILE A 338     166.229 141.006 132.232  1.00 37.27           O  
ATOM   2304  CB  ILE A 338     163.542 142.307 133.754  1.00 35.54           C  
ATOM   2305  CG1 ILE A 338     162.059 142.186 133.409  1.00 41.00           C  
ATOM   2306  CG2 ILE A 338     164.205 143.365 132.887  1.00 33.92           C  
ATOM   2307  CD1 ILE A 338     161.771 142.283 131.935  1.00 39.10           C  
ATOM   2308  N   PHE A 339     166.495 141.404 134.424  1.00 33.79           N  
ATOM   2309  CA  PHE A 339     167.912 141.681 134.244  1.00 31.60           C  
ATOM   2310  C   PHE A 339     168.727 140.416 134.024  1.00 37.83           C  
ATOM   2311  O   PHE A 339     169.777 140.477 133.380  1.00 48.99           O  
ATOM   2312  CB  PHE A 339     168.442 142.485 135.426  1.00 33.29           C  
ATOM   2313  CG  PHE A 339     168.207 143.957 135.284  1.00 40.80           C  
ATOM   2314  CD1 PHE A 339     169.033 144.725 134.486  1.00 36.83           C  
ATOM   2315  CD2 PHE A 339     167.137 144.565 135.912  1.00 37.73           C  
ATOM   2316  CE1 PHE A 339     168.810 146.074 134.337  1.00 39.80           C  
ATOM   2317  CE2 PHE A 339     166.911 145.914 135.767  1.00 37.45           C  
ATOM   2318  CZ  PHE A 339     167.749 146.669 134.978  1.00 41.79           C  
ATOM   2319  N   SER A 340     168.263 139.263 134.509  1.00 37.20           N  
ATOM   2320  CA  SER A 340     168.900 138.013 134.106  1.00 33.73           C  
ATOM   2321  C   SER A 340     168.773 137.805 132.600  1.00 38.08           C  
ATOM   2322  O   SER A 340     169.754 137.476 131.914  1.00 42.60           O  
ATOM   2323  CB  SER A 340     168.286 136.842 134.870  1.00 37.70           C  
ATOM   2324  OG  SER A 340     167.323 136.171 134.080  1.00 42.72           O  
ATOM   2325  N   ILE A 341     167.572 138.029 132.058  1.00 42.41           N  
ATOM   2326  CA  ILE A 341     167.393 137.892 130.612  1.00 39.11           C  
ATOM   2327  C   ILE A 341     168.213 138.941 129.866  1.00 37.79           C  
ATOM   2328  O   ILE A 341     168.762 138.674 128.789  1.00 40.46           O  
ATOM   2329  CB  ILE A 341     165.902 137.971 130.242  1.00 39.85           C  
ATOM   2330  CG1 ILE A 341     165.111 136.896 130.983  1.00 36.08           C  
ATOM   2331  CG2 ILE A 341     165.724 137.810 128.749  1.00 38.27           C  
ATOM   2332  CD1 ILE A 341     163.693 137.302 131.297  1.00 44.72           C  
ATOM   2333  N   VAL A 342     168.302 140.152 130.421  1.00 36.40           N  
ATOM   2334  CA  VAL A 342     169.072 141.216 129.781  1.00 33.48           C  
ATOM   2335  C   VAL A 342     170.549 140.849 129.728  1.00 34.40           C  
ATOM   2336  O   VAL A 342     171.224 141.076 128.717  1.00 42.08           O  
ATOM   2337  CB  VAL A 342     168.843 142.553 130.512  1.00 34.76           C  
ATOM   2338  CG1 VAL A 342     169.991 143.512 130.255  1.00 30.15           C  
ATOM   2339  CG2 VAL A 342     167.528 143.170 130.078  1.00 45.08           C  
ATOM   2340  N   GLY A 343     171.077 140.291 130.818  1.00 46.28           N  
ATOM   2341  CA  GLY A 343     172.454 139.828 130.807  1.00 47.22           C  
ATOM   2342  C   GLY A 343     172.688 138.731 129.789  1.00 47.17           C  
ATOM   2343  O   GLY A 343     173.712 138.718 129.101  1.00 47.27           O  
ATOM   2344  N   PHE A 344     171.739 137.797 129.673  1.00 49.45           N  
ATOM   2345  CA  PHE A 344     171.869 136.760 128.651  1.00 45.79           C  
ATOM   2346  C   PHE A 344     171.915 137.363 127.251  1.00 47.95           C  
ATOM   2347  O   PHE A 344     172.750 136.974 126.425  1.00 57.94           O  
ATOM   2348  CB  PHE A 344     170.720 135.760 128.752  1.00 44.20           C  
ATOM   2349  CG  PHE A 344     170.511 134.957 127.500  1.00 48.42           C  
ATOM   2350  CD1 PHE A 344     171.337 133.889 127.203  1.00 53.62           C  
ATOM   2351  CD2 PHE A 344     169.492 135.273 126.618  1.00 49.16           C  
ATOM   2352  CE1 PHE A 344     171.150 133.149 126.053  1.00 49.10           C  
ATOM   2353  CE2 PHE A 344     169.303 134.538 125.466  1.00 50.05           C  
ATOM   2354  CZ  PHE A 344     170.133 133.475 125.184  1.00 50.27           C  
ATOM   2355  N   MET A 345     171.017 138.309 126.964  1.00 52.56           N  
ATOM   2356  CA  MET A 345     170.992 138.929 125.641  1.00 46.55           C  
ATOM   2357  C   MET A 345     172.276 139.700 125.367  1.00 46.74           C  
ATOM   2358  O   MET A 345     172.814 139.652 124.254  1.00 55.52           O  
ATOM   2359  CB  MET A 345     169.777 139.847 125.512  1.00 52.86           C  
ATOM   2360  CG  MET A 345     168.453 139.107 125.478  1.00 59.74           C  
ATOM   2361  SD  MET A 345     166.993 140.166 125.481  1.00 57.47           S  
ATOM   2362  CE  MET A 345     167.728 141.794 125.475  1.00 48.18           C  
ATOM   2363  N   ALA A 346     172.778 140.421 126.370  1.00 52.93           N  
ATOM   2364  CA  ALA A 346     174.019 141.167 126.201  1.00 51.31           C  
ATOM   2365  C   ALA A 346     175.190 140.232 125.937  1.00 54.02           C  
ATOM   2366  O   ALA A 346     176.068 140.541 125.124  1.00 62.19           O  
ATOM   2367  CB  ALA A 346     174.287 142.027 127.434  1.00 56.83           C  
ATOM   2368  N   HIS A 347     175.229 139.089 126.625  1.00 60.28           N  
ATOM   2369  CA  HIS A 347     176.286 138.117 126.365  1.00 62.36           C  
ATOM   2370  C   HIS A 347     176.180 137.545 124.957  1.00 63.42           C  
ATOM   2371  O   HIS A 347     177.193 137.388 124.266  1.00 65.21           O  
ATOM   2372  CB  HIS A 347     176.237 136.992 127.396  1.00 65.24           C  
ATOM   2373  CG  HIS A 347     176.986 135.765 126.981  1.00 68.20           C  
ATOM   2374  ND1 HIS A 347     178.344 135.625 127.168  1.00 67.87           N  
ATOM   2375  CD2 HIS A 347     176.568 134.624 126.385  1.00 64.99           C  
ATOM   2376  CE1 HIS A 347     178.730 134.449 126.706  1.00 69.68           C  
ATOM   2377  NE2 HIS A 347     177.671 133.822 126.225  1.00 70.16           N  
ATOM   2378  N   VAL A 348     174.963 137.223 124.516  1.00 64.99           N  
ATOM   2379  CA  VAL A 348     174.793 136.579 123.216  1.00 61.90           C  
ATOM   2380  C   VAL A 348     175.147 137.540 122.087  1.00 66.84           C  
ATOM   2381  O   VAL A 348     175.854 137.175 121.141  1.00 76.67           O  
ATOM   2382  CB  VAL A 348     173.361 136.033 123.070  1.00 65.50           C  
ATOM   2383  CG1 VAL A 348     172.944 136.006 121.610  1.00 66.03           C  
ATOM   2384  CG2 VAL A 348     173.270 134.645 123.672  1.00 66.49           C  
ATOM   2385  N   THR A 349     174.674 138.781 122.171  1.00 67.56           N  
ATOM   2386  CA  THR A 349     174.868 139.729 121.080  1.00 67.06           C  
ATOM   2387  C   THR A 349     176.164 140.520 121.190  1.00 69.46           C  
ATOM   2388  O   THR A 349     176.390 141.413 120.365  1.00 68.62           O  
ATOM   2389  CB  THR A 349     173.686 140.698 121.006  1.00 69.51           C  
ATOM   2390  OG1 THR A 349     173.365 141.169 122.320  1.00 72.25           O  
ATOM   2391  CG2 THR A 349     172.475 140.006 120.413  1.00 70.57           C  
ATOM   2392  N   LYS A 350     177.013 140.217 122.173  1.00 75.84           N  
ATOM   2393  CA  LYS A 350     178.276 140.923 122.389  1.00 74.52           C  
ATOM   2394  C   LYS A 350     178.049 142.429 122.529  1.00 75.73           C  
ATOM   2395  O   LYS A 350     178.734 143.252 121.919  1.00 78.78           O  
ATOM   2396  CB  LYS A 350     179.280 140.618 121.273  1.00 76.89           C  
ATOM   2397  CG  LYS A 350     180.254 139.503 121.605  1.00 80.05           C  
ATOM   2398  CD  LYS A 350     180.711 138.781 120.353  1.00 79.19           C  
ATOM   2399  CE  LYS A 350     179.819 137.594 120.059  1.00 79.72           C  
ATOM   2400  NZ  LYS A 350     179.921 136.569 121.131  1.00 81.66           N  
ATOM   2401  N   ARG A 351     177.065 142.775 123.352  1.00 69.11           N  
ATOM   2402  CA  ARG A 351     176.751 144.157 123.671  1.00 63.92           C  
ATOM   2403  C   ARG A 351     176.943 144.375 125.164  1.00 69.51           C  
ATOM   2404  O   ARG A 351     176.831 143.445 125.966  1.00 74.66           O  
ATOM   2405  CB  ARG A 351     175.315 144.521 123.272  1.00 63.15           C  
ATOM   2406  CG  ARG A 351     175.167 145.035 121.855  1.00 67.55           C  
ATOM   2407  CD  ARG A 351     174.061 146.070 121.768  1.00 67.62           C  
ATOM   2408  NE  ARG A 351     172.739 145.456 121.748  1.00 69.44           N  
ATOM   2409  CZ  ARG A 351     171.602 146.125 121.876  1.00 77.40           C  
ATOM   2410  NH1 ARG A 351     171.587 147.438 122.036  1.00 72.26           N  
ATOM   2411  NH2 ARG A 351     170.451 145.460 121.844  1.00 76.63           N  
ATOM   2412  N   SER A 352     177.247 145.616 125.532  1.00 54.94           N  
ATOM   2413  CA  SER A 352     177.370 145.956 126.941  1.00 54.29           C  
ATOM   2414  C   SER A 352     176.013 145.854 127.624  1.00 53.82           C  
ATOM   2415  O   SER A 352     174.977 146.151 127.025  1.00 59.35           O  
ATOM   2416  CB  SER A 352     177.936 147.364 127.105  1.00 57.95           C  
ATOM   2417  OG  SER A 352     177.134 148.315 126.429  1.00 53.36           O  
ATOM   2418  N   ILE A 353     176.022 145.424 128.888  1.00 46.19           N  
ATOM   2419  CA  ILE A 353     174.773 145.294 129.633  1.00 39.55           C  
ATOM   2420  C   ILE A 353     174.121 146.653 129.830  1.00 45.48           C  
ATOM   2421  O   ILE A 353     172.890 146.767 129.819  1.00 55.43           O  
ATOM   2422  CB  ILE A 353     175.023 144.587 130.978  1.00 42.45           C  
ATOM   2423  CG1 ILE A 353     175.759 143.267 130.755  1.00 51.71           C  
ATOM   2424  CG2 ILE A 353     173.712 144.344 131.702  1.00 40.11           C  
ATOM   2425  CD1 ILE A 353     175.717 142.337 131.944  1.00 52.16           C  
ATOM   2426  N   ALA A 354     174.926 147.702 130.012  1.00 47.14           N  
ATOM   2427  CA  ALA A 354     174.373 149.037 130.213  1.00 47.72           C  
ATOM   2428  C   ALA A 354     173.592 149.506 128.992  1.00 49.24           C  
ATOM   2429  O   ALA A 354     172.528 150.121 129.128  1.00 60.79           O  
ATOM   2430  CB  ALA A 354     175.492 150.023 130.544  1.00 47.98           C  
ATOM   2431  N   ASP A 355     174.107 149.236 127.791  1.00 49.60           N  
ATOM   2432  CA  ASP A 355     173.417 149.669 126.579  1.00 47.17           C  
ATOM   2433  C   ASP A 355     172.086 148.950 126.408  1.00 52.77           C  
ATOM   2434  O   ASP A 355     171.085 149.564 126.022  1.00 58.82           O  
ATOM   2435  CB  ASP A 355     174.308 149.441 125.359  1.00 54.89           C  
ATOM   2436  CG  ASP A 355     175.115 150.669 124.990  1.00 64.38           C  
ATOM   2437  OD1 ASP A 355     175.548 151.396 125.908  1.00 64.45           O  
ATOM   2438  OD2 ASP A 355     175.316 150.906 123.780  1.00 66.26           O  
ATOM   2439  N   VAL A 356     172.055 147.645 126.681  1.00 46.03           N  
ATOM   2440  CA  VAL A 356     170.819 146.885 126.529  1.00 41.15           C  
ATOM   2441  C   VAL A 356     169.811 147.273 127.603  1.00 46.92           C  
ATOM   2442  O   VAL A 356     168.609 147.378 127.335  1.00 52.85           O  
ATOM   2443  CB  VAL A 356     171.116 145.375 126.550  1.00 33.93           C  
ATOM   2444  CG1 VAL A 356     169.898 144.595 126.106  1.00 35.72           C  
ATOM   2445  CG2 VAL A 356     172.299 145.058 125.660  1.00 41.04           C  
ATOM   2446  N   ALA A 357     170.280 147.489 128.834  1.00 43.14           N  
ATOM   2447  CA  ALA A 357     169.371 147.780 129.937  1.00 26.49           C  
ATOM   2448  C   ALA A 357     168.675 149.123 129.766  1.00 37.28           C  
ATOM   2449  O   ALA A 357     167.590 149.330 130.319  1.00 53.92           O  
ATOM   2450  CB  ALA A 357     170.125 147.745 131.264  1.00 29.98           C  
ATOM   2451  N   ALA A 358     169.273 150.042 129.009  1.00 35.29           N  
ATOM   2452  CA  ALA A 358     168.719 151.374 128.805  1.00 34.75           C  
ATOM   2453  C   ALA A 358     167.938 151.484 127.501  1.00 42.83           C  
ATOM   2454  O   ALA A 358     167.948 152.540 126.863  1.00 50.75           O  
ATOM   2455  CB  ALA A 358     169.830 152.422 128.847  1.00 24.72           C  
ATOM   2456  N   SER A 359     167.269 150.406 127.087  1.00 42.55           N  
ATOM   2457  CA  SER A 359     166.543 150.422 125.820  1.00 37.26           C  
ATOM   2458  C   SER A 359     165.409 151.440 125.835  1.00 41.27           C  
ATOM   2459  O   SER A 359     165.204 152.166 124.856  1.00 45.70           O  
ATOM   2460  CB  SER A 359     166.005 149.027 125.507  1.00 35.34           C  
ATOM   2461  OG  SER A 359     166.992 148.039 125.741  1.00 41.41           O  
ATOM   2462  N   GLY A 360     164.661 151.507 126.932  1.00 34.15           N  
ATOM   2463  CA  GLY A 360     163.554 152.426 127.037  1.00 33.66           C  
ATOM   2464  C   GLY A 360     162.291 151.752 127.528  1.00 34.24           C  
ATOM   2465  O   GLY A 360     162.335 150.725 128.209  1.00 38.86           O  
ATOM   2466  N   PRO A 361     161.133 152.321 127.184  1.00 37.96           N  
ATOM   2467  CA  PRO A 361     159.863 151.744 127.655  1.00 34.44           C  
ATOM   2468  C   PRO A 361     159.598 150.337 127.152  1.00 37.93           C  
ATOM   2469  O   PRO A 361     158.752 149.643 127.728  1.00 43.54           O  
ATOM   2470  CB  PRO A 361     158.814 152.730 127.125  1.00 29.04           C  
ATOM   2471  CG  PRO A 361     159.555 154.006 126.936  1.00 32.85           C  
ATOM   2472  CD  PRO A 361     160.934 153.609 126.502  1.00 38.29           C  
ATOM   2473  N   GLY A 362     160.282 149.893 126.103  1.00 26.85           N  
ATOM   2474  CA  GLY A 362     160.033 148.577 125.551  1.00 27.65           C  
ATOM   2475  C   GLY A 362     160.977 147.498 126.040  1.00 31.98           C  
ATOM   2476  O   GLY A 362     161.097 146.449 125.404  1.00 37.65           O  
ATOM   2477  N   LEU A 363     161.651 147.738 127.168  1.00 32.69           N  
ATOM   2478  CA  LEU A 363     162.609 146.761 127.680  1.00 26.15           C  
ATOM   2479  C   LEU A 363     161.927 145.450 128.052  1.00 26.16           C  
ATOM   2480  O   LEU A 363     162.469 144.367 127.801  1.00 30.67           O  
ATOM   2481  CB  LEU A 363     163.355 147.336 128.883  1.00 20.40           C  
ATOM   2482  CG  LEU A 363     164.362 146.402 129.555  1.00 19.86           C  
ATOM   2483  CD1 LEU A 363     165.406 145.940 128.558  1.00 22.49           C  
ATOM   2484  CD2 LEU A 363     165.019 147.086 130.736  1.00 25.22           C  
ATOM   2485  N   ALA A 364     160.743 145.527 128.662  1.00 34.15           N  
ATOM   2486  CA  ALA A 364     160.016 144.312 129.015  1.00 25.95           C  
ATOM   2487  C   ALA A 364     159.637 143.517 127.774  1.00 31.02           C  
ATOM   2488  O   ALA A 364     159.722 142.283 127.766  1.00 39.21           O  
ATOM   2489  CB  ALA A 364     158.772 144.660 129.829  1.00 25.16           C  
ATOM   2490  N   PHE A 365     159.215 144.206 126.713  1.00 31.95           N  
ATOM   2491  CA  PHE A 365     158.859 143.536 125.469  1.00 27.37           C  
ATOM   2492  C   PHE A 365     160.075 143.067 124.684  1.00 32.26           C  
ATOM   2493  O   PHE A 365     159.909 142.374 123.676  1.00 38.72           O  
ATOM   2494  CB  PHE A 365     157.999 144.459 124.608  1.00 23.91           C  
ATOM   2495  CG  PHE A 365     156.618 144.668 125.152  1.00 32.85           C  
ATOM   2496  CD1 PHE A 365     155.611 143.762 124.879  1.00 28.61           C  
ATOM   2497  CD2 PHE A 365     156.330 145.761 125.947  1.00 34.44           C  
ATOM   2498  CE1 PHE A 365     154.344 143.946 125.384  1.00 27.15           C  
ATOM   2499  CE2 PHE A 365     155.064 145.949 126.453  1.00 30.58           C  
ATOM   2500  CZ  PHE A 365     154.070 145.041 126.171  1.00 34.19           C  
ATOM   2501  N   LEU A 366     161.281 143.437 125.106  1.00 37.32           N  
ATOM   2502  CA  LEU A 366     162.503 142.855 124.569  1.00 24.84           C  
ATOM   2503  C   LEU A 366     163.011 141.689 125.397  1.00 32.03           C  
ATOM   2504  O   LEU A 366     163.661 140.793 124.851  1.00 47.75           O  
ATOM   2505  CB  LEU A 366     163.609 143.912 124.478  1.00 28.24           C  
ATOM   2506  CG  LEU A 366     163.360 145.127 123.588  1.00 32.43           C  
ATOM   2507  CD1 LEU A 366     164.622 145.957 123.466  1.00 40.55           C  
ATOM   2508  CD2 LEU A 366     162.872 144.693 122.226  1.00 36.08           C  
ATOM   2509  N   ALA A 367     162.729 141.678 126.699  1.00 29.33           N  
ATOM   2510  CA  ALA A 367     163.253 140.650 127.588  1.00 31.00           C  
ATOM   2511  C   ALA A 367     162.317 139.453 127.720  1.00 30.91           C  
ATOM   2512  O   ALA A 367     162.753 138.310 127.564  1.00 42.23           O  
ATOM   2513  CB  ALA A 367     163.542 141.247 128.966  1.00 26.32           C  
ATOM   2514  N   TYR A 368     161.038 139.688 128.018  1.00 31.49           N  
ATOM   2515  CA  TYR A 368     160.115 138.573 128.226  1.00 34.76           C  
ATOM   2516  C   TYR A 368     159.962 137.684 126.995  1.00 40.36           C  
ATOM   2517  O   TYR A 368     160.012 136.450 127.147  1.00 46.83           O  
ATOM   2518  CB  TYR A 368     158.763 139.108 128.708  1.00 34.87           C  
ATOM   2519  CG  TYR A 368     158.783 139.661 130.114  1.00 32.84           C  
ATOM   2520  CD1 TYR A 368     159.444 138.994 131.134  1.00 29.40           C  
ATOM   2521  CD2 TYR A 368     158.141 140.851 130.421  1.00 37.33           C  
ATOM   2522  CE1 TYR A 368     159.463 139.495 132.420  1.00 35.68           C  
ATOM   2523  CE2 TYR A 368     158.153 141.360 131.703  1.00 36.95           C  
ATOM   2524  CZ  TYR A 368     158.815 140.678 132.698  1.00 38.91           C  
ATOM   2525  OH  TYR A 368     158.831 141.185 133.976  1.00 36.08           O  
ATOM   2526  N   PRO A 369     159.760 138.208 125.779  1.00 38.10           N  
ATOM   2527  CA  PRO A 369     159.731 137.314 124.610  1.00 38.61           C  
ATOM   2528  C   PRO A 369     161.018 136.534 124.407  1.00 43.74           C  
ATOM   2529  O   PRO A 369     160.970 135.385 123.949  1.00 46.37           O  
ATOM   2530  CB  PRO A 369     159.467 138.275 123.445  1.00 34.85           C  
ATOM   2531  CG  PRO A 369     158.760 139.411 124.062  1.00 32.48           C  
ATOM   2532  CD  PRO A 369     159.406 139.587 125.397  1.00 36.63           C  
ATOM   2533  N   GLU A 370     162.172 137.125 124.726  1.00 45.83           N  
ATOM   2534  CA  GLU A 370     163.432 136.406 124.577  1.00 37.41           C  
ATOM   2535  C   GLU A 370     163.499 135.209 125.515  1.00 39.74           C  
ATOM   2536  O   GLU A 370     163.974 134.136 125.127  1.00 51.70           O  
ATOM   2537  CB  GLU A 370     164.608 137.347 124.822  1.00 31.43           C  
ATOM   2538  CG  GLU A 370     165.958 136.662 124.758  1.00 42.45           C  
ATOM   2539  CD  GLU A 370     166.366 136.307 123.342  1.00 54.95           C  
ATOM   2540  OE1 GLU A 370     166.145 137.134 122.433  1.00 56.42           O  
ATOM   2541  OE2 GLU A 370     166.908 135.202 123.137  1.00 53.80           O  
ATOM   2542  N   ALA A 371     163.033 135.371 126.754  1.00 32.60           N  
ATOM   2543  CA  ALA A 371     162.981 134.238 127.671  1.00 35.85           C  
ATOM   2544  C   ALA A 371     161.937 133.224 127.230  1.00 45.39           C  
ATOM   2545  O   ALA A 371     162.102 132.019 127.450  1.00 53.90           O  
ATOM   2546  CB  ALA A 371     162.690 134.718 129.090  1.00 42.75           C  
ATOM   2547  N   VAL A 372     160.849 133.694 126.618  1.00 46.10           N  
ATOM   2548  CA  VAL A 372     159.833 132.779 126.106  1.00 42.24           C  
ATOM   2549  C   VAL A 372     160.415 131.896 125.010  1.00 49.73           C  
ATOM   2550  O   VAL A 372     160.162 130.686 124.967  1.00 57.83           O  
ATOM   2551  CB  VAL A 372     158.606 133.568 125.615  1.00 44.64           C  
ATOM   2552  CG1 VAL A 372     157.894 132.818 124.506  1.00 52.17           C  
ATOM   2553  CG2 VAL A 372     157.659 133.839 126.771  1.00 46.35           C  
ATOM   2554  N   THR A 373     161.212 132.481 124.112  1.00 47.62           N  
ATOM   2555  CA  THR A 373     161.786 131.713 123.012  1.00 47.99           C  
ATOM   2556  C   THR A 373     162.771 130.650 123.482  1.00 51.20           C  
ATOM   2557  O   THR A 373     163.074 129.728 122.718  1.00 63.22           O  
ATOM   2558  CB  THR A 373     162.484 132.641 122.019  1.00 50.71           C  
ATOM   2559  OG1 THR A 373     163.267 133.605 122.731  1.00 57.53           O  
ATOM   2560  CG2 THR A 373     161.465 133.360 121.159  1.00 52.50           C  
ATOM   2561  N   GLN A 374     163.275 130.751 124.708  1.00 49.60           N  
ATOM   2562  CA  GLN A 374     164.233 129.787 125.231  1.00 47.65           C  
ATOM   2563  C   GLN A 374     163.573 128.626 125.961  1.00 55.06           C  
ATOM   2564  O   GLN A 374     164.281 127.775 126.506  1.00 63.62           O  
ATOM   2565  CB  GLN A 374     165.225 130.481 126.169  1.00 48.54           C  
ATOM   2566  CG  GLN A 374     166.013 131.599 125.515  1.00 52.30           C  
ATOM   2567  CD  GLN A 374     166.967 131.096 124.455  1.00 56.19           C  
ATOM   2568  OE1 GLN A 374     167.483 129.983 124.546  1.00 62.07           O  
ATOM   2569  NE2 GLN A 374     167.206 131.914 123.438  1.00 55.45           N  
ATOM   2570  N   LEU A 375     162.249 128.572 125.991  1.00 55.34           N  
ATOM   2571  CA  LEU A 375     161.550 127.472 126.632  1.00 55.79           C  
ATOM   2572  C   LEU A 375     161.004 126.505 125.589  1.00 63.87           C  
ATOM   2573  O   LEU A 375     160.660 126.913 124.476  1.00 63.64           O  
ATOM   2574  CB  LEU A 375     160.395 127.992 127.492  1.00 49.70           C  
ATOM   2575  CG  LEU A 375     160.761 128.593 128.848  1.00 53.33           C  
ATOM   2576  CD1 LEU A 375     159.683 129.554 129.314  1.00 59.16           C  
ATOM   2577  CD2 LEU A 375     160.977 127.497 129.872  1.00 56.87           C  
ATOM   2578  N   PRO A 376     160.890 125.181 125.882  1.00 69.11           N  
ATOM   2579  CA  PRO A 376     160.265 124.244 124.945  1.00 62.66           C  
ATOM   2580  C   PRO A 376     158.803 124.572 124.633  1.00 61.21           C  
ATOM   2581  O   PRO A 376     158.140 125.044 125.508  1.00 65.59           O  
ATOM   2582  CB  PRO A 376     160.266 122.916 125.701  1.00 62.90           C  
ATOM   2583  CG  PRO A 376     160.433 123.292 127.145  1.00 62.63           C  
ATOM   2584  CD  PRO A 376     161.390 124.453 127.070  1.00 63.00           C  
ATOM   2585  N   ILE A 377     158.334 124.267 123.423  1.00 60.47           N  
ATOM   2586  CA  ILE A 377     156.936 124.581 122.988  1.00 63.68           C  
ATOM   2587  C   ILE A 377     156.669 126.064 123.240  1.00 64.56           C  
ATOM   2588  O   ILE A 377     155.668 126.372 123.887  1.00 67.32           O  
ATOM   2589  CB  ILE A 377     155.896 123.656 123.648  1.00 64.17           C  
ATOM   2590  CG1 ILE A 377     156.454 122.257 123.912  1.00 62.77           C  
ATOM   2591  CG2 ILE A 377     154.627 123.596 122.813  1.00 66.52           C  
ATOM   2592  CD1 ILE A 377     155.559 121.406 124.776  1.00 63.16           C  
ATOM   2593  N   SER A 378     157.544 126.948 122.772  1.00 59.95           N  
ATOM   2594  CA  SER A 378     157.438 128.404 123.055  1.00 57.41           C  
ATOM   2595  C   SER A 378     156.038 128.998 122.860  1.00 59.23           C  
ATOM   2596  O   SER A 378     155.586 129.647 123.804  1.00 61.41           O  
ATOM   2597  CB  SER A 378     158.472 129.163 122.292  1.00 60.46           C  
ATOM   2598  OG  SER A 378     158.627 128.654 120.979  1.00 65.58           O  
ATOM   2599  N   PRO A 379     155.313 128.850 121.729  1.00 56.96           N  
ATOM   2600  CA  PRO A 379     154.026 129.549 121.551  1.00 55.27           C  
ATOM   2601  C   PRO A 379     153.074 129.418 122.727  1.00 55.91           C  
ATOM   2602  O   PRO A 379     152.362 130.378 123.042  1.00 60.06           O  
ATOM   2603  CB  PRO A 379     153.455 128.898 120.285  1.00 53.55           C  
ATOM   2604  CG  PRO A 379     154.644 128.454 119.537  1.00 52.78           C  
ATOM   2605  CD  PRO A 379     155.597 127.969 120.581  1.00 54.89           C  
ATOM   2606  N   LEU A 380     153.034 128.260 123.388  1.00 56.38           N  
ATOM   2607  CA  LEU A 380     152.145 128.099 124.536  1.00 59.91           C  
ATOM   2608  C   LEU A 380     152.529 129.052 125.663  1.00 62.67           C  
ATOM   2609  O   LEU A 380     151.668 129.724 126.248  1.00 62.25           O  
ATOM   2610  CB  LEU A 380     152.174 126.649 125.018  1.00 56.18           C  
ATOM   2611  CG  LEU A 380     151.817 126.406 126.485  1.00 60.70           C  
ATOM   2612  CD1 LEU A 380     150.310 126.415 126.681  1.00 60.80           C  
ATOM   2613  CD2 LEU A 380     152.416 125.099 126.972  1.00 64.15           C  
ATOM   2614  N   TRP A 381     153.825 129.130 125.974  1.00 59.02           N  
ATOM   2615  CA  TRP A 381     154.281 130.030 127.027  1.00 56.92           C  
ATOM   2616  C   TRP A 381     154.055 131.487 126.646  1.00 60.68           C  
ATOM   2617  O   TRP A 381     153.689 132.304 127.498  1.00 68.40           O  
ATOM   2618  CB  TRP A 381     155.755 129.776 127.334  1.00 55.63           C  
ATOM   2619  CG  TRP A 381     156.041 128.372 127.769  1.00 59.50           C  
ATOM   2620  CD1 TRP A 381     156.761 127.435 127.090  1.00 59.77           C  
ATOM   2621  CD2 TRP A 381     155.608 127.744 128.981  1.00 61.59           C  
ATOM   2622  NE1 TRP A 381     156.806 126.263 127.803  1.00 57.24           N  
ATOM   2623  CE2 TRP A 381     156.105 126.427 128.968  1.00 60.17           C  
ATOM   2624  CE3 TRP A 381     154.849 128.168 130.075  1.00 61.69           C  
ATOM   2625  CZ2 TRP A 381     155.868 125.531 130.006  1.00 61.61           C  
ATOM   2626  CZ3 TRP A 381     154.616 127.276 131.104  1.00 60.58           C  
ATOM   2627  CH2 TRP A 381     155.123 125.974 131.063  1.00 61.19           C  
ATOM   2628  N   ALA A 382     154.271 131.832 125.375  1.00 43.06           N  
ATOM   2629  CA  ALA A 382     154.020 133.200 124.931  1.00 38.67           C  
ATOM   2630  C   ALA A 382     152.551 133.562 125.090  1.00 45.86           C  
ATOM   2631  O   ALA A 382     152.214 134.647 125.582  1.00 55.29           O  
ATOM   2632  CB  ALA A 382     154.462 133.370 123.479  1.00 40.11           C  
ATOM   2633  N   ILE A 383     151.659 132.655 124.688  1.00 48.11           N  
ATOM   2634  CA  ILE A 383     150.226 132.903 124.810  1.00 48.62           C  
ATOM   2635  C   ILE A 383     149.847 133.086 126.272  1.00 47.67           C  
ATOM   2636  O   ILE A 383     149.127 134.025 126.631  1.00 49.75           O  
ATOM   2637  CB  ILE A 383     149.429 131.759 124.159  1.00 45.58           C  
ATOM   2638  CG1 ILE A 383     149.358 131.952 122.646  1.00 49.73           C  
ATOM   2639  CG2 ILE A 383     148.030 131.677 124.744  1.00 44.29           C  
ATOM   2640  CD1 ILE A 383     148.720 130.794 121.921  1.00 53.50           C  
ATOM   2641  N   LEU A 384     150.339 132.199 127.140  1.00 50.34           N  
ATOM   2642  CA  LEU A 384     150.006 132.295 128.559  1.00 48.43           C  
ATOM   2643  C   LEU A 384     150.503 133.606 129.156  1.00 50.83           C  
ATOM   2644  O   LEU A 384     149.761 134.305 129.857  1.00 62.71           O  
ATOM   2645  CB  LEU A 384     150.591 131.105 129.317  1.00 52.77           C  
ATOM   2646  CG  LEU A 384     149.898 129.754 129.134  1.00 57.88           C  
ATOM   2647  CD1 LEU A 384     150.349 128.780 130.209  1.00 56.50           C  
ATOM   2648  CD2 LEU A 384     148.387 129.915 129.152  1.00 54.60           C  
ATOM   2649  N   PHE A 385     151.760 133.964 128.878  1.00 45.03           N  
ATOM   2650  CA  PHE A 385     152.331 135.168 129.470  1.00 50.76           C  
ATOM   2651  C   PHE A 385     151.625 136.423 128.978  1.00 50.03           C  
ATOM   2652  O   PHE A 385     151.349 137.334 129.767  1.00 48.22           O  
ATOM   2653  CB  PHE A 385     153.826 135.249 129.171  1.00 49.29           C  
ATOM   2654  CG  PHE A 385     154.502 136.414 129.826  1.00 52.33           C  
ATOM   2655  CD1 PHE A 385     154.871 136.355 131.157  1.00 51.70           C  
ATOM   2656  CD2 PHE A 385     154.756 137.573 129.117  1.00 51.33           C  
ATOM   2657  CE1 PHE A 385     155.485 137.426 131.766  1.00 50.97           C  
ATOM   2658  CE2 PHE A 385     155.371 138.647 129.722  1.00 49.48           C  
ATOM   2659  CZ  PHE A 385     155.735 138.572 131.048  1.00 50.52           C  
ATOM   2660  N   PHE A 386     151.324 136.500 127.683  1.00 49.53           N  
ATOM   2661  CA  PHE A 386     150.684 137.710 127.186  1.00 41.44           C  
ATOM   2662  C   PHE A 386     149.214 137.780 127.577  1.00 45.65           C  
ATOM   2663  O   PHE A 386     148.680 138.879 127.744  1.00 54.28           O  
ATOM   2664  CB  PHE A 386     150.872 137.817 125.675  1.00 38.61           C  
ATOM   2665  CG  PHE A 386     152.240 138.291 125.284  1.00 42.77           C  
ATOM   2666  CD1 PHE A 386     152.655 139.573 125.598  1.00 47.08           C  
ATOM   2667  CD2 PHE A 386     153.121 137.452 124.629  1.00 44.89           C  
ATOM   2668  CE1 PHE A 386     153.915 140.012 125.254  1.00 46.61           C  
ATOM   2669  CE2 PHE A 386     154.383 137.887 124.281  1.00 46.81           C  
ATOM   2670  CZ  PHE A 386     154.779 139.168 124.594  1.00 46.30           C  
ATOM   2671  N   SER A 387     148.552 136.636 127.769  1.00 53.54           N  
ATOM   2672  CA  SER A 387     147.221 136.661 128.362  1.00 51.28           C  
ATOM   2673  C   SER A 387     147.275 137.167 129.798  1.00 46.67           C  
ATOM   2674  O   SER A 387     146.397 137.924 130.229  1.00 52.23           O  
ATOM   2675  CB  SER A 387     146.591 135.271 128.303  1.00 53.72           C  
ATOM   2676  OG  SER A 387     145.933 135.064 127.067  1.00 53.48           O  
ATOM   2677  N   MET A 388     148.301 136.760 130.551  1.00 46.36           N  
ATOM   2678  CA  MET A 388     148.483 137.292 131.898  1.00 45.59           C  
ATOM   2679  C   MET A 388     148.695 138.799 131.868  1.00 50.39           C  
ATOM   2680  O   MET A 388     148.124 139.529 132.686  1.00 61.80           O  
ATOM   2681  CB  MET A 388     149.662 136.596 132.582  1.00 47.25           C  
ATOM   2682  CG  MET A 388     150.089 137.202 133.916  1.00 52.33           C  
ATOM   2683  SD  MET A 388     151.247 138.583 133.794  1.00 64.62           S  
ATOM   2684  CE  MET A 388     152.787 137.782 134.224  1.00 53.26           C  
ATOM   2685  N   LEU A 389     149.519 139.279 130.935  1.00 50.46           N  
ATOM   2686  CA  LEU A 389     149.750 140.716 130.820  1.00 41.22           C  
ATOM   2687  C   LEU A 389     148.466 141.456 130.465  1.00 41.68           C  
ATOM   2688  O   LEU A 389     148.192 142.530 131.011  1.00 47.16           O  
ATOM   2689  CB  LEU A 389     150.830 140.997 129.776  1.00 44.86           C  
ATOM   2690  CG  LEU A 389     152.272 141.107 130.270  1.00 46.21           C  
ATOM   2691  CD1 LEU A 389     153.111 141.889 129.278  1.00 49.95           C  
ATOM   2692  CD2 LEU A 389     152.329 141.748 131.642  1.00 48.84           C  
ATOM   2693  N   LEU A 390     147.674 140.901 129.545  1.00 45.98           N  
ATOM   2694  CA  LEU A 390     146.411 141.528 129.170  1.00 41.49           C  
ATOM   2695  C   LEU A 390     145.457 141.590 130.355  1.00 47.16           C  
ATOM   2696  O   LEU A 390     144.805 142.615 130.583  1.00 52.85           O  
ATOM   2697  CB  LEU A 390     145.781 140.763 128.005  1.00 43.98           C  
ATOM   2698  CG  LEU A 390     144.660 141.386 127.169  1.00 43.08           C  
ATOM   2699  CD1 LEU A 390     144.582 140.676 125.834  1.00 48.57           C  
ATOM   2700  CD2 LEU A 390     143.315 141.313 127.869  1.00 47.39           C  
ATOM   2701  N   MET A 391     145.356 140.501 131.119  1.00 49.91           N  
ATOM   2702  CA  MET A 391     144.471 140.492 132.278  1.00 43.93           C  
ATOM   2703  C   MET A 391     144.963 141.420 133.380  1.00 45.52           C  
ATOM   2704  O   MET A 391     144.150 142.071 134.044  1.00 56.65           O  
ATOM   2705  CB  MET A 391     144.324 139.070 132.819  1.00 46.49           C  
ATOM   2706  CG  MET A 391     143.224 138.266 132.147  1.00 58.58           C  
ATOM   2707  SD  MET A 391     141.829 139.290 131.642  1.00 88.94           S  
ATOM   2708  CE  MET A 391     141.285 138.421 130.174  1.00 56.77           C  
ATOM   2709  N   LEU A 392     146.278 141.486 133.592  1.00 48.09           N  
ATOM   2710  CA  LEU A 392     146.825 142.378 134.609  1.00 49.02           C  
ATOM   2711  C   LEU A 392     146.598 143.840 134.247  1.00 52.23           C  
ATOM   2712  O   LEU A 392     146.269 144.657 135.115  1.00 53.69           O  
ATOM   2713  CB  LEU A 392     148.315 142.099 134.795  1.00 45.85           C  
ATOM   2714  CG  LEU A 392     148.859 142.154 136.219  1.00 47.39           C  
ATOM   2715  CD1 LEU A 392     148.040 141.262 137.130  1.00 55.70           C  
ATOM   2716  CD2 LEU A 392     150.319 141.746 136.236  1.00 45.61           C  
ATOM   2717  N   GLY A 393     146.782 144.192 132.974  1.00 49.86           N  
ATOM   2718  CA  GLY A 393     146.618 145.578 132.569  1.00 42.03           C  
ATOM   2719  C   GLY A 393     145.169 146.023 132.530  1.00 38.88           C  
ATOM   2720  O   GLY A 393     144.851 147.156 132.899  1.00 50.68           O  
ATOM   2721  N   ILE A 394     144.273 145.146 132.072  1.00 39.13           N  
ATOM   2722  CA  ILE A 394     142.868 145.520 131.933  1.00 42.24           C  
ATOM   2723  C   ILE A 394     142.252 145.811 133.294  1.00 42.90           C  
ATOM   2724  O   ILE A 394     141.516 146.791 133.462  1.00 47.60           O  
ATOM   2725  CB  ILE A 394     142.095 144.420 131.181  1.00 44.32           C  
ATOM   2726  CG1 ILE A 394     142.326 144.541 129.675  1.00 45.14           C  
ATOM   2727  CG2 ILE A 394     140.609 144.497 131.489  1.00 43.21           C  
ATOM   2728  CD1 ILE A 394     141.647 145.734 129.050  1.00 45.24           C  
ATOM   2729  N   ASP A 395     142.542 144.969 134.288  1.00 56.10           N  
ATOM   2730  CA  ASP A 395     141.970 145.170 135.615  1.00 55.03           C  
ATOM   2731  C   ASP A 395     142.452 146.476 136.234  1.00 58.33           C  
ATOM   2732  O   ASP A 395     141.661 147.195 136.854  1.00 64.56           O  
ATOM   2733  CB  ASP A 395     142.302 143.964 136.503  1.00 55.58           C  
ATOM   2734  CG  ASP A 395     141.889 144.152 137.962  1.00 69.24           C  
ATOM   2735  OD1 ASP A 395     142.311 145.126 138.620  1.00 71.31           O  
ATOM   2736  OD2 ASP A 395     141.110 143.310 138.453  1.00 70.75           O  
ATOM   2737  N   SER A 396     143.735 146.802 136.079  1.00 49.16           N  
ATOM   2738  CA  SER A 396     144.252 148.052 136.623  1.00 48.47           C  
ATOM   2739  C   SER A 396     143.719 149.266 135.875  1.00 44.79           C  
ATOM   2740  O   SER A 396     143.551 150.332 136.475  1.00 52.86           O  
ATOM   2741  CB  SER A 396     145.780 148.048 136.592  1.00 54.20           C  
ATOM   2742  OG  SER A 396     146.298 149.319 136.941  1.00 55.70           O  
ATOM   2743  N   GLN A 397     143.458 149.131 134.574  1.00 48.78           N  
ATOM   2744  CA  GLN A 397     142.895 150.242 133.815  1.00 44.57           C  
ATOM   2745  C   GLN A 397     141.420 150.439 134.136  1.00 45.90           C  
ATOM   2746  O   GLN A 397     140.951 151.577 134.255  1.00 51.53           O  
ATOM   2747  CB  GLN A 397     143.092 150.004 132.318  1.00 44.12           C  
ATOM   2748  CG  GLN A 397     142.260 150.904 131.428  1.00 46.62           C  
ATOM   2749  CD  GLN A 397     142.937 152.223 131.141  1.00 50.55           C  
ATOM   2750  OE1 GLN A 397     143.939 152.567 131.763  1.00 51.55           O  
ATOM   2751  NE2 GLN A 397     142.392 152.972 130.192  1.00 51.00           N  
ATOM   2752  N   PHE A 398     140.673 149.343 134.281  1.00 55.94           N  
ATOM   2753  CA  PHE A 398     139.244 149.445 134.557  1.00 54.82           C  
ATOM   2754  C   PHE A 398     138.985 150.085 135.915  1.00 56.12           C  
ATOM   2755  O   PHE A 398     138.012 150.827 136.084  1.00 61.76           O  
ATOM   2756  CB  PHE A 398     138.603 148.059 134.477  1.00 60.68           C  
ATOM   2757  CG  PHE A 398     137.344 147.920 135.282  1.00 63.56           C  
ATOM   2758  CD1 PHE A 398     136.174 148.536 134.877  1.00 65.32           C  
ATOM   2759  CD2 PHE A 398     137.330 147.166 136.443  1.00 59.72           C  
ATOM   2760  CE1 PHE A 398     135.015 148.407 135.615  1.00 60.13           C  
ATOM   2761  CE2 PHE A 398     136.173 147.034 137.185  1.00 59.69           C  
ATOM   2762  CZ  PHE A 398     135.015 147.655 136.769  1.00 59.18           C  
ATOM   2763  N   CYS A 399     139.842 149.802 136.898  1.00 51.94           N  
ATOM   2764  CA  CYS A 399     139.667 150.384 138.224  1.00 54.67           C  
ATOM   2765  C   CYS A 399     139.844 151.897 138.201  1.00 57.54           C  
ATOM   2766  O   CYS A 399     139.044 152.629 138.795  1.00 67.36           O  
ATOM   2767  CB  CYS A 399     140.649 149.749 139.206  1.00 56.72           C  
ATOM   2768  SG  CYS A 399     140.893 150.685 140.731  1.00 74.10           S  
ATOM   2769  N   THR A 400     140.882 152.385 137.518  1.00 46.55           N  
ATOM   2770  CA  THR A 400     141.178 153.814 137.545  1.00 44.68           C  
ATOM   2771  C   THR A 400     140.116 154.620 136.806  1.00 42.97           C  
ATOM   2772  O   THR A 400     139.706 155.688 137.274  1.00 53.58           O  
ATOM   2773  CB  THR A 400     142.563 154.074 136.955  1.00 50.39           C  
ATOM   2774  OG1 THR A 400     143.554 153.440 137.771  1.00 56.15           O  
ATOM   2775  CG2 THR A 400     142.851 155.562 136.911  1.00 53.20           C  
ATOM   2776  N   VAL A 401     139.656 154.129 135.653  1.00 43.89           N  
ATOM   2777  CA  VAL A 401     138.624 154.845 134.906  1.00 44.86           C  
ATOM   2778  C   VAL A 401     137.327 154.892 135.701  1.00 51.94           C  
ATOM   2779  O   VAL A 401     136.653 155.929 135.758  1.00 62.17           O  
ATOM   2780  CB  VAL A 401     138.415 154.204 133.523  1.00 45.37           C  
ATOM   2781  CG1 VAL A 401     137.376 154.981 132.738  1.00 47.91           C  
ATOM   2782  CG2 VAL A 401     139.722 154.156 132.761  1.00 46.29           C  
ATOM   2783  N   GLU A 402     136.950 153.772 136.321  1.00 57.91           N  
ATOM   2784  CA  GLU A 402     135.740 153.758 137.135  1.00 57.36           C  
ATOM   2785  C   GLU A 402     135.864 154.697 138.326  1.00 58.87           C  
ATOM   2786  O   GLU A 402     134.906 155.392 138.675  1.00 67.81           O  
ATOM   2787  CB  GLU A 402     135.427 152.344 137.613  1.00 60.69           C  
ATOM   2788  CG  GLU A 402     134.047 152.230 138.232  1.00 65.66           C  
ATOM   2789  CD  GLU A 402     133.708 150.824 138.666  1.00 72.58           C  
ATOM   2790  OE1 GLU A 402     134.640 150.010 138.831  1.00 75.13           O  
ATOM   2791  OE2 GLU A 402     132.507 150.536 138.844  1.00 73.17           O  
ATOM   2792  N   GLY A 403     137.031 154.721 138.972  1.00 47.50           N  
ATOM   2793  CA  GLY A 403     137.230 155.649 140.073  1.00 43.82           C  
ATOM   2794  C   GLY A 403     137.134 157.096 139.633  1.00 46.44           C  
ATOM   2795  O   GLY A 403     136.541 157.926 140.325  1.00 53.71           O  
ATOM   2796  N   PHE A 404     137.711 157.415 138.473  1.00 46.91           N  
ATOM   2797  CA  PHE A 404     137.620 158.767 137.931  1.00 41.23           C  
ATOM   2798  C   PHE A 404     136.169 159.153 137.667  1.00 44.47           C  
ATOM   2799  O   PHE A 404     135.721 160.241 138.053  1.00 55.87           O  
ATOM   2800  CB  PHE A 404     138.456 158.853 136.652  1.00 44.10           C  
ATOM   2801  CG  PHE A 404     138.284 160.132 135.883  1.00 46.44           C  
ATOM   2802  CD1 PHE A 404     138.978 161.271 136.243  1.00 53.08           C  
ATOM   2803  CD2 PHE A 404     137.450 160.185 134.781  1.00 46.72           C  
ATOM   2804  CE1 PHE A 404     138.829 162.443 135.530  1.00 50.14           C  
ATOM   2805  CE2 PHE A 404     137.297 161.354 134.066  1.00 47.26           C  
ATOM   2806  CZ  PHE A 404     137.987 162.484 134.441  1.00 43.25           C  
ATOM   2807  N   ILE A 405     135.413 158.258 137.027  1.00 45.58           N  
ATOM   2808  CA  ILE A 405     134.013 158.544 136.721  1.00 46.08           C  
ATOM   2809  C   ILE A 405     133.209 158.720 138.002  1.00 52.31           C  
ATOM   2810  O   ILE A 405     132.406 159.653 138.125  1.00 61.42           O  
ATOM   2811  CB  ILE A 405     133.421 157.433 135.833  1.00 51.60           C  
ATOM   2812  CG1 ILE A 405     134.133 157.386 134.480  1.00 57.03           C  
ATOM   2813  CG2 ILE A 405     131.930 157.641 135.641  1.00 53.50           C  
ATOM   2814  CD1 ILE A 405     133.904 158.606 133.624  1.00 57.76           C  
ATOM   2815  N   THR A 406     133.412 157.831 138.976  1.00 55.34           N  
ATOM   2816  CA  THR A 406     132.661 157.905 140.225  1.00 50.76           C  
ATOM   2817  C   THR A 406     132.980 159.184 140.988  1.00 54.56           C  
ATOM   2818  O   THR A 406     132.075 159.847 141.507  1.00 64.78           O  
ATOM   2819  CB  THR A 406     132.957 156.674 141.082  1.00 54.58           C  
ATOM   2820  OG1 THR A 406     132.236 155.548 140.567  1.00 53.39           O  
ATOM   2821  CG2 THR A 406     132.546 156.907 142.525  1.00 59.20           C  
ATOM   2822  N   ALA A 407     134.261 159.553 141.061  1.00 55.10           N  
ATOM   2823  CA  ALA A 407     134.636 160.776 141.760  1.00 54.02           C  
ATOM   2824  C   ALA A 407     134.062 162.005 141.069  1.00 55.59           C  
ATOM   2825  O   ALA A 407     133.593 162.935 141.734  1.00 60.56           O  
ATOM   2826  CB  ALA A 407     136.157 160.878 141.862  1.00 56.62           C  
ATOM   2827  N   LEU A 408     134.088 162.032 139.735  1.00 63.77           N  
ATOM   2828  CA  LEU A 408     133.555 163.188 139.025  1.00 64.67           C  
ATOM   2829  C   LEU A 408     132.033 163.243 139.057  1.00 66.18           C  
ATOM   2830  O   LEU A 408     131.464 164.327 138.890  1.00 69.92           O  
ATOM   2831  CB  LEU A 408     134.044 163.192 137.578  1.00 65.25           C  
ATOM   2832  CG  LEU A 408     135.309 164.001 137.291  1.00 65.50           C  
ATOM   2833  CD1 LEU A 408     135.336 164.437 135.838  1.00 67.79           C  
ATOM   2834  CD2 LEU A 408     135.409 165.204 138.212  1.00 64.01           C  
ATOM   2835  N   VAL A 409     131.362 162.112 139.259  1.00 72.07           N  
ATOM   2836  CA  VAL A 409     129.902 162.101 139.284  1.00 71.34           C  
ATOM   2837  C   VAL A 409     129.364 162.409 140.675  1.00 71.31           C  
ATOM   2838  O   VAL A 409     128.418 163.186 140.819  1.00 79.06           O  
ATOM   2839  CB  VAL A 409     129.382 160.746 138.763  1.00 75.41           C  
ATOM   2840  CG1 VAL A 409     127.989 160.460 139.301  1.00 73.19           C  
ATOM   2841  CG2 VAL A 409     129.380 160.731 137.244  1.00 76.39           C  
ATOM   2842  N   ASP A 410     129.954 161.814 141.714  1.00 76.06           N  
ATOM   2843  CA  ASP A 410     129.458 162.026 143.070  1.00 78.72           C  
ATOM   2844  C   ASP A 410     129.593 163.484 143.493  1.00 80.20           C  
ATOM   2845  O   ASP A 410     128.699 164.033 144.146  1.00 81.98           O  
ATOM   2846  CB  ASP A 410     130.200 161.118 144.049  1.00 77.53           C  
ATOM   2847  CG  ASP A 410     129.908 159.651 143.817  1.00 81.15           C  
ATOM   2848  OD1 ASP A 410     128.997 159.345 143.020  1.00 82.21           O  
ATOM   2849  OD2 ASP A 410     130.588 158.804 144.433  1.00 80.27           O  
ATOM   2850  N   GLU A 411     130.704 164.126 143.134  1.00 80.91           N  
ATOM   2851  CA  GLU A 411     130.935 165.503 143.551  1.00 83.40           C  
ATOM   2852  C   GLU A 411     130.035 166.499 142.832  1.00 78.44           C  
ATOM   2853  O   GLU A 411     129.665 167.517 143.426  1.00 81.62           O  
ATOM   2854  CB  GLU A 411     132.402 165.881 143.336  1.00 81.83           C  
ATOM   2855  CG  GLU A 411     132.800 167.215 143.953  1.00 82.70           C  
ATOM   2856  CD  GLU A 411     132.739 167.210 145.470  1.00 84.91           C  
ATOM   2857  OE1 GLU A 411     132.711 166.114 146.069  1.00 83.23           O  
ATOM   2858  OE2 GLU A 411     132.716 168.306 146.068  1.00 85.86           O  
ATOM   2859  N   TYR A 412     129.665 166.232 141.582  1.00 76.66           N  
ATOM   2860  CA  TYR A 412     128.808 167.124 140.800  1.00 83.69           C  
ATOM   2861  C   TYR A 412     127.640 166.329 140.232  1.00 87.17           C  
ATOM   2862  O   TYR A 412     127.564 166.088 139.021  1.00 87.02           O  
ATOM   2863  CB  TYR A 412     129.599 167.806 139.683  1.00 83.74           C  
ATOM   2864  CG  TYR A 412     130.899 168.426 140.140  1.00 84.67           C  
ATOM   2865  CD1 TYR A 412     130.929 169.316 141.204  1.00 86.95           C  
ATOM   2866  CD2 TYR A 412     132.096 168.125 139.506  1.00 83.70           C  
ATOM   2867  CE1 TYR A 412     132.113 169.885 141.626  1.00 86.36           C  
ATOM   2868  CE2 TYR A 412     133.285 168.689 139.921  1.00 85.35           C  
ATOM   2869  CZ  TYR A 412     133.287 169.568 140.981  1.00 87.05           C  
ATOM   2870  OH  TYR A 412     134.467 170.136 141.400  1.00 88.80           O  
ATOM   2871  N   PRO A 413     126.699 165.914 141.082  1.00 90.67           N  
ATOM   2872  CA  PRO A 413     125.561 165.123 140.603  1.00 89.56           C  
ATOM   2873  C   PRO A 413     124.499 165.937 139.883  1.00 91.11           C  
ATOM   2874  O   PRO A 413     123.572 165.348 139.319  1.00 93.48           O  
ATOM   2875  CB  PRO A 413     125.004 164.518 141.896  1.00 86.45           C  
ATOM   2876  CG  PRO A 413     125.312 165.534 142.934  1.00 85.19           C  
ATOM   2877  CD  PRO A 413     126.587 166.226 142.518  1.00 88.14           C  
ATOM   2878  N   ARG A 414     124.602 167.266 139.893  1.00101.74           N  
ATOM   2879  CA  ARG A 414     123.620 168.084 139.190  1.00103.35           C  
ATOM   2880  C   ARG A 414     123.696 167.869 137.684  1.00106.10           C  
ATOM   2881  O   ARG A 414     122.665 167.858 137.000  1.00107.57           O  
ATOM   2882  CB  ARG A 414     123.827 169.559 139.533  1.00102.56           C  
ATOM   2883  CG  ARG A 414     122.889 170.505 138.803  1.00104.73           C  
ATOM   2884  CD  ARG A 414     123.151 171.950 139.189  1.00106.16           C  
ATOM   2885  NE  ARG A 414     123.034 172.848 138.047  1.00106.93           N  
ATOM   2886  CZ  ARG A 414     122.068 173.744 137.894  1.00106.30           C  
ATOM   2887  NH1 ARG A 414     121.114 173.892 138.799  1.00106.31           N  
ATOM   2888  NH2 ARG A 414     122.060 174.510 136.807  1.00104.18           N  
ATOM   2889  N   LEU A 415     124.903 167.688 137.149  1.00 99.25           N  
ATOM   2890  CA  LEU A 415     125.112 167.654 135.709  1.00 97.91           C  
ATOM   2891  C   LEU A 415     125.457 166.272 135.167  1.00 99.87           C  
ATOM   2892  O   LEU A 415     125.462 166.093 133.945  1.00100.50           O  
ATOM   2893  CB  LEU A 415     126.225 168.636 135.320  1.00 96.15           C  
ATOM   2894  CG  LEU A 415     125.981 169.525 134.100  1.00 99.69           C  
ATOM   2895  CD1 LEU A 415     124.515 169.921 134.005  1.00 99.59           C  
ATOM   2896  CD2 LEU A 415     126.873 170.756 134.148  1.00 99.97           C  
ATOM   2897  N   LEU A 416     125.747 165.294 136.028  1.00 95.89           N  
ATOM   2898  CA  LEU A 416     126.224 163.998 135.568  1.00 95.95           C  
ATOM   2899  C   LEU A 416     125.479 162.799 136.137  1.00 96.42           C  
ATOM   2900  O   LEU A 416     125.649 161.694 135.610  1.00 97.23           O  
ATOM   2901  CB  LEU A 416     127.718 163.831 135.889  1.00 93.20           C  
ATOM   2902  CG  LEU A 416     128.658 164.905 135.342  1.00 90.82           C  
ATOM   2903  CD1 LEU A 416     130.035 164.782 135.970  1.00 89.40           C  
ATOM   2904  CD2 LEU A 416     128.744 164.817 133.828  1.00 89.35           C  
ATOM   2905  N   ARG A 417     124.673 162.971 137.187  1.00 95.83           N  
ATOM   2906  CA  ARG A 417     124.033 161.818 137.815  1.00 96.93           C  
ATOM   2907  C   ARG A 417     123.075 161.119 136.858  1.00 99.97           C  
ATOM   2908  O   ARG A 417     123.052 159.885 136.783  1.00 98.31           O  
ATOM   2909  CB  ARG A 417     123.304 162.247 139.087  1.00 97.40           C  
ATOM   2910  CG  ARG A 417     122.336 161.212 139.625  1.00 97.50           C  
ATOM   2911  CD  ARG A 417     123.072 160.130 140.393  1.00 97.55           C  
ATOM   2912  NE  ARG A 417     123.811 160.675 141.525  1.00 99.17           N  
ATOM   2913  CZ  ARG A 417     124.936 160.160 142.002  1.00 99.19           C  
ATOM   2914  NH1 ARG A 417     125.485 159.084 141.465  1.00 97.14           N  
ATOM   2915  NH2 ARG A 417     125.524 160.740 143.044  1.00 97.35           N  
ATOM   2916  N   ASN A 418     122.279 161.886 136.116  1.00102.03           N  
ATOM   2917  CA  ASN A 418     121.334 161.313 135.167  1.00100.41           C  
ATOM   2918  C   ASN A 418     121.938 161.058 133.792  1.00 99.95           C  
ATOM   2919  O   ASN A 418     121.252 160.511 132.923  1.00102.80           O  
ATOM   2920  CB  ASN A 418     120.096 162.216 135.044  1.00 98.45           C  
ATOM   2921  CG  ASN A 418     120.421 163.612 134.528  1.00102.72           C  
ATOM   2922  OD1 ASN A 418     121.414 163.827 133.835  1.00104.26           O  
ATOM   2923  ND2 ASN A 418     119.571 164.572 134.873  1.00101.47           N  
ATOM   2924  N   ARG A 419     123.198 161.439 133.575  1.00 89.79           N  
ATOM   2925  CA  ARG A 419     123.884 161.199 132.311  1.00 92.05           C  
ATOM   2926  C   ARG A 419     125.196 160.450 132.508  1.00 91.70           C  
ATOM   2927  O   ARG A 419     126.179 160.735 131.818  1.00 91.83           O  
ATOM   2928  CB  ARG A 419     124.125 162.518 131.574  1.00 91.03           C  
ATOM   2929  CG  ARG A 419     122.895 163.058 130.866  1.00 90.70           C  
ATOM   2930  CD  ARG A 419     123.128 164.458 130.327  1.00 91.65           C  
ATOM   2931  NE  ARG A 419     123.021 165.470 131.371  1.00 92.39           N  
ATOM   2932  CZ  ARG A 419     123.082 166.777 131.157  1.00 93.82           C  
ATOM   2933  NH1 ARG A 419     123.255 167.271 129.942  1.00 93.51           N  
ATOM   2934  NH2 ARG A 419     122.967 167.609 132.187  1.00 92.68           N  
ATOM   2935  N   ARG A 420     125.231 159.499 133.444  1.00 81.89           N  
ATOM   2936  CA  ARG A 420     126.452 158.741 133.694  1.00 80.85           C  
ATOM   2937  C   ARG A 420     126.858 157.920 132.477  1.00 83.73           C  
ATOM   2938  O   ARG A 420     128.043 157.853 132.131  1.00 86.16           O  
ATOM   2939  CB  ARG A 420     126.259 157.839 134.914  1.00 79.60           C  
ATOM   2940  CG  ARG A 420     127.270 156.715 135.036  1.00 76.75           C  
ATOM   2941  CD  ARG A 420     127.021 155.903 136.292  1.00 79.30           C  
ATOM   2942  NE  ARG A 420     127.632 154.582 136.223  1.00 81.90           N  
ATOM   2943  CZ  ARG A 420     128.730 154.231 136.878  1.00 85.46           C  
ATOM   2944  NH1 ARG A 420     129.370 155.084 137.661  1.00 82.58           N  
ATOM   2945  NH2 ARG A 420     129.197 152.993 136.745  1.00 85.08           N  
ATOM   2946  N   GLU A 421     125.886 157.290 131.810  1.00 83.60           N  
ATOM   2947  CA  GLU A 421     126.197 156.464 130.648  1.00 81.67           C  
ATOM   2948  C   GLU A 421     126.766 157.288 129.501  1.00 80.03           C  
ATOM   2949  O   GLU A 421     127.673 156.827 128.800  1.00 81.93           O  
ATOM   2950  CB  GLU A 421     124.948 155.710 130.191  1.00 82.34           C  
ATOM   2951  CG  GLU A 421     124.613 154.492 131.040  1.00 84.03           C  
ATOM   2952  CD  GLU A 421     125.387 153.256 130.623  1.00 85.18           C  
ATOM   2953  OE1 GLU A 421     126.136 153.327 129.627  1.00 84.77           O  
ATOM   2954  OE2 GLU A 421     125.247 152.211 131.294  1.00 83.00           O  
ATOM   2955  N   LEU A 422     126.246 158.498 129.288  1.00 68.57           N  
ATOM   2956  CA  LEU A 422     126.798 159.365 128.253  1.00 69.41           C  
ATOM   2957  C   LEU A 422     128.192 159.854 128.626  1.00 73.92           C  
ATOM   2958  O   LEU A 422     129.049 160.009 127.749  1.00 77.01           O  
ATOM   2959  CB  LEU A 422     125.854 160.546 128.010  1.00 73.21           C  
ATOM   2960  CG  LEU A 422     125.781 161.208 126.630  1.00 75.26           C  
ATOM   2961  CD1 LEU A 422     124.585 162.143 126.576  1.00 73.57           C  
ATOM   2962  CD2 LEU A 422     127.051 161.970 126.289  1.00 74.28           C  
ATOM   2963  N   PHE A 423     128.436 160.095 129.916  1.00 65.71           N  
ATOM   2964  CA  PHE A 423     129.746 160.566 130.356  1.00 62.44           C  
ATOM   2965  C   PHE A 423     130.835 159.541 130.065  1.00 65.46           C  
ATOM   2966  O   PHE A 423     131.922 159.901 129.596  1.00 68.41           O  
ATOM   2967  CB  PHE A 423     129.699 160.893 131.849  1.00 64.72           C  
ATOM   2968  CG  PHE A 423     130.914 161.617 132.354  1.00 68.30           C  
ATOM   2969  CD1 PHE A 423     131.471 162.654 131.629  1.00 69.56           C  
ATOM   2970  CD2 PHE A 423     131.489 161.268 133.563  1.00 64.30           C  
ATOM   2971  CE1 PHE A 423     132.585 163.322 132.096  1.00 69.39           C  
ATOM   2972  CE2 PHE A 423     132.601 161.934 134.035  1.00 61.86           C  
ATOM   2973  CZ  PHE A 423     133.150 162.961 133.300  1.00 65.58           C  
ATOM   2974  N   ILE A 424     130.562 158.262 130.331  1.00 60.27           N  
ATOM   2975  CA  ILE A 424     131.571 157.226 130.135  1.00 57.96           C  
ATOM   2976  C   ILE A 424     131.958 157.119 128.666  1.00 57.48           C  
ATOM   2977  O   ILE A 424     133.145 157.026 128.327  1.00 59.98           O  
ATOM   2978  CB  ILE A 424     131.064 155.881 130.684  1.00 56.35           C  
ATOM   2979  CG1 ILE A 424     130.684 156.019 132.157  1.00 59.60           C  
ATOM   2980  CG2 ILE A 424     132.115 154.803 130.506  1.00 64.14           C  
ATOM   2981  CD1 ILE A 424     129.818 154.895 132.668  1.00 62.44           C  
ATOM   2982  N   ALA A 425     130.967 157.121 127.771  1.00 59.38           N  
ATOM   2983  CA  ALA A 425     131.257 157.007 126.346  1.00 61.54           C  
ATOM   2984  C   ALA A 425     132.064 158.198 125.848  1.00 60.56           C  
ATOM   2985  O   ALA A 425     133.008 158.034 125.068  1.00 67.95           O  
ATOM   2986  CB  ALA A 425     129.958 156.870 125.555  1.00 62.01           C  
ATOM   2987  N   ALA A 426     131.704 159.407 126.284  1.00 49.46           N  
ATOM   2988  CA  ALA A 426     132.453 160.588 125.873  1.00 54.71           C  
ATOM   2989  C   ALA A 426     133.887 160.536 126.382  1.00 60.43           C  
ATOM   2990  O   ALA A 426     134.825 160.861 125.644  1.00 66.68           O  
ATOM   2991  CB  ALA A 426     131.755 161.853 126.367  1.00 60.85           C  
ATOM   2992  N   VAL A 427     134.076 160.125 127.639  1.00 54.97           N  
ATOM   2993  CA  VAL A 427     135.424 160.021 128.192  1.00 52.93           C  
ATOM   2994  C   VAL A 427     136.245 159.018 127.395  1.00 50.61           C  
ATOM   2995  O   VAL A 427     137.399 159.279 127.037  1.00 51.22           O  
ATOM   2996  CB  VAL A 427     135.367 159.645 129.683  1.00 51.93           C  
ATOM   2997  CG1 VAL A 427     136.727 159.174 130.165  1.00 49.92           C  
ATOM   2998  CG2 VAL A 427     134.900 160.831 130.505  1.00 55.96           C  
ATOM   2999  N   CYS A 428     135.655 157.859 127.090  1.00 49.32           N  
ATOM   3000  CA  CYS A 428     136.376 156.843 126.331  1.00 50.93           C  
ATOM   3001  C   CYS A 428     136.733 157.338 124.935  1.00 55.72           C  
ATOM   3002  O   CYS A 428     137.850 157.113 124.458  1.00 59.74           O  
ATOM   3003  CB  CYS A 428     135.548 155.561 126.252  1.00 51.27           C  
ATOM   3004  SG  CYS A 428     135.447 154.648 127.807  1.00 70.41           S  
ATOM   3005  N   ILE A 429     135.801 158.021 124.266  1.00 56.51           N  
ATOM   3006  CA  ILE A 429     136.054 158.491 122.906  1.00 50.22           C  
ATOM   3007  C   ILE A 429     137.162 159.538 122.897  1.00 51.44           C  
ATOM   3008  O   ILE A 429     138.074 159.495 122.062  1.00 56.59           O  
ATOM   3009  CB  ILE A 429     134.759 159.029 122.275  1.00 48.90           C  
ATOM   3010  CG1 ILE A 429     133.836 157.872 121.892  1.00 53.84           C  
ATOM   3011  CG2 ILE A 429     135.069 159.880 121.057  1.00 55.62           C  
ATOM   3012  CD1 ILE A 429     132.509 158.315 121.331  1.00 57.10           C  
ATOM   3013  N   VAL A 430     137.103 160.495 123.828  1.00 47.76           N  
ATOM   3014  CA  VAL A 430     138.135 161.528 123.881  1.00 50.11           C  
ATOM   3015  C   VAL A 430     139.486 160.921 124.236  1.00 53.38           C  
ATOM   3016  O   VAL A 430     140.522 161.309 123.679  1.00 56.30           O  
ATOM   3017  CB  VAL A 430     137.736 162.644 124.864  1.00 53.55           C  
ATOM   3018  CG1 VAL A 430     138.794 163.731 124.881  1.00 52.22           C  
ATOM   3019  CG2 VAL A 430     136.405 163.243 124.457  1.00 60.00           C  
ATOM   3020  N   SER A 431     139.505 159.965 125.168  1.00 47.50           N  
ATOM   3021  CA  SER A 431     140.761 159.321 125.533  1.00 41.81           C  
ATOM   3022  C   SER A 431     141.353 158.560 124.356  1.00 48.64           C  
ATOM   3023  O   SER A 431     142.567 158.602 124.131  1.00 54.89           O  
ATOM   3024  CB  SER A 431     140.544 158.391 126.724  1.00 46.33           C  
ATOM   3025  OG  SER A 431     140.178 159.121 127.880  1.00 57.62           O  
ATOM   3026  N   TYR A 432     140.513 157.858 123.591  1.00 51.15           N  
ATOM   3027  CA  TYR A 432     140.997 157.155 122.407  1.00 47.54           C  
ATOM   3028  C   TYR A 432     141.541 158.131 121.371  1.00 46.03           C  
ATOM   3029  O   TYR A 432     142.589 157.885 120.761  1.00 50.91           O  
ATOM   3030  CB  TYR A 432     139.872 156.306 121.816  1.00 42.63           C  
ATOM   3031  CG  TYR A 432     140.245 155.548 120.563  1.00 46.03           C  
ATOM   3032  CD1 TYR A 432     140.805 154.283 120.638  1.00 50.80           C  
ATOM   3033  CD2 TYR A 432     140.024 156.092 119.306  1.00 48.77           C  
ATOM   3034  CE1 TYR A 432     141.142 153.585 119.497  1.00 50.09           C  
ATOM   3035  CE2 TYR A 432     140.360 155.401 118.161  1.00 50.28           C  
ATOM   3036  CZ  TYR A 432     140.918 154.149 118.263  1.00 53.28           C  
ATOM   3037  OH  TYR A 432     141.253 153.456 117.124  1.00 57.05           O  
ATOM   3038  N   LEU A 433     140.844 159.249 121.160  1.00 48.99           N  
ATOM   3039  CA  LEU A 433     141.304 160.226 120.180  1.00 51.15           C  
ATOM   3040  C   LEU A 433     142.639 160.836 120.590  1.00 51.41           C  
ATOM   3041  O   LEU A 433     143.505 161.076 119.741  1.00 60.06           O  
ATOM   3042  CB  LEU A 433     140.249 161.313 119.986  1.00 56.60           C  
ATOM   3043  CG  LEU A 433     139.365 161.201 118.741  1.00 56.75           C  
ATOM   3044  CD1 LEU A 433     138.895 159.772 118.521  1.00 49.92           C  
ATOM   3045  CD2 LEU A 433     138.178 162.142 118.850  1.00 60.28           C  
ATOM   3046  N   ILE A 434     142.823 161.105 121.884  1.00 42.29           N  
ATOM   3047  CA  ILE A 434     144.096 161.655 122.343  1.00 42.08           C  
ATOM   3048  C   ILE A 434     145.199 160.606 122.259  1.00 43.47           C  
ATOM   3049  O   ILE A 434     146.329 160.906 121.859  1.00 50.55           O  
ATOM   3050  CB  ILE A 434     143.960 162.224 123.766  1.00 45.91           C  
ATOM   3051  CG1 ILE A 434     142.935 163.357 123.791  1.00 44.60           C  
ATOM   3052  CG2 ILE A 434     145.301 162.734 124.261  1.00 39.60           C  
ATOM   3053  CD1 ILE A 434     142.846 164.066 125.120  1.00 45.37           C  
ATOM   3054  N   GLY A 435     144.893 159.360 122.624  1.00 42.78           N  
ATOM   3055  CA  GLY A 435     145.879 158.297 122.579  1.00 36.21           C  
ATOM   3056  C   GLY A 435     146.198 157.799 121.189  1.00 40.69           C  
ATOM   3057  O   GLY A 435     147.137 157.012 121.034  1.00 51.47           O  
ATOM   3058  N   LEU A 436     145.435 158.228 120.182  1.00 52.60           N  
ATOM   3059  CA  LEU A 436     145.808 157.950 118.799  1.00 49.94           C  
ATOM   3060  C   LEU A 436     147.174 158.525 118.450  1.00 50.33           C  
ATOM   3061  O   LEU A 436     147.799 158.068 117.488  1.00 58.12           O  
ATOM   3062  CB  LEU A 436     144.757 158.515 117.843  1.00 50.10           C  
ATOM   3063  CG  LEU A 436     143.689 157.564 117.301  1.00 50.17           C  
ATOM   3064  CD1 LEU A 436     142.597 158.346 116.596  1.00 54.94           C  
ATOM   3065  CD2 LEU A 436     144.303 156.550 116.361  1.00 48.29           C  
ATOM   3066  N   SER A 437     147.645 159.521 119.202  1.00 43.61           N  
ATOM   3067  CA  SER A 437     148.964 160.091 118.962  1.00 47.68           C  
ATOM   3068  C   SER A 437     150.092 159.194 119.455  1.00 51.77           C  
ATOM   3069  O   SER A 437     151.238 159.380 119.036  1.00 51.87           O  
ATOM   3070  CB  SER A 437     149.073 161.459 119.631  1.00 45.73           C  
ATOM   3071  OG  SER A 437     150.426 161.861 119.732  1.00 58.29           O  
ATOM   3072  N   ASN A 438     149.801 158.240 120.339  1.00 48.28           N  
ATOM   3073  CA  ASN A 438     150.831 157.357 120.871  1.00 38.41           C  
ATOM   3074  C   ASN A 438     151.039 156.105 120.031  1.00 41.00           C  
ATOM   3075  O   ASN A 438     151.936 155.316 120.345  1.00 51.52           O  
ATOM   3076  CB  ASN A 438     150.490 156.945 122.305  1.00 39.03           C  
ATOM   3077  CG  ASN A 438     150.357 158.127 123.235  1.00 41.41           C  
ATOM   3078  OD1 ASN A 438     150.411 159.276 122.806  1.00 53.26           O  
ATOM   3079  ND2 ASN A 438     150.182 157.850 124.519  1.00 40.77           N  
ATOM   3080  N   ILE A 439     150.243 155.898 118.988  1.00 40.00           N  
ATOM   3081  CA  ILE A 439     150.347 154.706 118.160  1.00 47.15           C  
ATOM   3082  C   ILE A 439     150.783 155.050 116.737  1.00 46.41           C  
ATOM   3083  O   ILE A 439     150.616 154.242 115.828  1.00 53.29           O  
ATOM   3084  CB  ILE A 439     149.035 153.908 118.164  1.00 39.22           C  
ATOM   3085  CG1 ILE A 439     147.904 154.740 117.564  1.00 39.25           C  
ATOM   3086  CG2 ILE A 439     148.688 153.465 119.573  1.00 40.28           C  
ATOM   3087  CD1 ILE A 439     146.658 153.947 117.290  1.00 46.76           C  
ATOM   3088  N   THR A 440     151.339 156.239 116.529  1.00 40.97           N  
ATOM   3089  CA  THR A 440     151.897 156.584 115.233  1.00 46.43           C  
ATOM   3090  C   THR A 440     153.270 155.934 115.078  1.00 52.38           C  
ATOM   3091  O   THR A 440     153.756 155.226 115.964  1.00 57.11           O  
ATOM   3092  CB  THR A 440     151.979 158.099 115.072  1.00 47.42           C  
ATOM   3093  OG1 THR A 440     152.800 158.648 116.109  1.00 50.73           O  
ATOM   3094  CG2 THR A 440     150.596 158.714 115.158  1.00 49.20           C  
ATOM   3095  N   GLN A 441     153.907 156.168 113.928  1.00 52.55           N  
ATOM   3096  CA  GLN A 441     155.229 155.598 113.695  1.00 47.26           C  
ATOM   3097  C   GLN A 441     156.252 156.172 114.665  1.00 52.55           C  
ATOM   3098  O   GLN A 441     157.127 155.451 115.157  1.00 60.99           O  
ATOM   3099  CB  GLN A 441     155.658 155.837 112.249  1.00 51.59           C  
ATOM   3100  CG  GLN A 441     155.035 154.869 111.260  1.00 53.73           C  
ATOM   3101  CD  GLN A 441     155.774 154.830 109.941  1.00 60.93           C  
ATOM   3102  OE1 GLN A 441     156.772 155.524 109.756  1.00 64.01           O  
ATOM   3103  NE2 GLN A 441     155.287 154.015 109.015  1.00 62.44           N  
ATOM   3104  N   GLY A 442     156.160 157.466 114.949  1.00 50.12           N  
ATOM   3105  CA  GLY A 442     156.963 158.107 115.966  1.00 44.29           C  
ATOM   3106  C   GLY A 442     156.284 158.234 117.311  1.00 47.31           C  
ATOM   3107  O   GLY A 442     156.666 159.108 118.099  1.00 48.08           O  
ATOM   3108  N   GLY A 443     155.284 157.400 117.598  1.00 46.83           N  
ATOM   3109  CA  GLY A 443     154.509 157.512 118.821  1.00 38.26           C  
ATOM   3110  C   GLY A 443     155.218 157.032 120.068  1.00 41.42           C  
ATOM   3111  O   GLY A 443     154.786 157.379 121.173  1.00 48.68           O  
ATOM   3112  N   ILE A 444     156.281 156.237 119.929  1.00 44.94           N  
ATOM   3113  CA  ILE A 444     157.019 155.800 121.109  1.00 37.79           C  
ATOM   3114  C   ILE A 444     157.685 156.985 121.795  1.00 37.99           C  
ATOM   3115  O   ILE A 444     157.933 156.952 123.005  1.00 45.60           O  
ATOM   3116  CB  ILE A 444     158.038 154.708 120.733  1.00 36.67           C  
ATOM   3117  CG1 ILE A 444     158.562 154.005 121.986  1.00 34.51           C  
ATOM   3118  CG2 ILE A 444     159.182 155.292 119.927  1.00 40.48           C  
ATOM   3119  CD1 ILE A 444     157.479 153.571 122.943  1.00 32.09           C  
ATOM   3120  N   TYR A 445     157.984 158.048 121.046  1.00 37.54           N  
ATOM   3121  CA  TYR A 445     158.553 159.248 121.645  1.00 37.04           C  
ATOM   3122  C   TYR A 445     157.499 160.074 122.366  1.00 38.32           C  
ATOM   3123  O   TYR A 445     157.805 160.715 123.376  1.00 44.10           O  
ATOM   3124  CB  TYR A 445     159.250 160.084 120.573  1.00 43.38           C  
ATOM   3125  CG  TYR A 445     160.305 159.316 119.815  1.00 39.37           C  
ATOM   3126  CD1 TYR A 445     161.557 159.092 120.367  1.00 38.24           C  
ATOM   3127  CD2 TYR A 445     160.045 158.803 118.554  1.00 39.20           C  
ATOM   3128  CE1 TYR A 445     162.521 158.387 119.681  1.00 42.82           C  
ATOM   3129  CE2 TYR A 445     161.004 158.096 117.861  1.00 43.51           C  
ATOM   3130  CZ  TYR A 445     162.240 157.891 118.430  1.00 47.72           C  
ATOM   3131  OH  TYR A 445     163.200 157.187 117.744  1.00 53.19           O  
ATOM   3132  N   VAL A 446     156.265 160.080 121.861  1.00 35.84           N  
ATOM   3133  CA  VAL A 446     155.172 160.733 122.573  1.00 37.79           C  
ATOM   3134  C   VAL A 446     154.834 159.965 123.845  1.00 32.67           C  
ATOM   3135  O   VAL A 446     154.501 160.560 124.876  1.00 32.72           O  
ATOM   3136  CB  VAL A 446     153.948 160.881 121.652  1.00 32.90           C  
ATOM   3137  CG1 VAL A 446     152.813 161.571 122.381  1.00 33.13           C  
ATOM   3138  CG2 VAL A 446     154.324 161.652 120.401  1.00 34.48           C  
ATOM   3139  N   PHE A 447     154.917 158.633 123.793  1.00 32.48           N  
ATOM   3140  CA  PHE A 447     154.631 157.819 124.970  1.00 19.62           C  
ATOM   3141  C   PHE A 447     155.581 158.148 126.114  1.00 29.54           C  
ATOM   3142  O   PHE A 447     155.166 158.206 127.276  1.00 45.36           O  
ATOM   3143  CB  PHE A 447     154.715 156.335 124.612  1.00 22.16           C  
ATOM   3144  CG  PHE A 447     154.428 155.410 125.762  1.00 30.88           C  
ATOM   3145  CD1 PHE A 447     155.446 154.977 126.594  1.00 29.98           C  
ATOM   3146  CD2 PHE A 447     153.142 154.965 126.004  1.00 33.27           C  
ATOM   3147  CE1 PHE A 447     155.185 154.129 127.648  1.00 29.84           C  
ATOM   3148  CE2 PHE A 447     152.877 154.116 127.057  1.00 30.03           C  
ATOM   3149  CZ  PHE A 447     153.900 153.698 127.878  1.00 32.66           C  
ATOM   3150  N   LYS A 448     156.869 158.368 125.898  1.00 30.26           N  
ATOM   3151  CA  LYS A 448     157.778 158.774 126.981  1.00 28.63           C  
ATOM   3152  C   LYS A 448     157.506 160.164 127.429  1.00 31.38           C  
ATOM   3153  O   LYS A 448     157.807 160.511 128.532  1.00 41.49           O  
ATOM   3154  CB  LYS A 448     159.220 158.668 126.588  1.00 29.17           C  
ATOM   3155  CG  LYS A 448     160.214 159.238 127.572  1.00 28.20           C  
ATOM   3156  CD  LYS A 448     160.960 158.137 128.284  1.00 32.94           C  
ATOM   3157  CE  LYS A 448     161.666 158.677 129.506  1.00 33.76           C  
ATOM   3158  NZ  LYS A 448     161.616 157.702 130.622  1.00 37.81           N  
ATOM   3159  N   LEU A 449     156.979 161.019 126.592  1.00 26.83           N  
ATOM   3160  CA  LEU A 449     156.546 162.317 127.099  1.00 28.72           C  
ATOM   3161  C   LEU A 449     155.367 162.171 128.052  1.00 34.92           C  
ATOM   3162  O   LEU A 449     155.321 162.825 129.099  1.00 42.56           O  
ATOM   3163  CB  LEU A 449     156.183 163.239 125.936  1.00 33.48           C  
ATOM   3164  CG  LEU A 449     157.324 164.030 125.296  1.00 29.81           C  
ATOM   3165  CD1 LEU A 449     156.769 165.128 124.414  1.00 34.96           C  
ATOM   3166  CD2 LEU A 449     158.237 164.608 126.359  1.00 32.33           C  
ATOM   3167  N   PHE A 450     154.397 161.324 127.700  1.00 34.01           N  
ATOM   3168  CA  PHE A 450     153.281 161.058 128.602  1.00 18.12           C  
ATOM   3169  C   PHE A 450     153.757 160.392 129.883  1.00 25.10           C  
ATOM   3170  O   PHE A 450     153.315 160.749 130.980  1.00 37.53           O  
ATOM   3171  CB  PHE A 450     152.243 160.176 127.910  1.00 24.74           C  
ATOM   3172  CG  PHE A 450     151.202 160.940 127.150  1.00 27.82           C  
ATOM   3173  CD1 PHE A 450     151.444 161.368 125.859  1.00 28.21           C  
ATOM   3174  CD2 PHE A 450     149.977 161.219 127.724  1.00 35.76           C  
ATOM   3175  CE1 PHE A 450     150.487 162.065 125.156  1.00 28.25           C  
ATOM   3176  CE2 PHE A 450     149.016 161.917 127.026  1.00 42.18           C  
ATOM   3177  CZ  PHE A 450     149.271 162.340 125.740  1.00 39.88           C  
ATOM   3178  N   ASP A 451     154.650 159.425 129.774  1.00 27.14           N  
ATOM   3179  CA  ASP A 451     155.112 158.666 130.959  1.00 23.25           C  
ATOM   3180  C   ASP A 451     155.905 159.552 131.898  1.00 28.67           C  
ATOM   3181  O   ASP A 451     155.651 159.491 133.091  1.00 44.82           O  
ATOM   3182  CB  ASP A 451     155.995 157.503 130.541  1.00 27.02           C  
ATOM   3183  CG  ASP A 451     156.280 156.501 131.638  1.00 44.19           C  
ATOM   3184  OD1 ASP A 451     155.368 156.232 132.438  1.00 35.97           O  
ATOM   3185  OD2 ASP A 451     157.413 155.997 131.674  1.00 51.86           O  
ATOM   3186  N   TYR A 452     156.796 160.377 131.383  1.00 27.85           N  
ATOM   3187  CA  TYR A 452     157.697 161.132 132.244  1.00 28.11           C  
ATOM   3188  C   TYR A 452     157.015 162.317 132.917  1.00 36.49           C  
ATOM   3189  O   TYR A 452     157.374 162.667 134.045  1.00 34.82           O  
ATOM   3190  CB  TYR A 452     158.902 161.613 131.436  1.00 25.28           C  
ATOM   3191  CG  TYR A 452     160.016 162.203 132.267  1.00 25.44           C  
ATOM   3192  CD1 TYR A 452     160.950 161.390 132.888  1.00 36.10           C  
ATOM   3193  CD2 TYR A 452     160.139 163.574 132.423  1.00 28.69           C  
ATOM   3194  CE1 TYR A 452     161.970 161.925 133.646  1.00 34.56           C  
ATOM   3195  CE2 TYR A 452     161.154 164.118 133.178  1.00 30.87           C  
ATOM   3196  CZ  TYR A 452     162.066 163.290 133.787  1.00 35.07           C  
ATOM   3197  OH  TYR A 452     163.082 163.830 134.540  1.00 44.33           O  
ATOM   3198  N   TYR A 453     156.042 162.940 132.258  1.00 33.83           N  
ATOM   3199  CA  TYR A 453     155.511 164.225 132.698  1.00 20.47           C  
ATOM   3200  C   TYR A 453     154.067 164.183 133.172  1.00 26.24           C  
ATOM   3201  O   TYR A 453     153.732 164.852 134.150  1.00 40.23           O  
ATOM   3202  CB  TYR A 453     155.626 165.251 131.566  1.00 29.55           C  
ATOM   3203  CG  TYR A 453     157.015 165.811 131.382  1.00 32.23           C  
ATOM   3204  CD1 TYR A 453     157.530 166.744 132.268  1.00 33.53           C  
ATOM   3205  CD2 TYR A 453     157.812 165.408 130.321  1.00 35.25           C  
ATOM   3206  CE1 TYR A 453     158.797 167.258 132.104  1.00 23.38           C  
ATOM   3207  CE2 TYR A 453     159.081 165.918 130.149  1.00 36.27           C  
ATOM   3208  CZ  TYR A 453     159.568 166.842 131.044  1.00 32.82           C  
ATOM   3209  OH  TYR A 453     160.833 167.353 130.878  1.00 47.50           O  
ATOM   3210  N   SER A 454     153.200 163.415 132.513  1.00 31.98           N  
ATOM   3211  CA  SER A 454     151.764 163.573 132.720  1.00 30.75           C  
ATOM   3212  C   SER A 454     151.333 163.080 134.097  1.00 32.53           C  
ATOM   3213  O   SER A 454     150.837 163.857 134.920  1.00 40.25           O  
ATOM   3214  CB  SER A 454     150.996 162.838 131.623  1.00 36.93           C  
ATOM   3215  OG  SER A 454     151.242 161.446 131.687  1.00 43.05           O  
ATOM   3216  N   ALA A 455     151.510 161.787 134.367  1.00 28.69           N  
ATOM   3217  CA  ALA A 455     151.031 161.184 135.604  1.00 33.94           C  
ATOM   3218  C   ALA A 455     152.166 160.721 136.507  1.00 43.48           C  
ATOM   3219  O   ALA A 455     151.985 159.788 137.294  1.00 46.94           O  
ATOM   3220  CB  ALA A 455     150.092 160.018 135.298  1.00 29.85           C  
ATOM   3221  N   SER A 456     153.330 161.352 136.409  1.00 38.01           N  
ATOM   3222  CA  SER A 456     154.475 161.015 137.243  1.00 23.98           C  
ATOM   3223  C   SER A 456     155.410 162.217 137.265  1.00 31.38           C  
ATOM   3224  O   SER A 456     155.041 163.318 136.846  1.00 46.08           O  
ATOM   3225  CB  SER A 456     155.170 159.750 136.731  1.00 31.49           C  
ATOM   3226  OG  SER A 456     156.562 159.799 136.983  1.00 44.12           O  
ATOM   3227  N   GLY A 457     156.626 162.008 137.761  1.00 34.87           N  
ATOM   3228  CA  GLY A 457     157.622 163.064 137.715  1.00 31.75           C  
ATOM   3229  C   GLY A 457     157.311 164.187 138.684  1.00 33.07           C  
ATOM   3230  O   GLY A 457     156.932 163.961 139.837  1.00 44.18           O  
ATOM   3231  N   MET A 458     157.480 165.423 138.209  1.00 32.02           N  
ATOM   3232  CA  MET A 458     157.292 166.582 139.074  1.00 31.08           C  
ATOM   3233  C   MET A 458     155.824 166.825 139.390  1.00 39.66           C  
ATOM   3234  O   MET A 458     155.507 167.402 140.435  1.00 47.16           O  
ATOM   3235  CB  MET A 458     157.905 167.822 138.428  1.00 37.49           C  
ATOM   3236  CG  MET A 458     159.323 167.621 137.934  1.00 46.82           C  
ATOM   3237  SD  MET A 458     160.550 168.090 139.162  1.00 58.51           S  
ATOM   3238  CE  MET A 458     160.381 169.869 139.135  1.00 41.15           C  
ATOM   3239  N   SER A 459     154.918 166.409 138.503  1.00 37.11           N  
ATOM   3240  CA  SER A 459     153.494 166.581 138.769  1.00 34.10           C  
ATOM   3241  C   SER A 459     153.052 165.751 139.967  1.00 37.02           C  
ATOM   3242  O   SER A 459     152.253 166.211 140.790  1.00 44.11           O  
ATOM   3243  CB  SER A 459     152.683 166.208 137.531  1.00 31.02           C  
ATOM   3244  OG  SER A 459     151.461 166.921 137.494  1.00 48.17           O  
ATOM   3245  N   LEU A 460     153.554 164.520 140.074  1.00 25.90           N  
ATOM   3246  CA  LEU A 460     153.189 163.657 141.193  1.00 15.39           C  
ATOM   3247  C   LEU A 460     153.733 164.191 142.512  1.00 27.22           C  
ATOM   3248  O   LEU A 460     153.041 164.153 143.536  1.00 44.43           O  
ATOM   3249  CB  LEU A 460     153.698 162.240 140.938  1.00 28.14           C  
ATOM   3250  CG  LEU A 460     152.980 161.084 141.629  1.00 25.88           C  
ATOM   3251  CD1 LEU A 460     151.499 161.360 141.717  1.00 25.78           C  
ATOM   3252  CD2 LEU A 460     153.235 159.792 140.881  1.00 33.22           C  
ATOM   3253  N   LEU A 461     154.975 164.683 142.508  1.00 27.80           N  
ATOM   3254  CA  LEU A 461     155.586 165.166 143.742  1.00 29.64           C  
ATOM   3255  C   LEU A 461     154.830 166.362 144.304  1.00 32.87           C  
ATOM   3256  O   LEU A 461     154.607 166.448 145.516  1.00 42.97           O  
ATOM   3257  CB  LEU A 461     157.049 165.528 143.497  1.00 25.32           C  
ATOM   3258  CG  LEU A 461     158.013 164.378 143.204  1.00 28.58           C  
ATOM   3259  CD1 LEU A 461     159.378 164.919 142.838  1.00 33.06           C  
ATOM   3260  CD2 LEU A 461     158.116 163.448 144.393  1.00 26.46           C  
ATOM   3261  N   PHE A 462     154.434 167.296 143.438  1.00 25.15           N  
ATOM   3262  CA  PHE A 462     153.671 168.462 143.877  1.00 20.43           C  
ATOM   3263  C   PHE A 462     152.386 168.043 144.579  1.00 32.78           C  
ATOM   3264  O   PHE A 462     152.097 168.481 145.701  1.00 44.93           O  
ATOM   3265  CB  PHE A 462     153.358 169.342 142.667  1.00 26.30           C  
ATOM   3266  CG  PHE A 462     153.266 170.805 142.977  1.00 36.07           C  
ATOM   3267  CD1 PHE A 462     154.386 171.520 143.354  1.00 37.52           C  
ATOM   3268  CD2 PHE A 462     152.059 171.472 142.866  1.00 28.15           C  
ATOM   3269  CE1 PHE A 462     154.301 172.869 143.629  1.00 34.23           C  
ATOM   3270  CE2 PHE A 462     151.970 172.819 143.139  1.00 26.93           C  
ATOM   3271  CZ  PHE A 462     153.091 173.518 143.519  1.00 31.67           C  
ATOM   3272  N   LEU A 463     151.607 167.178 143.927  1.00 27.81           N  
ATOM   3273  CA  LEU A 463     150.328 166.746 144.477  1.00 31.70           C  
ATOM   3274  C   LEU A 463     150.511 165.996 145.788  1.00 28.65           C  
ATOM   3275  O   LEU A 463     149.790 166.244 146.762  1.00 42.32           O  
ATOM   3276  CB  LEU A 463     149.611 165.872 143.451  1.00 28.78           C  
ATOM   3277  CG  LEU A 463     148.260 165.280 143.824  1.00 21.94           C  
ATOM   3278  CD1 LEU A 463     147.216 166.363 143.784  1.00 34.69           C  
ATOM   3279  CD2 LEU A 463     147.914 164.172 142.857  1.00 25.15           C  
ATOM   3280  N   VAL A 464     151.477 165.078 145.832  1.00 23.54           N  
ATOM   3281  CA  VAL A 464     151.712 164.286 147.036  1.00 22.20           C  
ATOM   3282  C   VAL A 464     152.132 165.184 148.194  1.00 27.09           C  
ATOM   3283  O   VAL A 464     151.619 165.065 149.317  1.00 32.84           O  
ATOM   3284  CB  VAL A 464     152.757 163.195 146.749  1.00 20.02           C  
ATOM   3285  CG1 VAL A 464     153.505 162.834 148.002  1.00 30.93           C  
ATOM   3286  CG2 VAL A 464     152.084 161.968 146.163  1.00 24.15           C  
ATOM   3287  N   PHE A 465     153.067 166.103 147.937  1.00 26.85           N  
ATOM   3288  CA  PHE A 465     153.534 167.001 148.984  1.00 16.04           C  
ATOM   3289  C   PHE A 465     152.400 167.860 149.513  1.00 28.65           C  
ATOM   3290  O   PHE A 465     152.260 168.031 150.729  1.00 45.12           O  
ATOM   3291  CB  PHE A 465     154.666 167.880 148.451  1.00 18.26           C  
ATOM   3292  CG  PHE A 465     155.031 169.022 149.358  1.00 21.62           C  
ATOM   3293  CD1 PHE A 465     155.908 168.835 150.409  1.00 23.65           C  
ATOM   3294  CD2 PHE A 465     154.511 170.287 149.147  1.00 32.06           C  
ATOM   3295  CE1 PHE A 465     156.249 169.882 151.239  1.00 25.81           C  
ATOM   3296  CE2 PHE A 465     154.847 171.337 149.977  1.00 29.19           C  
ATOM   3297  CZ  PHE A 465     155.718 171.134 151.021  1.00 27.71           C  
ATOM   3298  N   PHE A 466     151.575 168.407 148.619  1.00 33.33           N  
ATOM   3299  CA  PHE A 466     150.522 169.302 149.082  1.00 31.27           C  
ATOM   3300  C   PHE A 466     149.437 168.543 149.831  1.00 27.03           C  
ATOM   3301  O   PHE A 466     148.884 169.059 150.806  1.00 33.57           O  
ATOM   3302  CB  PHE A 466     149.944 170.091 147.914  1.00 30.80           C  
ATOM   3303  CG  PHE A 466     150.530 171.461 147.783  1.00 35.97           C  
ATOM   3304  CD1 PHE A 466     150.173 172.463 148.665  1.00 38.58           C  
ATOM   3305  CD2 PHE A 466     151.462 171.741 146.803  1.00 27.92           C  
ATOM   3306  CE1 PHE A 466     150.718 173.723 148.559  1.00 43.90           C  
ATOM   3307  CE2 PHE A 466     152.010 172.999 146.693  1.00 32.97           C  
ATOM   3308  CZ  PHE A 466     151.638 173.992 147.572  1.00 38.89           C  
ATOM   3309  N   GLU A 467     149.134 167.312 149.418  1.00 31.43           N  
ATOM   3310  CA  GLU A 467     148.165 166.515 150.164  1.00 36.09           C  
ATOM   3311  C   GLU A 467     148.677 166.197 151.566  1.00 40.91           C  
ATOM   3312  O   GLU A 467     147.946 166.340 152.558  1.00 45.04           O  
ATOM   3313  CB  GLU A 467     147.846 165.234 149.397  1.00 33.57           C  
ATOM   3314  CG  GLU A 467     147.493 164.055 150.274  1.00 43.12           C  
ATOM   3315  CD  GLU A 467     147.466 162.755 149.504  1.00 55.08           C  
ATOM   3316  OE1 GLU A 467     146.750 162.683 148.484  1.00 53.84           O  
ATOM   3317  OE2 GLU A 467     148.165 161.808 149.915  1.00 53.80           O  
ATOM   3318  N   CYS A 468     149.943 165.780 151.670  1.00 35.87           N  
ATOM   3319  CA  CYS A 468     150.507 165.474 152.981  1.00 32.66           C  
ATOM   3320  C   CYS A 468     150.543 166.711 153.871  1.00 35.77           C  
ATOM   3321  O   CYS A 468     150.216 166.639 155.060  1.00 34.14           O  
ATOM   3322  CB  CYS A 468     151.909 164.886 152.827  1.00 32.52           C  
ATOM   3323  SG  CYS A 468     152.563 164.121 154.323  1.00 44.91           S  
ATOM   3324  N   VAL A 469     150.936 167.857 153.309  1.00 39.82           N  
ATOM   3325  CA  VAL A 469     150.991 169.096 154.079  1.00 29.26           C  
ATOM   3326  C   VAL A 469     149.600 169.517 154.531  1.00 30.78           C  
ATOM   3327  O   VAL A 469     149.407 169.948 155.673  1.00 39.88           O  
ATOM   3328  CB  VAL A 469     151.681 170.196 153.253  1.00 34.10           C  
ATOM   3329  CG1 VAL A 469     151.394 171.563 153.838  1.00 41.03           C  
ATOM   3330  CG2 VAL A 469     153.174 169.948 153.210  1.00 31.07           C  
ATOM   3331  N   SER A 470     148.608 169.404 153.646  1.00 37.97           N  
ATOM   3332  CA  SER A 470     147.249 169.786 154.007  1.00 38.88           C  
ATOM   3333  C   SER A 470     146.719 168.928 155.144  1.00 43.64           C  
ATOM   3334  O   SER A 470     146.078 169.439 156.069  1.00 41.65           O  
ATOM   3335  CB  SER A 470     146.336 169.677 152.789  1.00 34.70           C  
ATOM   3336  OG  SER A 470     145.800 168.373 152.674  1.00 38.85           O  
ATOM   3337  N   ILE A 471     146.967 167.619 155.093  1.00 47.24           N  
ATOM   3338  CA  ILE A 471     146.458 166.752 156.152  1.00 35.18           C  
ATOM   3339  C   ILE A 471     147.225 166.965 157.454  1.00 34.47           C  
ATOM   3340  O   ILE A 471     146.637 166.949 158.541  1.00 47.22           O  
ATOM   3341  CB  ILE A 471     146.485 165.281 155.705  1.00 49.94           C  
ATOM   3342  CG1 ILE A 471     145.394 165.044 154.665  1.00 53.67           C  
ATOM   3343  CG2 ILE A 471     146.266 164.358 156.887  1.00 43.74           C  
ATOM   3344  CD1 ILE A 471     144.000 165.209 155.223  1.00 46.60           C  
ATOM   3345  N   SER A 472     148.540 167.174 157.375  1.00 37.13           N  
ATOM   3346  CA  SER A 472     149.381 167.140 158.567  1.00 33.13           C  
ATOM   3347  C   SER A 472     149.727 168.509 159.138  1.00 34.11           C  
ATOM   3348  O   SER A 472     149.924 168.618 160.351  1.00 42.82           O  
ATOM   3349  CB  SER A 472     150.682 166.388 158.272  1.00 39.37           C  
ATOM   3350  OG  SER A 472     151.739 167.289 157.998  1.00 45.21           O  
ATOM   3351  N   TRP A 473     149.826 169.555 158.317  1.00 44.92           N  
ATOM   3352  CA  TRP A 473     150.207 170.868 158.836  1.00 39.10           C  
ATOM   3353  C   TRP A 473     148.991 171.738 159.145  1.00 37.26           C  
ATOM   3354  O   TRP A 473     148.790 172.148 160.291  1.00 52.13           O  
ATOM   3355  CB  TRP A 473     151.135 171.586 157.849  1.00 44.95           C  
ATOM   3356  CG  TRP A 473     152.532 171.049 157.826  1.00 42.28           C  
ATOM   3357  CD1 TRP A 473     153.021 170.011 158.558  1.00 44.57           C  
ATOM   3358  CD2 TRP A 473     153.624 171.529 157.032  1.00 48.48           C  
ATOM   3359  NE1 TRP A 473     154.347 169.809 158.267  1.00 50.48           N  
ATOM   3360  CE2 TRP A 473     154.741 170.729 157.333  1.00 53.51           C  
ATOM   3361  CE3 TRP A 473     153.765 172.558 156.095  1.00 44.42           C  
ATOM   3362  CZ2 TRP A 473     155.982 170.924 156.731  1.00 53.04           C  
ATOM   3363  CZ3 TRP A 473     154.996 172.748 155.498  1.00 41.94           C  
ATOM   3364  CH2 TRP A 473     156.088 171.936 155.818  1.00 50.68           C  
ATOM   3365  N   PHE A 474     148.177 172.035 158.130  1.00 40.12           N  
ATOM   3366  CA  PHE A 474     147.014 172.890 158.348  1.00 46.58           C  
ATOM   3367  C   PHE A 474     145.960 172.177 159.184  1.00 52.21           C  
ATOM   3368  O   PHE A 474     145.446 172.733 160.160  1.00 59.28           O  
ATOM   3369  CB  PHE A 474     146.442 173.345 157.007  1.00 46.62           C  
ATOM   3370  CG  PHE A 474     147.362 174.247 156.240  1.00 54.56           C  
ATOM   3371  CD1 PHE A 474     148.296 173.723 155.365  1.00 55.40           C  
ATOM   3372  CD2 PHE A 474     147.305 175.619 156.407  1.00 55.40           C  
ATOM   3373  CE1 PHE A 474     149.150 174.550 154.664  1.00 54.78           C  
ATOM   3374  CE2 PHE A 474     148.156 176.451 155.710  1.00 55.72           C  
ATOM   3375  CZ  PHE A 474     149.080 175.916 154.837  1.00 59.64           C  
ATOM   3376  N   TYR A 475     145.627 170.946 158.816  1.00 49.35           N  
ATOM   3377  CA  TYR A 475     144.853 170.082 159.693  1.00 42.76           C  
ATOM   3378  C   TYR A 475     145.801 169.457 160.705  1.00 48.44           C  
ATOM   3379  O   TYR A 475     146.892 169.007 160.345  1.00 60.38           O  
ATOM   3380  CB  TYR A 475     144.135 169.007 158.881  1.00 52.22           C  
ATOM   3381  CG  TYR A 475     143.078 168.242 159.640  1.00 44.24           C  
ATOM   3382  CD1 TYR A 475     141.890 168.847 160.014  1.00 48.36           C  
ATOM   3383  CD2 TYR A 475     143.262 166.907 159.964  1.00 48.70           C  
ATOM   3384  CE1 TYR A 475     140.920 168.147 160.699  1.00 51.62           C  
ATOM   3385  CE2 TYR A 475     142.297 166.200 160.648  1.00 47.18           C  
ATOM   3386  CZ  TYR A 475     141.129 166.825 161.014  1.00 45.52           C  
ATOM   3387  OH  TYR A 475     140.165 166.124 161.697  1.00 51.60           O  
ATOM   3388  N   GLY A 476     145.401 169.451 161.971  1.00 55.35           N  
ATOM   3389  CA  GLY A 476     146.286 168.995 163.024  1.00 59.01           C  
ATOM   3390  C   GLY A 476     146.765 167.567 162.867  1.00 54.40           C  
ATOM   3391  O   GLY A 476     145.980 166.675 162.536  1.00 56.88           O  
ATOM   3392  N   VAL A 477     148.062 167.341 163.083  1.00 45.33           N  
ATOM   3393  CA  VAL A 477     148.571 165.975 163.123  1.00 43.55           C  
ATOM   3394  C   VAL A 477     148.087 165.270 164.385  1.00 51.46           C  
ATOM   3395  O   VAL A 477     147.711 164.094 164.349  1.00 53.21           O  
ATOM   3396  CB  VAL A 477     150.106 165.970 163.010  1.00 43.95           C  
ATOM   3397  CG1 VAL A 477     150.719 166.990 163.954  1.00 50.23           C  
ATOM   3398  CG2 VAL A 477     150.659 164.582 163.278  1.00 40.99           C  
ATOM   3399  N   ASN A 478     148.082 165.979 165.517  1.00 55.23           N  
ATOM   3400  CA  ASN A 478     147.496 165.425 166.734  1.00 46.95           C  
ATOM   3401  C   ASN A 478     145.997 165.215 166.571  1.00 49.13           C  
ATOM   3402  O   ASN A 478     145.449 164.206 167.032  1.00 59.30           O  
ATOM   3403  CB  ASN A 478     147.783 166.344 167.920  1.00 47.94           C  
ATOM   3404  CG  ASN A 478     149.265 166.569 168.135  1.00 55.67           C  
ATOM   3405  OD1 ASN A 478     150.070 165.648 168.006  1.00 59.24           O  
ATOM   3406  ND2 ASN A 478     149.634 167.800 168.466  1.00 56.68           N  
ATOM   3407  N   ARG A 479     145.317 166.160 165.920  1.00 41.81           N  
ATOM   3408  CA  ARG A 479     143.895 165.994 165.641  1.00 45.91           C  
ATOM   3409  C   ARG A 479     143.649 164.795 164.734  1.00 48.10           C  
ATOM   3410  O   ARG A 479     142.706 164.027 164.952  1.00 50.35           O  
ATOM   3411  CB  ARG A 479     143.341 167.271 165.013  1.00 42.11           C  
ATOM   3412  CG  ARG A 479     141.914 167.162 164.517  1.00 50.69           C  
ATOM   3413  CD  ARG A 479     141.080 168.322 165.026  1.00 55.78           C  
ATOM   3414  NE  ARG A 479     141.610 169.604 164.580  1.00 58.33           N  
ATOM   3415  CZ  ARG A 479     141.030 170.381 163.676  1.00 62.54           C  
ATOM   3416  NH1 ARG A 479     139.887 170.041 163.103  1.00 57.30           N  
ATOM   3417  NH2 ARG A 479     141.611 171.529 163.340  1.00 59.84           N  
ATOM   3418  N   PHE A 480     144.494 164.615 163.718  1.00 52.03           N  
ATOM   3419  CA  PHE A 480     144.364 163.459 162.838  1.00 40.16           C  
ATOM   3420  C   PHE A 480     144.596 162.157 163.596  1.00 41.85           C  
ATOM   3421  O   PHE A 480     143.889 161.169 163.373  1.00 50.47           O  
ATOM   3422  CB  PHE A 480     145.338 163.584 161.668  1.00 43.22           C  
ATOM   3423  CG  PHE A 480     145.092 162.598 160.565  1.00 48.49           C  
ATOM   3424  CD1 PHE A 480     143.805 162.304 160.154  1.00 48.15           C  
ATOM   3425  CD2 PHE A 480     146.150 161.967 159.935  1.00 45.52           C  
ATOM   3426  CE1 PHE A 480     143.578 161.399 159.140  1.00 47.36           C  
ATOM   3427  CE2 PHE A 480     145.928 161.061 158.920  1.00 45.56           C  
ATOM   3428  CZ  PHE A 480     144.641 160.777 158.523  1.00 53.42           C  
ATOM   3429  N   SER A 481     145.586 162.136 164.491  1.00 46.00           N  
ATOM   3430  CA  SER A 481     145.845 160.938 165.283  1.00 46.28           C  
ATOM   3431  C   SER A 481     144.674 160.619 166.202  1.00 49.24           C  
ATOM   3432  O   SER A 481     144.299 159.452 166.361  1.00 56.22           O  
ATOM   3433  CB  SER A 481     147.127 161.113 166.092  1.00 46.38           C  
ATOM   3434  OG  SER A 481     148.207 161.468 165.251  1.00 53.68           O  
ATOM   3435  N   GLU A 482     144.091 161.645 166.824  1.00 49.66           N  
ATOM   3436  CA  GLU A 482     142.929 161.428 167.679  1.00 44.80           C  
ATOM   3437  C   GLU A 482     141.740 160.923 166.871  1.00 49.43           C  
ATOM   3438  O   GLU A 482     140.982 160.066 167.340  1.00 55.89           O  
ATOM   3439  CB  GLU A 482     142.582 162.718 168.419  1.00 45.58           C  
ATOM   3440  CG  GLU A 482     141.110 162.902 168.714  1.00 48.53           C  
ATOM   3441  CD  GLU A 482     140.845 164.136 169.544  1.00 57.55           C  
ATOM   3442  OE1 GLU A 482     141.690 165.054 169.529  1.00 54.40           O  
ATOM   3443  OE2 GLU A 482     139.795 164.185 170.217  1.00 56.80           O  
ATOM   3444  N   ASP A 483     141.560 161.442 165.653  1.00 53.24           N  
ATOM   3445  CA  ASP A 483     140.527 160.915 164.767  1.00 44.75           C  
ATOM   3446  C   ASP A 483     140.787 159.453 164.431  1.00 46.84           C  
ATOM   3447  O   ASP A 483     139.853 158.648 164.356  1.00 54.58           O  
ATOM   3448  CB  ASP A 483     140.460 161.744 163.485  1.00 46.99           C  
ATOM   3449  CG  ASP A 483     139.743 163.060 163.677  1.00 56.88           C  
ATOM   3450  OD1 ASP A 483     138.969 163.183 164.647  1.00 63.13           O  
ATOM   3451  OD2 ASP A 483     139.952 163.974 162.853  1.00 59.33           O  
ATOM   3452  N   ILE A 484     142.054 159.098 164.214  1.00 52.37           N  
ATOM   3453  CA  ILE A 484     142.408 157.724 163.875  1.00 48.55           C  
ATOM   3454  C   ILE A 484     142.127 156.792 165.047  1.00 51.41           C  
ATOM   3455  O   ILE A 484     141.663 155.661 164.861  1.00 54.82           O  
ATOM   3456  CB  ILE A 484     143.880 157.660 163.427  1.00 44.66           C  
ATOM   3457  CG1 ILE A 484     144.006 158.096 161.968  1.00 48.51           C  
ATOM   3458  CG2 ILE A 484     144.449 156.268 163.611  1.00 47.00           C  
ATOM   3459  CD1 ILE A 484     145.429 158.267 161.505  1.00 50.56           C  
ATOM   3460  N   ARG A 485     142.385 157.255 166.272  1.00 46.95           N  
ATOM   3461  CA  ARG A 485     142.143 156.437 167.456  1.00 43.07           C  
ATOM   3462  C   ARG A 485     140.674 156.069 167.621  1.00 45.65           C  
ATOM   3463  O   ARG A 485     140.366 155.087 168.302  1.00 45.91           O  
ATOM   3464  CB  ARG A 485     142.644 157.170 168.702  1.00 47.98           C  
ATOM   3465  CG  ARG A 485     142.742 156.308 169.947  1.00 41.94           C  
ATOM   3466  CD  ARG A 485     141.637 156.649 170.928  1.00 46.67           C  
ATOM   3467  NE  ARG A 485     141.406 155.584 171.895  1.00 44.32           N  
ATOM   3468  CZ  ARG A 485     140.263 155.397 172.540  1.00 42.94           C  
ATOM   3469  NH1 ARG A 485     139.217 156.177 172.330  1.00 45.55           N  
ATOM   3470  NH2 ARG A 485     140.168 154.402 173.415  1.00 42.06           N  
ATOM   3471  N   ASP A 486     139.760 156.829 167.018  1.00 52.67           N  
ATOM   3472  CA  ASP A 486     138.345 156.496 167.111  1.00 51.09           C  
ATOM   3473  C   ASP A 486     137.925 155.415 166.124  1.00 60.05           C  
ATOM   3474  O   ASP A 486     136.850 154.829 166.292  1.00 67.04           O  
ATOM   3475  CB  ASP A 486     137.494 157.747 166.896  1.00 53.04           C  
ATOM   3476  CG  ASP A 486     136.071 157.569 167.376  1.00 60.46           C  
ATOM   3477  OD1 ASP A 486     135.871 157.394 168.596  1.00 56.67           O  
ATOM   3478  OD2 ASP A 486     135.150 157.600 166.535  1.00 66.97           O  
ATOM   3479  N   MET A 487     138.735 155.137 165.103  1.00 65.98           N  
ATOM   3480  CA  MET A 487     138.438 154.059 164.165  1.00 67.86           C  
ATOM   3481  C   MET A 487     139.151 152.772 164.566  1.00 70.30           C  
ATOM   3482  O   MET A 487     138.511 151.750 164.827  1.00 77.01           O  
ATOM   3483  CB  MET A 487     138.833 154.473 162.746  1.00 70.70           C  
ATOM   3484  CG  MET A 487     138.011 155.616 162.199  1.00 73.58           C  
ATOM   3485  SD  MET A 487     138.981 156.741 161.187  1.00 84.51           S  
ATOM   3486  CE  MET A 487     137.976 158.211 161.311  1.00 74.64           C  
ATOM   3487  N   ILE A 488     140.472 152.814 164.617  1.00 57.48           N  
ATOM   3488  CA  ILE A 488     141.276 151.737 165.173  1.00 62.62           C  
ATOM   3489  C   ILE A 488     141.616 152.104 166.608  1.00 65.11           C  
ATOM   3490  O   ILE A 488     141.855 153.272 166.928  1.00 67.74           O  
ATOM   3491  CB  ILE A 488     142.547 151.491 164.334  1.00 61.61           C  
ATOM   3492  CG1 ILE A 488     143.197 152.820 163.953  1.00 56.65           C  
ATOM   3493  CG2 ILE A 488     142.213 150.693 163.090  1.00 62.31           C  
ATOM   3494  CD1 ILE A 488     144.359 152.679 163.002  1.00 55.87           C  
ATOM   3495  N   GLY A 489     141.637 151.099 167.483  1.00 53.63           N  
ATOM   3496  CA  GLY A 489     141.786 151.371 168.904  1.00 48.23           C  
ATOM   3497  C   GLY A 489     143.045 152.148 169.239  1.00 51.09           C  
ATOM   3498  O   GLY A 489     143.024 153.048 170.081  1.00 61.53           O  
ATOM   3499  N   PHE A 490     144.147 151.818 168.589  1.00 55.60           N  
ATOM   3500  CA  PHE A 490     145.421 152.456 168.873  1.00 51.56           C  
ATOM   3501  C   PHE A 490     145.555 153.775 168.114  1.00 53.39           C  
ATOM   3502  O   PHE A 490     144.949 153.956 167.056  1.00 57.08           O  
ATOM   3503  CB  PHE A 490     146.576 151.536 168.487  1.00 57.67           C  
ATOM   3504  CG  PHE A 490     146.520 151.050 167.064  1.00 56.70           C  
ATOM   3505  CD1 PHE A 490     145.655 150.034 166.691  1.00 56.13           C  
ATOM   3506  CD2 PHE A 490     147.325 151.622 166.096  1.00 54.35           C  
ATOM   3507  CE1 PHE A 490     145.602 149.596 165.386  1.00 60.04           C  
ATOM   3508  CE2 PHE A 490     147.275 151.188 164.789  1.00 58.84           C  
ATOM   3509  CZ  PHE A 490     146.413 150.172 164.434  1.00 61.62           C  
ATOM   3510  N   PRO A 491     146.341 154.710 168.637  1.00 51.01           N  
ATOM   3511  CA  PRO A 491     146.719 155.884 167.854  1.00 47.69           C  
ATOM   3512  C   PRO A 491     147.950 155.587 167.018  1.00 60.53           C  
ATOM   3513  O   PRO A 491     148.665 154.610 167.285  1.00 69.07           O  
ATOM   3514  CB  PRO A 491     147.013 156.938 168.928  1.00 43.40           C  
ATOM   3515  CG  PRO A 491     147.503 156.145 170.085  1.00 52.69           C  
ATOM   3516  CD  PRO A 491     146.843 154.786 170.020  1.00 53.86           C  
ATOM   3517  N   PRO A 492     148.229 156.392 165.992  1.00 54.06           N  
ATOM   3518  CA  PRO A 492     149.430 156.158 165.184  1.00 49.47           C  
ATOM   3519  C   PRO A 492     150.695 156.270 166.020  1.00 56.94           C  
ATOM   3520  O   PRO A 492     150.781 157.065 166.959  1.00 62.42           O  
ATOM   3521  CB  PRO A 492     149.366 157.258 164.119  1.00 48.36           C  
ATOM   3522  CG  PRO A 492     147.942 157.662 164.072  1.00 55.18           C  
ATOM   3523  CD  PRO A 492     147.413 157.494 165.459  1.00 53.30           C  
ATOM   3524  N   CYS A 493     151.686 155.458 165.663  1.00 55.06           N  
ATOM   3525  CA  CYS A 493     152.944 155.427 166.388  1.00 52.46           C  
ATOM   3526  C   CYS A 493     153.703 156.740 166.200  1.00 56.00           C  
ATOM   3527  O   CYS A 493     153.368 157.571 165.352  1.00 63.53           O  
ATOM   3528  CB  CYS A 493     153.791 154.241 165.927  1.00 54.51           C  
ATOM   3529  SG  CYS A 493     155.562 154.417 166.215  1.00 82.76           S  
ATOM   3530  N   ILE A 494     154.740 156.926 167.020  1.00 41.48           N  
ATOM   3531  CA  ILE A 494     155.542 158.144 166.944  1.00 40.80           C  
ATOM   3532  C   ILE A 494     156.246 158.245 165.598  1.00 46.16           C  
ATOM   3533  O   ILE A 494     156.432 159.347 165.065  1.00 54.78           O  
ATOM   3534  CB  ILE A 494     156.541 158.197 168.118  1.00 46.95           C  
ATOM   3535  CG1 ILE A 494     157.526 159.356 167.947  1.00 44.80           C  
ATOM   3536  CG2 ILE A 494     157.282 156.877 168.251  1.00 51.05           C  
ATOM   3537  CD1 ILE A 494     156.943 160.706 168.280  1.00 43.98           C  
ATOM   3538  N   TRP A 495     156.642 157.107 165.023  1.00 44.72           N  
ATOM   3539  CA  TRP A 495     157.330 157.122 163.736  1.00 43.80           C  
ATOM   3540  C   TRP A 495     156.447 157.701 162.638  1.00 51.27           C  
ATOM   3541  O   TRP A 495     156.900 158.528 161.837  1.00 52.50           O  
ATOM   3542  CB  TRP A 495     157.776 155.704 163.376  1.00 42.69           C  
ATOM   3543  CG  TRP A 495     158.368 155.570 162.007  1.00 48.08           C  
ATOM   3544  CD1 TRP A 495     157.885 154.818 160.977  1.00 48.32           C  
ATOM   3545  CD2 TRP A 495     159.566 156.188 161.525  1.00 48.82           C  
ATOM   3546  NE1 TRP A 495     158.701 154.939 159.880  1.00 46.38           N  
ATOM   3547  CE2 TRP A 495     159.741 155.774 160.191  1.00 47.36           C  
ATOM   3548  CE3 TRP A 495     160.505 157.056 162.090  1.00 45.19           C  
ATOM   3549  CZ2 TRP A 495     160.816 156.196 159.414  1.00 46.15           C  
ATOM   3550  CZ3 TRP A 495     161.569 157.473 161.317  1.00 48.58           C  
ATOM   3551  CH2 TRP A 495     161.716 157.044 159.994  1.00 46.54           C  
ATOM   3552  N   TRP A 496     155.178 157.287 162.591  1.00 47.67           N  
ATOM   3553  CA  TRP A 496     154.284 157.755 161.537  1.00 38.99           C  
ATOM   3554  C   TRP A 496     154.039 159.254 161.637  1.00 42.27           C  
ATOM   3555  O   TRP A 496     154.024 159.953 160.618  1.00 54.86           O  
ATOM   3556  CB  TRP A 496     152.964 156.990 161.590  1.00 35.10           C  
ATOM   3557  CG  TRP A 496     153.122 155.506 161.495  1.00 42.33           C  
ATOM   3558  CD1 TRP A 496     152.659 154.579 162.379  1.00 49.32           C  
ATOM   3559  CD2 TRP A 496     153.788 154.774 160.459  1.00 43.87           C  
ATOM   3560  NE1 TRP A 496     152.995 153.316 161.961  1.00 47.21           N  
ATOM   3561  CE2 TRP A 496     153.689 153.408 160.784  1.00 44.53           C  
ATOM   3562  CE3 TRP A 496     154.458 155.140 159.288  1.00 45.95           C  
ATOM   3563  CZ2 TRP A 496     154.234 152.409 159.983  1.00 43.93           C  
ATOM   3564  CZ3 TRP A 496     154.998 154.147 158.496  1.00 47.41           C  
ATOM   3565  CH2 TRP A 496     154.882 152.798 158.845  1.00 42.97           C  
ATOM   3566  N   LYS A 497     153.833 159.766 162.851  1.00 36.79           N  
ATOM   3567  CA  LYS A 497     153.626 161.199 163.024  1.00 38.30           C  
ATOM   3568  C   LYS A 497     154.858 162.002 162.632  1.00 38.12           C  
ATOM   3569  O   LYS A 497     154.730 163.051 161.991  1.00 50.33           O  
ATOM   3570  CB  LYS A 497     153.232 161.502 164.469  1.00 41.43           C  
ATOM   3571  CG  LYS A 497     152.105 160.629 164.988  1.00 47.13           C  
ATOM   3572  CD  LYS A 497     151.279 161.350 166.037  1.00 44.94           C  
ATOM   3573  CE  LYS A 497     152.132 161.803 167.205  1.00 48.62           C  
ATOM   3574  NZ  LYS A 497     151.324 162.536 168.216  1.00 46.80           N  
ATOM   3575  N   LEU A 498     156.050 161.526 162.996  1.00 32.45           N  
ATOM   3576  CA  LEU A 498     157.273 162.207 162.585  1.00 41.22           C  
ATOM   3577  C   LEU A 498     157.422 162.204 161.070  1.00 44.51           C  
ATOM   3578  O   LEU A 498     157.839 163.207 160.480  1.00 45.17           O  
ATOM   3579  CB  LEU A 498     158.486 161.554 163.245  1.00 45.17           C  
ATOM   3580  CG  LEU A 498     158.847 162.046 164.646  1.00 43.82           C  
ATOM   3581  CD1 LEU A 498     160.091 161.339 165.152  1.00 45.12           C  
ATOM   3582  CD2 LEU A 498     159.045 163.551 164.650  1.00 40.56           C  
ATOM   3583  N   CYS A 499     157.093 161.083 160.423  1.00 40.06           N  
ATOM   3584  CA  CYS A 499     157.162 161.022 158.967  1.00 31.75           C  
ATOM   3585  C   CYS A 499     156.182 161.997 158.326  1.00 39.32           C  
ATOM   3586  O   CYS A 499     156.529 162.710 157.379  1.00 49.04           O  
ATOM   3587  CB  CYS A 499     156.895 159.597 158.487  1.00 33.88           C  
ATOM   3588  SG  CYS A 499     158.329 158.511 158.562  1.00 58.52           S  
ATOM   3589  N   TRP A 500     154.949 162.045 158.834  1.00 35.15           N  
ATOM   3590  CA  TRP A 500     153.947 162.936 158.263  1.00 28.78           C  
ATOM   3591  C   TRP A 500     154.251 164.402 158.528  1.00 33.14           C  
ATOM   3592  O   TRP A 500     153.814 165.261 157.757  1.00 40.05           O  
ATOM   3593  CB  TRP A 500     152.563 162.603 158.815  1.00 31.42           C  
ATOM   3594  CG  TRP A 500     152.095 161.235 158.477  1.00 32.57           C  
ATOM   3595  CD1 TRP A 500     152.493 160.470 157.424  1.00 30.68           C  
ATOM   3596  CD2 TRP A 500     151.134 160.459 159.197  1.00 36.71           C  
ATOM   3597  NE1 TRP A 500     151.840 159.264 157.443  1.00 35.99           N  
ATOM   3598  CE2 TRP A 500     150.999 159.233 158.523  1.00 37.86           C  
ATOM   3599  CE3 TRP A 500     150.375 160.683 160.348  1.00 28.37           C  
ATOM   3600  CZ2 TRP A 500     150.135 158.235 158.960  1.00 42.21           C  
ATOM   3601  CZ3 TRP A 500     149.520 159.693 160.780  1.00 30.71           C  
ATOM   3602  CH2 TRP A 500     149.406 158.484 160.088  1.00 45.02           C  
ATOM   3603  N   SER A 501     154.976 164.711 159.601  1.00 37.60           N  
ATOM   3604  CA  SER A 501     155.242 166.096 159.966  1.00 32.39           C  
ATOM   3605  C   SER A 501     156.521 166.646 159.348  1.00 38.91           C  
ATOM   3606  O   SER A 501     156.509 167.751 158.800  1.00 44.19           O  
ATOM   3607  CB  SER A 501     155.302 166.230 161.490  1.00 37.07           C  
ATOM   3608  OG  SER A 501     154.137 165.696 162.092  1.00 43.34           O  
ATOM   3609  N   PHE A 502     157.630 165.907 159.421  1.00 41.75           N  
ATOM   3610  CA  PHE A 502     158.921 166.456 159.034  1.00 42.98           C  
ATOM   3611  C   PHE A 502     159.704 165.629 158.024  1.00 47.01           C  
ATOM   3612  O   PHE A 502     160.595 166.181 157.373  1.00 51.99           O  
ATOM   3613  CB  PHE A 502     159.803 166.668 160.275  1.00 42.19           C  
ATOM   3614  CG  PHE A 502     159.176 167.544 161.318  1.00 51.53           C  
ATOM   3615  CD1 PHE A 502     159.003 168.898 161.090  1.00 51.94           C  
ATOM   3616  CD2 PHE A 502     158.760 167.014 162.527  1.00 49.00           C  
ATOM   3617  CE1 PHE A 502     158.424 169.707 162.046  1.00 49.61           C  
ATOM   3618  CE2 PHE A 502     158.181 167.817 163.487  1.00 49.62           C  
ATOM   3619  CZ  PHE A 502     158.013 169.166 163.246  1.00 53.73           C  
ATOM   3620  N   PHE A 503     159.417 164.338 157.866  1.00 49.85           N  
ATOM   3621  CA  PHE A 503     160.232 163.486 157.004  1.00 46.90           C  
ATOM   3622  C   PHE A 503     159.706 163.436 155.574  1.00 43.37           C  
ATOM   3623  O   PHE A 503     160.452 163.707 154.629  1.00 49.15           O  
ATOM   3624  CB  PHE A 503     160.329 162.073 157.592  1.00 45.79           C  
ATOM   3625  CG  PHE A 503     161.298 161.961 158.731  1.00 52.55           C  
ATOM   3626  CD1 PHE A 503     162.292 162.908 158.906  1.00 47.96           C  
ATOM   3627  CD2 PHE A 503     161.216 160.912 159.628  1.00 52.45           C  
ATOM   3628  CE1 PHE A 503     163.183 162.812 159.953  1.00 47.80           C  
ATOM   3629  CE2 PHE A 503     162.105 160.811 160.677  1.00 49.24           C  
ATOM   3630  CZ  PHE A 503     163.090 161.761 160.839  1.00 50.06           C  
ATOM   3631  N   THR A 504     158.434 163.081 155.396  1.00 39.95           N  
ATOM   3632  CA  THR A 504     157.874 163.002 154.048  1.00 31.79           C  
ATOM   3633  C   THR A 504     157.896 164.340 153.317  1.00 41.21           C  
ATOM   3634  O   THR A 504     158.385 164.383 152.172  1.00 50.85           O  
ATOM   3635  CB  THR A 504     156.458 162.421 154.112  1.00 38.95           C  
ATOM   3636  OG1 THR A 504     156.528 161.000 154.277  1.00 49.77           O  
ATOM   3637  CG2 THR A 504     155.694 162.740 152.844  1.00 39.79           C  
ATOM   3638  N   PRO A 505     157.404 165.452 153.886  1.00 40.53           N  
ATOM   3639  CA  PRO A 505     157.490 166.721 153.146  1.00 42.78           C  
ATOM   3640  C   PRO A 505     158.911 167.116 152.800  1.00 45.38           C  
ATOM   3641  O   PRO A 505     159.157 167.601 151.690  1.00 45.20           O  
ATOM   3642  CB  PRO A 505     156.836 167.729 154.103  1.00 34.26           C  
ATOM   3643  CG  PRO A 505     155.980 166.913 154.985  1.00 35.23           C  
ATOM   3644  CD  PRO A 505     156.731 165.641 155.183  1.00 34.30           C  
ATOM   3645  N   ILE A 506     159.863 166.896 153.708  1.00 47.00           N  
ATOM   3646  CA  ILE A 506     161.236 167.319 153.453  1.00 43.30           C  
ATOM   3647  C   ILE A 506     161.837 166.526 152.301  1.00 44.02           C  
ATOM   3648  O   ILE A 506     162.459 167.096 151.401  1.00 50.58           O  
ATOM   3649  CB  ILE A 506     162.088 167.205 154.729  1.00 41.78           C  
ATOM   3650  CG1 ILE A 506     161.934 168.466 155.579  1.00 47.03           C  
ATOM   3651  CG2 ILE A 506     163.551 166.986 154.383  1.00 42.82           C  
ATOM   3652  CD1 ILE A 506     162.751 168.449 156.851  1.00 52.41           C  
ATOM   3653  N   ILE A 507     161.649 165.204 152.296  1.00 39.57           N  
ATOM   3654  CA  ILE A 507     162.246 164.395 151.236  1.00 41.49           C  
ATOM   3655  C   ILE A 507     161.569 164.674 149.898  1.00 43.24           C  
ATOM   3656  O   ILE A 507     162.237 164.761 148.858  1.00 44.99           O  
ATOM   3657  CB  ILE A 507     162.213 162.898 151.603  1.00 41.23           C  
ATOM   3658  CG1 ILE A 507     163.020 162.086 150.591  1.00 39.97           C  
ATOM   3659  CG2 ILE A 507     160.793 162.368 151.687  1.00 42.60           C  
ATOM   3660  CD1 ILE A 507     162.962 160.599 150.824  1.00 41.40           C  
ATOM   3661  N   VAL A 508     160.243 164.843 149.897  1.00 38.76           N  
ATOM   3662  CA  VAL A 508     159.544 165.119 148.644  1.00 33.60           C  
ATOM   3663  C   VAL A 508     159.982 166.465 148.080  1.00 36.97           C  
ATOM   3664  O   VAL A 508     160.285 166.589 146.887  1.00 43.57           O  
ATOM   3665  CB  VAL A 508     158.021 165.055 148.847  1.00 33.10           C  
ATOM   3666  CG1 VAL A 508     157.309 165.597 147.628  1.00 34.61           C  
ATOM   3667  CG2 VAL A 508     157.585 163.628 149.116  1.00 37.96           C  
ATOM   3668  N   ALA A 509     160.044 167.490 148.935  1.00 38.11           N  
ATOM   3669  CA  ALA A 509     160.476 168.808 148.484  1.00 31.78           C  
ATOM   3670  C   ALA A 509     161.932 168.794 148.041  1.00 43.90           C  
ATOM   3671  O   ALA A 509     162.299 169.484 147.085  1.00 50.61           O  
ATOM   3672  CB  ALA A 509     160.261 169.836 149.592  1.00 36.02           C  
ATOM   3673  N   GLY A 510     162.778 168.019 148.722  1.00 42.88           N  
ATOM   3674  CA  GLY A 510     164.171 167.934 148.320  1.00 41.71           C  
ATOM   3675  C   GLY A 510     164.337 167.322 146.945  1.00 45.90           C  
ATOM   3676  O   GLY A 510     165.073 167.844 146.106  1.00 55.46           O  
ATOM   3677  N   VAL A 511     163.642 166.211 146.691  1.00 41.34           N  
ATOM   3678  CA  VAL A 511     163.706 165.592 145.369  1.00 35.39           C  
ATOM   3679  C   VAL A 511     163.152 166.540 144.311  1.00 35.14           C  
ATOM   3680  O   VAL A 511     163.737 166.701 143.230  1.00 42.42           O  
ATOM   3681  CB  VAL A 511     162.963 164.243 145.372  1.00 29.98           C  
ATOM   3682  CG1 VAL A 511     162.733 163.761 143.954  1.00 29.40           C  
ATOM   3683  CG2 VAL A 511     163.743 163.210 146.166  1.00 29.46           C  
ATOM   3684  N   PHE A 512     162.028 167.197 144.615  1.00 33.43           N  
ATOM   3685  CA  PHE A 512     161.418 168.124 143.667  1.00 35.91           C  
ATOM   3686  C   PHE A 512     162.373 169.255 143.306  1.00 42.01           C  
ATOM   3687  O   PHE A 512     162.593 169.544 142.125  1.00 52.96           O  
ATOM   3688  CB  PHE A 512     160.119 168.677 144.258  1.00 37.76           C  
ATOM   3689  CG  PHE A 512     159.400 169.647 143.364  1.00 36.31           C  
ATOM   3690  CD1 PHE A 512     159.664 171.005 143.435  1.00 33.30           C  
ATOM   3691  CD2 PHE A 512     158.448 169.204 142.467  1.00 36.48           C  
ATOM   3692  CE1 PHE A 512     159.002 171.895 142.619  1.00 34.48           C  
ATOM   3693  CE2 PHE A 512     157.782 170.092 141.650  1.00 40.87           C  
ATOM   3694  CZ  PHE A 512     158.060 171.438 141.726  1.00 40.35           C  
ATOM   3695  N   LEU A 513     162.960 169.903 144.314  1.00 41.67           N  
ATOM   3696  CA  LEU A 513     163.830 171.041 144.048  1.00 45.05           C  
ATOM   3697  C   LEU A 513     165.140 170.615 143.401  1.00 48.64           C  
ATOM   3698  O   LEU A 513     165.681 171.350 142.568  1.00 57.30           O  
ATOM   3699  CB  LEU A 513     164.096 171.810 145.339  1.00 45.15           C  
ATOM   3700  CG  LEU A 513     163.030 172.838 145.716  1.00 46.77           C  
ATOM   3701  CD1 LEU A 513     162.869 172.914 147.222  1.00 51.05           C  
ATOM   3702  CD2 LEU A 513     163.380 174.198 145.143  1.00 48.63           C  
ATOM   3703  N   PHE A 514     165.666 169.442 143.763  1.00 50.89           N  
ATOM   3704  CA  PHE A 514     166.866 168.945 143.103  1.00 53.90           C  
ATOM   3705  C   PHE A 514     166.612 168.700 141.623  1.00 54.25           C  
ATOM   3706  O   PHE A 514     167.445 169.044 140.777  1.00 52.49           O  
ATOM   3707  CB  PHE A 514     167.347 167.667 143.788  1.00 47.54           C  
ATOM   3708  CG  PHE A 514     168.691 167.197 143.320  1.00 48.85           C  
ATOM   3709  CD1 PHE A 514     169.660 168.104 142.932  1.00 53.81           C  
ATOM   3710  CD2 PHE A 514     168.987 165.849 143.271  1.00 53.47           C  
ATOM   3711  CE1 PHE A 514     170.897 167.674 142.501  1.00 54.28           C  
ATOM   3712  CE2 PHE A 514     170.222 165.413 142.842  1.00 54.28           C  
ATOM   3713  CZ  PHE A 514     171.178 166.327 142.457  1.00 57.15           C  
ATOM   3714  N   SER A 515     165.461 168.113 141.286  1.00 49.40           N  
ATOM   3715  CA  SER A 515     165.140 167.907 139.879  1.00 43.01           C  
ATOM   3716  C   SER A 515     164.864 169.224 139.165  1.00 49.02           C  
ATOM   3717  O   SER A 515     165.152 169.351 137.970  1.00 54.89           O  
ATOM   3718  CB  SER A 515     163.943 166.971 139.742  1.00 45.48           C  
ATOM   3719  OG  SER A 515     163.931 166.348 138.470  1.00 55.46           O  
ATOM   3720  N   ALA A 516     164.305 170.209 139.872  1.00 50.87           N  
ATOM   3721  CA  ALA A 516     163.981 171.482 139.236  1.00 52.34           C  
ATOM   3722  C   ALA A 516     165.233 172.298 138.939  1.00 53.19           C  
ATOM   3723  O   ALA A 516     165.359 172.876 137.854  1.00 56.94           O  
ATOM   3724  CB  ALA A 516     163.023 172.279 140.118  1.00 47.73           C  
ATOM   3725  N   VAL A 517     166.166 172.362 139.889  1.00 51.60           N  
ATOM   3726  CA  VAL A 517     167.333 173.225 139.728  1.00 51.45           C  
ATOM   3727  C   VAL A 517     168.274 172.680 138.660  1.00 58.27           C  
ATOM   3728  O   VAL A 517     168.769 173.430 137.810  1.00 61.11           O  
ATOM   3729  CB  VAL A 517     168.050 173.402 141.078  1.00 50.52           C  
ATOM   3730  CG1 VAL A 517     169.426 174.011 140.875  1.00 56.07           C  
ATOM   3731  CG2 VAL A 517     167.216 174.262 142.009  1.00 56.08           C  
ATOM   3732  N   GLN A 518     168.539 171.372 138.683  1.00 60.05           N  
ATOM   3733  CA  GLN A 518     169.547 170.801 137.793  1.00 58.72           C  
ATOM   3734  C   GLN A 518     169.117 170.879 136.332  1.00 62.14           C  
ATOM   3735  O   GLN A 518     169.933 171.178 135.453  1.00 64.87           O  
ATOM   3736  CB  GLN A 518     169.843 169.357 138.193  1.00 59.04           C  
ATOM   3737  CG  GLN A 518     171.166 169.187 138.919  1.00 59.82           C  
ATOM   3738  CD  GLN A 518     171.690 167.770 138.849  1.00 62.24           C  
ATOM   3739  OE1 GLN A 518     171.245 166.972 138.027  1.00 63.44           O  
ATOM   3740  NE2 GLN A 518     172.645 167.450 139.712  1.00 62.80           N  
ATOM   3741  N   MET A 519     167.841 170.605 136.053  1.00 65.46           N  
ATOM   3742  CA  MET A 519     167.291 170.672 134.696  1.00 68.99           C  
ATOM   3743  C   MET A 519     168.039 169.746 133.737  1.00 72.26           C  
ATOM   3744  O   MET A 519     168.564 170.184 132.713  1.00 74.05           O  
ATOM   3745  CB  MET A 519     167.285 172.109 134.166  1.00 67.87           C  
ATOM   3746  CG  MET A 519     166.000 172.869 134.443  1.00 71.51           C  
ATOM   3747  SD  MET A 519     164.545 172.023 133.796  1.00 86.16           S  
ATOM   3748  CE  MET A 519     163.347 173.354 133.801  1.00 71.21           C  
ATOM   3749  N   THR A 520     168.090 168.463 134.071  1.00 69.89           N  
ATOM   3750  CA  THR A 520     168.771 167.499 133.222  1.00 69.96           C  
ATOM   3751  C   THR A 520     167.966 167.261 131.945  1.00 67.46           C  
ATOM   3752  O   THR A 520     166.730 167.324 131.973  1.00 67.98           O  
ATOM   3753  CB  THR A 520     168.967 166.179 133.970  1.00 65.52           C  
ATOM   3754  OG1 THR A 520     167.701 165.717 134.454  1.00 68.18           O  
ATOM   3755  CG2 THR A 520     169.913 166.367 135.140  1.00 63.95           C  
ATOM   3756  N   PRO A 521     168.620 166.992 130.817  1.00 62.11           N  
ATOM   3757  CA  PRO A 521     167.877 166.681 129.593  1.00 62.41           C  
ATOM   3758  C   PRO A 521     167.196 165.326 129.681  1.00 66.21           C  
ATOM   3759  O   PRO A 521     167.663 164.410 130.363  1.00 73.86           O  
ATOM   3760  CB  PRO A 521     168.960 166.688 128.511  1.00 60.06           C  
ATOM   3761  CG  PRO A 521     170.206 166.332 129.240  1.00 59.89           C  
ATOM   3762  CD  PRO A 521     170.077 166.949 130.605  1.00 57.46           C  
ATOM   3763  N   LEU A 522     166.079 165.203 128.970  1.00 56.40           N  
ATOM   3764  CA  LEU A 522     165.304 163.967 128.940  1.00 53.58           C  
ATOM   3765  C   LEU A 522     165.805 163.112 127.783  1.00 49.91           C  
ATOM   3766  O   LEU A 522     165.857 163.572 126.639  1.00 51.23           O  
ATOM   3767  CB  LEU A 522     163.814 164.266 128.802  1.00 50.56           C  
ATOM   3768  CG  LEU A 522     162.901 163.076 128.503  1.00 48.01           C  
ATOM   3769  CD1 LEU A 522     162.937 162.077 129.642  1.00 46.72           C  
ATOM   3770  CD2 LEU A 522     161.481 163.541 128.240  1.00 45.84           C  
ATOM   3771  N   THR A 523     166.173 161.869 128.078  1.00 48.42           N  
ATOM   3772  CA  THR A 523     166.710 160.950 127.085  1.00 47.70           C  
ATOM   3773  C   THR A 523     165.969 159.623 127.164  1.00 50.30           C  
ATOM   3774  O   THR A 523     165.450 159.257 128.223  1.00 58.95           O  
ATOM   3775  CB  THR A 523     168.216 160.741 127.285  1.00 53.09           C  
ATOM   3776  OG1 THR A 523     168.800 160.259 126.068  1.00 61.61           O  
ATOM   3777  CG2 THR A 523     168.493 159.750 128.407  1.00 49.18           C  
ATOM   3778  N   MET A 524     165.898 158.924 126.035  1.00 48.97           N  
ATOM   3779  CA  MET A 524     165.310 157.595 125.954  1.00 49.75           C  
ATOM   3780  C   MET A 524     166.184 156.743 125.047  1.00 51.63           C  
ATOM   3781  O   MET A 524     166.362 157.066 123.868  1.00 56.59           O  
ATOM   3782  CB  MET A 524     163.873 157.657 125.428  1.00 58.03           C  
ATOM   3783  CG  MET A 524     163.422 156.432 124.652  1.00 55.07           C  
ATOM   3784  SD  MET A 524     161.832 156.687 123.846  1.00 60.27           S  
ATOM   3785  CE  MET A 524     161.951 155.518 122.498  1.00 56.62           C  
ATOM   3786  N   GLY A 525     166.729 155.663 125.596  1.00 48.20           N  
ATOM   3787  CA  GLY A 525     167.719 154.900 124.855  1.00 54.70           C  
ATOM   3788  C   GLY A 525     168.942 155.752 124.588  1.00 55.14           C  
ATOM   3789  O   GLY A 525     169.506 156.372 125.496  1.00 50.33           O  
ATOM   3790  N   SER A 526     169.368 155.784 123.329  1.00 56.19           N  
ATOM   3791  CA  SER A 526     170.424 156.690 122.903  1.00 56.41           C  
ATOM   3792  C   SER A 526     169.884 158.007 122.363  1.00 60.60           C  
ATOM   3793  O   SER A 526     170.676 158.904 122.055  1.00 65.61           O  
ATOM   3794  CB  SER A 526     171.298 156.021 121.839  1.00 56.36           C  
ATOM   3795  OG  SER A 526     170.516 155.215 120.975  1.00 58.31           O  
ATOM   3796  N   TYR A 527     168.567 158.141 122.245  1.00 56.60           N  
ATOM   3797  CA  TYR A 527     167.951 159.355 121.736  1.00 51.34           C  
ATOM   3798  C   TYR A 527     167.913 160.432 122.814  1.00 50.98           C  
ATOM   3799  O   TYR A 527     167.767 160.145 124.005  1.00 61.91           O  
ATOM   3800  CB  TYR A 527     166.537 159.054 121.239  1.00 49.99           C  
ATOM   3801  CG  TYR A 527     165.789 160.245 120.690  1.00 53.58           C  
ATOM   3802  CD1 TYR A 527     166.284 160.964 119.612  1.00 56.09           C  
ATOM   3803  CD2 TYR A 527     164.580 160.640 121.239  1.00 56.30           C  
ATOM   3804  CE1 TYR A 527     165.597 162.049 119.103  1.00 56.51           C  
ATOM   3805  CE2 TYR A 527     163.887 161.721 120.737  1.00 57.38           C  
ATOM   3806  CZ  TYR A 527     164.400 162.422 119.671  1.00 59.47           C  
ATOM   3807  OH  TYR A 527     163.710 163.501 119.171  1.00 60.21           O  
ATOM   3808  N   VAL A 528     168.053 161.683 122.385  1.00 46.76           N  
ATOM   3809  CA  VAL A 528     168.000 162.839 123.274  1.00 46.23           C  
ATOM   3810  C   VAL A 528     166.858 163.731 122.812  1.00 49.67           C  
ATOM   3811  O   VAL A 528     166.818 164.141 121.646  1.00 58.06           O  
ATOM   3812  CB  VAL A 528     169.327 163.612 123.292  1.00 48.91           C  
ATOM   3813  CG1 VAL A 528     169.348 164.596 124.447  1.00 49.81           C  
ATOM   3814  CG2 VAL A 528     170.498 162.650 123.390  1.00 52.32           C  
ATOM   3815  N   PHE A 529     165.936 164.030 123.721  1.00 49.15           N  
ATOM   3816  CA  PHE A 529     164.761 164.804 123.354  1.00 47.31           C  
ATOM   3817  C   PHE A 529     165.131 166.269 123.136  1.00 49.28           C  
ATOM   3818  O   PHE A 529     165.975 166.812 123.855  1.00 46.49           O  
ATOM   3819  CB  PHE A 529     163.688 164.699 124.435  1.00 42.30           C  
ATOM   3820  CG  PHE A 529     162.780 163.517 124.275  1.00 38.32           C  
ATOM   3821  CD1 PHE A 529     163.228 162.241 124.559  1.00 42.56           C  
ATOM   3822  CD2 PHE A 529     161.480 163.682 123.836  1.00 43.25           C  
ATOM   3823  CE1 PHE A 529     162.395 161.153 124.413  1.00 44.61           C  
ATOM   3824  CE2 PHE A 529     160.644 162.597 123.688  1.00 47.02           C  
ATOM   3825  CZ  PHE A 529     161.103 161.332 123.976  1.00 47.22           C  
ATOM   3826  N   PRO A 530     164.519 166.932 122.159  1.00 51.16           N  
ATOM   3827  CA  PRO A 530     164.733 168.371 121.994  1.00 50.18           C  
ATOM   3828  C   PRO A 530     164.060 169.160 123.106  1.00 54.09           C  
ATOM   3829  O   PRO A 530     163.198 168.660 123.831  1.00 62.36           O  
ATOM   3830  CB  PRO A 530     164.097 168.672 120.635  1.00 53.18           C  
ATOM   3831  CG  PRO A 530     163.079 167.601 120.457  1.00 54.37           C  
ATOM   3832  CD  PRO A 530     163.645 166.377 121.113  1.00 51.73           C  
ATOM   3833  N   LYS A 531     164.471 170.424 123.230  1.00 56.68           N  
ATOM   3834  CA  LYS A 531     163.965 171.264 124.310  1.00 54.07           C  
ATOM   3835  C   LYS A 531     162.469 171.526 124.181  1.00 54.96           C  
ATOM   3836  O   LYS A 531     161.775 171.639 125.197  1.00 61.26           O  
ATOM   3837  CB  LYS A 531     164.730 172.585 124.349  1.00 57.07           C  
ATOM   3838  CG  LYS A 531     166.110 172.481 124.974  1.00 59.46           C  
ATOM   3839  CD  LYS A 531     166.022 172.276 126.476  1.00 59.24           C  
ATOM   3840  CE  LYS A 531     167.161 171.406 126.981  1.00 59.92           C  
ATOM   3841  NZ  LYS A 531     167.046 171.134 128.440  1.00 56.74           N  
ATOM   3842  N   TRP A 532     161.952 171.632 122.954  1.00 52.90           N  
ATOM   3843  CA  TRP A 532     160.528 171.908 122.794  1.00 52.39           C  
ATOM   3844  C   TRP A 532     159.673 170.715 123.204  1.00 52.88           C  
ATOM   3845  O   TRP A 532     158.542 170.897 123.669  1.00 60.28           O  
ATOM   3846  CB  TRP A 532     160.228 172.331 121.355  1.00 55.04           C  
ATOM   3847  CG  TRP A 532     160.453 171.270 120.329  1.00 53.76           C  
ATOM   3848  CD1 TRP A 532     161.615 171.003 119.668  1.00 51.76           C  
ATOM   3849  CD2 TRP A 532     159.484 170.344 119.828  1.00 54.00           C  
ATOM   3850  NE1 TRP A 532     161.432 169.962 118.793  1.00 55.64           N  
ATOM   3851  CE2 TRP A 532     160.131 169.540 118.872  1.00 56.56           C  
ATOM   3852  CE3 TRP A 532     158.132 170.114 120.099  1.00 53.21           C  
ATOM   3853  CZ2 TRP A 532     159.474 168.523 118.186  1.00 58.15           C  
ATOM   3854  CZ3 TRP A 532     157.482 169.104 119.417  1.00 57.40           C  
ATOM   3855  CH2 TRP A 532     158.153 168.321 118.472  1.00 59.57           C  
ATOM   3856  N   GLY A 533     160.192 169.495 123.059  1.00 44.95           N  
ATOM   3857  CA  GLY A 533     159.491 168.343 123.603  1.00 45.60           C  
ATOM   3858  C   GLY A 533     159.368 168.405 125.113  1.00 54.36           C  
ATOM   3859  O   GLY A 533     158.313 168.102 125.677  1.00 58.71           O  
ATOM   3860  N   GLN A 534     160.445 168.809 125.789  1.00 45.82           N  
ATOM   3861  CA  GLN A 534     160.377 169.002 127.232  1.00 39.09           C  
ATOM   3862  C   GLN A 534     159.440 170.143 127.598  1.00 43.82           C  
ATOM   3863  O   GLN A 534     158.776 170.089 128.637  1.00 52.60           O  
ATOM   3864  CB  GLN A 534     161.774 169.253 127.794  1.00 37.89           C  
ATOM   3865  CG  GLN A 534     162.733 168.100 127.578  1.00 38.36           C  
ATOM   3866  CD  GLN A 534     164.079 168.342 128.218  1.00 49.80           C  
ATOM   3867  OE1 GLN A 534     165.113 167.939 127.687  1.00 61.62           O  
ATOM   3868  NE2 GLN A 534     164.075 169.004 129.366  1.00 50.30           N  
ATOM   3869  N   GLY A 535     159.369 171.182 126.765  1.00 46.73           N  
ATOM   3870  CA  GLY A 535     158.395 172.237 127.001  1.00 43.87           C  
ATOM   3871  C   GLY A 535     156.965 171.740 126.900  1.00 47.92           C  
ATOM   3872  O   GLY A 535     156.105 172.120 127.698  1.00 55.15           O  
ATOM   3873  N   VAL A 536     156.692 170.882 125.916  1.00 38.46           N  
ATOM   3874  CA  VAL A 536     155.366 170.280 125.793  1.00 42.63           C  
ATOM   3875  C   VAL A 536     155.060 169.409 127.008  1.00 53.13           C  
ATOM   3876  O   VAL A 536     153.942 169.424 127.541  1.00 55.45           O  
ATOM   3877  CB  VAL A 536     155.263 169.482 124.480  1.00 42.12           C  
ATOM   3878  CG1 VAL A 536     154.076 168.542 124.521  1.00 48.25           C  
ATOM   3879  CG2 VAL A 536     155.156 170.426 123.296  1.00 44.58           C  
ATOM   3880  N   GLY A 537     156.045 168.630 127.459  1.00 48.76           N  
ATOM   3881  CA  GLY A 537     155.845 167.827 128.656  1.00 37.97           C  
ATOM   3882  C   GLY A 537     155.568 168.668 129.888  1.00 39.56           C  
ATOM   3883  O   GLY A 537     154.715 168.323 130.712  1.00 50.20           O  
ATOM   3884  N   TRP A 538     156.288 169.781 130.036  1.00 41.52           N  
ATOM   3885  CA  TRP A 538     156.031 170.694 131.140  1.00 36.75           C  
ATOM   3886  C   TRP A 538     154.657 171.336 131.040  1.00 45.41           C  
ATOM   3887  O   TRP A 538     154.022 171.572 132.070  1.00 49.64           O  
ATOM   3888  CB  TRP A 538     157.110 171.773 131.197  1.00 32.19           C  
ATOM   3889  CG  TRP A 538     158.183 171.473 132.188  1.00 45.33           C  
ATOM   3890  CD1 TRP A 538     159.496 171.224 131.924  1.00 45.45           C  
ATOM   3891  CD2 TRP A 538     158.034 171.379 133.609  1.00 50.13           C  
ATOM   3892  NE1 TRP A 538     160.177 170.986 133.092  1.00 46.08           N  
ATOM   3893  CE2 TRP A 538     159.301 171.075 134.141  1.00 50.41           C  
ATOM   3894  CE3 TRP A 538     156.953 171.526 134.483  1.00 41.83           C  
ATOM   3895  CZ2 TRP A 538     159.516 170.914 135.506  1.00 46.92           C  
ATOM   3896  CZ3 TRP A 538     157.169 171.365 135.836  1.00 41.86           C  
ATOM   3897  CH2 TRP A 538     158.440 171.063 136.335  1.00 44.87           C  
ATOM   3898  N   LEU A 539     154.189 171.627 129.827  1.00 46.38           N  
ATOM   3899  CA  LEU A 539     152.817 172.087 129.654  1.00 40.69           C  
ATOM   3900  C   LEU A 539     151.813 171.031 130.093  1.00 45.15           C  
ATOM   3901  O   LEU A 539     150.785 171.369 130.688  1.00 52.17           O  
ATOM   3902  CB  LEU A 539     152.567 172.472 128.197  1.00 45.60           C  
ATOM   3903  CG  LEU A 539     151.939 173.844 127.953  1.00 54.34           C  
ATOM   3904  CD1 LEU A 539     152.648 174.913 128.769  1.00 54.37           C  
ATOM   3905  CD2 LEU A 539     151.969 174.186 126.474  1.00 50.02           C  
ATOM   3906  N   MET A 540     152.087 169.760 129.798  1.00 49.56           N  
ATOM   3907  CA  MET A 540     151.219 168.683 130.270  1.00 48.05           C  
ATOM   3908  C   MET A 540     151.200 168.616 131.793  1.00 49.37           C  
ATOM   3909  O   MET A 540     150.144 168.422 132.404  1.00 55.47           O  
ATOM   3910  CB  MET A 540     151.666 167.344 129.685  1.00 46.08           C  
ATOM   3911  CG  MET A 540     150.809 166.846 128.538  1.00 54.46           C  
ATOM   3912  SD  MET A 540     151.203 165.149 128.078  1.00 71.06           S  
ATOM   3913  CE  MET A 540     152.913 165.324 127.583  1.00 50.49           C  
ATOM   3914  N   ALA A 541     152.369 168.754 132.422  1.00 37.76           N  
ATOM   3915  CA  ALA A 541     152.439 168.691 133.881  1.00 34.99           C  
ATOM   3916  C   ALA A 541     151.741 169.877 134.540  1.00 37.88           C  
ATOM   3917  O   ALA A 541     151.032 169.707 135.543  1.00 40.74           O  
ATOM   3918  CB  ALA A 541     153.896 168.618 134.332  1.00 31.73           C  
ATOM   3919  N   LEU A 542     151.935 171.083 134.000  1.00 36.11           N  
ATOM   3920  CA  LEU A 542     151.326 172.270 134.589  1.00 35.19           C  
ATOM   3921  C   LEU A 542     149.808 172.211 134.534  1.00 39.34           C  
ATOM   3922  O   LEU A 542     149.142 172.719 135.441  1.00 46.92           O  
ATOM   3923  CB  LEU A 542     151.832 173.528 133.888  1.00 40.54           C  
ATOM   3924  CG  LEU A 542     153.253 173.967 134.234  1.00 42.50           C  
ATOM   3925  CD1 LEU A 542     153.739 175.013 133.249  1.00 43.71           C  
ATOM   3926  CD2 LEU A 542     153.310 174.501 135.652  1.00 39.34           C  
ATOM   3927  N   SER A 543     149.248 171.572 133.504  1.00 39.89           N  
ATOM   3928  CA  SER A 543     147.797 171.483 133.384  1.00 45.17           C  
ATOM   3929  C   SER A 543     147.177 170.783 134.583  1.00 46.67           C  
ATOM   3930  O   SER A 543     145.984 170.955 134.853  1.00 52.66           O  
ATOM   3931  CB  SER A 543     147.422 170.751 132.097  1.00 45.30           C  
ATOM   3932  OG  SER A 543     147.342 169.355 132.317  1.00 41.68           O  
ATOM   3933  N   SER A 544     147.964 169.992 135.308  1.00 42.93           N  
ATOM   3934  CA  SER A 544     147.502 169.346 136.524  1.00 37.28           C  
ATOM   3935  C   SER A 544     148.013 170.010 137.792  1.00 37.99           C  
ATOM   3936  O   SER A 544     147.266 170.075 138.773  1.00 51.79           O  
ATOM   3937  CB  SER A 544     147.916 167.869 136.533  1.00 40.02           C  
ATOM   3938  OG  SER A 544     149.204 167.709 137.098  1.00 50.03           O  
ATOM   3939  N   MET A 545     149.247 170.512 137.808  1.00 36.50           N  
ATOM   3940  CA  MET A 545     149.778 171.111 139.028  1.00 35.91           C  
ATOM   3941  C   MET A 545     149.472 172.597 139.152  1.00 40.03           C  
ATOM   3942  O   MET A 545     149.988 173.243 140.068  1.00 51.02           O  
ATOM   3943  CB  MET A 545     151.293 170.891 139.147  1.00 39.04           C  
ATOM   3944  CG  MET A 545     152.106 171.288 137.941  1.00 47.82           C  
ATOM   3945  SD  MET A 545     153.656 170.377 137.845  1.00 56.93           S  
ATOM   3946  CE  MET A 545     154.676 171.330 138.961  1.00 36.78           C  
ATOM   3947  N   VAL A 546     148.654 173.163 138.260  1.00 47.81           N  
ATOM   3948  CA  VAL A 546     148.241 174.557 138.392  1.00 44.46           C  
ATOM   3949  C   VAL A 546     146.905 174.709 139.104  1.00 44.87           C  
ATOM   3950  O   VAL A 546     146.556 175.830 139.506  1.00 53.54           O  
ATOM   3951  CB  VAL A 546     148.181 175.251 137.013  1.00 44.50           C  
ATOM   3952  CG1 VAL A 546     146.836 175.006 136.347  1.00 40.38           C  
ATOM   3953  CG2 VAL A 546     148.463 176.739 137.148  1.00 42.96           C  
ATOM   3954  N   LEU A 547     146.147 173.624 139.279  1.00 49.31           N  
ATOM   3955  CA  LEU A 547     144.856 173.716 139.948  1.00 45.41           C  
ATOM   3956  C   LEU A 547     144.985 173.875 141.456  1.00 43.20           C  
ATOM   3957  O   LEU A 547     144.065 174.405 142.086  1.00 48.88           O  
ATOM   3958  CB  LEU A 547     144.011 172.484 139.631  1.00 43.38           C  
ATOM   3959  CG  LEU A 547     143.485 172.384 138.202  1.00 43.19           C  
ATOM   3960  CD1 LEU A 547     142.882 171.020 137.962  1.00 43.44           C  
ATOM   3961  CD2 LEU A 547     142.462 173.471 137.941  1.00 44.71           C  
ATOM   3962  N   ILE A 548     146.090 173.421 142.050  1.00 43.87           N  
ATOM   3963  CA  ILE A 548     146.242 173.521 143.503  1.00 44.64           C  
ATOM   3964  C   ILE A 548     146.241 174.969 143.979  1.00 50.70           C  
ATOM   3965  O   ILE A 548     145.515 175.279 144.938  1.00 53.60           O  
ATOM   3966  CB  ILE A 548     147.482 172.734 143.962  1.00 40.51           C  
ATOM   3967  CG1 ILE A 548     147.371 171.274 143.522  1.00 40.84           C  
ATOM   3968  CG2 ILE A 548     147.642 172.831 145.466  1.00 42.98           C  
ATOM   3969  CD1 ILE A 548     148.399 170.365 144.147  1.00 42.24           C  
ATOM   3970  N   PRO A 549     147.002 175.896 143.381  1.00 49.23           N  
ATOM   3971  CA  PRO A 549     146.811 177.312 143.728  1.00 44.87           C  
ATOM   3972  C   PRO A 549     145.630 177.948 143.019  1.00 50.28           C  
ATOM   3973  O   PRO A 549     145.149 178.996 143.471  1.00 57.19           O  
ATOM   3974  CB  PRO A 549     148.133 177.971 143.297  1.00 49.05           C  
ATOM   3975  CG  PRO A 549     149.045 176.846 142.895  1.00 51.70           C  
ATOM   3976  CD  PRO A 549     148.157 175.727 142.485  1.00 49.19           C  
ATOM   3977  N   GLY A 550     145.150 177.348 141.929  1.00 48.17           N  
ATOM   3978  CA  GLY A 550     144.001 177.904 141.236  1.00 45.80           C  
ATOM   3979  C   GLY A 550     142.748 177.906 142.088  1.00 52.75           C  
ATOM   3980  O   GLY A 550     141.999 178.885 142.103  1.00 64.00           O  
ATOM   3981  N   TYR A 551     142.501 176.811 142.810  1.00 52.35           N  
ATOM   3982  CA  TYR A 551     141.330 176.759 143.679  1.00 53.33           C  
ATOM   3983  C   TYR A 551     141.475 177.713 144.857  1.00 55.50           C  
ATOM   3984  O   TYR A 551     140.489 178.314 145.297  1.00 62.74           O  
ATOM   3985  CB  TYR A 551     141.094 175.333 144.170  1.00 54.39           C  
ATOM   3986  CG  TYR A 551     139.757 175.147 144.848  1.00 53.69           C  
ATOM   3987  CD2 TYR A 551     138.636 174.775 144.122  1.00 55.90           C  
ATOM   3988  CD1 TYR A 551     139.615 175.349 146.213  1.00 51.31           C  
ATOM   3989  CE2 TYR A 551     137.414 174.607 144.736  1.00 55.33           C  
ATOM   3990  CE1 TYR A 551     138.397 175.184 146.835  1.00 49.56           C  
ATOM   3991  CZ  TYR A 551     137.300 174.813 146.092  1.00 54.55           C  
ATOM   3992  OH  TYR A 551     136.083 174.647 146.710  1.00 60.17           O  
ATOM   3993  N   MET A 552     142.690 177.854 145.390  1.00 56.35           N  
ATOM   3994  CA  MET A 552     142.913 178.822 146.459  1.00 57.46           C  
ATOM   3995  C   MET A 552     142.617 180.236 145.982  1.00 63.47           C  
ATOM   3996  O   MET A 552     141.994 181.025 146.701  1.00 68.53           O  
ATOM   3997  CB  MET A 552     144.349 178.728 146.970  1.00 57.68           C  
ATOM   3998  CG  MET A 552     144.606 177.578 147.918  1.00 58.38           C  
ATOM   3999  SD  MET A 552     146.342 177.105 147.920  1.00 78.92           S  
ATOM   4000  CE  MET A 552     146.260 175.529 148.757  1.00 61.83           C  
ATOM   4001  N   ALA A 553     143.064 180.577 144.772  1.00 61.88           N  
ATOM   4002  CA  ALA A 553     142.770 181.896 144.223  1.00 60.91           C  
ATOM   4003  C   ALA A 553     141.278 182.075 143.979  1.00 59.98           C  
ATOM   4004  O   ALA A 553     140.717 183.132 144.286  1.00 71.05           O  
ATOM   4005  CB  ALA A 553     143.555 182.113 142.931  1.00 66.78           C  
ATOM   4006  N   TYR A 554     140.629 181.063 143.424  1.00 60.31           N  
ATOM   4007  CA  TYR A 554     139.174 181.159 143.152  1.00 64.85           C  
ATOM   4008  C   TYR A 554     138.446 181.364 144.468  1.00 70.12           C  
ATOM   4009  O   TYR A 554     137.627 182.279 144.574  1.00 73.03           O  
ATOM   4010  CB  TYR A 554     138.654 179.893 142.484  1.00 68.35           C  
ATOM   4011  CG  TYR A 554     137.213 179.536 142.731  1.00 71.54           C  
ATOM   4012  CD2 TYR A 554     136.226 179.876 141.823  1.00 69.66           C  
ATOM   4013  CD1 TYR A 554     136.842 178.806 143.845  1.00 73.89           C  
ATOM   4014  CE2 TYR A 554     134.903 179.530 142.032  1.00 72.14           C  
ATOM   4015  CE1 TYR A 554     135.524 178.452 144.072  1.00 74.76           C  
ATOM   4016  CZ  TYR A 554     134.550 178.814 143.162  1.00 76.03           C  
ATOM   4017  OH  TYR A 554     133.250 178.466 143.385  1.00 73.18           O  
ATOM   4018  N   MET A 555     138.749 180.530 145.451  1.00 70.07           N  
ATOM   4019  CA  MET A 555     138.042 180.616 146.725  1.00 69.32           C  
ATOM   4020  C   MET A 555     138.214 181.992 147.356  1.00 75.99           C  
ATOM   4021  O   MET A 555     137.335 182.463 148.087  1.00 81.49           O  
ATOM   4022  CB  MET A 555     138.538 179.522 147.669  1.00 65.87           C  
ATOM   4023  CG  MET A 555     137.690 179.332 148.910  1.00 72.41           C  
ATOM   4024  SD  MET A 555     137.846 177.676 149.597  1.00 78.95           S  
ATOM   4025  CE  MET A 555     136.804 177.817 151.043  1.00 71.86           C  
ATOM   4026  N   PHE A 556     139.345 182.647 147.089  1.00 83.57           N  
ATOM   4027  CA  PHE A 556     139.577 183.994 147.603  1.00 83.53           C  
ATOM   4028  C   PHE A 556     138.561 184.981 147.041  1.00 85.06           C  
ATOM   4029  O   PHE A 556     138.047 185.842 147.763  1.00 89.88           O  
ATOM   4030  CB  PHE A 556     140.998 184.437 147.256  1.00 86.28           C  
ATOM   4031  CG  PHE A 556     141.546 185.503 148.158  1.00 86.21           C  
ATOM   4032  CD2 PHE A 556     142.114 186.647 147.625  1.00 87.14           C  
ATOM   4033  CD1 PHE A 556     141.523 185.350 149.531  1.00 85.26           C  
ATOM   4034  CE2 PHE A 556     142.628 187.630 148.446  1.00 88.48           C  
ATOM   4035  CE1 PHE A 556     142.042 186.329 150.358  1.00 89.79           C  
ATOM   4036  CZ  PHE A 556     142.591 187.471 149.814  1.00 90.54           C  
ATOM   4037  N   LEU A 557     138.269 184.878 145.744  1.00 79.54           N  
ATOM   4038  CA  LEU A 557     137.365 185.830 145.107  1.00 78.68           C  
ATOM   4039  C   LEU A 557     135.913 185.550 145.474  1.00 81.20           C  
ATOM   4040  O   LEU A 557     135.120 186.478 145.670  1.00 83.57           O  
ATOM   4041  CB  LEU A 557     137.551 185.793 143.590  1.00 80.31           C  
ATOM   4042  CG  LEU A 557     138.982 185.640 143.074  1.00 81.41           C  
ATOM   4043  CD1 LEU A 557     138.999 185.601 141.556  1.00 81.42           C  
ATOM   4044  CD2 LEU A 557     139.866 186.763 143.595  1.00 79.48           C  
ATOM   4045  N   THR A 558     135.543 184.269 145.562  1.00 84.01           N  
ATOM   4046  CA  THR A 558     134.142 183.907 145.756  1.00 88.07           C  
ATOM   4047  C   THR A 558     133.602 184.428 147.084  1.00 89.40           C  
ATOM   4048  O   THR A 558     132.498 184.985 147.139  1.00 87.78           O  
ATOM   4049  CB  THR A 558     133.982 182.388 145.666  1.00 87.93           C  
ATOM   4050  OG1 THR A 558     133.927 181.993 144.290  1.00 83.94           O  
ATOM   4051  CG2 THR A 558     132.708 181.932 146.364  1.00 91.19           C  
ATOM   4052  N   LEU A 559     134.367 184.270 148.159  1.00 92.44           N  
ATOM   4053  CA  LEU A 559     133.918 184.723 149.467  1.00 92.45           C  
ATOM   4054  C   LEU A 559     133.930 186.246 149.535  1.00 96.17           C  
ATOM   4055  O   LEU A 559     134.684 186.910 148.817  1.00 95.67           O  
ATOM   4056  CB  LEU A 559     134.806 184.136 150.562  1.00 91.21           C  
ATOM   4057  CG  LEU A 559     135.005 182.619 150.547  1.00 90.64           C  
ATOM   4058  CD1 LEU A 559     135.709 182.163 151.812  1.00 91.52           C  
ATOM   4059  CD2 LEU A 559     133.675 181.902 150.388  1.00 94.04           C  
ATOM   4060  N   LYS A 560     133.085 186.801 150.400  1.00107.13           N  
ATOM   4061  CA  LYS A 560     132.920 188.245 150.521  1.00107.91           C  
ATOM   4062  C   LYS A 560     133.495 188.734 151.844  1.00107.22           C  
ATOM   4063  O   LYS A 560     133.303 188.098 152.885  1.00105.20           O  
ATOM   4064  CB  LYS A 560     131.446 188.636 150.408  1.00105.50           C  
ATOM   4065  CG  LYS A 560     130.829 188.335 149.053  1.00104.72           C  
ATOM   4066  CD  LYS A 560     129.326 188.551 149.069  1.00105.72           C  
ATOM   4067  CE  LYS A 560     128.646 187.615 150.053  1.00107.45           C  
ATOM   4068  NZ  LYS A 560     128.819 186.186 149.668  1.00108.05           N  
ATOM   4069  N   GLY A 561     134.192 189.859 151.795  1.00114.53           N  
ATOM   4070  CA  GLY A 561     134.821 190.439 152.963  1.00113.67           C  
ATOM   4071  C   GLY A 561     136.015 191.278 152.550  1.00114.48           C  
ATOM   4072  O   GLY A 561     136.139 191.675 151.396  1.00112.86           O  
ATOM   4073  N   SER A 562     136.887 191.538 153.520  1.00126.27           N  
ATOM   4074  CA  SER A 562     138.122 192.266 153.286  1.00128.79           C  
ATOM   4075  C   SER A 562     139.289 191.283 153.216  1.00128.45           C  
ATOM   4076  O   SER A 562     139.147 190.093 153.498  1.00127.44           O  
ATOM   4077  CB  SER A 562     138.342 193.316 154.378  1.00128.73           C  
ATOM   4078  OG  SER A 562     139.527 194.057 154.141  1.00128.51           O  
ATOM   4079  N   LEU A 563     140.461 191.793 152.829  1.00127.01           N  
ATOM   4080  CA  LEU A 563     141.624 190.930 152.647  1.00126.51           C  
ATOM   4081  C   LEU A 563     142.056 190.263 153.949  1.00127.46           C  
ATOM   4082  O   LEU A 563     142.371 189.068 153.959  1.00126.92           O  
ATOM   4083  CB  LEU A 563     142.787 191.730 152.056  1.00126.02           C  
ATOM   4084  CG  LEU A 563     142.601 192.279 150.641  1.00126.14           C  
ATOM   4085  CD1 LEU A 563     143.619 193.372 150.352  1.00125.51           C  
ATOM   4086  CD2 LEU A 563     142.707 191.162 149.617  1.00125.80           C  
ATOM   4087  N   LYS A 564     142.078 191.011 155.053  1.00130.64           N  
ATOM   4088  CA  LYS A 564     142.577 190.458 156.308  1.00131.31           C  
ATOM   4089  C   LYS A 564     141.615 189.422 156.880  1.00130.93           C  
ATOM   4090  O   LYS A 564     142.030 188.332 157.290  1.00129.33           O  
ATOM   4091  CB  LYS A 564     142.824 191.583 157.314  1.00130.70           C  
ATOM   4092  CG  LYS A 564     143.224 191.101 158.700  1.00131.30           C  
ATOM   4093  CD  LYS A 564     144.202 192.061 159.358  1.00130.31           C  
ATOM   4094  CE  LYS A 564     145.546 192.053 158.648  1.00128.82           C  
ATOM   4095  NZ  LYS A 564     146.183 190.708 158.680  1.00127.91           N  
ATOM   4096  N   GLN A 565     140.321 189.745 156.913  1.00123.84           N  
ATOM   4097  CA  GLN A 565     139.343 188.835 157.498  1.00124.08           C  
ATOM   4098  C   GLN A 565     138.987 187.695 156.553  1.00123.85           C  
ATOM   4099  O   GLN A 565     138.421 186.685 156.987  1.00122.93           O  
ATOM   4100  CB  GLN A 565     138.082 189.608 157.893  1.00123.70           C  
ATOM   4101  CG  GLN A 565     137.100 188.822 158.752  1.00124.72           C  
ATOM   4102  CD  GLN A 565     135.776 189.538 158.934  1.00124.78           C  
ATOM   4103  OE1 GLN A 565     135.561 190.620 158.389  1.00125.36           O  
ATOM   4104  NE2 GLN A 565     134.876 188.931 159.698  1.00123.41           N  
ATOM   4105  N   ARG A 566     139.315 187.831 155.267  1.00113.11           N  
ATOM   4106  CA  ARG A 566     138.932 186.822 154.289  1.00113.37           C  
ATOM   4107  C   ARG A 566     139.662 185.506 154.521  1.00110.84           C  
ATOM   4108  O   ARG A 566     139.068 184.431 154.382  1.00108.70           O  
ATOM   4109  CB  ARG A 566     139.220 187.339 152.881  1.00110.70           C  
ATOM   4110  CG  ARG A 566     138.966 186.328 151.793  1.00110.21           C  
ATOM   4111  CD  ARG A 566     137.480 186.115 151.604  1.00108.78           C  
ATOM   4112  NE  ARG A 566     136.770 187.330 151.209  1.00107.64           N  
ATOM   4113  CZ  ARG A 566     137.091 188.121 150.190  1.00109.20           C  
ATOM   4114  NH1 ARG A 566     138.077 187.826 149.357  1.00112.94           N  
ATOM   4115  NH2 ARG A 566     136.382 189.226 149.981  1.00109.37           N  
ATOM   4116  N   LEU A 567     140.948 185.570 154.875  1.00110.78           N  
ATOM   4117  CA  LEU A 567     141.736 184.359 155.074  1.00111.89           C  
ATOM   4118  C   LEU A 567     141.238 183.526 156.247  1.00109.88           C  
ATOM   4119  O   LEU A 567     141.531 182.328 156.306  1.00110.23           O  
ATOM   4120  CB  LEU A 567     143.208 184.718 155.284  1.00113.59           C  
ATOM   4121  CG  LEU A 567     143.943 185.325 154.088  1.00112.33           C  
ATOM   4122  CD1 LEU A 567     145.135 186.155 154.549  1.00111.09           C  
ATOM   4123  CD2 LEU A 567     144.381 184.243 153.116  1.00111.03           C  
ATOM   4124  N   GLN A 568     140.498 184.132 157.178  1.00112.16           N  
ATOM   4125  CA  GLN A 568     140.011 183.390 158.336  1.00114.92           C  
ATOM   4126  C   GLN A 568     139.061 182.274 157.921  1.00112.82           C  
ATOM   4127  O   GLN A 568     139.109 181.170 158.476  1.00110.43           O  
ATOM   4128  CB  GLN A 568     139.328 184.342 159.317  1.00115.79           C  
ATOM   4129  CG  GLN A 568     140.058 185.662 159.511  1.00114.21           C  
ATOM   4130  CD  GLN A 568     139.645 186.376 160.782  1.00114.76           C  
ATOM   4131  OE1 GLN A 568     138.462 186.446 161.112  1.00112.64           O  
ATOM   4132  NE2 GLN A 568     140.622 186.914 161.503  1.00114.65           N  
ATOM   4133  N   VAL A 569     138.184 182.545 156.952  1.00106.85           N  
ATOM   4134  CA  VAL A 569     137.240 181.528 156.500  1.00106.61           C  
ATOM   4135  C   VAL A 569     137.972 180.368 155.837  1.00108.60           C  
ATOM   4136  O   VAL A 569     137.646 179.198 156.067  1.00108.16           O  
ATOM   4137  CB  VAL A 569     136.195 182.150 155.557  1.00108.12           C  
ATOM   4138  CG1 VAL A 569     134.999 181.223 155.407  1.00106.94           C  
ATOM   4139  CG2 VAL A 569     135.761 183.511 156.072  1.00108.55           C  
ATOM   4140  N   MET A 570     138.964 180.672 154.996  1.00101.05           N  
ATOM   4141  CA  MET A 570     139.686 179.619 154.287  1.00 97.47           C  
ATOM   4142  C   MET A 570     140.469 178.731 155.247  1.00 96.54           C  
ATOM   4143  O   MET A 570     140.449 177.502 155.118  1.00 91.84           O  
ATOM   4144  CB  MET A 570     140.620 180.236 153.247  1.00 92.46           C  
ATOM   4145  CG  MET A 570     139.903 180.901 152.086  1.00 94.14           C  
ATOM   4146  SD  MET A 570     141.005 181.378 150.742  1.00101.00           S  
ATOM   4147  CE  MET A 570     142.609 181.186 151.514  1.00 97.37           C  
ATOM   4148  N   ILE A 571     141.162 179.333 156.220  1.00107.07           N  
ATOM   4149  CA  ILE A 571     141.987 178.569 157.149  1.00107.77           C  
ATOM   4150  C   ILE A 571     141.215 178.102 158.373  1.00109.74           C  
ATOM   4151  O   ILE A 571     141.802 177.463 159.257  1.00108.99           O  
ATOM   4152  CB  ILE A 571     143.218 179.385 157.594  1.00106.79           C  
ATOM   4153  CG1 ILE A 571     142.813 180.451 158.615  1.00110.17           C  
ATOM   4154  CG2 ILE A 571     143.897 180.020 156.393  1.00104.66           C  
ATOM   4155  CD1 ILE A 571     143.982 181.053 159.363  1.00107.97           C  
ATOM   4156  N   GLN A 572     139.924 178.400 158.456  1.00107.50           N  
ATOM   4157  CA  GLN A 572     139.122 177.934 159.581  1.00104.28           C  
ATOM   4158  C   GLN A 572     139.057 176.410 159.569  1.00105.61           C  
ATOM   4159  O   GLN A 572     138.777 175.816 158.521  1.00103.25           O  
ATOM   4160  CB  GLN A 572     137.716 178.525 159.518  1.00106.04           C  
ATOM   4161  CG  GLN A 572     136.682 177.776 160.343  1.00106.87           C  
ATOM   4162  CD  GLN A 572     136.742 178.133 161.814  1.00105.80           C  
ATOM   4163  OE1 GLN A 572     137.105 179.251 162.179  1.00106.95           O  
ATOM   4164  NE2 GLN A 572     136.387 177.181 162.669  1.00103.87           N  
ATOM   4165  N   PRO A 573     139.318 175.748 160.694  1.00103.14           N  
ATOM   4166  CA  PRO A 573     139.273 174.282 160.713  1.00101.88           C  
ATOM   4167  C   PRO A 573     137.879 173.763 160.400  1.00101.65           C  
ATOM   4168  O   PRO A 573     136.868 174.376 160.748  1.00103.35           O  
ATOM   4169  CB  PRO A 573     139.691 173.931 162.146  1.00102.27           C  
ATOM   4170  CG  PRO A 573     140.387 175.153 162.662  1.00101.93           C  
ATOM   4171  CD  PRO A 573     139.719 176.309 161.994  1.00101.63           C  
ATOM   4172  N   SER A 574     137.835 172.614 159.733  1.00 81.48           N  
ATOM   4173  CA  SER A 574     136.569 171.987 159.380  1.00 83.96           C  
ATOM   4174  C   SER A 574     136.751 170.494 159.136  1.00 85.44           C  
ATOM   4175  O   SER A 574     136.715 169.694 160.071  1.00 87.48           O  
ATOM   4176  CB  SER A 574     135.966 172.653 158.143  1.00 82.94           C  
ATOM   4177  OG  SER A 574     134.751 172.028 157.769  1.00 79.69           O  
TER    4178      SER A 574                                                      
HETATM 4178  C1  NAG A 601     177.149 149.642 117.779  1.00135.57           C  
HETATM 4179  C2  NAG A 601     177.932 149.511 119.082  1.00135.14           C  
HETATM 4180  C3  NAG A 601     177.438 150.529 120.094  1.00133.60           C  
HETATM 4181  C4  NAG A 601     177.743 151.929 119.589  1.00134.16           C  
HETATM 4182  C5  NAG A 601     177.151 152.130 118.195  1.00134.22           C  
HETATM 4183  C6  NAG A 601     178.186 152.482 117.149  1.00134.19           C  
HETATM 4184  C7  NAG A 601     178.870 147.502 120.130  1.00134.50           C  
HETATM 4185  C8  NAG A 601     178.586 146.121 120.633  1.00131.68           C  
HETATM 4186  N2  NAG A 601     177.829 148.164 119.618  1.00135.43           N  
HETATM 4187  O3  NAG A 601     178.086 150.310 121.342  1.00131.72           O  
HETATM 4188  O4  NAG A 601     177.192 152.895 120.477  1.00134.17           O  
HETATM 4189  O5  NAG A 601     176.456 150.955 117.733  1.00134.53           O  
HETATM 4190  O6  NAG A 601     177.577 152.923 115.943  1.00132.92           O  
HETATM 4191  O7  NAG A 601     179.992 147.997 120.185  1.00133.10           O  
HETATM 4192  C1  NAG A 602     173.954 132.076 111.351  1.00152.71           C  
HETATM 4193  C2  NAG A 602     173.129 132.019 110.066  1.00152.74           C  
HETATM 4194  C3  NAG A 602     173.974 132.466 108.876  1.00151.00           C  
HETATM 4195  C4  NAG A 602     174.598 133.829 109.147  1.00151.64           C  
HETATM 4196  C5  NAG A 602     175.355 133.812 110.472  1.00151.95           C  
HETATM 4197  C6  NAG A 602     175.896 135.168 110.862  1.00151.66           C  
HETATM 4198  C7  NAG A 602     171.296 130.396 109.841  1.00151.70           C  
HETATM 4199  C8  NAG A 602     170.368 131.550 110.082  1.00149.91           C  
HETATM 4200  N2  NAG A 602     172.603 130.681 109.845  1.00152.56           N  
HETATM 4201  O3  NAG A 602     173.155 132.529 107.715  1.00149.93           O  
HETATM 4202  O4  NAG A 602     175.499 134.167 108.098  1.00151.64           O  
HETATM 4203  O5  NAG A 602     174.478 133.396 111.529  1.00154.14           O  
HETATM 4204  O6  NAG A 602     174.847 136.084 111.143  1.00151.88           O  
HETATM 4205  O7  NAG A 602     170.880 129.257 109.651  1.00151.44           O  
ATOM   4206  N   GLU L   1     124.102 146.236 174.176  1.00 94.02           N  
ATOM   4207  CA  GLU L   1     124.911 145.958 175.356  1.00 97.20           C  
ATOM   4208  C   GLU L   1     125.374 144.506 175.379  1.00 98.04           C  
ATOM   4209  O   GLU L   1     124.578 143.594 175.598  1.00100.06           O  
ATOM   4210  CB  GLU L   1     124.129 146.280 176.631  1.00 95.82           C  
ATOM   4211  CG  GLU L   1     124.877 145.956 177.914  1.00 95.57           C  
ATOM   4212  CD  GLU L   1     124.490 146.866 179.062  1.00 99.17           C  
ATOM   4213  OE1 GLU L   1     123.689 147.797 178.841  1.00100.65           O  
ATOM   4214  OE2 GLU L   1     124.987 146.650 180.187  1.00100.36           O  
ATOM   4215  N   ASN L   2     126.669 144.299 175.156  1.00 86.39           N  
ATOM   4216  CA  ASN L   2     127.250 142.961 175.161  1.00 84.29           C  
ATOM   4217  C   ASN L   2     127.464 142.527 176.605  1.00 86.23           C  
ATOM   4218  O   ASN L   2     128.484 142.858 177.216  1.00 92.57           O  
ATOM   4219  CB  ASN L   2     128.561 142.953 174.379  1.00 85.59           C  
ATOM   4220  CG  ASN L   2     129.053 141.552 174.076  1.00 91.15           C  
ATOM   4221  OD1 ASN L   2     128.856 140.624 174.859  1.00 91.28           O  
ATOM   4222  ND2 ASN L   2     129.699 141.393 172.929  1.00 89.86           N  
ATOM   4223  N   VAL L   3     126.511 141.779 177.150  1.00 84.63           N  
ATOM   4224  CA  VAL L   3     126.561 141.346 178.542  1.00 86.94           C  
ATOM   4225  C   VAL L   3     127.428 140.095 178.618  1.00 87.82           C  
ATOM   4226  O   VAL L   3     127.104 139.065 178.021  1.00 89.64           O  
ATOM   4227  CB  VAL L   3     125.158 141.085 179.100  1.00 86.36           C  
ATOM   4228  CG1 VAL L   3     125.242 140.319 180.410  1.00 86.12           C  
ATOM   4229  CG2 VAL L   3     124.417 142.396 179.294  1.00 82.19           C  
ATOM   4230  N   LEU L   4     128.534 140.184 179.352  1.00 81.37           N  
ATOM   4231  CA  LEU L   4     129.423 139.045 179.527  1.00 78.91           C  
ATOM   4232  C   LEU L   4     129.080 138.311 180.816  1.00 78.16           C  
ATOM   4233  O   LEU L   4     129.044 138.912 181.893  1.00 82.68           O  
ATOM   4234  CB  LEU L   4     130.880 139.502 179.555  1.00 75.66           C  
ATOM   4235  CG  LEU L   4     131.398 140.201 178.299  1.00 77.02           C  
ATOM   4236  CD1 LEU L   4     131.495 141.692 178.535  1.00 75.05           C  
ATOM   4237  CD2 LEU L   4     132.744 139.638 177.891  1.00 80.54           C  
ATOM   4238  N   THR L   5     128.830 137.011 180.704  1.00 89.27           N  
ATOM   4239  CA  THR L   5     128.549 136.162 181.850  1.00 89.79           C  
ATOM   4240  C   THR L   5     129.752 135.274 182.132  1.00 87.72           C  
ATOM   4241  O   THR L   5     130.287 134.620 181.232  1.00 87.98           O  
ATOM   4242  CB  THR L   5     127.309 135.296 181.611  1.00 91.96           C  
ATOM   4243  OG1 THR L   5     127.441 134.603 180.364  1.00 95.77           O  
ATOM   4244  CG2 THR L   5     126.059 136.158 181.574  1.00 88.97           C  
ATOM   4245  N   GLN L   6     130.174 135.255 183.389  1.00 77.99           N  
ATOM   4246  CA  GLN L   6     131.378 134.550 183.791  1.00 80.92           C  
ATOM   4247  C   GLN L   6     131.029 133.225 184.463  1.00 85.25           C  
ATOM   4248  O   GLN L   6     129.856 132.880 184.649  1.00 85.98           O  
ATOM   4249  CB  GLN L   6     132.223 135.435 184.707  1.00 78.08           C  
ATOM   4250  CG  GLN L   6     133.129 136.399 183.967  1.00 78.28           C  
ATOM   4251  CD  GLN L   6     134.408 136.688 184.722  1.00 78.54           C  
ATOM   4252  OE1 GLN L   6     135.009 135.792 185.313  1.00 80.32           O  
ATOM   4253  NE2 GLN L   6     134.828 137.945 184.712  1.00 77.20           N  
ATOM   4254  N   SER L   7     132.067 132.482 184.832  1.00 93.41           N  
ATOM   4255  CA  SER L   7     131.962 131.219 185.548  1.00 91.37           C  
ATOM   4256  C   SER L   7     131.446 131.495 186.955  1.00 95.49           C  
ATOM   4257  O   SER L   7     131.471 132.652 187.394  1.00 95.97           O  
ATOM   4258  CB  SER L   7     133.324 130.519 185.574  1.00 91.93           C  
ATOM   4259  OG  SER L   7     133.514 129.782 186.766  1.00 90.52           O  
ATOM   4260  N   PRO L   8     130.927 130.487 187.663  1.00105.59           N  
ATOM   4261  CA  PRO L   8     130.471 130.704 189.043  1.00105.51           C  
ATOM   4262  C   PRO L   8     131.461 131.530 189.853  1.00104.21           C  
ATOM   4263  O   PRO L   8     132.664 131.257 189.865  1.00103.49           O  
ATOM   4264  CB  PRO L   8     130.339 129.280 189.591  1.00105.16           C  
ATOM   4265  CG  PRO L   8     129.984 128.458 188.388  1.00104.48           C  
ATOM   4266  CD  PRO L   8     130.525 129.161 187.159  1.00102.54           C  
ATOM   4267  N   ALA L   9     130.934 132.558 190.523  1.00 96.89           N  
ATOM   4268  CA  ALA L   9     131.785 133.562 191.153  1.00 98.83           C  
ATOM   4269  C   ALA L   9     132.641 132.966 192.263  1.00100.30           C  
ATOM   4270  O   ALA L   9     133.824 133.303 192.391  1.00102.68           O  
ATOM   4271  CB  ALA L   9     130.927 134.704 191.696  1.00 97.91           C  
ATOM   4272  N   ILE L  10     132.068 132.086 193.075  1.00105.40           N  
ATOM   4273  CA  ILE L  10     132.762 131.539 194.234  1.00106.43           C  
ATOM   4274  C   ILE L  10     133.538 130.304 193.791  1.00106.81           C  
ATOM   4275  O   ILE L  10     132.967 129.364 193.233  1.00107.08           O  
ATOM   4276  CB  ILE L  10     131.786 131.207 195.368  1.00107.96           C  
ATOM   4277  CG1 ILE L  10     131.176 132.490 195.933  1.00107.46           C  
ATOM   4278  CG2 ILE L  10     132.490 130.424 196.465  1.00105.95           C  
ATOM   4279  CD1 ILE L  10     132.201 133.482 196.434  1.00104.25           C  
ATOM   4280  N   MET L  11     134.847 130.312 194.034  1.00111.15           N  
ATOM   4281  CA  MET L  11     135.707 129.169 193.775  1.00111.79           C  
ATOM   4282  C   MET L  11     136.627 128.948 194.965  1.00112.38           C  
ATOM   4283  O   MET L  11     137.062 129.899 195.620  1.00111.30           O  
ATOM   4284  CB  MET L  11     136.545 129.359 192.508  1.00110.19           C  
ATOM   4285  CG  MET L  11     135.917 128.798 191.250  1.00111.66           C  
ATOM   4286  SD  MET L  11     137.080 128.811 189.874  1.00118.81           S  
ATOM   4287  CE  MET L  11     135.955 128.794 188.486  1.00111.21           C  
ATOM   4288  N   SER L  12     136.923 127.679 195.239  1.00111.75           N  
ATOM   4289  CA  SER L  12     137.792 127.288 196.347  1.00111.04           C  
ATOM   4290  C   SER L  12     138.796 126.271 195.816  1.00112.39           C  
ATOM   4291  O   SER L  12     138.445 125.113 195.572  1.00113.92           O  
ATOM   4292  CB  SER L  12     136.982 126.719 197.506  1.00111.55           C  
ATOM   4293  OG  SER L  12     135.837 127.512 197.765  1.00111.47           O  
ATOM   4294  N   THR L  13     140.041 126.704 195.633  1.00115.48           N  
ATOM   4295  CA  THR L  13     141.099 125.860 195.095  1.00116.25           C  
ATOM   4296  C   THR L  13     142.276 125.836 196.058  1.00113.85           C  
ATOM   4297  O   THR L  13     142.710 126.886 196.542  1.00110.88           O  
ATOM   4298  CB  THR L  13     141.561 126.352 193.721  1.00115.44           C  
ATOM   4299  OG1 THR L  13     142.069 127.687 193.834  1.00114.86           O  
ATOM   4300  CG2 THR L  13     140.407 126.329 192.729  1.00113.58           C  
ATOM   4301  N   SER L  14     142.784 124.639 196.330  1.00118.45           N  
ATOM   4302  CA  SER L  14     143.954 124.496 197.176  1.00119.25           C  
ATOM   4303  C   SER L  14     145.198 125.008 196.449  1.00118.90           C  
ATOM   4304  O   SER L  14     145.254 124.995 195.216  1.00116.38           O  
ATOM   4305  CB  SER L  14     144.142 123.034 197.575  1.00119.22           C  
ATOM   4306  OG  SER L  14     145.476 122.768 197.971  1.00119.80           O  
ATOM   4307  N   PRO L  15     146.203 125.476 197.190  1.00117.10           N  
ATOM   4308  CA  PRO L  15     147.443 125.922 196.546  1.00116.69           C  
ATOM   4309  C   PRO L  15     148.110 124.792 195.776  1.00116.72           C  
ATOM   4310  O   PRO L  15     148.005 123.617 196.133  1.00118.69           O  
ATOM   4311  CB  PRO L  15     148.309 126.384 197.723  1.00116.29           C  
ATOM   4312  CG  PRO L  15     147.332 126.745 198.784  1.00114.57           C  
ATOM   4313  CD  PRO L  15     146.184 125.791 198.628  1.00115.77           C  
ATOM   4314  N   GLY L  16     148.805 125.165 194.707  1.00115.04           N  
ATOM   4315  CA  GLY L  16     149.431 124.185 193.836  1.00114.25           C  
ATOM   4316  C   GLY L  16     148.452 123.324 193.067  1.00115.10           C  
ATOM   4317  O   GLY L  16     148.638 122.103 192.985  1.00116.00           O  
ATOM   4318  N   GLU L  17     147.410 123.929 192.503  1.00115.65           N  
ATOM   4319  CA  GLU L  17     146.417 123.226 191.707  1.00115.60           C  
ATOM   4320  C   GLU L  17     146.166 124.002 190.420  1.00115.26           C  
ATOM   4321  O   GLU L  17     146.598 125.146 190.262  1.00114.58           O  
ATOM   4322  CB  GLU L  17     145.106 123.041 192.485  1.00114.95           C  
ATOM   4323  CG  GLU L  17     144.300 121.820 192.071  1.00116.02           C  
ATOM   4324  CD  GLU L  17     143.201 121.485 193.058  1.00117.92           C  
ATOM   4325  OE1 GLU L  17     142.864 122.351 193.891  1.00117.95           O  
ATOM   4326  OE2 GLU L  17     142.673 120.354 193.001  1.00117.38           O  
ATOM   4327  N   LYS L  18     145.463 123.364 189.490  1.00106.08           N  
ATOM   4328  CA  LYS L  18     145.081 123.988 188.231  1.00105.73           C  
ATOM   4329  C   LYS L  18     143.624 124.423 188.303  1.00105.36           C  
ATOM   4330  O   LYS L  18     142.741 123.607 188.589  1.00102.39           O  
ATOM   4331  CB  LYS L  18     145.291 123.031 187.057  1.00103.05           C  
ATOM   4332  CG  LYS L  18     145.230 123.702 185.697  1.00103.85           C  
ATOM   4333  CD  LYS L  18     146.064 122.955 184.671  1.00104.88           C  
ATOM   4334  CE  LYS L  18     146.016 123.643 183.316  1.00105.90           C  
ATOM   4335  NZ  LYS L  18     144.622 123.787 182.813  1.00105.56           N  
ATOM   4336  N   VAL L  19     143.379 125.704 188.044  1.00100.36           N  
ATOM   4337  CA  VAL L  19     142.043 126.282 188.105  1.00 97.52           C  
ATOM   4338  C   VAL L  19     141.781 127.031 186.807  1.00 96.73           C  
ATOM   4339  O   VAL L  19     142.652 127.751 186.306  1.00 95.31           O  
ATOM   4340  CB  VAL L  19     141.883 127.218 189.322  1.00 95.95           C  
ATOM   4341  CG1 VAL L  19     143.067 128.158 189.426  1.00 96.89           C  
ATOM   4342  CG2 VAL L  19     140.581 127.997 189.242  1.00 97.11           C  
ATOM   4343  N   THR L  20     140.586 126.849 186.255  1.00 91.64           N  
ATOM   4344  CA  THR L  20     140.173 127.519 185.034  1.00 93.39           C  
ATOM   4345  C   THR L  20     139.017 128.469 185.320  1.00 95.47           C  
ATOM   4346  O   THR L  20     138.297 128.332 186.313  1.00 93.33           O  
ATOM   4347  CB  THR L  20     139.768 126.505 183.958  1.00 94.67           C  
ATOM   4348  OG1 THR L  20     139.823 127.125 182.667  1.00 94.81           O  
ATOM   4349  CG2 THR L  20     138.361 125.984 184.206  1.00 95.17           C  
ATOM   4350  N   MET L  21     138.861 129.452 184.438  1.00 89.62           N  
ATOM   4351  CA  MET L  21     137.772 130.413 184.509  1.00 84.77           C  
ATOM   4352  C   MET L  21     137.135 130.534 183.134  1.00 86.78           C  
ATOM   4353  O   MET L  21     137.754 130.229 182.113  1.00 89.46           O  
ATOM   4354  CB  MET L  21     138.254 131.787 184.990  1.00 82.89           C  
ATOM   4355  CG  MET L  21     138.454 131.882 186.491  1.00 85.20           C  
ATOM   4356  SD  MET L  21     139.625 133.168 186.952  1.00 89.92           S  
ATOM   4357  CE  MET L  21     140.686 132.266 188.076  1.00 84.39           C  
ATOM   4358  N   THR L  22     135.880 130.973 183.116  1.00 87.36           N  
ATOM   4359  CA  THR L  22     135.117 131.092 181.882  1.00 88.32           C  
ATOM   4360  C   THR L  22     134.477 132.470 181.826  1.00 86.91           C  
ATOM   4361  O   THR L  22     133.918 132.937 182.822  1.00 88.94           O  
ATOM   4362  CB  THR L  22     134.047 129.995 181.793  1.00 89.26           C  
ATOM   4363  OG1 THR L  22     134.662 128.756 181.420  1.00 88.01           O  
ATOM   4364  CG2 THR L  22     132.983 130.351 180.766  1.00 89.85           C  
ATOM   4365  N   CYS L  23     134.573 133.122 180.667  1.00 85.31           N  
ATOM   4366  CA  CYS L  23     133.934 134.419 180.437  1.00 88.10           C  
ATOM   4367  C   CYS L  23     133.272 134.355 179.064  1.00 91.03           C  
ATOM   4368  O   CYS L  23     133.938 134.524 178.039  1.00 90.78           O  
ATOM   4369  CB  CYS L  23     134.941 135.560 180.521  1.00 87.46           C  
ATOM   4370  SG  CYS L  23     134.332 137.153 179.918  1.00102.24           S  
ATOM   4371  N   ARG L  24     131.965 134.112 179.050  1.00 95.25           N  
ATOM   4372  CA  ARG L  24     131.214 133.935 177.816  1.00 95.07           C  
ATOM   4373  C   ARG L  24     130.414 135.190 177.502  1.00 92.91           C  
ATOM   4374  O   ARG L  24     129.683 135.704 178.353  1.00 94.22           O  
ATOM   4375  CB  ARG L  24     130.280 132.729 177.923  1.00 97.42           C  
ATOM   4376  CG  ARG L  24     129.453 132.457 176.678  1.00 97.69           C  
ATOM   4377  CD  ARG L  24     128.711 131.126 176.772  1.00 97.91           C  
ATOM   4378  NE  ARG L  24     127.876 131.028 177.965  1.00 99.76           N  
ATOM   4379  CZ  ARG L  24     128.227 130.401 179.080  1.00 99.72           C  
ATOM   4380  NH1 ARG L  24     129.400 129.800 179.196  1.00 98.08           N  
ATOM   4381  NH2 ARG L  24     127.382 130.381 180.106  1.00 98.08           N  
ATOM   4382  N   ALA L  25     130.549 135.673 176.271  1.00 93.76           N  
ATOM   4383  CA  ALA L  25     129.935 136.915 175.835  1.00 95.99           C  
ATOM   4384  C   ALA L  25     128.586 136.648 175.181  1.00 96.78           C  
ATOM   4385  O   ALA L  25     128.301 135.544 174.711  1.00 97.54           O  
ATOM   4386  CB  ALA L  25     130.849 137.663 174.858  1.00 92.81           C  
ATOM   4387  N   SER L  26     127.750 137.685 175.163  1.00 92.57           N  
ATOM   4388  CA  SER L  26     126.442 137.618 174.525  1.00 90.26           C  
ATOM   4389  C   SER L  26     126.486 137.971 173.045  1.00 92.65           C  
ATOM   4390  O   SER L  26     125.447 137.910 172.380  1.00 94.79           O  
ATOM   4391  CB  SER L  26     125.458 138.544 175.243  1.00 90.31           C  
ATOM   4392  OG  SER L  26     124.493 139.056 174.342  1.00 92.30           O  
ATOM   4393  N   SER L  27     127.649 138.342 172.518  1.00 93.84           N  
ATOM   4394  CA  SER L  27     127.795 138.675 171.107  1.00 93.45           C  
ATOM   4395  C   SER L  27     129.221 138.342 170.685  1.00 93.18           C  
ATOM   4396  O   SER L  27     129.975 137.707 171.428  1.00 94.23           O  
ATOM   4397  CB  SER L  27     127.440 140.145 170.854  1.00 94.04           C  
ATOM   4398  OG  SER L  27     126.072 140.395 171.124  1.00 97.13           O  
ATOM   4399  N   SER L  28     129.593 138.776 169.485  1.00 93.68           N  
ATOM   4400  CA  SER L  28     130.913 138.498 168.933  1.00 96.73           C  
ATOM   4401  C   SER L  28     131.849 139.662 169.238  1.00 97.11           C  
ATOM   4402  O   SER L  28     131.522 140.819 168.955  1.00 97.27           O  
ATOM   4403  CB  SER L  28     130.827 138.259 167.426  1.00 96.28           C  
ATOM   4404  OG  SER L  28     132.097 138.401 166.815  1.00 97.18           O  
ATOM   4405  N   VAL L  29     133.010 139.352 169.812  1.00 84.71           N  
ATOM   4406  CA  VAL L  29     134.033 140.345 170.103  1.00 81.14           C  
ATOM   4407  C   VAL L  29     135.343 139.891 169.474  1.00 80.85           C  
ATOM   4408  O   VAL L  29     135.551 138.709 169.190  1.00 82.75           O  
ATOM   4409  CB  VAL L  29     134.212 140.582 171.616  1.00 82.17           C  
ATOM   4410  CG1 VAL L  29     132.900 141.006 172.248  1.00 83.84           C  
ATOM   4411  CG2 VAL L  29     134.749 139.332 172.289  1.00 82.14           C  
ATOM   4412  N   GLY L  30     136.234 140.854 169.258  1.00 72.42           N  
ATOM   4413  CA  GLY L  30     137.517 140.547 168.667  1.00 70.79           C  
ATOM   4414  C   GLY L  30     138.421 139.782 169.611  1.00 72.17           C  
ATOM   4415  O   GLY L  30     138.210 139.723 170.822  1.00 74.62           O  
ATOM   4416  N   SER L  31     139.454 139.170 169.030  1.00 72.41           N  
ATOM   4417  CA  SER L  31     140.407 138.412 169.834  1.00 74.65           C  
ATOM   4418  C   SER L  31     141.248 139.333 170.707  1.00 75.38           C  
ATOM   4419  O   SER L  31     141.585 138.985 171.845  1.00 71.91           O  
ATOM   4420  CB  SER L  31     141.301 137.566 168.928  1.00 72.56           C  
ATOM   4421  OG  SER L  31     142.311 136.911 169.676  1.00 73.55           O  
ATOM   4422  N   SER L  32     141.598 140.509 170.193  1.00 70.85           N  
ATOM   4423  CA  SER L  32     142.449 141.453 170.904  1.00 67.54           C  
ATOM   4424  C   SER L  32     141.663 142.484 171.702  1.00 68.57           C  
ATOM   4425  O   SER L  32     142.273 143.376 172.299  1.00 67.70           O  
ATOM   4426  CB  SER L  32     143.374 142.171 169.918  1.00 65.91           C  
ATOM   4427  OG  SER L  32     142.627 142.894 168.957  1.00 66.26           O  
ATOM   4428  N   TYR L  33     140.336 142.391 171.727  1.00 65.30           N  
ATOM   4429  CA  TYR L  33     139.498 143.364 172.412  1.00 56.64           C  
ATOM   4430  C   TYR L  33     138.981 142.869 173.756  1.00 58.51           C  
ATOM   4431  O   TYR L  33     138.157 143.549 174.374  1.00 61.46           O  
ATOM   4432  CB  TYR L  33     138.323 143.763 171.521  1.00 58.45           C  
ATOM   4433  CG  TYR L  33     138.692 144.725 170.418  1.00 62.25           C  
ATOM   4434  CD1 TYR L  33     139.121 146.011 170.711  1.00 62.50           C  
ATOM   4435  CD2 TYR L  33     138.606 144.352 169.085  1.00 61.10           C  
ATOM   4436  CE1 TYR L  33     139.457 146.895 169.710  1.00 61.64           C  
ATOM   4437  CE2 TYR L  33     138.941 145.230 168.077  1.00 63.78           C  
ATOM   4438  CZ  TYR L  33     139.366 146.501 168.396  1.00 64.49           C  
ATOM   4439  OH  TYR L  33     139.702 147.384 167.397  1.00 67.97           O  
ATOM   4440  N   LEU L  34     139.437 141.711 174.225  1.00 52.04           N  
ATOM   4441  CA  LEU L  34     139.007 141.163 175.504  1.00 50.47           C  
ATOM   4442  C   LEU L  34     140.187 141.130 176.463  1.00 55.51           C  
ATOM   4443  O   LEU L  34     141.245 140.588 176.131  1.00 61.01           O  
ATOM   4444  CB  LEU L  34     138.422 139.760 175.342  1.00 45.27           C  
ATOM   4445  CG  LEU L  34     137.841 139.172 176.628  1.00 51.24           C  
ATOM   4446  CD1 LEU L  34     136.379 138.810 176.444  1.00 56.53           C  
ATOM   4447  CD2 LEU L  34     138.643 137.969 177.090  1.00 55.59           C  
ATOM   4448  N   HIS L  35     139.999 141.700 177.652  1.00 54.38           N  
ATOM   4449  CA  HIS L  35     141.054 141.799 178.649  1.00 47.88           C  
ATOM   4450  C   HIS L  35     140.555 141.274 179.987  1.00 43.48           C  
ATOM   4451  O   HIS L  35     139.353 141.104 180.202  1.00 50.74           O  
ATOM   4452  CB  HIS L  35     141.546 143.242 178.807  1.00 48.65           C  
ATOM   4453  CG  HIS L  35     141.492 144.040 177.543  1.00 43.94           C  
ATOM   4454  ND1 HIS L  35     142.510 144.036 176.616  1.00 43.56           N  
ATOM   4455  CD2 HIS L  35     140.540 144.869 177.053  1.00 48.53           C  
ATOM   4456  CE1 HIS L  35     142.188 144.827 175.609  1.00 50.34           C  
ATOM   4457  NE2 HIS L  35     140.998 145.345 175.849  1.00 50.14           N  
ATOM   4458  N   TRP L  36     141.500 141.021 180.889  1.00 46.47           N  
ATOM   4459  CA  TRP L  36     141.207 140.493 182.214  1.00 50.74           C  
ATOM   4460  C   TRP L  36     141.840 141.380 183.275  1.00 53.56           C  
ATOM   4461  O   TRP L  36     142.976 141.834 183.118  1.00 59.37           O  
ATOM   4462  CB  TRP L  36     141.721 139.057 182.368  1.00 55.40           C  
ATOM   4463  CG  TRP L  36     140.917 138.047 181.618  1.00 53.76           C  
ATOM   4464  CD1 TRP L  36     140.981 137.776 180.284  1.00 56.73           C  
ATOM   4465  CD2 TRP L  36     139.923 137.171 182.158  1.00 54.21           C  
ATOM   4466  NE1 TRP L  36     140.089 136.786 179.959  1.00 58.61           N  
ATOM   4467  CE2 TRP L  36     139.427 136.397 181.094  1.00 62.13           C  
ATOM   4468  CE3 TRP L  36     139.405 136.967 183.440  1.00 56.22           C  
ATOM   4469  CZ2 TRP L  36     138.438 135.434 181.271  1.00 65.71           C  
ATOM   4470  CZ3 TRP L  36     138.424 136.011 183.613  1.00 61.31           C  
ATOM   4471  CH2 TRP L  36     137.950 135.257 182.535  1.00 63.49           C  
ATOM   4472  N   TYR L  37     141.102 141.614 184.358  1.00 43.77           N  
ATOM   4473  CA  TYR L  37     141.565 142.438 185.464  1.00 41.70           C  
ATOM   4474  C   TYR L  37     141.491 141.645 186.758  1.00 40.19           C  
ATOM   4475  O   TYR L  37     140.621 140.789 186.929  1.00 45.72           O  
ATOM   4476  CB  TYR L  37     140.732 143.721 185.608  1.00 39.71           C  
ATOM   4477  CG  TYR L  37     140.649 144.552 184.352  1.00 38.06           C  
ATOM   4478  CD1 TYR L  37     139.663 144.318 183.407  1.00 41.70           C  
ATOM   4479  CD2 TYR L  37     141.553 145.574 184.113  1.00 35.07           C  
ATOM   4480  CE1 TYR L  37     139.584 145.074 182.260  1.00 40.12           C  
ATOM   4481  CE2 TYR L  37     141.480 146.334 182.968  1.00 39.82           C  
ATOM   4482  CZ  TYR L  37     140.494 146.080 182.045  1.00 42.34           C  
ATOM   4483  OH  TYR L  37     140.416 146.835 180.902  1.00 46.36           O  
ATOM   4484  N   GLN L  38     142.414 141.937 187.671  1.00 39.51           N  
ATOM   4485  CA  GLN L  38     142.423 141.338 188.998  1.00 41.49           C  
ATOM   4486  C   GLN L  38     142.274 142.431 190.043  1.00 51.26           C  
ATOM   4487  O   GLN L  38     143.052 143.390 190.056  1.00 56.83           O  
ATOM   4488  CB  GLN L  38     143.710 140.553 189.255  1.00 48.88           C  
ATOM   4489  CG  GLN L  38     143.943 140.259 190.728  1.00 53.86           C  
ATOM   4490  CD  GLN L  38     145.295 139.641 191.005  1.00 53.11           C  
ATOM   4491  OE1 GLN L  38     145.447 138.421 190.984  1.00 51.24           O  
ATOM   4492  NE2 GLN L  38     146.284 140.481 191.278  1.00 50.43           N  
ATOM   4493  N   GLN L  39     141.288 142.280 190.921  1.00 49.31           N  
ATOM   4494  CA  GLN L  39     141.040 143.230 191.996  1.00 45.74           C  
ATOM   4495  C   GLN L  39     141.180 142.526 193.335  1.00 58.05           C  
ATOM   4496  O   GLN L  39     140.555 141.486 193.563  1.00 63.93           O  
ATOM   4497  CB  GLN L  39     139.648 143.852 191.878  1.00 47.51           C  
ATOM   4498  CG  GLN L  39     139.348 144.876 192.957  1.00 51.16           C  
ATOM   4499  CD  GLN L  39     137.945 145.429 192.863  1.00 52.97           C  
ATOM   4500  OE1 GLN L  39     137.062 144.815 192.267  1.00 56.93           O  
ATOM   4501  NE2 GLN L  39     137.730 146.598 193.452  1.00 53.65           N  
ATOM   4502  N   LYS L  40     141.991 143.096 194.216  1.00 68.46           N  
ATOM   4503  CA  LYS L  40     142.138 142.608 195.577  1.00 66.52           C  
ATOM   4504  C   LYS L  40     141.267 143.432 196.518  1.00 70.30           C  
ATOM   4505  O   LYS L  40     140.865 144.555 196.204  1.00 76.18           O  
ATOM   4506  CB  LYS L  40     143.601 142.666 196.021  1.00 66.13           C  
ATOM   4507  CG  LYS L  40     144.434 141.490 195.547  1.00 69.40           C  
ATOM   4508  CD  LYS L  40     145.904 141.694 195.862  1.00 70.54           C  
ATOM   4509  CE  LYS L  40     146.718 140.461 195.512  1.00 73.13           C  
ATOM   4510  NZ  LYS L  40     148.176 140.756 195.473  1.00 76.51           N  
ATOM   4511  N   SER L  41     140.970 142.852 197.679  1.00 74.05           N  
ATOM   4512  CA  SER L  41     140.107 143.519 198.645  1.00 74.96           C  
ATOM   4513  C   SER L  41     140.727 144.834 199.100  1.00 75.43           C  
ATOM   4514  O   SER L  41     141.890 144.880 199.509  1.00 75.84           O  
ATOM   4515  CB  SER L  41     139.858 142.606 199.844  1.00 77.40           C  
ATOM   4516  OG  SER L  41     141.079 142.137 200.388  1.00 78.61           O  
ATOM   4517  N   GLY L  42     139.939 145.904 199.032  1.00 69.50           N  
ATOM   4518  CA  GLY L  42     140.419 147.211 199.431  1.00 70.40           C  
ATOM   4519  C   GLY L  42     141.396 147.857 198.478  1.00 74.29           C  
ATOM   4520  O   GLY L  42     142.150 148.742 198.888  1.00 76.08           O  
ATOM   4521  N   ALA L  43     141.409 147.443 197.212  1.00 63.55           N  
ATOM   4522  CA  ALA L  43     142.347 147.982 196.239  1.00 59.04           C  
ATOM   4523  C   ALA L  43     141.652 148.156 194.897  1.00 59.49           C  
ATOM   4524  O   ALA L  43     140.645 147.507 194.604  1.00 58.85           O  
ATOM   4525  CB  ALA L  43     143.579 147.082 196.085  1.00 57.31           C  
ATOM   4526  N   SER L  44     142.207 149.050 194.083  1.00 56.81           N  
ATOM   4527  CA  SER L  44     141.665 149.295 192.758  1.00 53.93           C  
ATOM   4528  C   SER L  44     141.990 148.128 191.827  1.00 49.54           C  
ATOM   4529  O   SER L  44     142.967 147.406 192.043  1.00 53.09           O  
ATOM   4530  CB  SER L  44     142.228 150.591 192.183  1.00 50.15           C  
ATOM   4531  OG  SER L  44     143.639 150.627 192.297  1.00 56.05           O  
ATOM   4532  N   PRO L  45     141.182 147.917 190.788  1.00 36.47           N  
ATOM   4533  CA  PRO L  45     141.480 146.841 189.837  1.00 38.12           C  
ATOM   4534  C   PRO L  45     142.783 147.100 189.098  1.00 41.39           C  
ATOM   4535  O   PRO L  45     143.196 148.243 188.899  1.00 54.59           O  
ATOM   4536  CB  PRO L  45     140.280 146.864 188.884  1.00 35.74           C  
ATOM   4537  CG  PRO L  45     139.201 147.547 189.645  1.00 35.60           C  
ATOM   4538  CD  PRO L  45     139.888 148.556 190.504  1.00 36.26           C  
ATOM   4539  N   LYS L  46     143.436 146.014 188.699  1.00 35.22           N  
ATOM   4540  CA  LYS L  46     144.710 146.071 188.000  1.00 36.76           C  
ATOM   4541  C   LYS L  46     144.612 145.271 186.712  1.00 42.53           C  
ATOM   4542  O   LYS L  46     143.962 144.224 186.674  1.00 51.91           O  
ATOM   4543  CB  LYS L  46     145.841 145.522 188.874  1.00 44.42           C  
ATOM   4544  CG  LYS L  46     147.224 146.012 188.495  1.00 49.66           C  
ATOM   4545  CD  LYS L  46     148.282 145.446 189.429  1.00 50.25           C  
ATOM   4546  CE  LYS L  46     147.870 145.577 190.887  1.00 48.72           C  
ATOM   4547  NZ  LYS L  46     147.862 146.996 191.333  1.00 46.21           N  
ATOM   4548  N   LEU L  47     145.254 145.767 185.657  1.00 38.18           N  
ATOM   4549  CA  LEU L  47     145.256 145.054 184.387  1.00 43.25           C  
ATOM   4550  C   LEU L  47     146.117 143.803 184.495  1.00 46.60           C  
ATOM   4551  O   LEU L  47     147.248 143.855 184.986  1.00 51.95           O  
ATOM   4552  CB  LEU L  47     145.766 145.958 183.268  1.00 43.58           C  
ATOM   4553  CG  LEU L  47     145.854 145.332 181.876  1.00 34.97           C  
ATOM   4554  CD1 LEU L  47     144.473 145.149 181.280  1.00 28.69           C  
ATOM   4555  CD2 LEU L  47     146.719 146.181 180.967  1.00 39.38           C  
ATOM   4556  N   TRP L  48     145.580 142.674 184.035  1.00 50.22           N  
ATOM   4557  CA  TRP L  48     146.243 141.384 184.166  1.00 48.43           C  
ATOM   4558  C   TRP L  48     146.614 140.784 182.816  1.00 51.28           C  
ATOM   4559  O   TRP L  48     147.779 140.453 182.583  1.00 60.95           O  
ATOM   4560  CB  TRP L  48     145.342 140.422 184.951  1.00 48.52           C  
ATOM   4561  CG  TRP L  48     146.076 139.553 185.921  1.00 49.67           C  
ATOM   4562  CD1 TRP L  48     146.054 138.193 185.977  1.00 51.70           C  
ATOM   4563  CD2 TRP L  48     146.939 139.985 186.980  1.00 48.17           C  
ATOM   4564  NE1 TRP L  48     146.850 137.749 187.002  1.00 56.86           N  
ATOM   4565  CE2 TRP L  48     147.404 138.830 187.634  1.00 52.12           C  
ATOM   4566  CE3 TRP L  48     147.362 141.235 187.439  1.00 51.74           C  
ATOM   4567  CZ2 TRP L  48     148.272 138.887 188.719  1.00 53.90           C  
ATOM   4568  CZ3 TRP L  48     148.224 141.289 188.515  1.00 54.07           C  
ATOM   4569  CH2 TRP L  48     148.670 140.123 189.144  1.00 52.90           C  
ATOM   4570  N   ILE L  49     145.646 140.633 181.917  1.00 50.56           N  
ATOM   4571  CA  ILE L  49     145.850 140.012 180.614  1.00 50.48           C  
ATOM   4572  C   ILE L  49     145.150 140.882 179.581  1.00 50.17           C  
ATOM   4573  O   ILE L  49     143.922 140.827 179.455  1.00 51.08           O  
ATOM   4574  CB  ILE L  49     145.308 138.573 180.580  1.00 48.12           C  
ATOM   4575  CG1 ILE L  49     146.122 137.675 181.513  1.00 46.23           C  
ATOM   4576  CG2 ILE L  49     145.310 138.023 179.170  1.00 55.17           C  
ATOM   4577  CD1 ILE L  49     145.770 136.215 181.412  1.00 50.61           C  
ATOM   4578  N   TYR L  50     145.922 141.683 178.845  1.00 52.07           N  
ATOM   4579  CA  TYR L  50     145.357 142.725 177.997  1.00 58.58           C  
ATOM   4580  C   TYR L  50     144.993 142.228 176.602  1.00 55.39           C  
ATOM   4581  O   TYR L  50     144.821 143.039 175.687  1.00 64.27           O  
ATOM   4582  CB  TYR L  50     146.307 143.923 177.914  1.00 62.99           C  
ATOM   4583  CG  TYR L  50     147.646 143.667 177.258  1.00 58.35           C  
ATOM   4584  CD1 TYR L  50     147.776 143.646 175.875  1.00 56.74           C  
ATOM   4585  CD2 TYR L  50     148.786 143.480 178.022  1.00 56.31           C  
ATOM   4586  CE1 TYR L  50     148.995 143.425 175.277  1.00 56.86           C  
ATOM   4587  CE2 TYR L  50     150.010 143.261 177.432  1.00 60.33           C  
ATOM   4588  CZ  TYR L  50     150.110 143.233 176.060  1.00 62.94           C  
ATOM   4589  OH  TYR L  50     151.331 143.013 175.468  1.00 69.91           O  
ATOM   4590  N   SER L  51     144.853 140.921 176.426  1.00 64.55           N  
ATOM   4591  CA  SER L  51     144.347 140.355 175.183  1.00 67.70           C  
ATOM   4592  C   SER L  51     143.784 138.978 175.504  1.00 73.28           C  
ATOM   4593  O   SER L  51     143.564 138.634 176.667  1.00 78.13           O  
ATOM   4594  CB  SER L  51     145.434 140.294 174.109  1.00 68.19           C  
ATOM   4595  OG  SER L  51     145.427 141.470 173.320  1.00 68.41           O  
ATOM   4596  N   THR L  52     143.529 138.193 174.459  1.00 69.79           N  
ATOM   4597  CA  THR L  52     143.107 136.816 174.682  1.00 69.75           C  
ATOM   4598  C   THR L  52     144.204 136.028 175.387  1.00 71.16           C  
ATOM   4599  O   THR L  52     143.934 135.247 176.306  1.00 75.37           O  
ATOM   4600  CB  THR L  52     142.728 136.161 173.354  1.00 76.17           C  
ATOM   4601  OG1 THR L  52     141.589 136.831 172.802  1.00 73.55           O  
ATOM   4602  CG2 THR L  52     142.389 134.695 173.561  1.00 76.35           C  
ATOM   4603  N   SER L  53     145.455 136.238 174.980  1.00 74.47           N  
ATOM   4604  CA  SER L  53     146.611 135.569 175.576  1.00 76.98           C  
ATOM   4605  C   SER L  53     147.769 136.561 175.622  1.00 78.64           C  
ATOM   4606  O   SER L  53     148.530 136.677 174.658  1.00 84.48           O  
ATOM   4607  CB  SER L  53     146.987 134.321 174.785  1.00 80.40           C  
ATOM   4608  OG  SER L  53     146.903 134.559 173.391  1.00 80.46           O  
ATOM   4609  N   ASN L  54     147.909 137.262 176.742  1.00 65.12           N  
ATOM   4610  CA  ASN L  54     148.985 138.229 176.923  1.00 66.18           C  
ATOM   4611  C   ASN L  54     149.213 138.405 178.417  1.00 69.61           C  
ATOM   4612  O   ASN L  54     148.407 137.970 179.241  1.00 75.82           O  
ATOM   4613  CB  ASN L  54     148.666 139.568 176.256  1.00 68.33           C  
ATOM   4614  CG  ASN L  54     149.275 139.692 174.874  1.00 68.50           C  
ATOM   4615  OD1 ASN L  54     148.644 139.359 173.872  1.00 66.62           O  
ATOM   4616  ND2 ASN L  54     150.511 140.169 174.814  1.00 69.48           N  
ATOM   4617  N   LEU L  55     150.330 139.039 178.757  1.00 68.17           N  
ATOM   4618  CA  LEU L  55     150.682 139.307 180.143  1.00 64.33           C  
ATOM   4619  C   LEU L  55     151.077 140.772 180.279  1.00 69.59           C  
ATOM   4620  O   LEU L  55     151.579 141.393 179.338  1.00 75.94           O  
ATOM   4621  CB  LEU L  55     151.814 138.387 180.618  1.00 64.79           C  
ATOM   4622  CG  LEU L  55     151.433 137.236 181.554  1.00 67.05           C  
ATOM   4623  CD1 LEU L  55     150.536 136.231 180.853  1.00 64.30           C  
ATOM   4624  CD2 LEU L  55     152.676 136.555 182.103  1.00 70.89           C  
ATOM   4625  N   ALA L  56     150.853 141.326 181.468  1.00 71.77           N  
ATOM   4626  CA  ALA L  56     151.167 142.725 181.721  1.00 70.33           C  
ATOM   4627  C   ALA L  56     152.389 142.846 182.622  1.00 71.88           C  
ATOM   4628  O   ALA L  56     153.011 141.839 182.971  1.00 73.59           O  
ATOM   4629  CB  ALA L  56     149.968 143.439 182.346  1.00 65.18           C  
ATOM   4630  N   SER L  57     152.742 144.072 182.997  1.00 75.15           N  
ATOM   4631  CA  SER L  57     153.913 144.302 183.830  1.00 78.62           C  
ATOM   4632  C   SER L  57     153.690 143.731 185.225  1.00 84.17           C  
ATOM   4633  O   SER L  57     152.738 144.107 185.916  1.00 83.31           O  
ATOM   4634  CB  SER L  57     154.222 145.795 183.915  1.00 77.85           C  
ATOM   4635  OG  SER L  57     153.477 146.409 184.951  1.00 80.74           O  
ATOM   4636  N   GLY L  58     154.573 142.824 185.638  1.00 78.18           N  
ATOM   4637  CA  GLY L  58     154.498 142.220 186.950  1.00 77.55           C  
ATOM   4638  C   GLY L  58     153.627 140.989 187.050  1.00 79.48           C  
ATOM   4639  O   GLY L  58     153.571 140.380 188.126  1.00 81.57           O  
ATOM   4640  N   VAL L  59     152.950 140.599 185.979  1.00 73.45           N  
ATOM   4641  CA  VAL L  59     152.100 139.405 186.031  1.00 74.62           C  
ATOM   4642  C   VAL L  59     152.982 138.162 186.015  1.00 78.11           C  
ATOM   4643  O   VAL L  59     153.833 138.023 185.119  1.00 79.09           O  
ATOM   4644  CB  VAL L  59     151.118 139.399 184.860  1.00 70.93           C  
ATOM   4645  CG1 VAL L  59     150.241 138.159 184.914  1.00 65.71           C  
ATOM   4646  CG2 VAL L  59     150.267 140.657 184.880  1.00 70.47           C  
ATOM   4647  N   PRO L  60     152.830 137.246 186.971  1.00 81.96           N  
ATOM   4648  CA  PRO L  60     153.661 136.037 186.974  1.00 82.84           C  
ATOM   4649  C   PRO L  60     153.404 135.178 185.746  1.00 84.76           C  
ATOM   4650  O   PRO L  60     152.306 135.164 185.186  1.00 85.79           O  
ATOM   4651  CB  PRO L  60     153.237 135.316 188.259  1.00 80.85           C  
ATOM   4652  CG  PRO L  60     152.599 136.370 189.103  1.00 79.41           C  
ATOM   4653  CD  PRO L  60     151.945 137.311 188.144  1.00 78.06           C  
ATOM   4654  N   ALA L  61     154.444 134.453 185.328  1.00 84.53           N  
ATOM   4655  CA  ALA L  61     154.351 133.625 184.131  1.00 86.05           C  
ATOM   4656  C   ALA L  61     153.404 132.445 184.304  1.00 85.47           C  
ATOM   4657  O   ALA L  61     153.042 131.809 183.309  1.00 82.43           O  
ATOM   4658  CB  ALA L  61     155.738 133.120 183.733  1.00 85.43           C  
ATOM   4659  N   ARG L  62     152.999 132.134 185.537  1.00 85.64           N  
ATOM   4660  CA  ARG L  62     152.094 131.014 185.761  1.00 85.55           C  
ATOM   4661  C   ARG L  62     150.682 131.300 185.266  1.00 87.34           C  
ATOM   4662  O   ARG L  62     149.895 130.362 185.107  1.00 86.31           O  
ATOM   4663  CB  ARG L  62     152.066 130.650 187.246  1.00 83.71           C  
ATOM   4664  CG  ARG L  62     151.053 131.430 188.063  1.00 86.30           C  
ATOM   4665  CD  ARG L  62     151.236 131.178 189.547  1.00 86.90           C  
ATOM   4666  NE  ARG L  62     152.139 132.140 190.166  1.00 88.31           N  
ATOM   4667  CZ  ARG L  62     151.784 132.993 191.117  1.00 85.16           C  
ATOM   4668  NH1 ARG L  62     150.547 133.032 191.584  1.00 83.33           N  
ATOM   4669  NH2 ARG L  62     152.693 133.827 191.612  1.00 84.03           N  
ATOM   4670  N   PHE L  63     150.346 132.564 185.023  1.00 80.83           N  
ATOM   4671  CA  PHE L  63     149.025 132.918 184.524  1.00 75.87           C  
ATOM   4672  C   PHE L  63     148.964 132.738 183.014  1.00 75.15           C  
ATOM   4673  O   PHE L  63     149.905 133.082 182.294  1.00 76.82           O  
ATOM   4674  CB  PHE L  63     148.684 134.360 184.894  1.00 75.50           C  
ATOM   4675  CG  PHE L  63     148.122 134.514 186.277  1.00 74.29           C  
ATOM   4676  CD1 PHE L  63     146.771 134.341 186.512  1.00 75.34           C  
ATOM   4677  CD2 PHE L  63     148.946 134.832 187.342  1.00 72.86           C  
ATOM   4678  CE1 PHE L  63     146.252 134.483 187.781  1.00 73.59           C  
ATOM   4679  CE2 PHE L  63     148.432 134.975 188.614  1.00 72.71           C  
ATOM   4680  CZ  PHE L  63     147.084 134.800 188.833  1.00 71.39           C  
ATOM   4681  N   SER L  64     147.848 132.195 182.536  1.00 85.30           N  
ATOM   4682  CA  SER L  64     147.675 131.919 181.119  1.00 87.40           C  
ATOM   4683  C   SER L  64     146.294 132.371 180.673  1.00 83.42           C  
ATOM   4684  O   SER L  64     145.351 132.419 181.467  1.00 85.47           O  
ATOM   4685  CB  SER L  64     147.862 130.427 180.810  1.00 86.58           C  
ATOM   4686  OG  SER L  64     146.875 129.645 181.459  1.00 87.28           O  
ATOM   4687  N   GLY L  65     146.185 132.704 179.387  1.00 76.76           N  
ATOM   4688  CA  GLY L  65     144.923 133.105 178.813  1.00 77.58           C  
ATOM   4689  C   GLY L  65     144.708 132.442 177.468  1.00 83.23           C  
ATOM   4690  O   GLY L  65     145.650 132.160 176.727  1.00 86.78           O  
ATOM   4691  N   SER L  66     143.438 132.190 177.165  1.00 82.56           N  
ATOM   4692  CA  SER L  66     143.061 131.550 175.913  1.00 79.84           C  
ATOM   4693  C   SER L  66     141.589 131.829 175.652  1.00 80.41           C  
ATOM   4694  O   SER L  66     140.847 132.243 176.545  1.00 85.94           O  
ATOM   4695  CB  SER L  66     143.335 130.044 175.950  1.00 83.04           C  
ATOM   4696  OG  SER L  66     142.719 129.442 177.075  1.00 81.99           O  
ATOM   4697  N   GLY L  67     141.177 131.597 174.420  1.00 77.76           N  
ATOM   4698  CA  GLY L  67     139.786 131.764 174.051  1.00 77.42           C  
ATOM   4699  C   GLY L  67     139.654 132.085 172.577  1.00 78.79           C  
ATOM   4700  O   GLY L  67     140.632 132.310 171.871  1.00 82.63           O  
ATOM   4701  N   SER L  68     138.404 132.102 172.131  1.00 86.60           N  
ATOM   4702  CA  SER L  68     138.066 132.413 170.749  1.00 91.16           C  
ATOM   4703  C   SER L  68     136.816 133.286 170.769  1.00 91.40           C  
ATOM   4704  O   SER L  68     136.421 133.796 171.821  1.00 97.81           O  
ATOM   4705  CB  SER L  68     137.889 131.120 169.934  1.00 97.23           C  
ATOM   4706  OG  SER L  68     139.093 130.374 169.889  1.00 97.90           O  
ATOM   4707  N   GLY L  69     136.192 133.464 169.608  1.00 90.26           N  
ATOM   4708  CA  GLY L  69     134.989 134.267 169.526  1.00 89.33           C  
ATOM   4709  C   GLY L  69     133.868 133.756 170.407  1.00 91.05           C  
ATOM   4710  O   GLY L  69     133.552 132.563 170.386  1.00 90.79           O  
ATOM   4711  N   THR L  70     133.283 134.650 171.207  1.00 94.41           N  
ATOM   4712  CA  THR L  70     132.128 134.418 172.072  1.00 96.90           C  
ATOM   4713  C   THR L  70     132.438 133.481 173.240  1.00 94.83           C  
ATOM   4714  O   THR L  70     131.560 133.248 174.079  1.00 93.32           O  
ATOM   4715  CB  THR L  70     130.919 133.877 171.290  1.00 97.15           C  
ATOM   4716  OG1 THR L  70     130.883 134.488 169.995  1.00 97.64           O  
ATOM   4717  CG2 THR L  70     129.615 134.207 172.001  1.00 93.54           C  
ATOM   4718  N   SER L  71     133.655 132.950 173.339  1.00 88.50           N  
ATOM   4719  CA  SER L  71     134.020 132.072 174.441  1.00 88.49           C  
ATOM   4720  C   SER L  71     135.478 132.296 174.810  1.00 90.37           C  
ATOM   4721  O   SER L  71     136.373 132.094 173.986  1.00 90.02           O  
ATOM   4722  CB  SER L  71     133.788 130.600 174.083  1.00 90.77           C  
ATOM   4723  OG  SER L  71     133.874 129.777 175.233  1.00 93.06           O  
ATOM   4724  N   TYR L  72     135.710 132.694 176.059  1.00 81.35           N  
ATOM   4725  CA  TYR L  72     137.050 133.013 176.526  1.00 80.24           C  
ATOM   4726  C   TYR L  72     137.276 132.343 177.872  1.00 78.93           C  
ATOM   4727  O   TYR L  72     136.328 131.986 178.575  1.00 80.13           O  
ATOM   4728  CB  TYR L  72     137.258 134.526 176.634  1.00 78.27           C  
ATOM   4729  CG  TYR L  72     137.340 135.222 175.298  1.00 76.67           C  
ATOM   4730  CD1 TYR L  72     138.551 135.354 174.635  1.00 77.91           C  
ATOM   4731  CD2 TYR L  72     136.203 135.740 174.695  1.00 74.21           C  
ATOM   4732  CE1 TYR L  72     138.628 135.987 173.412  1.00 78.20           C  
ATOM   4733  CE2 TYR L  72     136.272 136.376 173.474  1.00 76.46           C  
ATOM   4734  CZ  TYR L  72     137.486 136.496 172.836  1.00 79.23           C  
ATOM   4735  OH  TYR L  72     137.561 137.128 171.617  1.00 77.77           O  
ATOM   4736  N   SER L  73     138.548 132.175 178.226  1.00 73.72           N  
ATOM   4737  CA  SER L  73     138.897 131.465 179.446  1.00 74.62           C  
ATOM   4738  C   SER L  73     140.190 132.023 180.022  1.00 75.71           C  
ATOM   4739  O   SER L  73     140.985 132.657 179.325  1.00 76.86           O  
ATOM   4740  CB  SER L  73     139.037 129.960 179.193  1.00 79.11           C  
ATOM   4741  OG  SER L  73     139.741 129.331 180.249  1.00 82.74           O  
ATOM   4742  N   LEU L  74     140.383 131.779 181.317  1.00 79.36           N  
ATOM   4743  CA  LEU L  74     141.610 132.140 182.020  1.00 79.77           C  
ATOM   4744  C   LEU L  74     141.990 130.980 182.925  1.00 80.20           C  
ATOM   4745  O   LEU L  74     141.188 130.564 183.766  1.00 81.81           O  
ATOM   4746  CB  LEU L  74     141.430 133.424 182.835  1.00 77.78           C  
ATOM   4747  CG  LEU L  74     142.677 133.997 183.513  1.00 76.59           C  
ATOM   4748  CD1 LEU L  74     142.754 135.496 183.299  1.00 80.45           C  
ATOM   4749  CD2 LEU L  74     142.692 133.676 184.997  1.00 78.34           C  
ATOM   4750  N   THR L  75     143.202 130.459 182.755  1.00 91.14           N  
ATOM   4751  CA  THR L  75     143.670 129.300 183.500  1.00 92.20           C  
ATOM   4752  C   THR L  75     144.974 129.625 184.213  1.00 92.10           C  
ATOM   4753  O   THR L  75     145.804 130.380 183.699  1.00 93.90           O  
ATOM   4754  CB  THR L  75     143.885 128.089 182.582  1.00 95.81           C  
ATOM   4755  OG1 THR L  75     145.137 128.223 181.899  1.00 96.44           O  
ATOM   4756  CG2 THR L  75     142.766 127.977 181.559  1.00 93.62           C  
ATOM   4757  N   ILE L  76     145.148 129.048 185.399  1.00 95.93           N  
ATOM   4758  CA  ILE L  76     146.384 129.150 186.164  1.00 97.05           C  
ATOM   4759  C   ILE L  76     146.934 127.745 186.359  1.00100.30           C  
ATOM   4760  O   ILE L  76     146.217 126.854 186.829  1.00102.61           O  
ATOM   4761  CB  ILE L  76     146.165 129.843 187.521  1.00 96.88           C  
ATOM   4762  CG1 ILE L  76     145.049 130.883 187.421  1.00 97.61           C  
ATOM   4763  CG2 ILE L  76     147.454 130.485 188.003  1.00 94.85           C  
ATOM   4764  CD1 ILE L  76     144.607 131.431 188.758  1.00 96.04           C  
ATOM   4765  N   SER L  77     148.202 127.548 185.992  1.00106.39           N  
ATOM   4766  CA  SER L  77     148.816 126.230 186.123  1.00105.16           C  
ATOM   4767  C   SER L  77     148.926 125.817 187.586  1.00105.55           C  
ATOM   4768  O   SER L  77     148.546 124.702 187.959  1.00104.88           O  
ATOM   4769  CB  SER L  77     150.191 126.226 185.456  1.00104.29           C  
ATOM   4770  OG  SER L  77     151.180 126.741 186.330  1.00103.27           O  
ATOM   4771  N   SER L  78     149.439 126.708 188.429  1.00109.26           N  
ATOM   4772  CA  SER L  78     149.571 126.459 189.856  1.00108.57           C  
ATOM   4773  C   SER L  78     149.037 127.659 190.623  1.00109.26           C  
ATOM   4774  O   SER L  78     149.177 128.801 190.178  1.00110.77           O  
ATOM   4775  CB  SER L  78     151.029 126.190 190.246  1.00107.67           C  
ATOM   4776  OG  SER L  78     151.435 124.893 189.842  1.00109.66           O  
ATOM   4777  N   VAL L  79     148.428 127.397 191.775  1.00105.97           N  
ATOM   4778  CA  VAL L  79     147.837 128.437 192.607  1.00102.78           C  
ATOM   4779  C   VAL L  79     148.777 128.733 193.764  1.00102.24           C  
ATOM   4780  O   VAL L  79     149.128 127.833 194.537  1.00105.28           O  
ATOM   4781  CB  VAL L  79     146.451 128.017 193.123  1.00102.36           C  
ATOM   4782  CG1 VAL L  79     145.871 129.097 194.016  1.00102.11           C  
ATOM   4783  CG2 VAL L  79     145.525 127.737 191.962  1.00101.96           C  
ATOM   4784  N   GLU L  80     149.192 129.987 193.879  1.00 96.55           N  
ATOM   4785  CA  GLU L  80     149.983 130.460 195.003  1.00 98.99           C  
ATOM   4786  C   GLU L  80     149.077 131.215 195.970  1.00101.10           C  
ATOM   4787  O   GLU L  80     147.882 131.400 195.724  1.00 99.62           O  
ATOM   4788  CB  GLU L  80     151.141 131.341 194.521  1.00 99.97           C  
ATOM   4789  CG  GLU L  80     152.439 130.597 194.189  1.00101.50           C  
ATOM   4790  CD  GLU L  80     152.331 129.658 192.996  1.00102.41           C  
ATOM   4791  OE1 GLU L  80     153.348 129.016 192.659  1.00100.15           O  
ATOM   4792  OE2 GLU L  80     151.250 129.571 192.379  1.00100.73           O  
ATOM   4793  N   ALA L  81     149.661 131.655 197.086  1.00107.27           N  
ATOM   4794  CA  ALA L  81     148.886 132.366 198.097  1.00106.84           C  
ATOM   4795  C   ALA L  81     148.438 133.742 197.626  1.00107.00           C  
ATOM   4796  O   ALA L  81     147.541 134.332 198.237  1.00106.77           O  
ATOM   4797  CB  ALA L  81     149.699 132.499 199.385  1.00106.20           C  
ATOM   4798  N   GLU L  82     149.037 134.266 196.559  1.00100.47           N  
ATOM   4799  CA  GLU L  82     148.727 135.598 196.062  1.00100.01           C  
ATOM   4800  C   GLU L  82     147.624 135.604 195.014  1.00 99.46           C  
ATOM   4801  O   GLU L  82     147.329 136.664 194.454  1.00 99.69           O  
ATOM   4802  CB  GLU L  82     149.988 136.249 195.485  1.00 99.58           C  
ATOM   4803  CG  GLU L  82     150.908 136.853 196.533  1.00100.57           C  
ATOM   4804  CD  GLU L  82     152.330 137.015 196.037  1.00102.22           C  
ATOM   4805  OE1 GLU L  82     152.679 136.390 195.014  1.00102.75           O  
ATOM   4806  OE2 GLU L  82     153.099 137.768 196.670  1.00100.93           O  
ATOM   4807  N   ASP L  83     147.011 134.455 194.731  1.00 89.44           N  
ATOM   4808  CA  ASP L  83     145.952 134.356 193.735  1.00 88.40           C  
ATOM   4809  C   ASP L  83     144.562 134.377 194.361  1.00 91.04           C  
ATOM   4810  O   ASP L  83     143.631 133.771 193.823  1.00 92.29           O  
ATOM   4811  CB  ASP L  83     146.134 133.094 192.893  1.00 90.71           C  
ATOM   4812  CG  ASP L  83     147.330 133.178 191.970  1.00 91.86           C  
ATOM   4813  OD1 ASP L  83     148.100 134.154 192.082  1.00 93.03           O  
ATOM   4814  OD2 ASP L  83     147.499 132.269 191.131  1.00 91.55           O  
ATOM   4815  N   ALA L  84     144.403 135.063 195.489  1.00 89.54           N  
ATOM   4816  CA  ALA L  84     143.111 135.183 196.163  1.00 88.15           C  
ATOM   4817  C   ALA L  84     142.564 136.576 195.872  1.00 90.39           C  
ATOM   4818  O   ALA L  84     142.778 137.520 196.632  1.00 91.18           O  
ATOM   4819  CB  ALA L  84     143.250 134.928 197.659  1.00 85.48           C  
ATOM   4820  N   ALA L  85     141.850 136.700 194.756  1.00 74.08           N  
ATOM   4821  CA  ALA L  85     141.318 137.986 194.332  1.00 70.54           C  
ATOM   4822  C   ALA L  85     140.188 137.754 193.343  1.00 68.41           C  
ATOM   4823  O   ALA L  85     139.989 136.643 192.848  1.00 71.53           O  
ATOM   4824  CB  ALA L  85     142.407 138.865 193.712  1.00 68.67           C  
ATOM   4825  N   THR L  86     139.445 138.823 193.066  1.00 59.40           N  
ATOM   4826  CA  THR L  86     138.354 138.764 192.105  1.00 57.72           C  
ATOM   4827  C   THR L  86     138.862 139.120 190.714  1.00 61.41           C
[truncated: 108,464 more chars]
