# Supplementary material for: Cryo-EM structure of GABA transporter 1 reveals substrate recognition and transport mechanism
Source: Nat Struct Mol Biol. 2023 Jul 3;30(7):1023–32. doi: 10.1038/s41594-023-01011-w (PMC10352132; doi:10.1038/s41594-023-01011-w)
Supplement: Source Data Fig. 1 — Fig1_data has four Excel sheets. Fig1c_data contains chromatogram data dDAT, rGAT1WT and rGAT1EM. Fig1e_data contains raw data values for GABA uptake in rGAT1WT and rGAT1EM constructs. Fig1f_data contains raw data values for uptake inhibition by tiagabine and NO711 for rGAT1EM. Fig1g_data contains MS binding data of NO711 with rGAT1EM. [file 41594_2023_1011_MOESM5_ESM.xlsx]

## Sheet: Fig1c
dDAT					rGAT1WT					rGAT1Epi4
Volume (mL)	dDAT	dDAT + Fab			volume (mL)	rGAT1WT	rGAT1WT + Fab			volume (mL)	rGAT1Epi4	rGAT1Epi4 + Fab
0	-119367	260			0	-89	79			0	-92	-50
0.003332	-119367	260			0.003332	-89	79			0.003332	-92	-50
0.006668	-23872	41			0.006668	8	4			0.006668	-7	-40
0.01	-40	-79			0.01	28	19			0.01	-17	-15
0.013332	-119	-182			0.013332	47	34			0.013332	-13	-33
0.016668	-194	-307			0.016668	64	39			0.016668	8	-52
0.02	-252	-414			0.02	83	41			0.02	41	-64
0.023332	-270	-438			0.023332	106	44			0.023332	70	-58
0.026668	-262	-390			0.026668	128	47			0.026668	88	-42
0.03	-251	-294			0.03	152	56			0.03	89	-33
0.033332	-232	-250			0.033332	161	63			0.033332	74	-35
0.036668	-223	-247			0.036668	147	59			0.036668	52	-43
0.04	-231	-239			0.04	128	49			0.04	27	-57
0.043332	-218	-228			0.043332	117	36			0.043332	0	-80
0.046668	-183	-193			0.046668	103	21			0.046668	-27	-104
0.05	-157	-145			0.05	90	7			0.05	-46	-116
0.053332	-136	-89			0.053332	81	-7			0.053332	-58	-117
0.056668	-130	-66			0.056668	70	-16			0.056668	-66	-119
0.06	-140	-86			0.06	47	-22			0.06	-70	-125
0.063332	-119	-90			0.063332	14	-29			0.063332	-59	-129
0.066668	-40	-81			0.066668	-8	-32			0.066668	-39	-132
0.07	26	-79			0.07	-11	-44			0.07	-22	-135
0.073332	32	-109			0.073332	-7	-69			0.073332	-13	-136
0.076668	22	-166			0.076668	-3	-91			0.076668	-11	-131
0.08	-1	-193			0.08	2	-103			0.08	-21	-124
0.083332	-6	-217			0.083332	12	-107			0.083332	-26	-118
0.086668	25	-257			0.086668	27	-94			0.086668	-13	-109
0.09	8	-296			0.09	34	-66			0.09	1	-100
0.093332	-65	-310			0.093332	26	-49			0.093332	4	-94
0.096668	-88	-292			0.096668	11	-50			0.096668	3	-89
0.1	-47	-288			0.1	5	-53			0.1	-4	-86
0.103332	-23	-324			0.103332	5	-49			0.103332	-17	-89
0.106668	-16	-365			0.106668	8	-43			0.106668	-21	-96
0.11	38	-357			0.11	17	-46			0.11	-15	-103
0.113332	104	-328			0.113332	27	-59			0.113332	-11	-108
0.116668	115	-306			0.116668	34	-77			0.116668	-14	-114
0.12	79	-286			0.12	32	-96			0.12	-22	-124
0.123332	19	-309			0.123332	24	-109			0.123332	-27	-136
0.126668	-62	-384			0.126668	16	-105			0.126668	-29	-138
0.13	-131	-471			0.13	-3	-90			0.13	-26	-122
0.133332	-133	-545			0.133332	-24	-78			0.133332	-17	-87
0.136668	-61	-593			0.136668	-33	-73			0.136668	-10	-44
0.14	-6	-602			0.14	-41	-70			0.14	-8	-13
0.143332	-38	-567			0.143332	-46	-60			0.143332	-1	1
0.146668	-100	-504			0.146668	-41	-52			0.146668	13	1
0.15	-128	-433			0.15	-30	-51			0.15	23	-4
0.153332	-133	-376			0.153332	-24	-47			0.153332	25	-4
0.156668	-145	-348			0.156668	-26	-27			0.156668	18	-2
0.16	-147	-359			0.16	-36	4			0.16	6	-13
0.163332	-105	-400			0.163332	-45	31			0.163332	-3	-35
0.166668	-69	-415			0.166668	-45	51			0.166668	-9	-56
0.17	-85	-401			0.17	-39	57			0.17	-13	-71
0.173332	-96	-438			0.173332	-33	52			0.173332	-18	-85
0.176668	-58	-519			0.176668	-29	43			0.176668	-23	-104
0.18	-36	-590			0.18	-27	30			0.18	-24	-124
0.183332	-74	-627			0.183332	-29	22			0.183332	-23	-131
0.186668	-128	-643			0.186668	-37	28			0.186668	-25	-123
0.19	-199	-667			0.19	-45	41			0.19	-24	-102
0.193332	-254	-703			0.193332	-54	50			0.193332	-20	-79
0.196668	-241	-761			0.196668	-64	54			0.196668	-16	-61
0.2	-207	-783			0.2	-77	56			0.2	-5	-54
0.203332	-217	-760			0.203332	-91	49			0.203332	21	-52
0.206668	-292	-752			0.206668	-104	33			0.206668	52	-44
0.21	-367	-773			0.21	-116	19			0.21	74	-33
0.213332	-361	-794			0.213332	-119	20			0.213332	90	-27
0.216668	-291	-802			0.216668	-115	34			0.216668	98	-28
0.22	-197	-772			0.22	-111	52			0.22	94	-41
0.223332	-96	-695			0.223332	-106	68			0.223332	91	-58
0.226668	-15	-639			0.226668	-105	74			0.226668	86	-75
0.23	29	-626			0.23	-110	69			0.23	78	-97
0.233332	25	-663			0.233332	-119	53			0.233332	74	-116
0.236668	-2	-760			0.236668	-127	26			0.236668	65	-121
0.24	-9	-841			0.24	-139	-6			0.24	50	-116
0.243332	-31	-856			0.243332	-152	-32			0.243332	39	-106
0.246668	-84	-895			0.246668	-153	-44			0.246668	36	-95
0.25	-78	-987			0.25	-143	-43			0.25	39	-90
0.253332	-24	-1058			0.253332	-134	-34			0.253332	51	-89
0.256668	31	-1070			0.256668	-113	-17			0.256668	71	-84
0.26	84	-1047			0.26	-85	2			0.26	94	-74
0.263332	142	-1049			0.263332	-70	21			0.263332	107	-70
0.266668	206	-1091			0.266668	-71	38			0.266668	102	-74
0.27	242	-1110			0.27	-82	53			0.27	85	-73
0.273332	257	-1086			0.273332	-104	72			0.273332	63	-73
0.276668	257	-1078			0.276668	-127	100			0.276668	40	-76
0.28	212	-1083			0.28	-135	124			0.28	21	-75
0.283332	145	-1071			0.283332	-131	136			0.283332	14	-73
0.286668	111	-1083			0.286668	-118	147			0.286668	18	-71
0.29	140	-1129			0.29	-105	150			0.29	14	-66
0.293332	237	-1189			0.293332	-101	135			0.293332	-4	-51
0.296668	378	-1259			0.296668	-98	111			0.296668	-23	-33
0.3	471	-1267			0.3	-88	103			0.3	-33	-20
0.303332	484	-1194			0.303332	-67	107			0.303332	-37	-15
0.306668	458	-1114			0.306668	-47	102			0.306668	-40	-15
0.31	384	-1087			0.31	-40	93			0.31	-43	-16
0.313332	308	-1121			0.313332	-50	86			0.313332	-45	-24
0.316668	324	-1124			0.316668	-61	91			0.316668	-42	-36
0.32	365	-1083			0.32	-64	103			0.32	-32	-39
0.323332	340	-1076			0.323332	-63	110			0.323332	-18	-35
0.326668	316	-1099			0.326668	-64	106			0.326668	-8	-36
0.33	277	-1153			0.33	-60	87			0.33	-5	-48
0.333332	197	-1206			0.333332	-48	65			0.333332	-6	-65
0.336668	108	-1238			0.336668	-29	49			0.336668	-12	-82
0.34	6	-1302			0.34	-10	30			0.34	-21	-92
0.343332	-74	-1357			0.343332	1	11			0.343332	-33	-103
0.346668	-91	-1369			0.346668	2	-2			0.346668	-49	-123
0.35	-91	-1387			0.35	-7	-7			0.35	-71	-144
0.353332	-99	-1433			0.353332	-20	-6			0.353332	-94	-153
0.356668	-83	-1497			0.356668	-25	-1			0.356668	-109	-152
0.36	-44	-1577			0.36	-17	4			0.36	-117	-149
0.363332	-29	-1677			0.363332	13	14			0.363332	-120	-153
0.366668	-45	-1779			0.366668	56	31			0.366668	-120	-163
0.37	-76	-1847			0.37	88	48			0.37	-126	-176
0.373332	-125	-1885			0.373332	91	64			0.373332	-131	-189
0.376668	-127	-1897			0.376668	74	75			0.376668	-121	-198
0.38	-50	-1872			0.38	51	78			0.38	-103	-198
0.383332	20	-1838			0.383332	26	74			0.383332	-95	-192
0.386668	45	-1831			0.386668	9	60			0.386668	-99	-188
0.39	30	-1811			0.39	-2	36			0.39	-98	-182
0.393332	-2	-1754			0.393332	-9	3			0.393332	-84	-176
0.396668	-16	-1685			0.396668	-10	-28			0.396668	-65	-178
0.4	-11	-1633			0.4	-18	-55			0.4	-53	-181
0.403332	21	-1649			0.403332	-31	-76			0.403332	-49	-182
0.406668	70	-1705			0.406668	-39	-89			0.406668	-46	-185
0.41	93	-1730			0.41	-46	-102			0.41	-39	-192
0.413332	91	-1707			0.413332	-53	-114			0.413332	-32	-195
0.416668	111	-1669			0.416668	-64	-112			0.416668	-35	-190
0.42	140	-1665			0.42	-80	-101			0.42	-38	-178
0.423332	129	-1661			0.423332	-95	-94			0.423332	-27	-164
0.426668	75	-1680			0.426668	-109	-91			0.426668	-6	-156
0.43	30	-1724			0.43	-115	-89			0.43	12	-153
0.433332	34	-1727			0.433332	-113	-86			0.433332	16	-147
0.436668	60	-1707			0.436668	-112	-71			0.436668	14	-136
0.44	104	-1662			0.44	-107	-47			0.44	15	-120
0.443332	147	-1640			0.443332	-84	-36			0.443332	11	-94
0.446668	177	-1689			0.446668	-48	-40			0.446668	4	-62
0.45	197	-1742			0.45	-20	-49			0.45	-5	-29
0.453332	197	-1807			0.453332	-7	-43			0.453332	-13	4
0.456668	172	-1895			0.456668	-10	-18			0.456668	-26	29
0.46	140	-1944			0.46	-12	7			0.46	-45	44
0.463332	123	-1941			0.463332	-2	22			0.463332	-62	45
0.466668	96	-1903			0.466668	16	26			0.466668	-67	39
0.47	81	-1877			0.47	28	25			0.47	-60	33
0.473332	84	-1881			0.473332	27	31			0.473332	-45	21
0.476668	49	-1910			0.476668	28	43			0.476668	-28	1
0.48	-26	-1952			0.48	35	42			0.48	-16	-19
0.483332	-91	-1998			0.483332	38	31			0.483332	-8	-29
0.486668	-111	-2027			0.486668	30	23			0.486668	6	-25
0.49	-99	-1987			0.49	23	18			0.49	23	-18
0.493332	-100	-1906			0.493332	27	12			0.493332	37	-24
0.496668	-102	-1868			0.496668	46	3			0.496668	39	-37
0.5	-84	-1876			0.5	73	-14			0.5	30	-52
0.503332	-82	-1941			0.503332	93	-40			0.503332	14	-63
0.506668	-126	-2024			0.506668	104	-70			0.506668	-15	-66
0.51	-158	-2052			0.51	104	-94			0.51	-55	-66
0.513332	-131	-2075			0.513332	96	-104			0.513332	-87	-68
0.516668	-97	-2109			0.516668	91	-106			0.516668	-89	-78
0.52	-90	-2150			0.52	93	-112			0.52	-66	-97
0.523332	-71	-2190			0.523332	104	-117			0.523332	-44	-112
0.526668	-45	-2194			0.526668	123	-109			0.526668	-29	-116
0.53	-49	-2196			0.53	145	-98			0.53	-16	-113
0.533332	-67	-2193			0.533332	153	-87			0.533332	-6	-112
0.536668	-77	-2195			0.536668	146	-79			0.536668	-1	-122
0.54	-60	-2238			0.54	133	-79			0.54	-3	-139
0.543332	-44	-2316			0.543332	115	-79			0.543332	-10	-146
0.546668	-46	-2400			0.546668	91	-68			0.546668	-24	-138
0.55	-53	-2467			0.55	68	-58			0.55	-47	-130
0.553332	-35	-2511			0.553332	55	-55			0.553332	-73	-136
0.556668	14	-2520			0.556668	51	-49			0.556668	-93	-158
0.56	9	-2503			0.56	53	-44			0.56	-102	-183
0.563332	-41	-2457			0.563332	51	-37			0.563332	-101	-201
0.566668	-59	-2410			0.566668	41	-14			0.566668	-98	-214
0.57	-46	-2385			0.57	26	15			0.57	-93	-227
0.573332	-50	-2395			0.573332	18	28			0.573332	-85	-235
0.576668	-100	-2418			0.576668	21	22			0.576668	-81	-238
0.58	-142	-2445			0.58	24	2			0.58	-80	-239
0.583332	-178	-2501			0.583332	13	-23			0.583332	-76	-235
0.586668	-212	-2527			0.586668	2	-39			0.586668	-64	-231
0.59	-192	-2460			0.59	5	-44			0.59	-49	-230
0.593332	-159	-2374			0.593332	19	-45			0.593332	-42	-225
0.596668	-151	-2388			0.596668	24	-50			0.596668	-46	-215
0.6	-137	-2487			0.6	10	-60			0.6	-53	-209
0.603332	-134	-2579			0.603332	-11	-74			0.603332	-53	-206
0.606668	-130	-2572			0.606668	-27	-87			0.606668	-44	-204
0.61	-87	-2492			0.61	-35	-97			0.61	-28	-200
0.613332	-55	-2447			0.613332	-34	-95			0.613332	-5	-193
0.616668	-84	-2444			0.616668	-30	-75			0.616668	25	-184
0.62	-150	-2443			0.62	-29	-49			0.62	49	-173
0.623332	-204	-2397			0.623332	-28	-38			0.623332	64	-159
0.626668	-197	-2330			0.626668	-29	-39			0.626668	75	-140
0.63	-94	-2332			0.63	-32	-48			0.63	76	-117
0.633332	-2	-2365			0.633332	-43	-63			0.633332	65	-96
0.636668	-20	-2375			0.636668	-62	-76			0.636668	41	-76
0.64	-68	-2391			0.64	-76	-78			0.64	11	-61
0.643332	-92	-2389			0.643332	-72	-74			0.643332	-14	-58
0.646668	-89	-2409			0.646668	-64	-70			0.646668	-31	-62
0.65	-99	-2492			0.65	-65	-66			0.65	-43	-66
0.653332	-146	-2549			0.653332	-65	-67			0.653332	-54	-66
0.656668	-179	-2543			0.656668	-63	-68			0.656668	-64	-65
0.66	-208	-2502			0.66	-54	-61			0.66	-73	-63
0.663332	-260	-2479			0.663332	-38	-40			0.663332	-84	-60
0.666668	-304	-2517			0.666668	-22	-16			0.666668	-93	-66
0.67	-342	-2554			0.67	-17	13			0.67	-98	-88
0.673332	-368	-2577			0.673332	-32	48			0.673332	-102	-112
0.676668	-360	-2639			0.676668	-60	84			0.676668	-102	-125
0.68	-369	-2702			0.68	-96	115			0.68	-95	-128
0.683332	-396	-2738			0.683332	-132	130			0.683332	-79	-131
0.686668	-400	-2742			0.686668	-163	127			0.686668	-59	-137
0.69	-381	-2679			0.69	-185	116			0.69	-47	-138
0.693332	-371	-2617			0.693332	-191	98			0.693332	-40	-140
0.696668	-346	-2630			0.696668	-190	78			0.696668	-32	-150
0.7	-311	-2687			0.7	-193	63			0.7	-24	-161
0.703332	-343	-2735			0.703332	-203	52			0.703332	-25	-168
0.706668	-402	-2766			0.706668	-213	50			0.706668	-34	-170
0.71	-445	-2766			0.71	-216	55			0.71	-42	-171
0.713332	-466	-2722			0.713332	-208	60			0.713332	-49	-174
0.716668	-446	-2719			0.716668	-199	67			0.716668	-58	-174
0.72	-448	-2798			0.72	-197	72			0.72	-74	-173
0.723332	-500	-2904			0.723332	-201	67			0.723332	-93	-171
0.726668	-548	-3043			0.726668	-205	58			0.726668	-106	-167
0.73	-575	-3190			0.73	-212	51			0.73	-114	-163
0.733332	-588	-3239			0.733332	-222	46			0.733332	-123	-162
0.736668	-602	-3202			0.736668	-233	42			0.736668	-133	-163
0.74	-609	-3147			0.74	-242	39			0.74	-143	-162
0.743332	-588	-3122			0.743332	-249	33			0.743332	-149	-161
0.746668	-587	-3162			0.746668	-253	13			0.746668	-143	-158
0.75	-595	-3229			0.75	-249	-18			0.75	-131	-145
0.753332	-569	-3269			0.753332	-240	-48			0.753332	-118	-128
0.756668	-552	-3224			0.756668	-232	-71			0.756668	-106	-109
0.76	-516	-3118			0.76	-225	-86			0.76	-96	-87
0.763332	-473	-3039			0.763332	-216	-90			0.763332	-88	-71
0.766668	-444	-3012			0.766668	-209	-81			0.766668	-87	-66
0.77	-383	-3001			0.77	-205	-70			0.77	-92	-72
0.773332	-359	-3003			0.773332	-199	-64			0.773332	-95	-83
0.776668	-395	-2995			0.776668	-187	-58			0.776668	-95	-93
0.78	-382	-2961			0.78	-177	-46			0.78	-88	-88
0.783332	-340	-2935			0.783332	-170	-22			0.783332	-81	-75
0.786668	-339	-2897			0.786668	-169	13			0.786668	-79	-66
0.79	-372	-2849			0.79	-181	47			0.79	-83	-65
0.793332	-385	-2835			0.793332	-192	74			0.793332	-89	-75
0.796668	-375	-2872			0.796668	-187	90			0.796668	-87	-79
0.8	-375	-2959			0.8	-159	90			0.8	-80	-80
0.803332	-379	-3067			0.803332	-119	78			0.803332	-73	-92
0.806668	-376	-3152			0.806668	-89	59			0.806668	-73	-112
0.81	-373	-3184			0.81	-73	32			0.81	-81	-129
0.813332	-359	-3159			0.813332	-66	1			0.813332	-91	-135
0.816668	-354	-3132			0.816668	-66	-23			0.816668	-105	-132
0.82	-387	-3132			0.82	-71	-39			0.82	-117	-127
0.823332	-426	-3127			0.823332	-85	-53			0.823332	-124	-115
0.826668	-473	-3120			0.826668	-102	-66			0.826668	-132	-92
0.83	-511	-3137			0.83	-112	-73			0.83	-139	-72
0.833332	-493	-3208			0.833332	-117	-74			0.833332	-144	-67
0.836668	-457	-3306			0.836668	-120	-70			0.836668	-149	-82
0.84	-471	-3357			0.84	-122	-71			0.84	-155	-108
0.843332	-481	-3354			0.843332	-122	-72			0.843332	-167	-128
0.846668	-459	-3375			0.846668	-115	-68			0.846668	-183	-140
0.85	-439	-3410			0.85	-109	-65			0.85	-194	-141
0.853332	-436	-3419			0.853332	-106	-62			0.853332	-190	-131
0.856668	-447	-3422			0.856668	-82	-58			0.856668	-167	-125
0.86	-455	-3439			0.86	-31	-51			0.86	-139	-132
0.863332	-493	-3508			0.863332	15	-45			0.863332	-117	-150
0.866668	-543	-3566			0.866668	38	-39			0.866668	-100	-160
0.87	-540	-3531			0.87	37	-28			0.87	-89	-155
0.873332	-526	-3441			0.873332	7	-18			0.873332	-88	-147
0.876668	-564	-3337			0.876668	-44	-16			0.876668	-94	-142
0.88	-679	-3218			0.88	-89	-20			0.88	-106	-136
0.883332	-792	-3135			0.883332	-121	-26			0.883332	-117	-129
0.886668	-805	-3119			0.886668	-136	-29			0.886668	-118	-126
0.89	-742	-3099			0.89	-131	-24			0.89	-111	-123
0.893332	-631	-3058			0.893332	-121	-17			0.893332	-104	-115
0.896668	-530	-3042			0.896668	-111	-15			0.896668	-100	-107
0.9	-539	-3064			0.9	-103	-18			0.9	-95	-103
0.903332	-604	-3135			0.903332	-101	-23			0.903332	-84	-107
0.906668	-626	-3223			0.906668	-99	-23			0.906668	-71	-117
0.91	-636	-3284			0.91	-100	-21			0.91	-61	-132
0.913332	-677	-3328			0.913332	-112	-18			0.913332	-50	-141
0.916668	-748	-3365			0.916668	-122	-19			0.916668	-40	-140
0.92	-835	-3370			0.92	-120	-34			0.92	-38	-135
0.923332	-883	-3319			0.923332	-115	-60			0.923332	-41	-128
0.926668	-883	-3261			0.926668	-117	-90			0.926668	-42	-118
0.93	-881	-3230			0.93	-132	-116			0.93	-27	-108
0.933332	-893	-3188			0.933332	-153	-131			0.933332	-1	-103
0.936668	-902	-3142			0.936668	-174	-133			0.936668	10	-102
0.94	-913	-3145			0.94	-196	-128			0.94	-1	-105
0.943332	-932	-3159			0.943332	-212	-127			0.943332	-22	-109
0.946668	-947	-3133			0.946668	-218	-133			0.946668	-39	-107
0.95	-959	-3081			0.95	-221	-141			0.95	-50	-96
0.953332	-974	-3078			0.953332	-228	-145			0.953332	-67	-81
0.956668	-992	-3149			0.956668	-233	-148			0.956668	-85	-69
0.96	-998	-3198			0.96	-230	-153			0.96	-101	-68
0.963332	-960	-3231			0.963332	-228	-153			0.963332	-111	-73
0.966668	-902	-3274			0.966668	-221	-137			0.966668	-101	-71
0.97	-923	-3281			0.97	-204	-104			0.97	-77	-72
0.973332	-990	-3267			0.973332	-178	-66			0.973332	-60	-78
0.976668	-1030	-3269			0.976668	-153	-32			0.976668	-47	-79
0.98	-1063	-3314			0.98	-136	-4			0.98	-31	-71
0.983332	-1063	-3381			0.983332	-122	18			0.983332	-13	-59
0.986668	-1027	-3417			0.986668	-111	41			0.986668	1	-57
0.99	-989	-3441			0.99	-104	56			0.99	13	-63
0.993332	-955	-3479			0.993332	-105	50			0.993332	25	-71
0.996668	-960	-3465			0.996668	-123	29			0.996668	39	-85
1	-1000	-3366			1	-144	3			1	47	-107
1.00333	-1029	-3274			1.00333	-150	-28			1.00333	47	-136
1.00667	-1055	-3273			1.00667	-141	-61			1.00667	40	-163
1.01	-1095	-3335			1.01	-135	-87			1.01	32	-186
1.01333	-1118	-3415			1.01333	-152	-103			1.01333	30	-205
1.01667	-1086	-3532			1.01667	-180	-118			1.01667	34	-219
1.02	-1052	-3651			1.02	-196	-131			1.02	36	-221
1.02333	-1034	-3681			1.02333	-197	-143			1.02333	28	-201
1.02667	-1027	-3648			1.02667	-194	-160			1.02667	13	-160
1.03	-1046	-3581			1.03	-182	-170			1.03	1	-113
1.03333	-1082	-3508			1.03333	-163	-164			1.03333	-5	-74
1.03667	-1114	-3473			1.03667	-150	-151			1.03667	-14	-44
1.04	-1124	-3451			1.04	-151	-143			1.04	-26	-25
1.04333	-1119	-3456			1.04333	-161	-145			1.04333	-29	-15
1.04667	-1117	-3498			1.04667	-168	-145			1.04667	-22	-10
1.05	-1128	-3570			1.05	-167	-131			1.05	-20	-12
1.05333	-1117	-3635			1.05333	-163	-114			1.05333	-31	-16
1.05667	-1123	-3666			1.05667	-158	-104			1.05667	-37	-12
1.06	-1184	-3709			1.06	-143	-97			1.06	-24	-5
1.06333	-1225	-3736			1.06333	-117	-81			1.06333	0	-4
1.06667	-1218	-3760			1.06667	-94	-63			1.06667	18	-12
1.07	-1226	-3812			1.07	-80	-58			1.07	34	-29
1.07333	-1268	-3842			1.07333	-76	-68			1.07333	55	-49
1.07667	-1301	-3843			1.07667	-79	-85			1.07667	69	-68
1.08	-1322	-3792			1.08	-84	-104			1.08	70	-79
1.08333	-1321	-3737			1.08333	-77	-115			1.08333	60	-73
1.08667	-1300	-3732			1.08667	-64	-109			1.08667	44	-56
1.09	-1293	-3753			1.09	-61	-98			1.09	28	-42
1.09333	-1299	-3779			1.09333	-59	-90			1.09333	14	-36
1.09667	-1300	-3772			1.09667	-49	-84			1.09667	6	-36
1.1	-1301	-3784			1.1	-43	-82			1.1	9	-39
1.10333	-1308	-3844			1.10333	-48	-90			1.10333	16	-48
1.10667	-1318	-3872			1.10667	-72	-101			1.10667	18	-53
1.11	-1377	-3855			1.11	-112	-108			1.11	21	-55
1.11333	-1493	-3789			1.11333	-143	-113			1.11333	25	-52
1.11667	-1630	-3721			1.11667	-143	-110			1.11667	27	-51
1.12	-1734	-3712			1.12	-120	-89			1.12	20	-53
1.12333	-1792	-3734			1.12333	-101	-62			1.12333	5	-51
1.12667	-1850	-3766			1.12667	-92	-46			1.12667	-9	-49
1.13	-1884	-3804			1.13	-84	-46			1.13	-17	-52
1.13333	-1875	-3852			1.13333	-75	-52			1.13333	-18	-48
1.13667	-1862	-3902			1.13667	-67	-65			1.13667	-11	-41
1.14	-1869	-3928			1.14	-51	-78			1.14	1	-46
1.14333	-1888	-3950			1.14333	-28	-83			1.14333	6	-67
1.14667	-1876	-4029			1.14667	-3	-86			1.14667	0	-90
1.15	-1848	-4154			1.15	16	-88			1.15	-6	-96
1.15333	-1791	-4255			1.15333	26	-87			1.15333	1	-85
1.15667	-1714	-4312			1.15667	30	-84			1.15667	25	-59
1.16	-1671	-4296			1.16	29	-73			1.16	50	-31
1.16333	-1675	-4220			1.16333	23	-58			1.16333	63	-17
1.16667	-1683	-4179			1.16667	17	-48			1.16667	73	-16
1.17	-1641	-4171			1.17	8	-44			1.17	83	-16
1.17333	-1588	-4153			1.17333	-8	-47			1.17333	85	-16
1.17667	-1572	-4121			1.17667	-21	-53			1.17667	70	-21
1.18	-1610	-4065			1.18	-31	-53			1.18	41	-29
1.18333	-1692	-4057			1.18333	-39	-49			1.18333	21	-38
1.18667	-1755	-4112			1.18667	-34	-40			1.18667	28	-47
1.19	-1779	-4173			1.19	-24	-37			1.19	57	-58
1.19333	-1761	-4235			1.19333	-20	-43			1.19333	90	-79
1.19667	-1745	-4280			1.19667	-14	-52			1.19667	111	-98
1.2	-1798	-4281			1.2	-2	-60			1.2	120	-102
1.20333	-1877	-4249			1.20333	13	-71			1.20333	134	-100
1.20667	-1937	-4218			1.20667	23	-92			1.20667	157	-98
1.21	-1967	-4222			1.21	22	-119			1.21	180	-93
1.21333	-1964	-4266			1.21333	13	-143			1.21333	193	-85
1.21667	-1955	-4287			1.21667	-3	-157			1.21667	195	-73
1.22	-1925	-4271			1.22	-22	-161			1.22	191	-58
1.22333	-1884	-4251			1.22333	-39	-159			1.22333	193	-46
1.22667	-1874	-4214			1.22667	-60	-148			1.22667	205	-43
1.23	-1874	-4158			1.23	-85	-132			1.23	214	-40
1.23333	-1874	-4074			1.23333	-102	-121			1.23333	203	-31
1.23667	-1895	-4005			1.23667	-107	-114			1.23667	184	-23
1.24	-1933	-3985			1.24	-109	-101			1.24	172	-17
1.24333	-1956	-4001			1.24333	-118	-86			1.24333	162	-12
1.24667	-1961	-4068			1.24667	-137	-76			1.24667	146	-5
1.25	-1968	-4180			1.25	-164	-71			1.25	129	5
1.25333	-1985	-4284			1.25333	-195	-70			1.25333	118	15
1.25667	-2029	-4305			1.25667	-224	-74			1.25667	110	18
1.26	-2093	-4276			1.26	-239	-86			1.26	102	9
1.26333	-2150	-4253			1.26333	-239	-106			1.26333	92	-9
1.26667	-2200	-4229			1.26667	-230	-125			1.26667	73	-36
1.27	-2249	-4222			1.27	-222	-133			1.27	54	-64
1.27333	-2278	-4206			1.27333	-217	-124			1.27333	41	-78
1.27667	-2288	-4167			1.27667	-209	-98			1.27667	27	-81
1.28	-2289	-4142			1.28	-190	-55			1.28	15	-85
1.28333	-2272	-4141			1.28333	-166	-8			1.28333	8	-91
1.28667	-2269	-4135			1.28667	-149	26			1.28667	8	-91
1.29	-2268	-4096			1.29	-139	43			1.29	15	-85
1.29333	-2254	-4030			1.29333	-117	51			1.29333	23	-87
1.29667	-2275	-3978			1.29667	-79	53			1.29667	39	-101
1.3	-2313	-3998			1.3	-46	54			1.3	59	-113
1.30333	-2316	-4067			1.30333	-28	64			1.30333	68	-111
1.30667	-2293	-4080			1.30667	-26	75			1.30667	67	-97
1.31	-2270	-4051			1.31	-34	77			1.31	65	-84
1.31333	-2290	-4081			1.31333	-47	68			1.31333	71	-78
1.31667	-2348	-4097			1.31667	-56	56			1.31667	82	-78
1.32	-2386	-4091			1.32	-60	50			1.32	96	-85
1.32333	-2406	-4160			1.32333	-66	46			1.32333	108	-99
1.32667	-2404	-4258			1.32667	-70	49			1.32667	115	-114
1.33	-2332	-4319			1.33	-66	68			1.33	113	-131
1.33333	-2250	-4360			1.33333	-55	88			1.33333	103	-144
1.33667	-2207	-4399			1.33667	-44	98			1.33667	96	-155
1.34	-2165	-4421			1.34	-40	101			1.34	93	-167
1.34333	-2130	-4464			1.34333	-43	101			1.34333	89	-176
1.34667	-2140	-4501			1.34667	-52	104			1.34667	88	-174
1.35	-2211	-4492			1.35	-63	111			1.35	88	-168
1.35333	-2305	-4496			1.35333	-59	114			1.35333	81	-161
1.35667	-2352	-4527			1.35667	-33	108			1.35667	68	-154
1.36	-2372	-4513			1.36	-1	91			1.36	57	-147
1.36333	-2388	-4439			1.36333	22	66			1.36333	44	-140
1.36667	-2402	-4372			1.36667	34	42			1.36667	28	-134
1.37	-2415	-4340			1.37	39	32			1.37	15	-134
1.37333	-2425	-4348			1.37333	39	37			1.37333	7	-130
1.37667	-2442	-4375			1.37667	30	42			1.37667	-3	-116
1.38	-2427	-4388			1.38	15	41			1.38	-14	-98
1.38333	-2418	-4374			1.38333	-8	30			1.38333	-23	-87
1.38667	-2457	-4333			1.38667	-35	11			1.38667	-31	-86
1.39	-2507	-4313			1.39	-56	-3			1.39	-41	-86
1.39333	-2590	-4318			1.39333	-63	-13			1.39333	-49	-87
1.39667	-2685	-4304			1.39667	-60	-28			1.39667	-50	-89
1.4	-2729	-4276			1.4	-56	-42			1.4	-52	-83
1.40333	-2727	-4253			1.40333	-60	-49			1.40333	-56	-70
1.40667	-2674	-4259			1.40667	-62	-48			1.40667	-55	-58
1.41	-2623	-4291			1.41	-44	-50			1.41	-51	-50
1.41333	-2627	-4318			1.41333	-22	-66			1.41333	-49	-47
1.41667	-2658	-4351			1.41667	-26	-91			1.41667	-43	-48
1.42	-2724	-4358			1.42	-49	-119			1.42	-31	-48
1.42333	-2807	-4341			1.42333	-73	-140			1.42333	-24	-49
1.42667	-2887	-4361			1.42667	-101	-148			1.42667	-27	-53
1.43	-2960	-4390			1.43	-138	-155			1.43	-30	-63
1.43333	-3012	-4404			1.43333	-171	-164			1.43333	-33	-73
1.43667	-3084	-4426			1.43667	-170	-171			1.43667	-37	-79
1.44	-3182	-4400			1.44	-138	-178			1.44	-30	-81
1.44333	-3232	-4344			1.44333	-113	-188			1.44333	-13	-73
1.44667	-3230	-4344			1.44667	-106	-198			1.44667	4	-57
1.45	-3218	-4394			1.45	-111	-200			1.45	23	-42
1.45333	-3186	-4459			1.45333	-125	-192			1.45333	48	-35
1.45667	-3133	-4494			1.45667	-146	-174			1.45667	68	-30
1.46	-3076	-4523			1.46	-168	-143			1.46	81	-20
1.46333	-3036	-4587			1.46333	-183	-104			1.46333	83	-9
1.46667	-3040	-4628			1.46667	-193	-64			1.46667	77	-3
1.47	-3077	-4646			1.47	-203	-31			1.47	71	1
1.47333	-3121	-4700			1.47333	-213	-11			1.47333	68	1
1.47667	-3137	-4763			1.47667	-221	-3			1.47667	67	-8
1.48	-3115	-4815			1.48	-225	-6			1.48	68	-19
1.48333	-3131	-4868			1.48333	-221	-8			1.48333	67	-32
1.48667	-3217	-4910			1.48667	-214	-1			1.48667	58	-51
1.49	-3315	-4916			1.49	-209	11			1.49	47	-64
1.49333	-3409	-4900			1.49333	-206	21			1.49333	39	-66
1.49667	-3473	-4902			1.49667	-205	26			1.49667	31	-64
1.5	-3476	-4859			1.5	-201	24			1.5	24	-62
1.50333	-3451	-4785			1.50333	-195	28			1.50333	16	-67
1.50667	-3437	-4788			1.50667	-198	39			1.50667	9	-88
1.51	-3430	-4855			1.51	-215	45			1.51	7	-113
1.51333	-3398	-4934			1.51333	-237	50			1.51333	9	-124
1.51667	-3357	-4931			1.51667	-247	55			1.51667	10	-120
1.52	-3349	-4845			1.52	-236	54			1.52	9	-115
1.52333	-3352	-4764			1.52333	-207	43			1.52333	8	-115
1.52667	-3335	-4681			1.52667	-163	28			1.52667	6	-120
1.53	-3329	-4595			1.53	-118	19			1.53	4	-120
1.53333	-3382	-4513			1.53333	-90	12			1.53333	2	-112
1.53667	-3482	-4442			1.53667	-75	-4			1.53667	-4	-103
1.54	-3566	-4416			1.54	-64	-28			1.54	-14	-91
1.54333	-3666	-4434			1.54333	-61	-48			1.54333	-22	-78
1.54667	-3770	-4447			1.54667	-67	-61			1.54667	-21	-67
1.55	-3793	-4458			1.55	-81	-61			1.55	-13	-57
1.55333	-3730	-4498			1.55333	-102	-51			1.55333	-3	-59
1.55667	-3647	-4537			1.55667	-122	-40			1.55667	3	-76
1.56	-3599	-4558			1.56	-147	-31			1.56	2	-97
1.56333	-3578	-4612			1.56333	-176	-24			1.56333	-6	-114
1.56667	-3572	-4685			1.56667	-198	-20			1.56667	-11	-127
1.57	-3623	-4744			1.57	-216	-13			1.57	-1	-142
1.57333	-3711	-4733			1.57333	-229	2			1.57333	23	-157
1.57667	-3757	-4698			1.57667	-237	18			1.57667	53	-167
1.58	-3757	-4756			1.58	-236	23			1.58	77	-179
1.58333	-3759	-4854			1.58333	-230	20			1.58333	90	-197
1.58667	-3782	-4919			1.58667	-230	6			1.58667	95	-213
1.59	-3807	-4951			1.59	-229	-11			1.59	95	-221
1.59333	-3833	-4964			1.59333	-219	-10			1.59333	97	-223
1.59667	-3863	-4952			1.59667	-211	7			1.59667	94	-217
1.6	-3893	-4906			1.6	-211	26			1.6	76	-207
1.60333	-3946	-4887			1.60333	-212	39			1.60333	47	-199
1.60667	-4038	-4927			1.60667	-211	51			1.60667	20	-197
1.61	-4121	-4980			1.61	-218	59			1.61	4	-198
1.61333	-4141	-5020			1.61333	-231	61			1.61333	-6	-197
1.61667	-4168	-5041			1.61667	-238	57			1.61667	-15	-197
1.62	-4231	-5051			1.62	-234	36			1.62	-16	-202
1.62333	-4258	-5070			1.62333	-225	7			1.62333	-12	-207
1.62667	-4249	-5064			1.62667	-217	-13			1.62667	-5	-204
1.63	-4245	-5014			1.63	-217	-21			1.63	9	-188
1.63333	-4225	-4954			1.63333	-228	-26			1.63333	32	-165
1.63667	-4188	-4947			1.63667	-243	-31			1.63667	62	-140
1.64	-4184	-4982			1.64	-251	-28			1.64	89	-119
1.64333	-4255	-5009			1.64333	-251	-23			1.64333	104	-106
1.64667	-4382	-5049			1.64667	-249	-21			1.64667	107	-102
1.65	-4474	-5040			1.65	-247	-17			1.65	104	-106
1.65333	-4520	-4973			1.65333	-248	-11			1.65333	93	-112
1.65667	-4550	-4947			1.65667	-251	-2			1.65667	78	-111
1.66	-4581	-4923			1.66	-248	20			1.66	64	-106
1.66333	-4605	-4891			1.66333	-236	47			1.66333	55	-102
1.66667	-4575	-4861			1.66667	-222	65			1.66667	49	-91
1.67	-4527	-4833			1.67	-209	61			1.67	44	-62
1.67333	-4506	-4844			1.67333	-202	43			1.67333	47	-26
1.67667	-4498	-4859			1.67667	-197	31			1.67667	65	-1
1.68	-4529	-4873			1.68	-192	22			1.68	88	11
1.68333	-4611	-4913			1.68333	-193	13			1.68333	104	12
1.68667	-4694	-4988			1.68667	-197	7			1.68667	115	5
1.69	-4767	-5068			1.69	-199	-2			1.69	114	-10
1.69333	-4816	-5087			1.69333	-199	-14			1.69333	99	-18
1.69667	-4826	-5120			1.69667	-200	-31			1.69667	70	-5
1.7	-4828	-5194			1.7	-197	-51			1.7	33	15
1.70333	-4854	-5237			1.70333	-192	-68			1.70333	-4	25
1.70667	-4896	-5257			1.70667	-191	-78			1.70667	-35	23
1.71	-4940	-5250			1.71	-196	-72			1.71	-51	3
1.71333	-4954	-5197			1.71333	-208	-53			1.71333	-57	-25
1.71667	-4923	-5115			1.71667	-222	-34			1.71667	-62	-48
1.72	-4888	-5031			1.72	-226	-24			1.72	-63	-67
1.72333	-4844	-4994			1.72333	-220	-21			1.72333	-58	-80
1.72667	-4777	-5015			1.72667	-203	-19			1.72667	-51	-89
1.73	-4743	-5054			1.73	-180	-5			1.73	-47	-99
1.73333	-4752	-5107			1.73333	-165	13			1.73333	-49	-95
1.73667	-4792	-5147			1.73667	-164	21			1.73667	-47	-72
1.74	-4868	-5127			1.74	-170	17			1.74	-31	-48
1.74333	-4940	-5070			1.74333	-177	8			1.74333	-11	-31
1.74667	-5015	-5012			1.74667	-179	2			1.74667	1	-17
1.75	-5104	-4949			1.75	-182	-4			1.75	5	-6
1.75333	-5179	-4912			1.75333	-188	-6			1.75333	12	-3
1.75667	-5225	-4973			1.75667	-195	2			1.75667	23	-1
1.76	-5207	-5071			1.76	-210	10			1.76	37	12
1.76333	-5132	-5115			1.76333	-229	13			1.76333	46	30
1.76667	-5116	-5125			1.76667	-240	13			1.76667	51	45
1.77	-5176	-5140			1.77	-246	15			1.77	52	52
1.77333	-5240	-5172			1.77333	-257	23			1.77333	52	57
1.77667	-5284	-5185			1.77667	-266	36			1.77667	52	62
1.78	-5263	-5193			1.78	-269	43			1.78	50	58
1.78333	-5190	-5224			1.78333	-276	37			1.78333	46	52
1.78667	-5166	-5244			1.78667	-288	20			1.78667	37	58
1.79	-5191	-5276			1.79	-293	6			1.79	24	73
1.79333	-5218	-5344			1.79333	-291	-2			1.79333	11	90
1.79667	-5274	-5432			1.79667	-286	-6			1.79667	2	101
1.8	-5335	-5498			1.8	-279	-11			1.8	-8	100
1.80333	-5390	-5500			1.80333	-270	-21			1.80333	-24	88
1.80667	-5456	-5466			1.80667	-256	-31			1.80667	-46	72
1.81	-5498	-5397			1.81	-234	-38			1.81	-69	59
1.81333	-5501	-5337			1.81333	-222	-45			1.81333	-90	57
1.81667	-5523	-5329			1.81667	-224	-47			1.81667	-103	67
1.82	-5613	-5365			1.82	-230	-44			1.82	-101	81
1.82333	-5689	-5414			1.82333	-235	-37			1.82333	-88	93
1.82667	-5691	-5424			1.82667	-243	-36			1.82667	-74	101
1.83	-5692	-5420			1.83	-255	-40			1.83	-66	103
1.83333	-5726	-5434			1.83333	-260	-49			1.83333	-63	103
1.83667	-5761	-5453			1.83667	-256	-60			1.83667	-61	105
1.84	-5770	-5459			1.84	-250	-69			1.84	-59	97
1.84333	-5794	-5473			1.84333	-242	-79			1.84333	-55	80
1.84667	-5858	-5486			1.84667	-231	-86			1.84667	-57	66
1.85	-5944	-5468			1.85	-213	-84			1.85	-71	51
1.85333	-6053	-5415			1.85333	-188	-68			1.85333	-80	38
1.85667	-6126	-5330			1.85667	-166	-41			1.85667	-79	38
1.86	-6114	-5290			1.86	-155	-26			1.86	-74	48
1.86333	-6055	-5348			1.86333	-154	-28			1.86333	-68	52
1.86667	-5962	-5412			1.86667	-156	-37			1.86667	-60	44
1.87	-5890	-5393			1.87	-161	-38			1.87	-54	37
1.87333	-5890	-5317			1.87333	-165	-26			1.87333	-53	27
1.87667	-5911	-5263			1.87667	-174	-4			1.87667	-59	10
1.88	-5917	-5290			1.88	-188	24			1.88	-75	-7
1.88333	-5982	-5376			1.88333	-202	53			1.88333	-97	-22
1.88667	-6118	-5446			1.88667	-219	78			1.88667	-119	-31
1.89	-6211	-5471			1.89	-238	95			1.89	-140	-33
1.89333	-6199	-5481			1.89333	-254	100			1.89333	-152	-39
1.89667	-6128	-5505			1.89667	-269	95			1.89667	-153	-58
1.9	-6074	-5532			1.9	-288	88			1.9	-149	-83
1.90333	-6086	-5532			1.90333	-308	82			1.90333	-143	-102
1.90667	-6151	-5509			1.90667	-325	70			1.90667	-137	-115
1.91	-6200	-5501			1.91	-335	44			1.91	-126	-119
1.91333	-6198	-5489			1.91333	-341	7			1.91333	-115	-116
1.91667	-6170	-5431			1.91667	-338	-33			1.91667	-112	-114
1.92	-6164	-5387			1.92	-322	-66			1.92	-109	-115
1.92333	-6186	-5387			1.92333	-304	-83			1.92333	-104	-115
1.92667	-6246	-5420			1.92667	-290	-76			1.92667	-101	-112
1.93	-6345	-5477			1.93	-281	-50			1.93	-104	-104
1.93333	-6425	-5501			1.93333	-273	-28			1.93333	-111	-98
1.93667	-6440	-5475			1.93667	-263	-24			1.93667	-119	-101
1.94	-6447	-5443			1.94	-254	-31			1.94	-121	-109
1.94333	-6503	-5463			1.94333	-246	-39			1.94333	-118	-110
1.94667	-6530	-5527			1.94667	-242	-53			1.94667	-112	-103
1.95	-6515	-5603			1.95	-247	-69			1.95	-112	-99
1.95333	-6536	-5676			1.95333	-251	-86			1.95333	-125	-98
1.95667	-6612	-5745			1.95667	-243	-95			1.95667	-136	-99
1.96	-6686	-5813			1.96	-233	-92			1.96	-129	-101
1.96333	-6735	-5833			1.96333	-231	-88			1.96333	-118	-103
1.96667	-6783	-5797			1.96667	-239	-86			1.96667	-118	-103
1.97	-6784	-5709			1.97	-251	-92			1.97	-128	-90
1.97333	-6769	-5604			1.97333	-262	-98			1.97333	-135	-68
1.97667	-6803	-5583			1.97667	-273	-94			1.97667	-132	-51
1.98	-6815	-5636			1.98	-283	-88			1.98	-124	-34
1.98333	-6782	-5695			1.98333	-293	-88			1.98333	-111	-19
1.98667	-6789	-5744			1.98667	-303	-90			1.98667	-85	-13
1.99	-6844	-5766			1.99	-305	-93			1.99	-56	-13
1.99333	-6890	-5761			1.99333	-292	-100			1.99333	-34	-17
1.99667	-6924	-5739			1.99667	-271	-108			1.99667	-22	-21
2	-6972	-5724			2	-250	-113			2	-19	-23
2.00333	-7026	-5733			2.00333	-231	-121			2.00333	-17	-24
2.00667	-7087	-5731			2.00667	-216	-125			2.00667	-11	-26
2.01	-7172	-5717			2.01	-205	-127			2.01	-9	-30
2.01333	-7252	-5699			2.01333	-200	-133			2.01333	-13	-37
2.01667	-7313	-5646			2.01667	-204	-133			2.01667	-24	-44
2.02	-7365	-5598			2.02	-211	-125			2.02	-41	-47
2.02333	-7393	-5586			2.02333	-211	-115			2.02333	-58	-50
2.02667	-7432	-5588			2.02667	-200	-108			2.02667	-78	-68
2.03	-7524	-5617			2.03	-188	-106			2.03	-97	-99
2.03333	-7617	-5682			2.03333	-190	-113			2.03333	-109	-122
2.03667	-7680	-5749			2.03667	-207	-128			2.03667	-113	-131
2.04	-7701	-5791			2.04	-221	-143			2.04	-107	-136
2.04333	-7702	-5826			2.04333	-221	-151			2.04333	-93	-133
2.04667	-7754	-5873			2.04667	-218	-153			2.04667	-75	-125
2.05	-7782	-5925			2.05	-219	-153			2.05	-53	-116
2.05333	-7726	-5942			2.05333	-221	-150			2.05333	-34	-93
2.05667	-7688	-5923			2.05667	-225	-145			2.05667	-28	-52
2.06	-7717	-5914			2.06	-230	-136			2.06	-28	-8
2.06333	-7757	-5930			2.06333	-232	-125			2.06333	-28	19
2.06667	-7770	-5952			2.06667	-233	-113			2.06667	-27	23
2.07	-7774	-5955			2.07	-242	-103			2.07	-22	7
2.07333	-7777	-5929			2.07333	-254	-97			2.07333	-15	-14
2.07667	-7795	-5894			2.07667	-259	-98			2.07667	-8	-32
2.08	-7899	-5851			2.08	-263	-108			2.08	-2	-45
2.08333	-8026	-5786			2.08333	-266	-119			2.08333	-3	-52
2.08667	-8079	-5728			2.08667	-261	-128			2.08667	-7	-58
2.09	-8092	-5727			2.09	-251	-136			2.09	-12	-65
2.09333	-8117	-5759			2.09333	-248	-145			2.09333	-26	-70
2.09667	-8154	-5796			2.09667	-255	-159			2.09667	-43	-70
2.1	-8145	-5844			2.1	-261	-173			2.1	-55	-68
2.10333	-8092	-5873			2.10333	-254	-177			2.10333	-62	-68
2.10667	-8034	-5870			2.10667	-244	-171			2.10667	-64	-73
2.11	-8037	-5851			2.11	-240	-159			2.11	-56	-85
2.11333	-8137	-5855			2.11333	-244	-150			2.11333	-45	-101
2.11667	-8238	-5898			2.11667	-246	-143			2.11667	-36	-118
2.12	-8325	-5945			2.12	-241	-131			2.12	-27	-139
2.12333	-8405	-5956			2.12333	-232	-102			2.12333	-22	-156
2.12667	-8458	-5958			2.12667	-225	-66			2.12667	-26	-159
2.13	-8522	-5965			2.13	-224	-43			2.13	-34	-147
2.13333	-8555	-5953			2.13333	-228	-40			2.13333	-42	-129
2.13667	-8518	-5926			2.13667	-227	-54			2.13667	-47	-114
2.14	-8490	-5888			2.14	-217	-82			2.14	-49	-105
2.14333	-8494	-5842			2.14333	-202	-109			2.14333	-50	-99
2.14667	-8501	-5776			2.14667	-184	-129			2.14667	-53	-89
2.15	-8530	-5722			2.15	-177	-141			2.15	-64	-74
2.15333	-8569	-5729			2.15333	-181	-146			2.15333	-73	-53
2.15667	-8644	-5766			2.15667	-189	-155			2.15667	-73	-41
2.16	-8745	-5792			2.16	-198	-163			2.16	-69	-40
2.16333	-8784	-5795			2.16333	-206	-158			2.16333	-58	-42
2.16667	-8754	-5793			2.16667	-209	-139			2.16667	-42	-51
2.17	-8685	-5838			2.17	-208	-110			2.17	-30	-66
2.17333	-8671	-5919			2.17333	-203	-85			2.17333	-28	-84
2.17667	-8767	-5980			2.17667	-197	-76			2.17667	-30	-103
2.18	-8887	-6021			2.18	-200	-76			2.18	-38	-123
2.18333	-8984	-6070			2.18333	-212	-72			2.18333	-50	-137
2.18667	-9052	-6134			2.18667	-227	-73			2.18667	-60	-132
2.19	-9073	-6166			2.19	-243	-85			2.19	-66	-110
2.19333	-9083	-6130			2.19333	-258	-97			2.19333	-76	-86
2.19667	-9131	-6115			2.19667	-259	-108			2.19667	-93	-68
2.2	-9203	-6140			2.2	-242	-122			2.2	-112	-61
2.20333	-9230	-6128			2.20333	-217	-133			2.20333	-136	-66
2.20667	-9211	-6040			2.20667	-192	-131			2.20667	-159	-79
2.21	-9206	-5955			2.21	-171	-110			2.21	-176	-85
2.21333	-9219	-5967			2.21333	-160	-88			2.21333	-187	-77
2.21667	-9258	-6052			2.21667	-157	-86			2.21667	-188	-64
2.22	-9345	-6135			2.22	-150	-97			2.22	-176	-54
2.22333	-9475	-6154			2.22333	-144	-115			2.22333	-154	-50
2.22667	-9569	-6150			2.22667	-144	-141			2.22667	-134	-48
2.23	-9567	-6143			2.23	-137	-163			2.23	-127	-44
2.23333	-9541	-6107			2.23333	-122	-168			2.23333	-129	-43
2.23667	-9541	-6069			2.23667	-113	-160			2.23667	-127	-52
2.24	-9560	-6085			2.24	-113	-141			2.24	-120	-73
2.24333	-9590	-6211			2.24333	-123	-116			2.24333	-112	-98
2.24667	-9625	-6405			2.24667	-145	-91			2.24667	-108	-115
2.25	-9659	-6494			2.25	-167	-73			2.25	-107	-111
2.25333	-9698	-6478			2.25333	-174	-70			2.25333	-107	-95
2.25667	-9746	-6493			2.25667	-154	-83			2.25667	-107	-79
2.26	-9834	-6536			2.26	-115	-105			2.26	-103	-64
2.26333	-9909	-6573			2.26333	-78	-125			2.26333	-99	-53
2.26667	-9942	-6531			2.26667	-53	-136			2.26667	-97	-45
2.27	-9978	-6440			2.27	-42	-140			2.27	-98	-37
2.27333	-10002	-6407			2.27333	-49	-145			2.27333	-98	-31
2.27667	-10041	-6402			2.27667	-66	-154			2.27667	-100	-22
2.28	-10078	-6417			2.28	-78	-158			2.28	-105	-4
2.28333	-10044	-6442			2.28333	-79	-154			2.28333	-107	14
2.28667	-9968	-6431			2.28667	-78	-146			2.28667	-106	22
2.29	-9893	-6361			2.29	-88	-136			2.29	-110	18
2.29333	-9857	-6253			2.29333	-107	-130			2.29333	-120	5
2.29667	-9894	-6127			2.29667	-116	-137			2.29667	-133	-8
2.3	-9987	-5986			2.3	-115	-154			2.3	-147	-16
2.30333	-10122	-5874			2.30333	-113	-169			2.30333	-155	-19
2.30667	-10265	-5857			2.30667	-116	-177			2.30667	-144	-22
2.31	-10361	-5935			2.31	-120	-175			2.31	-127	-34
2.31333	-10416	-6049			2.31333	-121	-167			2.31333	-123	-54
2.31667	-10455	-6133			2.31667	-119	-158			2.31667	-133	-76
2.32	-10485	-6209			2.32	-115	-152			2.32	-151	-91
2.32333	-10569	-6344			2.32333	-112	-148			2.32333	-171	-89
2.32667	-10711	-6445			2.32667	-111	-142			2.32667	-190	-69
2.33	-10805	-6500			2.33	-112	-138			2.33	-208	-36
2.33333	-10834	-6524			2.33333	-110	-140			2.33333	-223	-8
2.33667	-10859	-6456			2.33667	-107	-148			2.33667	-235	2
2.34	-10865	-6396			2.34	-114	-160			2.34	-241	-3
2.34333	-10852	-6395			2.34333	-130	-171			2.34333	-239	-12
2.34667	-10844	-6402			2.34667	-145	-167			2.34667	-228	-20
2.35	-10845	-6457			2.35	-153	-153			2.35	-213	-29
2.35333	-10845	-6554			2.35333	-159	-141			2.35333	-201	-45
2.35667	-10855	-6655			2.35667	-168	-126			2.35667	-192	-63
2.36	-10894	-6702			2.36	-175	-100			2.36	-188	-81
2.36333	-10930	-6695			2.36333	-174	-68			2.36333	-193	-98
2.36667	-10979	-6707			2.36667	-166	-43			2.36667	-205	-112
2.37	-11032	-6748			2.37	-156	-37			2.37	-217	-120
2.37333	-11048	-6834			2.37333	-154	-46			2.37333	-232	-126
2.37667	-11063	-6907			2.37667	-164	-63			2.37667	-244	-134
2.38	-11090	-6892			2.38	-181	-83			2.38	-238	-142
2.38333	-11108	-6841			2.38333	-193	-98			2.38333	-222	-150
2.38667	-11147	-6822			2.38667	-203	-107			2.38667	-205	-157
2.39	-11193	-6771			2.39	-210	-120			2.39	-193	-159
2.39333	-11214	-6689			2.39333	-211	-131			2.39333	-191	-157
2.39667	-11233	-6734			2.39667	-206	-128			2.39667	-199	-162
2.4	-11250	-6862			2.4	-199	-110			2.4	-205	-174
2.40333	-11249	-6949			2.40333	-201	-90			2.40333	-207	-186
2.40667	-11257	-6991			2.40667	-217	-81			2.40667	-210	-193
2.41	-11327	-7003			2.41	-238	-83			2.41	-211	-195
2.41333	-11412	-7031			2.41333	-247	-89			2.41333	-207	-200
2.41667	-11456	-7044			2.41667	-236	-89			2.41667	-208	-208
2.42	-11452	-6983			2.42	-217	-90			2.42	-220	-217
2.42333	-11414	-6922			2.42333	-202	-97			2.42333	-232	-227
2.42667	-11412	-6894			2.42667	-186	-113			2.42667	-239	-230
2.43	-11474	-6860			2.43	-166	-128			2.43	-243	-220
2.43333	-11568	-6818			2.43333	-148	-138			2.43333	-240	-196
2.43667	-11678	-6797			2.43667	-139	-141			2.43667	-232	-170
2.44	-11797	-6799			2.44	-139	-135			2.44	-222	-152
2.44333	-11881	-6746			2.44333	-142	-131			2.44333	-210	-145
2.44667	-11884	-6615			2.44667	-151	-137			2.44667	-198	-141
2.45	-11846	-6501			2.45	-163	-149			2.45	-191	-135
2.45333	-11818	-6507			2.45333	-173	-159			2.45333	-192	-130
2.45667	-11808	-6590			2.45667	-183	-169			2.45667	-196	-124
2.46	-11804	-6660			2.46	-194	-175			2.46	-190	-123
2.46333	-11777	-6686			2.46333	-203	-172			2.46333	-172	-125
2.46667	-11734	-6721			2.46667	-204	-157			2.46667	-155	-126
2.47	-11719	-6784			2.47	-196	-135			2.47	-151	-123
2.47333	-11737	-6816			2.47333	-188	-108			2.47333	-159	-122
2.47667	-11801	-6818			2.47667	-183	-81			2.47667	-172	-119
2.48	-11893	-6799			2.48	-178	-68			2.48	-185	-105
2.48333	-11947	-6791			2.48333	-175	-79			2.48333	-193	-82
2.48667	-11996	-6780			2.48667	-176	-103			2.48667	-186	-61
2.49	-12087	-6737			2.49	-178	-125			2.49	-168	-45
2.49333	-12180	-6730			2.49333	-171	-140			2.49333	-154	-30
2.49667	-12192	-6761			2.49667	-163	-149			2.49667	-150	-20
2.5	-12096	-6781			2.5	-165	-158			2.5	-152	-10
2.50333	-11965	-6755			2.50333	-177	-169			2.50333	-159	0
2.50667	-11892	-6686			2.50667	-185	-176			2.50667	-165	6
2.51	-11906	-6655			2.51	-180	-179			2.51	-166	14
2.51333	-11961	-6690			2.51333	-162	-186			2.51333	-155	24
2.51667	-12014	-6767			2.51667	-133	-201			2.51667	-128	38
2.52	-12062	-6829			2.52	-99	-228			2.52	-97	54
2.52333	-12113	-6851			2.52333	-76	-256			2.52333	-80	62
2.52667	-12174	-6860			2.52667	-61	-275			2.52667	-80	61
2.53	-12220	-6858			2.53	-43	-284			2.53	-84	59
2.53333	-12239	-6865			2.53333	-21	-284			2.53333	-89	61
2.53667	-12260	-6900			2.53667	-3	-277			2.53667	-98	58
2.54	-12283	-6931			2.54	5	-274			2.54	-108	43
2.54333	-12265	-6922			2.54333	-4	-280			2.54333	-111	26
2.54667	-12219	-6865			2.54667	-34	-285			2.54667	-112	15
2.55	-12189	-6789			2.55	-75	-282			2.55	-117	11
2.55333	-12220	-6722			2.55333	-117	-266			2.55333	-126	10
2.55667	-12285	-6693			2.55667	-150	-249			2.55667	-135	15
2.56	-12319	-6698			2.56	-167	-242			2.56	-141	28
2.56333	-12341	-6703			2.56333	-173	-248			2.56333	-146	30
2.56667	-12362	-6752			2.56667	-172	-261			2.56667	-151	17
2.57	-12397	-6839			2.57	-172	-271			2.57	-152	-3
2.57333	-12441	-6867			2.57333	-174	-280			2.57333	-148	-25
2.57667	-12450	-6820			2.57667	-170	-294			2.57667	-140	-44
2.58	-12471	-6726			2.58	-161	-307			2.58	-134	-62
2.58333	-12545	-6642			2.58333	-157	-316			2.58333	-133	-78
2.58667	-12611	-6629			2.58667	-162	-319			2.58667	-133	-86
2.59	-12700	-6659			2.59	-166	-308			2.59	-129	-83
2.59333	-12810	-6673			2.59333	-151	-287			2.59333	-119	-77
2.59667	-12892	-6662			2.59667	-121	-270			2.59667	-109	-72
2.6	-12975	-6683			2.6	-96	-254			2.6	-105	-72
2.60333	-13041	-6759			2.60333	-78	-234			2.60333	-103	-72
2.60667	-13053	-6849			2.60667	-68	-212			2.60667	-97	-73
2.61	-13027	-6915			2.61	-60	-195			2.61	-89	-74
2.61333	-13008	-6957			2.61333	-54	-183			2.61333	-84	-69
2.61667	-13004	-6983			2.61667	-63	-176			2.61667	-83	-71
2.62	-13023	-7039			2.62	-87	-177			2.62	-93	-88
2.62333	-13047	-7090			2.62333	-119	-181			2.62333	-106	-108
2.62667	-13052	-7107			2.62667	-133	-182			2.62667	-111	-122
2.63	-13102	-7150			2.63	-112	-183			2.63	-112	-129
2.63333	-13199	-7185			2.63333	-80	-185			2.63333	-112	-130
2.63667	-13261	-7178			2.63667	-70	-174			2.63667	-107	-131
2.64	-13292	-7165			2.64	-86	-151			2.64	-95	-133
2.64333	-13326	-7142			2.64333	-118	-139			2.64333	-84	-132
2.64667	-13364	-7112			2.64667	-148	-138			2.64667	-82	-124
2.65	-13410	-7113			2.65	-160	-144			2.65	-87	-114
2.65333	-13428	-7173			2.65333	-149	-155			2.65333	-92	-108
2.65667	-13434	-7246			2.65667	-134	-168			2.65667	-100	-107
2.66	-13502	-7260			2.66	-127	-185			2.66	-112	-115
2.66333	-13610	-7265			2.66333	-131	-209			2.66333	-122	-129
2.66667	-13673	-7295			2.66667	-139	-234			2.66667	-128	-135
2.67	-13681	-7323			2.67	-145	-251			2.67	-133	-126
2.67333	-13648	-7351			2.67333	-148	-252			2.67333	-128	-104
2.67667	-13577	-7384			2.67667	-148	-233			2.67667	-112	-83
2.68	-13498	-7422			2.68	-145	-207			2.68	-94	-78
2.68333	-13467	-7468			2.68333	-147	-187			2.68333	-87	-86
2.68667	-13482	-7500			2.68667	-162	-182			2.68667	-89	-97
2.69	-13534	-7482			2.69	-180	-179			2.69	-82	-109
2.69333	-13643	-7417			2.69333	-188	-168			2.69333	-59	-120
2.69667	-13745	-7360			2.69667	-187	-157			2.69667	-36	-122
2.7	-13790	-7349			2.7	-186	-157			2.7	-26	-122
2.70333	-13816	-7354			2.70333	-184	-165			2.70333	-17	-125
2.70667	-13857	-7355			2.70667	-172	-176			2.70667	-1	-129
2.71	-13935	-7354			2.71	-152	-184			2.71	21	-134
2.71333	-14054	-7313			2.71333	-133	-183			2.71333	39	-139
2.71667	-14170	-7226			2.71667	-122	-171			2.71667	47	-145
2.72	-14227	-7119			2.72	-120	-150			2.72	47	-155
2.72333	-14239	-7035			2.72333	-125	-135			2.72333	42	-159
2.72667	-14233	-7040			2.72667	-132	-126			2.72667	42	-155
2.73	-14231	-7109			2.73	-146	-116			2.73	42	-142
2.73333	-14253	-7174			2.73333	-165	-107			2.73333	38	-111
2.73667	-14269	-7201			2.73667	-188	-97			2.73667	36	-69
2.74	-14250	-7192			2.74	-215	-84			2.74	36	-36
2.74333	-14212	-7173			2.74333	-239	-73			2.74333	32	-21
2.74667	-14189	-7120			2.74667	-258	-70			2.74667	27	-15
2.75	-14213	-7033			2.75	-275	-78			2.75	26	-10
2.75333	-14250	-6972			2.75333	-287	-97			2.75333	36	-5
2.75667	-14267	-6969			2.75667	-298	-120			2.75667	48	-2
2.76	-14285	-7032			2.76	-313	-136			2.76	48	4
2.76333	-14333	-7113			2.76333	-329	-140			2.76333	37	22
2.76667	-14399	-7168			2.76667	-345	-135			2.76667	33	40
2.77	-14434	-7197			2.77	-361	-128			2.77	40	47
2.77333	-14460	-7184			2.77333	-371	-132			2.77333	52	46
2.77667	-14480	-7127			2.77667	-378	-153			2.77667	60	39
2.78	-14479	-7096			2.78	-384	-183			2.78	54	27
2.78333	-14462	-7118			2.78333	-380	-209			2.78333	41	13
2.78667	-14460	-7131			2.78667	-360	-230			2.78667	35	-2
2.79	-14513	-7145			2.79	-334	-244			2.79	33	-13
2.79333	-14562	-7177			2.79333	-314	-250			2.79333	27	-9
2.79667	-14535	-7188			2.79667	-299	-244			2.79667	20	17
2.8	-14497	-7196			2.8	-287	-226			2.8	10	49
2.80333	-14521	-7222			2.80333	-277	-204			2.80333	-7	76
2.80667	-14565	-7245			2.80667	-263	-182			2.80667	-23	89
2.81	-14599	-7272			2.81	-246	-165			2.81	-34	85
2.81333	-14648	-7284			2.81333	-225	-162			2.81333	-33	71
2.81667	-14722	-7284			2.81667	-195	-160			2.81667	-19	56
2.82	-14758	-7284			2.82	-161	-147			2.82	-3	45
2.82333	-14730	-7233			2.82333	-136	-130			2.82333	14	28
2.82667	-14718	-7178			2.82667	-114	-125			2.82667	37	3
2.83	-14731	-7187			2.83	-95	-130			2.83	61	-26
2.83333	-14727	-7197			2.83333	-81	-133			2.83333	81	-53
2.83667	-14744	-7181			2.83667	-69	-129			2.83667	99	-69
2.84	-14810	-7177			2.84	-65	-125			2.84	125	-77
2.84333	-14904	-7169			2.84333	-73	-124			2.84333	160	-76
2.84667	-14977	-7148			2.84667	-86	-123			2.84667	188	-71
2.85	-15034	-7107			2.85	-96	-115			2.85	193	-71
2.85333	-15109	-7079			2.85333	-103	-102			2.85333	181	-78
2.85667	-15150	-7105			2.85667	-98	-95			2.85667	164	-84
2.86	-15143	-7114			2.86	-72	-96			2.86	147	-78
2.86333	-15152	-7101			2.86333	-40	-98			2.86333	134	-65
2.86667	-15206	-7097			2.86667	-16	-97			2.86667	121	-55
2.87	-15326	-7113			2.87	-4	-97			2.87	102	-54
2.87333	-15476	-7173			2.87333	-5	-103			2.87333	83	-65
2.87667	-15585	-7283			2.87667	-18	-110			2.87667	71	-83
2.88	-15658	-7406			2.88	-45	-117			2.88	63	-90
2.88333	-15701	-7479			2.88333	-80	-125			2.88333	57	-83
2.88667	-15714	-7517			2.88667	-118	-142			2.88667	46	-71
2.89	-15683	-7507			2.89	-153	-164			2.89	32	-62
2.89333	-15609	-7490			2.89333	-173	-186			2.89333	18	-62
2.89667	-15581	-7504			2.89667	-185	-200			2.89667	9	-66
2.9	-15607	-7521			2.9	-191	-204			2.9	5	-73
2.90333	-15637	-7499			2.90333	-192	-200			2.90333	0	-88
2.90667	-15674	-7365			2.90667	-195	-194			2.90667	-12	-104
2.91	-15699	-7186			2.91	-207	-188			2.91	-26	-115
2.91333	-15693	-7069			2.91333	-224	-180			2.91333	-42	-118
2.91667	-15663	-7024			2.91667	-239	-171			2.91667	-59	-116
2.92	-15638	-7060			2.92	-260	-170			2.92	-74	-106
2.92333	-15650	-7133			2.92333	-281	-181			2.92333	-85	-93
2.92667	-15681	-7174			2.92667	-295	-197			2.92667	-94	-85
2.93	-15694	-7205			2.93	-310	-208			2.93	-97	-77
2.93333	-15671	-7235			2.93333	-331	-212			2.93333	-87	-66
2.93667	-15648	-7271			2.93667	-349	-211			2.93667	-68	-61
2.94	-15652	-7331			2.94	-356	-203			2.94	-60	-62
2.94333	-15622	-7367			2.94333	-354	-195			2.94333	-70	-61
2.94667	-15580	-7354			2.94667	-352	-189			2.94667	-84	-61
2.95	-15559	-7354			2.95	-351	-187			2.95	-94	-67
2.95333	-15568	-7351			2.95333	-348	-191			2.95333	-105	-69
2.95667	-15639	-7295			2.95667	-346	-187			2.95667	-110	-66
2.96	-15728	-7250			2.96	-344	-165			2.96	-104	-61
2.96333	-15795	-7256			2.96333	-338	-139			2.96333	-90	-53
2.96667	-15830	-7277			2.96667	-329	-124			2.96667	-75	-49
2.97	-15873	-7315			2.97	-317	-114			2.97	-65	-57
2.97333	-15923	-7348			2.97333	-306	-106			2.97333	-61	-68
2.97667	-15913	-7315			2.97667	-300	-94			2.97667	-47	-71
2.98	-15852	-7199			2.98	-297	-78			2.98	-19	-74
2.98333	-15816	-7051			2.98333	-299	-72			2.98333	17	-82
2.98667	-15871	-7000			2.98667	-305	-74			2.98667	46	-95
2.99	-15993	-7067			2.99	-309	-78			2.99	64	-109
2.99333	-16099	-7148			2.99333	-309	-79			2.99333	67	-125
2.99667	-16160	-7159			2.99667	-306	-87			2.99667	57	-137
3	-16172	-7147			3	-299	-109			3	42	-142
3.00333	-16132	-7194			3.00333	-292	-138			3.00333	32	-144
3.00667	-16090	-7285			3.00667	-290	-160			3.00667	37	-144
3.01	-16061	-7392			3.01	-293	-176			3.01	52	-147
3.01333	-16039	-7448			3.01333	-304	-188			3.01333	62	-153
3.01667	-16046	-7430			3.01667	-322	-191			3.01667	75	-156
3.02	-16112	-7373			3.02	-344	-182			3.02	91	-150
3.02333	-16225	-7271			3.02333	-363	-172			3.02333	94	-132
3.02667	-16315	-7194			3.02667	-361	-169			3.02667	87	-110
3.03	-16394	-7218			3.03	-342	-178			3.03	81	-94
3.03333	-16478	-7316			3.03333	-327	-192			3.03333	73	-76
3.03667	-16528	-7406			3.03667	-324	-208			3.03667	67	-58
3.04	-16554	-7409			3.04	-327	-227			3.04	64	-45
3.04333	-16556	-7352			3.04333	-329	-241			3.04333	60	-36
3.04667	-16528	-7313			3.04667	-331	-246			3.04667	49	-32
3.05	-16517	-7328			3.05	-335	-246			3.05	34	-36
3.05333	-16566	-7377			3.05333	-341	-247			3.05333	24	-44
3.05667	-16630	-7375			3.05667	-349	-242			3.05667	13	-54
3.06	-16650	-7318			3.06	-358	-230			3.06	2	-62
3.06333	-16645	-7292			3.06333	-364	-216			3.06333	-10	-65
3.06667	-16664	-7327			3.06667	-364	-205			3.06667	-19	-65
3.07	-16748	-7394			3.07	-365	-203			3.07	-25	-62
3.07333	-16837	-7426			3.07333	-373	-205			3.07333	-29	-53
3.07667	-16855	-7422			3.07667	-377	-204			3.07667	-39	-37
3.08	-16852	-7429			3.08	-376	-193			3.08	-54	-16
3.08333	-16871	-7457			3.08333	-370	-174			3.08333	-71	2
3.08667	-16875	-7518			3.08667	-359	-152			3.08667	-91	15
3.09	-16847	-7573			3.09	-340	-128			3.09	-106	25
3.09333	-16842	-7615			3.09333	-316	-105			3.09333	-108	36
3.09667	-16836	-7673			3.09667	-294	-86			3.09667	-110	53
3.1	-16757	-7710			3.1	-283	-78			3.1	-112	70
3.10333	-16685	-7683			3.10333	-271	-78			3.10333	-109	76
3.10667	-16710	-7600			3.10667	-250	-85			3.10667	-107	77
3.11	-16799	-7519			3.11	-231	-99			3.11	-106	81
3.11333	-16897	-7471			3.11333	-216	-115			3.11333	-104	91
3.11667	-17002	-7447			3.11667	-208	-131			3.11667	-103	96
3.12	-17093	-7465			3.12	-209	-144			3.12	-103	95
3.12333	-17122	-7536			3.12333	-215	-154			3.12333	-100	94
3.12667	-17081	-7613			3.12667	-229	-164			3.12667	-89	89
3.13	-17040	-7674			3.13	-243	-177			3.13	-73	82
3.13333	-17030	-7715			3.13333	-250	-194			3.13333	-59	77
3.13667	-17008	-7691			3.13667	-264	-213			3.13667	-49	73
3.14	-16974	-7645			3.14	-287	-234			3.14	-40	64
3.14333	-16979	-7646			3.14333	-305	-252			3.14333	-31	50
3.14667	-17025	-7649			3.14667	-311	-263			3.14667	-29	35
3.15	-17105	-7601			3.15	-313	-260			3.15	-39	19
3.15333	-17203	-7571			3.15333	-312	-239			3.15333	-42	0
3.15667	-17314	-7580			3.15667	-311	-211			3.15667	-32	-12
3.16	-17410	-7559			3.16	-308	-187			3.16	-19	-20
3.16333	-17445	-7525			3.16333	-312	-177			3.16333	-8	-32
3.16667	-17484	-7504			3.16667	-326	-179			3.16667	13	-44
3.17	-17551	-7497			3.17	-340	-185			3.17	42	-52
3.17333	-17607	-7450			3.17333	-348	-191			3.17333	64	-61
3.17667	-17641	-7375			3.17667	-349	-186			3.17667	71	-73
3.18	-17637	-7328			3.18	-355	-171			3.18	62	-83
3.18333	-17586	-7306			3.18333	-366	-159			3.18333	36	-89
3.18667	-17530	-7318			3.18667	-366	-158			3.18667	8	-92
3.19	-17529	-7350			3.19	-356	-164			3.19	-5	-88
3.19333	-17573	-7388			3.19333	-344	-171			3.19333	5	-78
3.19667	-17627	-7457			3.19667	-338	-173			3.19667	29	-73
3.2	-17629	-7531			3.2	-339	-174			3.2	46	-79
3.20333	-17597	-7564			3.20333	-335	-171			3.20333	55	-86
3.20667	-17596	-7566			3.20667	-331	-154			3.20667	71	-86
3.21	-17635	-7536			3.21	-336	-129			3.21	98	-78
3.21333	-17714	-7488			3.21333	-344	-110			3.21333	118	-70
3.21667	-17811	-7461			3.21667	-340	-97			3.21667	117	-62
3.22	-17894	-7454			3.22	-328	-92			3.22	109	-48
3.22333	-17942	-7509			3.22333	-322	-100			3.22333	111	-31
3.22667	-17954	-7627			3.22667	-312	-115			3.22667	119	-16
3.23	-17954	-7733			3.23	-297	-137			3.23	132	-3
3.23333	-17966	-7780			3.23333	-287	-165			3.23333	148	5
3.23667	-17952	-7730			3.23667	-287	-189			3.23667	150	5
3.24	-17878	-7662			3.24	-290	-205			3.24	132	1
3.24333	-17779	-7627			3.24333	-283	-216			3.24333	106	0
3.24667	-17708	-7603			3.24667	-266	-223			3.24667	92	9
3.25	-17699	-7629			3.25	-251	-235			3.25	88	26
3.25333	-17719	-7660			3.25333	-248	-256			3.25333	88	36
3.25667	-17749	-7679			3.25667	-257	-280			3.25667	89	36
3.26	-17806	-7732			3.26	-274	-303			3.26	82	22
3.26333	-17844	-7792			3.26333	-285	-322			3.26333	66	-1
3.26667	-17832	-7801			3.26667	-288	-327			3.26667	48	-23
3.27	-17777	-7751			3.27	-290	-313			3.27	42	-38
3.27333	-17700	-7722			3.27333	-288	-291			3.27333	47	-39
3.27667	-17675	-7736			3.27667	-283	-274			3.27667	58	-29
3.28	-17716	-7771			3.28	-286	-264			3.28	71	-20
3.28333	-17728	-7813			3.28333	-300	-255			3.28333	78	-16
3.28667	-17670	-7825			3.28667	-314	-243			3.28667	73	-20
3.29	-17614	-7808			3.29	-329	-237			3.29	61	-28
3.29333	-17644	-7797			3.29333	-342	-229			3.29333	51	-39
3.29667	-17748	-7775			3.29667	-348	-216			3.29667	51	-52
3.3	-17865	-7716			3.3	-348	-205			3.3	61	-63
3.30333	-17960	-7660			3.30333	-345	-206			3.30333	79	-69
3.30667	-18026	-7682			3.30667	-342	-213			3.30667	105	-71
3.31	-18069	-7769			3.31	-336	-221			3.31	128	-71
3.31333	-18099	-7869			3.31333	-324	-228			3.31333	134	-75
3.31667	-18099	-7941			3.31667	-315	-236			3.31667	129	-84
3.32	-18093	-7964			3.32	-318	-249			3.32	131	-97
3.32333	-18125	-7971			3.32333	-330	-263			3.32333	137	-114
3.32667	-18165	-7933			3.32667	-339	-273			3.32667	142	-129
3.33	-18169	-7884			3.33	-338	-276			3.33	148	-131
3.33333	-18123	-7868			3.33333	-339	-269			3.33333	146	-126
3.33667	-18081	-7828			3.33667	-351	-254			3.33667	129	-120
3.34	-18071	-7764			3.34	-368	-240			3.34	103	-113
3.34333	-18080	-7714			3.34333	-373	-228			3.34333	80	-105
3.34667	-18117	-7704			3.34667	-367	-223			3.34667	62	-99
3.35	-18172	-7726			3.35	-352	-223			3.35	48	-90
3.35333	-18151	-7757			3.35333	-330	-225			3.35333	39	-72
3.35667	-18069	-7789			3.35667	-314	-223			3.35667	36	-57
3.36	-18044	-7778			3.36	-303	-219			3.36	36	-51
3.36333	-18064	-7792			3.36333	-293	-212			3.36333	33	-55
3.36667	-18071	-7890			3.36667	-289	-194			3.36667	30	-63
3.37	-18095	-7979			3.37	-294	-169			3.37	32	-71
3.37333	-18177	-8008			3.37333	-291	-146			3.37333	31	-76
3.37667	-18295	-8004			3.37667	-280	-122			3.37667	22	-81
3.38	-18416	-8010			3.38	-264	-98			3.38	8	-87
3.38333	-18472	-8046			3.38333	-249	-82			3.38333	-7	-97
3.38667	-18448	-8099			3.38667	-243	-83			3.38667	-20	-112
3.39	-18426	-8159			3.39	-249	-99			3.39	-25	-129
3.39333	-18460	-8205			3.39333	-261	-120			3.39333	-28	-141
3.39667	-18525	-8206			3.39667	-273	-137			3.39667	-28	-148
3.4	-18573	-8207			3.4	-286	-146			3.4	-20	-155
3.40333	-18599	-8253			3.40333	-296	-144			3.40333	-10	-163
3.40667	-18660	-8261			3.40667	-302	-145			3.40667	-5	-172
3.41	-18746	-8190			3.41	-307	-153			3.41	-5	-179
3.41333	-18798	-8131			3.41333	-312	-163			3.41333	-5	-183
3.41667	-18810	-8117			3.41667	-316	-169			3.41667	-7	-183
3.42	-18763	-8113			3.42	-320	-163			3.42	-17	-183
3.42333	-18706	-8105			3.42333	-318	-153			3.42333	-26	-181
3.42667	-18694	-8085			3.42667	-304	-150			3.42667	-37	-175
3.43	-18685	-8068			3.43	-290	-151			3.43	-43	-164
3.43333	-18687	-8074			3.43333	-279	-145			3.43333	-35	-143
3.43667	-18744	-8042			3.43667	-266	-136			3.43667	-20	-111
3.44	-18825	-7942			3.44	-253	-135			3.44	-5	-84
3.44333	-18893	-7882			3.44333	-241	-131			3.44333	9	-76
3.44667	-18914	-7886			3.44667	-227	-129			3.44667	23	-82
3.45	-18861	-7913			3.45	-204	-133			3.45	35	-92
3.45333	-18785	-7960			3.45333	-177	-139			3.45333	44	-99
3.45667	-18745	-8006			3.45667	-160	-150			3.45667	49	-106
3.46	-18713	-8055			3.46	-158	-160			3.46	56	-121
3.46333	-18670	-8096			3.46333	-164	-167			3.46333	77	-135
3.46667	-18629	-8086			3.46667	-166	-173			3.46667	102	-142
3.47	-18594	-8038			3.47	-163	-176			3.47	117	-145
3.47333	-18612	-8016			3.47333	-167	-179			3.47333	121	-139
3.47667	-18650	-8051			3.47667	-178	-182			3.47667	120	-126
3.48	-18622	-8112			3.48	-169	-185			3.48	112	-116
3.48333	-18594	-8138			3.48333	-141	-183			3.48333	99	-113
3.48667	-18627	-8125			3.48667	-118	-178			3.48667	85	-106
3.49	-18671	-8075			3.49	-109	-173			3.49	80	-94
3.49333	-18712	-8052			3.49333	-103	-171			3.49333	79	-90
3.49667	-18760	-8122			3.49667	-91	-172			3.49667	76	-97
3.5	-18812	-8212			3.5	-87	-175			3.5	69	-106
3.50333	-18849	-8244			3.50333	-94	-181			3.50333	63	-115
3.50667	-18877	-8197			3.50667	-106	-190			3.50667	61	-125
3.51	-18919	-8116			3.51	-116	-200			3.51	62	-136
3.51333	-18930	-8063			3.51333	-129	-205			3.51333	60	-153
3.51667	-18895	-8023			3.51667	-148	-206			3.51667	52	-170
3.52	-18843	-7986			3.52	-164	-208			3.52	41	-179
3.52333	-18811	-7968			3.52333	-175	-216			3.52333	38	-184
3.52667	-18827	-7981			3.52667	-178	-221			3.52667	44	-189
3.53	-18864	-8019			3.53	-176	-219			3.53	52	-192
3.53333	-18872	-8071			3.53333	-172	-214			3.53333	52	-195
3.53667	-18859	-8086			3.53667	-169	-209			3.53667	50	-204
3.54	-18888	-8038			3.54	-170	-208			3.54	45	-212
3.54333	-18943	-8004			3.54333	-180	-213			3.54333	36	-212
3.54667	-18952	-8012			3.54667	-205	-227			3.54667	33	-206
3.55	-18974	-8036			3.55	-235	-241			3.55	35	-201
3.55333	-19079	-8080			3.55333	-256	-240			3.55333	39	-199
3.55667	-19179	-8084			3.55667	-268	-224			3.55667	45	-198
3.56	-19211	-8015			3.56	-279	-199			3.56	46	-200
3.56333	-19205	-7968			3.56333	-297	-173			3.56333	38	-197
3.56667	-19197	-7965			3.56667	-327	-155			3.56667	21	-185
3.57	-19191	-7955			3.57	-355	-154			3.57	6	-173
3.57333	-19160	-7947			3.57333	-366	-166			3.57333	-2	-164
3.57667	-19110	-7965			3.57667	-361	-179			3.57667	-3	-160
3.58	-19076	-7981			3.58	-345	-192			3.58	2	-161
3.58333	-19062	-7997			3.58333	-325	-205			3.58333	15	-162
3.58667	-19062	-8039			3.58667	-309	-217			3.58667	32	-164
3.59	-19067	-8046			3.59	-298	-232			3.59	45	-167
3.59333	-19061	-7997			3.59333	-290	-248			3.59333	46	-170
3.59667	-19055	-7932			3.59667	-281	-264			3.59667	37	-173
3.6	-19031	-7877			3.6	-263	-278			3.6	26	-176
3.60333	-18970	-7879			3.60333	-235	-289			3.60333	20	-179
3.60667	-18914	-7928			3.60667	-199	-301			3.60667	26	-185
3.61	-18889	-7968			3.61	-164	-319			3.61	39	-194
3.61333	-18910	-8006			3.61333	-147	-345			3.61333	49	-205
3.61667	-18953	-8078			3.61667	-144	-361			3.61667	54	-212
3.62	-18977	-8140			3.62	-147	-350			3.62	62	-212
3.62333	-18974	-8128			3.62333	-155	-320			3.62333	72	-210
3.62667	-18951	-8090			3.62667	-169	-297			3.62667	73	-204
3.63	-18951	-8087			3.63	-184	-287			3.63	63	-192
3.63333	-18989	-8116			3.63333	-193	-289			3.63333	44	-177
3.63667	-19055	-8131			3.63667	-200	-306			3.63667	23	-163
3.64	-19147	-8112			3.64	-199	-327			3.64	10	-154
3.64333	-19238	-8109			3.64333	-196	-335			3.64333	7	-150
3.64667	-19307	-8142			3.64667	-195	-327			3.64667	12	-146
3.65	-19340	-8187			3.65	-187	-302			3.65	17	-137
3.65333	-19335	-8204			3.65333	-172	-276			3.65333	12	-119
3.65667	-19297	-8174			3.65667	-163	-261			3.65667	2	-94
3.66	-19262	-8154			3.66	-161	-250			3.66	-6	-72
3.66333	-19257	-8159			3.66333	-157	-235			3.66333	-14	-62
3.66667	-19257	-8140			3.66667	-154	-220			3.66667	-19	-63
3.67	-19258	-8127			3.67	-158	-209			3.67	-26	-66
3.67333	-19236	-8156			3.67333	-158	-200			3.67333	-34	-65
3.67667	-19224	-8170			3.67667	-148	-186			3.67667	-30	-60
3.68	-19255	-8134			3.68	-144	-174			3.68	-8	-53
3.68333	-19283	-8113			3.68333	-147	-171			3.68333	26	-49
3.68667	-19293	-8098			3.68667	-153	-167			3.68667	56	-50
3.69	-19279	-8039			3.69	-164	-158			3.69	74	-50
3.69333	-19246	-7969			3.69333	-180	-152			3.69333	78	-41
3.69667	-19199	-7938			3.69667	-204	-154			3.69667	78	-26
3.7	-19147	-7967			3.7	-238	-155			3.7	77	-18
3.70333	-19111	-8048			3.70333	-272	-157			3.70333	70	-22
3.70667	-19091	-8168			3.70667	-300	-168			3.70667	63	-39
3.71	-19085	-8263			3.71	-316	-184			3.71	63	-64
3.71333	-19069	-8280			3.71333	-324	-191			3.71333	64	-82
3.71667	-19023	-8240			3.71667	-326	-185			3.71667	65	-82
3.72	-18982	-8170			3.72	-323	-171			3.72	72	-75
3.72333	-18963	-8106			3.72333	-316	-158			3.72333	84	-75
3.72667	-18953	-8063			3.72667	-304	-154			3.72667	89	-82
3.73	-18941	-8077			3.73	-284	-170			3.73	88	-95
3.73333	-18927	-8135			3.73333	-269	-203			3.73333	81	-107
3.73667	-18910	-8140			3.73667	-274	-233			3.73667	67	-111
3.74	-18862	-8067			3.74	-288	-250			3.74	58	-114
3.74333	-18797	-7983			3.74333	-299	-255			3.74333	57	-117
3.74667	-18774	-7969			3.74667	-311	-246			3.74667	57	-125
3.75	-18823	-7983			3.75	-323	-233			3.75	49	-137
3.75333	-18935	-7997			3.75333	-336	-224			3.75333	32	-145
3.75667	-19052	-8071			3.75667	-344	-214			3.75667	14	-142
3.76	-19109	-8156			3.76	-344	-204			3.76	6	-136
3.76333	-19126	-8190			3.76333	-343	-199			3.76333	8	-135
3.76667	-19117	-8178			3.76667	-344	-198			3.76667	16	-133
3.77	-19085	-8156			3.77	-340	-195			3.77	31	-125
3.77333	-19073	-8161			3.77333	-337	-186			3.77333	51	-114
3.77667	-19080	-8197			3.77667	-343	-169			3.77667	66	-102
3.78	-19071	-8228			3.78	-353	-156			3.78	75	-90
3.78333	-19057	-8220			3.78333	-358	-151			3.78333	72	-79
3.78667	-19059	-8184			3.78667	-352	-146			3.78667	61	-70
3.79	-19099	-8152			3.79	-341	-142			3.79	55	-55
3.79333	-19187	-8135			3.79333	-327	-143			3.79333	52	-33
3.79667	-19285	-8122			3.79667	-311	-155			3.79667	44	-13
3.8	-19353	-8096			3.8	-300	-175			3.8	35	2
3.80333	-19382	-8049			3.80333	-297	-194			3.80333	31	17
3.80667	-19407	-8044			3.80667	-307	-213			3.80667	36	37
3.81	-19437	-8080			3.81	-328	-233			3.81	41	51
3.81333	-19415	-8091			3.81333	-353	-244			3.81333	43	51
3.81667	-19331	-8050			3.81667	-376	-246			3.81667	38	37
3.82	-19248	-7974			3.82	-392	-233			3.82	27	22
3.82333	-19191	-7919			3.82333	-409	-205			3.82333	15	13
3.82667	-19194	-7905			3.82667	-435	-179			3.82667	3	2
3.83	-19238	-7885			3.83	-459	-165			3.83	-5	-16
3.83333	-19231	-7867			3.83333	-474	-165			3.83333	-11	-32
3.83667	-19195	-7905			3.83667	-476	-177			3.83667	-20	-43
3.84	-19154	-7973			3.84	-462	-195			3.84	-33	-46
3.84333	-19139	-8061			3.84333	-436	-209			3.84333	-51	-42
3.84667	-19193	-8152			3.84667	-413	-217			3.84667	-66	-35
3.85	-19282	-8202			3.85	-400	-221			3.85	-67	-34
3.85333	-19323	-8216			3.85333	-389	-225			3.85333	-59	-42
3.85667	-19267	-8237			3.85667	-383	-229			3.85667	-54	-58
3.86	-19222	-8300			3.86	-387	-235			3.86	-57	-75
3.86333	-19260	-8403			3.86333	-392	-238			3.86333	-62	-81
3.86667	-19299	-8494			3.86667	-390	-243			3.86667	-58	-74
3.87	-19299	-8522			3.87	-383	-240			3.87	-46	-66
3.87333	-19310	-8488			3.87333	-370	-225			3.87333	-37	-58
3.87667	-19329	-8441			3.87667	-356	-212			3.87667	-37	-51
3.88	-19320	-8415			3.88	-345	-206			3.88	-41	-49
3.88333	-19292	-8388			3.88333	-332	-202			3.88333	-43	-49
3.88667	-19242	-8370			3.88667	-324	-199			3.88667	-36	-53
3.89	-19189	-8327			3.89	-321	-196			3.89	-23	-60
3.89333	-19171	-8259			3.89333	-305	-191			3.89333	-13	-71
3.89667	-19168	-8193			3.89667	-281	-192			3.89667	-10	-85
3.9	-19153	-8125			3.9	-274	-201			3.9	-6	-104
3.90333	-19143	-8110			3.90333	-286	-214			3.90333	3	-117
3.90667	-19142	-8130			3.90667	-302	-227			3.90667	10	-116
3.91	-19114	-8170			3.91	-315	-237			3.91	13	-104
3.91333	-19050	-8251			3.91333	-323	-239			3.91333	19	-87
3.91667	-19000	-8308			3.91667	-320	-238			3.91667	30	-72
3.92	-19016	-8274			3.92	-316	-236			3.92	41	-64
3.92333	-19075	-8201			3.92333	-319	-234			3.92333	42	-62
3.92667	-19082	-8148			3.92667	-326	-232			3.92667	30	-62
3.93	-19032	-8135			3.93	-337	-233			3.93	14	-61
3.93333	-19018	-8148			3.93333	-350	-233			3.93333	5	-57
3.93667	-19062	-8138			3.93667	-367	-231			3.93667	12	-50
3.94	-19111	-8153			3.94	-387	-233			3.94	27	-44
3.94333	-19122	-8211			3.94333	-405	-231			3.94333	37	-37
3.94667	-19130	-8247			3.94667	-419	-221			3.94667	39	-28
3.95	-19158	-8264			3.95	-429	-210			3.95	38	-23
3.95333	-19171	-8269			3.95333	-435	-203			3.95333	38	-20
3.95667	-19186	-8231			3.95667	-440	-203			3.95667	43	-23
3.96	-19216	-8197			3.96	-439	-213			3.96	52	-30
3.96333	-19237	-8218			3.96333	-420	-225			3.96333	62	-31
3.96667	-19244	-8260			3.96667	-394	-232			3.96667	67	-25
3.97	-19263	-8305			3.97	-381	-233			3.97	64	-14
3.97333	-19301	-8329			3.97333	-385	-234			3.97333	61	-9
3.97667	-19318	-8308			3.97667	-397	-238			3.97667	53	-14
3.98	-19306	-8315			3.98	-405	-238			3.98	40	-13
3.98333	-19325	-8341			3.98333	-412	-235			3.98333	31	-1
3.98667	-19394	-8343			3.98667	-426	-230			3.98667	23	12
3.99	-19452	-8334			3.99	-437	-227			3.99	13	19
3.99333	-19451	-8308			3.99333	-440	-232			3.99333	14	20
3.99667	-19405	-8307			3.99667	-438	-242			3.99667	31	12
4	-19359	-8320			4	-443	-249			4	53	-1
4.00333	-19339	-8318			4.00333	-457	-247			4.00333	68	-11
4.00667	-19333	-8319			4.00667	-465	-240			4.00667	80	-17
4.01	-19329	-8324			4.01	-461	-233			4.01	89	-30
4.01333	-19344	-8342			4.01333	-441	-227			4.01333	83	-45
4.01667	-19392	-8380			4.01667	-411	-229			4.01667	61	-54
4.02	-19461	-8387			4.02	-386	-237			4.02	35	-55
4.02333	-19527	-8309			4.02333	-373	-250			4.02333	14	-47
4.02667	-19573	-8204			4.02667	-368	-259			4.02667	0	-39
4.03	-19550	-8121			4.03	-371	-256			4.03	-3	-38
4.03333	-19485	-8048			4.03333	-375	-242			4.03333	-1	-34
4.03667	-19466	-8020			4.03667	-377	-227			4.03667	-5	-30
4.04	-19461	-8038			4.04	-379	-209			4.04	-14	-34
4.04333	-19427	-8050			4.04333	-386	-195			4.04333	-25	-43
4.04667	-19394	-8026			4.04667	-402	-187			4.04667	-28	-47
4.05	-19405	-7991			4.05	-425	-183			4.05	-23	-39
4.05333	-19445	-7985			4.05333	-447	-188			4.05333	-18	-27
4.05667	-19496	-8001			4.05667	-460	-200			4.05667	-10	-25
4.06	-19564	-8020			4.06	-465	-218			4.06	-5	-36
4.06333	-19636	-8021			4.06333	-466	-238			4.06333	-3	-52
4.06667	-19676	-7997			4.06667	-468	-255			4.06667	7	-65
4.07	-19659	-7980			4.07	-467	-265			4.07	24	-77
4.07333	-19598	-7967			4.07333	-452	-268			4.07333	37	-87
4.07667	-19527	-7932			4.07667	-424	-263			4.07667	52	-93
4.08	-19500	-7902			4.08	-393	-256			4.08	73	-101
4.08333	-19487	-7927			4.08333	-356	-253			4.08333	85	-107
4.08667	-19462	-7979			4.08667	-318	-250			4.08667	82	-105
4.09	-19456	-7995			4.09	-296	-246			4.09	71	-99
4.09333	-19464	-7997			4.09333	-299	-247			4.09333	57	-94
4.09667	-19494	-7984			4.09667	-319	-256			4.09667	48	-83
4.1	-19520	-7921			4.1	-340	-265			4.1	45	-69
4.10333	-19489	-7838			4.10333	-353	-269			4.10333	48	-59
4.10667	-19449	-7784			4.10667	-357	-267			4.10667	58	-55
4.11	-19427	-7782			4.11	-363	-259			4.11	67	-56
4.11333	-19402	-7840			4.11333	-367	-255			4.11333	73	-59
4.11667	-19385	-7911			4.11667	-359	-262			4.11667	74	-66
4.12	-19388	-7946			4.12	-345	-275			4.12	72	-80
4.12333	-19399	-7966			4.12333	-341	-284			4.12333	66	-94
4.12667	-19380	-7952			4.12667	-345	-293			4.12667	60	-103
4.13	-19335	-7915			4.13	-356	-304			4.13	62	-109
4.13333	-19306	-7905			4.13333	-370	-309			4.13333	72	-116
4.13667	-19347	-7926			4.13667	-383	-305			4.13667	81	-123
4.14	-19477	-7964			4.14	-397	-288			4.14	81	-127
4.14333	-19645	-7985			4.14333	-410	-257			4.14333	77	-128
4.14667	-19710	-7965			4.14667	-416	-225			4.14667	73	-130
4.15	-19635	-7958			4.15	-416	-191			4.15	67	-131
4.15333	-19553	-7993			4.15333	-417	-164			4.15333	68	-124
4.15667	-19506	-8015			4.15667	-424	-146			4.15667	81	-113
4.16	-19478	-7986			4.16	-437	-128			4.16	101	-101
4.16333	-19478	-7924			4.16333	-443	-106			4.16333	125	-94
4.16667	-19460	-7899			4.16667	-444	-85			4.16667	139	-98
4.17	-19440	-7916			4.17	-447	-67			4.17	133	-110
4.17333	-19442	-7946			4.17333	-454	-53			4.17333	115	-119
4.17667	-19422	-7999			4.17667	-458	-52			4.17667	92	-115
4.18	-19389	-8051			4.18	-451	-65			4.18	75	-106
4.18333	-19379	-8064			4.18333	-439	-89			4.18333	63	-98
4.18667	-19366	-8036			4.18667	-428	-112			4.18667	54	-94
4.19	-19332	-8039			4.19	-422	-126			4.19	46	-97
4.19333	-19280	-8055			4.19333	-424	-128			4.19333	41	-103
4.19667	-19190	-8029			4.19667	-422	-126			4.19667	34	-108
4.2	-19136	-7973			4.2	-412	-129			4.2	24	-117
4.20333	-19181	-7922			4.20333	-398	-136			4.20333	19	-126
4.20667	-19309	-7925			4.20667	-390	-147			4.20667	29	-125
4.21	-19420	-7945			4.21	-389	-162			4.21	46	-124
4.21333	-19448	-7931			4.21333	-391	-182			4.21333	61	-124
4.21667	-19451	-7901			4.21667	-389	-205			4.21667	68	-122
4.22	-19453	-7879			4.22	-385	-226			4.22	72	-113
4.22333	-19474	-7875			4.22333	-387	-238			4.22333	83	-107
4.22667	-19518	-7852			4.22667	-395	-245			4.22667	93	-111
4.23	-19533	-7836			4.23	-398	-252			4.23	92	-114
4.23333	-19522	-7855			4.23333	-391	-260			4.23333	84	-103
4.23667	-19488	-7863			4.23667	-379	-262			4.23667	78	-77
4.24	-19426	-7856			4.24	-371	-250			4.24	74	-49
4.24333	-19416	-7852			4.24333	-362	-224			4.24333	68	-33
4.24667	-19448	-7885			4.24667	-351	-189			4.24667	59	-31
4.25	-19422	-7983			4.25	-353	-157			4.25	43	-30
4.25333	-19346	-8096			4.25333	-370	-136			4.25333	25	-30
4.25667	-19277	-8197			4.25667	-390	-119			4.25667	14	-36
4.26	-19233	-8266			4.26	-412	-110			4.26	10	-40
4.26333	-19216	-8275			4.26333	-435	-116			4.26333	7	-30
4.26667	-19220	-8259			4.26667	-448	-136			4.26667	7	-11
4.27	-19272	-8197			4.27	-455	-161			4.27	8	4
4.27333	-19359	-8091			4.27333	-458	-184			4.27333	1	5
4.27667	-19386	-7977			4.27667	-451	-201			4.27667	-3	-4
4.28	-19398	-7892			4.28	-434	-215			4.28	5	-9
4.28333	-19436	-7908			4.28333	-425	-233			4.28333	14	-5
4.28667	-19416	-7952			4.28667	-420	-254			4.28667	29	1
4.29	-19375	-7967			4.29	-400	-269			4.29	58	-3
4.29333	-19356	-7990			4.29333	-352	-274			4.29333	92	-16
4.29667	-19345	-8032			4.29667	-294	-272			4.29667	111	-27
4.3	-19344	-8128			4.3	-251	-263			4.3	111	-31
4.30333	-19357	-8233			4.30333	-229	-245			4.30333	100	-37
4.30667	-19403	-8268			4.30667	-226	-218			4.30667	87	-45
4.31	-19466	-8276			4.31	-242	-194			4.31	80	-53
4.31333	-19511	-8294			4.31333	-266	-186			4.31333	81	-57
4.31667	-19527	-8301			4.31667	-281	-189			4.31667	90	-53
4.32	-19518	-8299			4.32	-286	-190			4.32	101	-53
4.32333	-19517	-8258			4.32333	-291	-174			4.32333	104	-56
4.32667	-19512	-8165			4.32667	-299	-149			4.32667	90	-62
4.33	-19508	-8094			4.33	-314	-132			4.33	67	-63
4.33333	-19554	-8073			4.33333	-327	-125			4.33333	52	-50
4.33667	-19573	-8059			4.33667	-328	-122			4.33667	50	-34
4.34	-19525	-8043			4.34	-327	-124			4.34	60	-24
4.34333	-19496	-8073			4.34333	-328	-133			4.34333	70	-13
4.34667	-19490	-8166			4.34667	-334	-151			4.34667	77	1
4.35	-19483	-8294			4.35	-347	-175			4.35	84	10
4.35333	-19483	-8367			4.35333	-362	-202			4.35333	92	17
4.35667	-19481	-8360			4.35667	-376	-229			4.35667	98	34
4.36	-19497	-8330			4.36	-386	-247			4.36	105	59
4.36333	-19499	-8284			4.36333	-392	-261			4.36333	114	81
4.36667	-19450	-8212			4.36667	-395	-275			4.36667	119	93
4.37	-19435	-8111			4.37	-393	-289			4.37	117	98
4.37333	-19480	-8004			4.37333	-390	-300			4.37333	106	98
4.37667	-19529	-7999			4.37667	-392	-309			4.37667	97	94
4.38	-19590	-8095			4.38	-392	-311			4.38	110	93
4.38333	-19669	-8182			4.38333	-387	-307			4.38333	132	94
4.38667	-19735	-8236			4.38667	-381	-302			4.38667	142	90
4.39	-19716	-8240			4.39	-370	-292			4.39	132	86
4.39333	-19641	-8241			4.39333	-355	-278			4.39333	115	89
4.39667	-19587	-8277			4.39667	-339	-263			4.39667	104	91
4.4	-19571	-8295			4.4	-324	-255			4.4	102	85
4.40333	-19589	-8286			4.40333	-303	-256			4.40333	113	75
4.40667	-19644	-8277			4.40667	-281	-257			4.40667	135	70
4.41	-19684	-8274			4.41	-264	-254			4.41	159	75
4.41333	-19668	-8262			4.41333	-255	-244			4.41333	179	89
4.41667	-19640	-8239			4.41667	-250	-229			4.41667	194	110
4.42	-19604	-8224			4.42	-246	-227			4.42	199	128
4.42333	-19552	-8227			4.42333	-233	-235			4.42333	193	134
4.42667	-19504	-8215			4.42667	-213	-237			4.42667	179	132
4.43	-19459	-8180			4.43	-205	-235			4.43	158	132
4.43333	-19464	-8177			4.43333	-217	-234			4.43333	131	131
4.43667	-19511	-8183			4.43667	-248	-232			4.43667	107	117
4.44	-19535	-8133			4.44	-284	-226			4.44	98	97
4.44333	-19557	-8063			4.44333	-312	-222			4.44333	107	84
4.44667	-19545	-7999			4.44667	-334	-223			4.44667	123	80
4.45	-19482	-7943			4.45	-358	-227			4.45	129	82
4.45333	-19467	-7964			4.45333	-382	-227			4.45333	126	81
4.45667	-19482	-8070			4.45667	-402	-218			4.45667	121	75
4.46	-19480	-8159			4.46	-400	-199			4.46	117	65
4.46333	-19492	-8173			4.46333	-386	-180			4.46333	122	58
4.46667	-19483	-8129			4.46667	-380	-162			4.46667	133	60
4.47	-19471	-8104			4.47	-390	-146			4.47	150	66
4.47333	-19481	-8148			4.47333	-407	-147			4.47333	166	69
4.47667	-19458	-8229			4.47667	-417	-163			4.47667	174	67
4.48	-19391	-8300			4.48	-419	-180			4.48	168	67
4.48333	-19352	-8327			4.48333	-419	-187			4.48333	152	78
4.48667	-19360	-8325			4.48667	-414	-185			4.48667	137	93
4.49	-19347	-8289			4.49	-411	-178			4.49	124	106
4.49333	-19283	-8190			4.49333	-406	-176			4.49333	113	112
4.49667	-19229	-8095			4.49667	-398	-183			4.49667	102	104
4.5	-19206	-8052			4.5	-396	-188			4.5	89	77
4.50333	-19195	-8057			4.50333	-402	-187			4.50333	77	39
4.50667	-19215	-8109			4.50667	-411	-184			4.50667	72	1
4.51	-19281	-8197			4.51	-419	-182			4.51	76	-29
4.51333	-19398	-8299			4.51333	-426	-179			4.51333	84	-47
4.51667	-19504	-8346			4.51667	-434	-178			4.51667	87	-58
4.52	-19542	-8331			4.52	-445	-183			4.52	93	-63
4.52333	-19532	-8334			4.52333	-453	-184			4.52333	109	-69
4.52667	-19494	-8373			4.52667	-450	-177			4.52667	130	-71
4.53	-19455	-8388			4.53	-444	-163			4.53	153	-56
4.53333	-19430	-8399			4.53333	-440	-145			4.53333	171	-30
4.53667	-19409	-8443			4.53667	-437	-129			4.53667	171	-16
4.54	-19420	-8490			4.54	-434	-122			4.54	156	-24
4.54333	-19489	-8502			4.54333	-425	-124			4.54333	137	-44
4.54667	-19499	-8462			4.54667	-413	-124			4.54667	128	-61
4.55	-19413	-8403			4.55	-404	-111			4.55	126	-63
4.55333	-19378	-8336			4.55333	-398	-89			4.55333	126	-54
4.55667	-19409	-8280			4.55667	-395	-72			4.55667	124	-36
4.56	-19466	-8273			4.56	-388	-69			4.56	127	-8
4.56333	-19598	-8301			4.56333	-372	-70			4.56333	137	16
4.56667	-19742	-8321			4.56667	-361	-61			4.56667	140	31
4.57	-19798	-8290			4.57	-365	-43			4.57	136	39
4.57333	-19783	-8170			4.57333	-372	-28			4.57333	133	38
4.57667	-19732	-7999			4.57667	-380	-22			4.57667	121	32
4.58	-19721	-7895			4.58	-391	-25			4.58	102	20
4.58333	-19756	-7890			4.58333	-397	-24			4.58333	87	3
4.58667	-19712	-7948			4.58667	-394	-11			4.58667	78	-15
4.59	-19628	-8060			4.59	-381	1			4.59	70	-31
4.59333	-19589	-8183			4.59333	-355	-1			4.59333	64	-41
4.59667	-19552	-8285			4.59667	-322	-19			4.59667	66	-46
4.6	-19508	-8380			4.6	-294	-41			4.6	70	-44
4.60333	-19507	-8507			4.60333	-277	-47			4.60333	78	-35
4.60667	-19510	-8638			4.60667	-269	-39			4.60667	83	-23
4.61	-19529	-8692			4.61	-268	-29			4.61	79	-11
4.61333	-19554	-8702			4.61333	-278	-23			4.61333	69	-5
4.61667	-19506	-8698			4.61667	-300	-19			4.61667	56	-7
4.62	-19421	-8674			4.62	-330	-21			4.62	46	-6
4.62333	-19391	-8626			4.62333	-360	-29			4.62333	41	7
4.62667	-19391	-8542			4.62667	-383	-43			4.62667	36	24
4.63	-19425	-8445			4.63	-400	-60			4.63	30	37
4.63333	-19497	-8353			4.63333	-417	-69			4.63333	29	47
4.63667	-19582	-8316			4.63667	-430	-65			4.63667	30	56
4.64	-19689	-8358			4.64	-432	-54			4.64	30	63
4.64333	-19732	-8403			4.64333	-432	-47			4.64333	33	59
4.64667	-19711	-8426			4.64667	-437	-53			4.64667	42	46
4.65	-19759	-8453			4.65	-446	-69			4.65	54	37
4.65333	-19875	-8502			4.65333	-457	-88			4.65333	66	32
4.65667	-19952	-8562			4.65667	-469	-108			4.65667	79	28
4.66	-19965	-8594			4.66	-480	-121			4.66	91	19
4.66333	-19933	-8630			4.66333	-487	-128			4.66333	101	7
4.66667	-19906	-8671			4.66667	-497	-129			4.66667	105	-5
4.67	-19910	-8678			4.67	-506	-126			4.67	100	-14
4.67333	-19900	-8702			4.67333	-503	-121			4.67333	99	-12
4.67667	-19833	-8792			4.67667	-484	-118			4.67667	109	-13
4.68	-19769	-8885			4.68	-464	-127			4.68	123	-22
4.68333	-19774	-8877			4.68333	-455	-143			4.68333	136	-29
4.68667	-19809	-8819			4.68667	-456	-156			4.68667	140	-33
4.69	-19842	-8791			4.69	-465	-163			4.69	135	-35
4.69333	-19890	-8772			4.69333	-482	-159			4.69333	129	-34
4.69667	-19927	-8750			4.69667	-502	-149			4.69667	128	-39
4.7	-19899	-8739			4.7	-516	-138			4.7	126	-50
4.70333	-19809	-8753			4.70333	-520	-123			4.70333	119	-60
4.70667	-19713	-8765			4.70667	-514	-107			4.70667	120	-68
4.71	-19659	-8744			4.71	-500	-96			4.71	134	-63
4.71333	-19660	-8697			4.71333	-491	-98			4.71333	149	-49
4.71667	-19704	-8671			4.71667	-490	-114			4.71667	157	-32
4.72	-19785	-8730			4.72	-490	-134			4.72	153	-17
4.72333	-19860	-8787			4.72333	-488	-154			4.72333	134	-11
4.72667	-19904	-8753			4.72667	-491	-169			4.72667	113	-15
4.73	-19947	-8674			4.73	-499	-171			4.73	108	-25
4.73333	-19959	-8596			4.73333	-505	-165			4.73333	116	-33
4.73667	-19920	-8546			4.73667	-501	-157			4.73667	128	-33
4.74	-19866	-8538			4.74	-483	-149			4.74	142	-26
4.74333	-19838	-8574			4.74333	-459	-138			4.74333	150	-20
4.74667	-19837	-8614			4.74667	-437	-128			4.74667	154	-16
4.75	-19847	-8588			4.75	-424	-121			4.75	152	-3
4.75333	-19849	-8525			4.75333	-420	-119			4.75333	142	11
4.75667	-19888	-8466			4.75667	-419	-125			4.75667	130	21
4.76	-19958	-8406			4.76	-412	-137			4.76	126	39
4.76333	-20005	-8399			4.76333	-397	-144			4.76333	131	57
4.76667	-20048	-8405			4.76667	-383	-148			4.76667	138	61
4.77	-20049	-8437			4.77	-377	-151			4.77	146	57
4.77333	-20015	-8559			4.77333	-375	-148			4.77333	146	48
4.77667	-19995	-8696			4.77667	-376	-138			4.77667	138	34
4.78	-19952	-8766			4.78	-381	-129			4.78	128	19
4.78333	-19906	-8789			4.78333	-378	-129			4.78333	117	8
4.78667	-19894	-8780			4.78667	-359	-139			4.78667	108	-3
4.79	-19906	-8725			4.79	-334	-152			4.79	106	-14
4.79333	-19911	-8685			4.79333	-318	-161			4.79333	109	-21
4.79667	-19886	-8674			4.79667	-307	-175			4.79667	108	-19
4.8	-19872	-8671			4.8	-287	-197			4.8	101	-10
4.80333	-19873	-8670			4.80333	-255	-218			4.80333	94	-3
4.80667	-19912	-8689			4.80667	-223	-222			4.80667	88	-8
4.81	-19970	-8731			4.81	-201	-211			4.81	82	-27
4.81333	-19990	-8728			4.81333	-193	-200			4.81333	84	-52
4.81667	-20031	-8710			4.81667	-198	-194			4.81667	93	-87
4.82	-20124	-8690			4.82	-205	-176			4.82	99	-125
4.82333	-20215	-8615			4.82333	-215	-146			4.82333	95	-148
4.82667	-20262	-8563			4.82667	-234	-119			4.82667	81	-151
4.83	-20292	-8586			4.83	-260	-109			4.83	63	-139
4.83333	-20309	-8649			4.83333	-292	-110			4.83333	51	-125
4.83667	-20276	-8721			4.83667	-321	-103			4.83667	49	-117
4.84	-20205	-8752			4.84	-339	-89			4.84	62	-107
4.84333	-20151	-8717			4.84333	-349	-82			4.84333	81	-93
4.84667	-20110	-8677			4.84667	-360	-81			4.84667	89	-81
4.85	-20062	-8650			4.85	-359	-82			4.85	80	-66
4.85333	-20054	-8566			4.85333	-350	-78			4.85333	67	-42
4.85667	-20053	-8444			4.85667	-351	-62			4.85667	53	-30
4.86	-20012	-8421			4.86	-357	-40			4.86	34	-41
4.86333	-19933	-8527			4.86333	-363	-31			4.86333	18	-61
4.86667	-19856	-8646			4.86667	-367	-36			4.86667	17	-74
4.87	-19836	-8686			4.87	-360	-49			4.87	24	-81
4.87333	-19817	-8686			4.87333	-347	-66			4.87333	34	-97
4.87667	-19761	-8683			4.87667	-333	-82			4.87667	38	-113
4.88	-19728	-8640			4.88	-325	-97			4.88	35	-121
4.88333	-19717	-8566			4.88333	-333	-121			4.88333	37	-129
4.88667	-19722	-8496			4.88667	-356	-148			4.88667	45	-139
4.89	-19743	-8439			4.89	-378	-165			4.89	52	-138
4.89333	-19713	-8423			4.89333	-391	-170			4.89333	58	-119
4.89667	-19645	-8456			4.89667	-386	-174			4.89667	61	-85
4.9	-19620	-8492			4.9	-360	-180			4.9	60	-49
4.90333	-19637	-8490			4.90333	-321	-182			4.90333	72	-21
4.90667	-19663	-8464			4.90667	-284	-179			4.90667	96	-3
4.91	-19708	-8491			4.91	-255	-172			4.91	118	7
4.91333	-19761	-8559			4.91333	-241	-164			4.91333	133	3
4.91667	-19797	-8628			4.91667	-231	-165			4.91667	142	-18
4.92	-19853	-8700			4.92	-204	-168			4.92	146	-48
4.92333	-19882	-8720			4.92333	-172	-159			4.92333	145	-78
4.92667	-19848	-8731			4.92667	-160	-136			4.92667	133	-92
4.93	-19792	-8815			4.93	-165	-110			4.93	117	-90
4.93333	-19743	-8892			4.93333	-171	-93			4.93333	104	-83
4.93667	-19719	-8910			4.93667	-173	-93			4.93667	96	-77
4.94	-19682	-8884			4.94	-180	-95			4.94	99	-82
4.94333	-19640	-8803			4.94333	-188	-90			4.94333	116	-92
4.94667	-19614	-8684			4.94667	-187	-92			4.94667	143	-97
4.95	-19617	-8567			4.95	-183	-108			4.95	171	-93
4.95333	-19654	-8482			4.95333	-185	-123			4.95333	181	-83
4.95667	-19693	-8438			4.95667	-195	-131			4.95667	171	-69
4.96	-19748	-8407			4.96	-210	-134			4.96	155	-54
4.96333	-19822	-8358			4.96333	-228	-135			4.96333	138	-41
4.96667	-19881	-8297			4.96667	-242	-138			4.96667	121	-36
4.97	-19901	-8285			4.97	-251	-140			4.97	106	-33
4.97333	-19877	-8317			4.97333	-260	-142			4.97333	83	-28
4.97667	-19838	-8357			4.97667	-269	-139			4.97667	54	-29
4.98	-19789	-8436			4.98	-285	-126			4.98	31	-38
4.98333	-19705	-8497			4.98333	-304	-118			4.98333	22	-50
4.98667	-19634	-8509			4.98667	-313	-121			4.98667	22	-63
4.99	-19625	-8508			4.99	-317	-118			4.99	25	-70
4.99333	-19664	-8515			4.99333	-319	-105			4.99333	23	-69
4.99667	-19719	-8527			4.99667	-324	-90			4.99667	17	-63
5	-19722	-8522			5	-336	-74			5	9	-56
5.00333	-19691	-8546			5.00333	-345	-60			5.00333	4	-58
5.00667	-19686	-8599			5.00667	-348	-48			5.00667	2	-65
5.01	-19694	-8604			5.01	-352	-36			5.01	5	-69
5.01333	-19695	-8538			5.01333	-358	-29			5.01333	13	-67
5.01667	-19693	-8470			5.01667	-367	-28			5.01667	24	-62
5.02	-19694	-8445			5.02	-374	-24			5.02	48	-50
5.02333	-19687	-8485			5.02333	-373	-18			5.02333	92	-31
5.02667	-19696	-8560			5.02667	-364	-13			5.02667	141	-18
5.03	-19745	-8586			5.03	-352	-12			5.03	174	-20
5.03333	-19822	-8564			5.03333	-340	-18			5.03333	187	-28
5.03667	-19906	-8554			5.03667	-332	-22			5.03667	186	-39
5.04	-19959	-8551			5.04	-328	-10			5.04	178	-56
5.04333	-19987	-8512			5.04333	-328	14			5.04333	169	-77
5.04667	-19981	-8459			5.04667	-332	35			5.04667	166	-91
5.05	-19986	-8376			5.05	-337	47			5.05	162	-95
5.05333	-20031	-8295			5.05333	-352	45			5.05333	156	-94
5.05667	-20037	-8277			5.05667	-373	35			5.05667	154	-94
5.06	-20008	-8326			5.06	-395	33			5.06	151	-93
5.06333	-19976	-8424			5.06333	-407	45			5.06333	152	-91
5.06667	-19958	-8509			5.06667	-403	51			5.06667	156	-96
5.07	-19964	-8548			5.07	-397	50			5.07	153	-100
5.07333	-19937	-8547			5.07333	-388	49			5.07333	141	-91
5.07667	-19872	-8547			5.07667	-376	45			5.07667	124	-78
5.08	-19824	-8569			5.08	-374	33			5.08	118	-72
5.08333	-19790	-8581			5.08333	-377	6			5.08333	125	-74
5.08667	-19791	-8570			5.08667	-383	-25			5.08667	131	-75
5.09	-19828	-8560			5.09	-394	-49			5.09	127	-66
5.09333	-19845	-8542			5.09333	-406	-74			5.09333	113	-55
5.09667	-19875	-8535			5.09667	-409	-105			5.09667	101	-51
5.1	-19918	-8571			5.1	-410	-122			5.1	95	-55
5.10333	-19916	-8564			5.10333	-414	-118			5.10333	83	-61
5.10667	-19881	-8538			5.10667	-415	-113			5.10667	65	-65
5.11	-19832	-8546			5.11	-402	-116			5.11	46	-68
5.11333	-19808	-8546			5.11333	-364	-120			5.11333	30	-73
5.11667	-19838	-8549			5.11667	-317	-125			5.11667	26	-82
5.12	-19899	-8527			5.12	-286	-134			5.12	35	-99
5.12333	-19986	-8461			5.12333	-276	-148			5.12333	51	-114
5.12667	-20071	-8387			5.12667	-282	-158			5.12667	66	-120
5.13	-20129	-8314			5.13	-299	-150			5.13	79	-120
5.13333	-20150	-8271			5.13333	-315	-133			5.13333	93	-119
5.13667	-20145	-8263			5.13667	-315	-114			5.13667	106	-121
5.14	-20136	-8270			5.14	-305	-100			5.14	116	-127
5.14333	-20109	-8333			5.14333	-301	-93			5.14333	123	-137
5.14667	-20079	-8428			5.14667	-307	-81			5.14667	126	-147
5.15	-20056	-8448			5.15	-317	-65			5.15	128	-152
5.15333	-20069	-8425			5.15333	-325	-55			5.15333	129	-150
5.15667	-20113	-8428			5.15667	-331	-62			5.15667	132	-146
5.16	-20083	-8446			5.16	-339	-83			5.16	135	-150
5.16333	-19999	-8479			5.16333	-348	-109			5.16333	130	-152
5.16667	-19982	-8502			5.16667	-354	-133			5.16667	120	-146
5.17	-20037	-8515			5.17	-367	-148			5.17	108	-143
5.17333	-20081	-8560			5.17333	-391	-149			5.17333	101	-142
5.17667	-20082	-8596			5.17667	-410	-139			5.17667	102	-136
5.18	-20097	-8553			5.18	-415	-133			5.18	103	-129
5.18333	-20103	-8446			5.18333	-419	-133			5.18333	93	-126
5.18667	-20053	-8367			5.18667	-430	-140			5.18667	81	-125
5.19	-20001	-8348			5.19	-447	-150			5.19	75	-126
5.19333	-19950	-8349			5.19333	-460	-157			5.19333	79	-126
5.19667	-19890	-8335			5.19667	-463	-161			5.19667	83	-124
5.2	-19868	-8314			5.2	-461	-165			5.2	79	-129
5.20333	-19883	-8274			5.20333	-459	-166			5.20333	70	-143
5.20667	-19924	-8191			5.20667	-458	-173			5.20667	69	-154
5.21	-19939	-8125			5.21	-457	-185			5.21	76	-156
5.21333	-19897	-8115			5.21333	-457	-185			5.21333	87	-143
5.21667	-19842	-8179			5.21667	-448	-171			5.21667	102	-115
5.22	-19783	-8288			5.22	-432	-151			5.22	110	-90
5.22333	-19734	-8333			5.22333	-420	-130			5.22333	103	-81
5.22667	-19710	-8312			5.22667	-414	-111			5.22667	92	-84
5.23	-19723	-8266			5.23	-411	-95			5.23	86	-94
5.23333	-19771	-8222			5.23333	-407	-90			5.23333	86	-109
5.23667	-19803	-8226			5.23667	-408	-97			5.23667	92	-118
5.24	-19826	-8277			5.24	-418	-106			5.24	97	-110
5.24333	-19825	-8351			5.24333	-425	-101			5.24333	100	-92
5.24667	-19764	-8422			5.24667	-423	-72			5.24667	107	-76
5.25	-19713	-8466			5.25	-419	-35			5.25	120	-68
5.25333	-19701	-8540			5.25333	-421	-6			5.25333	135	-71
5.25667	-19729	-8613			5.25667	-425	10			5.25667	145	-71
5.26	-19782	-8591			5.26	-427	14			5.26	148	-59
5.26333	-19816	-8519			5.26333	-427	11			5.26333	151	-42
5.26667	-19851	-8448			5.26667	-426	7			5.26667	161	-28
5.27	-19889	-8419			5.27	-428	-7			5.27	174	-8
5.27333	-19917	-8422			5.27333	-430	-29			5.27333	183	25
5.27667	-19937	-8401			5.27667	-426	-50			5.27667	180	60
5.28	-19960	-8398			5.28	-421	-63			5.28	170	87
5.28333	-19987	-8455			5.28333	-413	-70			5.28333	152	104
5.28667	-19996	-8533			5.28667	-403	-76			5.28667	128	111
5.29	-19989	-8557			5.29	-393	-83			5.29	108	108
5.29333	-19974	-8557			5.29333	-383	-88			5.29333	97	99
5.29667	-19967	-8582			5.29667	-377	-92			5.29667	90	82
5.3	-19973	-8590			5.3	-372	-98			5.3	82	63
5.30333	-19991	-8568			5.30333	-374	-104			5.30333	75	53
5.30667	-20033	-8545			5.30667	-389	-100			5.30667	71	56
5.31	-20063	-8547			5.31	-406	-75			5.31	70	68
5.31333	-20070	-8546			5.31333	-416	-38			5.31333	72	92
5.31667	-20071	-8549			5.31667	-417	-14			5.31667	79	121
5.32	-20070	-8572			5.32	-417	-2			5.32	90	139
5.32333	-20091	-8584			5.32333	-423	5			5.32333	97	137
5.32667	-20168	-8592			5.32667	-425	5			5.32667	98	119
5.33	-20224	-8568			5.33	-416	1			5.33	98	94
5.33333	-20197	-8517			5.33333	-399	-5			5.33333	92	70
5.33667	-20159	-8493			5.33667	-381	-7			5.33667	72	52
5.34	-20126	-8496			5.34	-364	-5			5.34	49	38
5.34333	-20089	-8506			5.34333	-341	-10			5.34333	33	27
5.34667	-20084	-8502			5.34667	-317	-27			5.34667	36	20
5.35	-20106	-8448			5.35	-303	-50			5.35	48	16
5.35333	-20109	-8388			5.35333	-293	-72			5.35333	58	7
5.35667	-20101	-8374			5.35667	-293	-88			5.35667	65	-10
5.36	-20081	-8367			5.36	-306	-83			5.36	67	-25
5.36333	-20049	-8363			5.36333	-320	-56			5.36333	62	-33
5.36667	-20057	-8364			5.36667	-333	-29			5.36667	49	-39
5.37	-20078	-8333			5.37	-338	-17			5.37	26	-44
5.37333	-20077	-8306			5.37333	-331	-11			5.37333	3	-47
5.37667	-20073	-8342			5.37667	-323	-3			5.37667	-11	-55
5.38	-20068	-8422			5.38	-325	9			5.38	-12	-67
5.38333	-20029	-8461			5.38333	-335	32			5.38333	-5	-78
5.38667	-19981	-8469			5.38667	-343	51			5.38667	1	-87
5.39	-19976	-8509			5.39	-344	57			5.39	-2	-89
5.39333	-20029	-8553			5.39333	-344	50			5.39333	-3	-84
5.39667	-20094	-8580			5.39667	-345	37			5.39667	11	-77
5.4	-20136	-8595			5.4	-337	25			5.4	37	-72
5.40333	-20145	-8597			5.40333	-313	20			5.40333	60	-60
5.40667	-20122	-8577			5.40667	-286	31			5.40667	77	-40
5.41	-20127	-8527			5.41	-270	49			5.41	84	-25
5.41333	-20135	-8496			5.41333	-261	65			5.41333	79	-29
5.41667	-20089	-8468			5.41667	-256	78			5.41667	66	-43
5.42	-20054	-8397			5.42	-251	82			5.42	51	-52
5.42333	-20047	-8348			5.42333	-241	81			5.42333	44	-53
5.42667	-20038	-8371			5.42667	-239	81			5.42667	44	-49
5.43	-20034	-8416			5.43	-249	79			5.43	40	-45
5.43333	-20054	-8439			5.43333	-262	71			5.43333	31	-40
5.43667	-20094	-8419			5.43667	-274	58			5.43667	24	-33
5.44	-20079	-8373			5.44	-281	47			5.44	23	-30
5.44333	-20012	-8366			5.44333	-277	40			5.44333	24	-38
5.44667	-19973	-8369			5.44667	-268	36			5.44667	21	-52
5.45	-19967	-8362			5.45	-260	31			5.45	12	-67
5.45333	-19949	-8367			5.45333	-254	22			5.45333	0	-80
5.45667	-19902	-8328			5.45667	-245	7			5.45667	-16	-91
5.46	-19882	-8266			5.46	-231	-11			5.46	-27	-100
5.46333	-19919	-8227			5.46333	-220	-23			5.46333	-34	-105
5.46667	-19990	-8208			5.46667	-217	-32			5.46667	-41	-110
5.47	-20075	-8215			5.47	-222	-47			5.47	-45	-117
5.47333	-20143	-8229			5.47333	-236	-64			5.47333	-50	-127
5.47667	-20161	-8258			5.47667	-262	-65			5.47667	-51	-134
5.48	-20128	-8304			5.48	-283	-40			5.48	-43	-136
5.48333	-20097	-8345			5.48333	-288	3			5.48333	-34	-140
5.48667	-20067	-8382			5.48667	-278	38			5.48667	-31	-157
5.49	-19999	-8383			5.49	-265	51			5.49	-28	-176
5.49333	-19953	-8345			5.49333	-258	50			5.49333	-24	-186
5.49667	-19982	-8300			5.49667	-258	43			5.49667	-24	-185
5.5	-20037	-8275			5.5	-262	28			5.5	-28	-170
5.50333	-20107	-8309			5.50333	-262	7			5.50333	-26	-146
5.50667	-20169	-8369			5.50667	-254	-12			5.50667	-20	-122
5.51	-20192	-8402			5.51	-240	-21			5.51	-18	-98
5.51333	-20218	-8388			5.51333	-229	-20			5.51333	-24	-79
5.51667	-20209	-8338			5.51667	-220	-9			5.51667	-34	-71
5.52	-20165	-8272			5.52	-209	-5			5.52	-39	-70
5.52333	-20168	-8237			5.52333	-205	-20			5.52333	-37	-64
5.52667	-20187	-8245			5.52667	-216	-52			5.52667	-26	-54
5.53	-20217	-8269			5.53	-237	-98			5.53	-5	-52
5.53333	-20231	-8326			5.53333	-253	-143			5.53333	19	-64
5.53667	-20183	-8404			5.53667	-252	-173			5.53667	40	-78
5.54	-20115	-8470			5.54	-250	-191			5.54	65	-93
5.54333	-20053	-8489			5.54333	-259	-210			5.54333	93	-107
5.54667	-20029	-8468			5.54667	-272	-230			5.54667	111	-112
5.55	-20015	-8434			5.55	-287	-248			5.55	122	-115
5.55333	-19997	-8377			5.55333	-296	-265			5.55333	121	-120
5.55667	-20020	-8360			5.55667	-295	-285			5.55667	109	-123
5.56	-20055	-8397			5.56	-287	-304			5.56	98	-116
5.56333	-20092	-8443			5.56333	-276	-306			5.56333	87	-105
5.56667	-20134	-8454			5.56667	-267	-292			5.56667	77	-101
5.57	-20161	-8429			5.57	-256	-267			5.57	77	-101
5.57333	-20144	-8424			5.57333	-247	-242			5.57333	86	-97
5.57667	-20067	-8430			5.57667	-247	-227			5.57667	97	-95
5.58	-20024	-8441			5.58	-256	-226			5.58	103	-97
5.58333	-20064	-8485			5.58333	-266	-238			5.58333	100	-100
5.58667	-20077	-8527			5.58667	-281	-253			5.58667	89	-105
5.59	-20012	-8494			5.59	-298	-267			5.59	75	-113
5.59333	-19938	-8410			5.59333	-312	-278			5.59333	66	-119
5.59667	-19890	-8362			5.59667	-318	-284			5.59667	68	-116
5.6	-19894	-8358			5.6	-312	-287			5.6	82	-110
5.60333	-19942	-8383			5.60333	-306	-293			5.60333	101	-109
5.60667	-19947	-8414			5.60667	-308	-293			5.60667	117	-119
5.61	-19894	-8410			5.61	-314	-278			5.61	127	-134
5.61333	-19859	-8341			5.61333	-320	-259			5.61333	135	-149
5.61667	-19887	-8238			5.61667	-319	-246			5.61667	134	-161
5.62	-19946	-8195			5.62	-305	-237			5.62	128	-164
5.62333	-19965	-8219			5.62333	-283	-231			5.62333	130	-158
5.62667	-19953	-8252			5.62667	-272	-226			5.62667	141	-153
5.63	-19972	-8269			5.63	-275	-221			5.63	150	-152
5.63333	-20029	-8283			5.63333	-280	-212			5.63333	154	-150
5.63667	-20045	-8288			5.63667	-288	-205			5.63667	154	-138
5.64	-20029	-8255			5.64	-303	-204			5.64	159	-119
5.64333	-20022	-8209			5.64333	-321	-195			5.64333	165	-95
5.64667	-20002	-8187			5.64667	-335	-178			5.64667	165	-66
5.65	-19987	-8182			5.65	-334	-164			5.65	167	-40
5.65333	-19986	-8180			5.65333	-327	-159			5.65333	173	-28
5.65667	-19984	-8221			5.65667	-327	-164			5.65667	173	-27
5.66	-19950	-8251			5.66	-326	-178			5.66	157	-32
5.66333	-19885	-8212			5.66333	-309	-197			5.66333	138	-36
5.66667	-19784	-8177			5.66667	-291	-211			5.66667	127	-34
5.67	-19688	-8154			5.67	-293	-217			5.67	125	-36
5.67333	-19689	-8160			5.67333	-312	-213			5.67333	124	-43
5.67667	-19775	-8233			5.67667	-335	-205			5.67667	118	-50
5.68	-19900	-8332			5.68	-355	-202			5.68	107	-54
5.68333	-19997	-8385			5.68333	-362	-210			5.68333	93	-58
5.68667	-20037	-8378			5.68667	-363	-227			5.68667	84	-67
5.69	-20012	-8367			5.69	-367	-241			5.69	92	-73
5.69333	-19936	-8390			5.69333	-375	-240			5.69333	107	-75
5.69667	-19884	-8413			5.69667	-378	-230			5.69667	113	-79
5.7	-19898	-8409			5.7	-368	-222			5.7	108	-84
5.70333	-19971	-8356			5.70333	-355	-222			5.70333	94	-88
5.70667	-20091	-8289			5.70667	-348	-229			5.70667	82	-96
5.71	-20215	-8270			5.71	-341	-229			5.71	76	-112
5.71333	-20282	-8276			5.71333	-332	-219			5.71333	77	-136
5.71667	-20276	-8283			5.71667	-328	-212			5.71667	87	-164
5.72	-20235	-8281			5.72	-322	-215			5.72	98	-190
5.72333	-20208	-8284			5.72333	-306	-225			5.72333	103	-210
5.72667	-20181	-8293			5.72667	-284	-238			5.72667	107	-212
5.73	-20164	-8273			5.73	-269	-259			5.73	118	-192
5.73333	-20176	-8236			5.73333	-268	-281			5.73333	135	-167
5.73667	-20182	-8237			5.73667	-271	-297			5.73667	148	-155
5.74	-20166	-8277			5.74	-266	-292			5.74	143	-159
5.74333	-20162	-8331			5.74333	-261	-260			5.74333	119	-169
5.74667	-20176	-8376			5.74667	-264	-205			5.74667	83	-180
5.75	-20189	-8398			5.75	-269	-142			5.75	40	-184
5.75333	-20195	-8392			5.75333	-274	-90			5.75333	1	-186
5.75667	-20208	-8352			5.75667	-277	-65			5.75667	-26	-191
5.76	-20228	-8344			5.76	-280	-65			5.76	-37	-201
5.76333	-20251	-8349			5.76333	-287	-77			5.76333	-37	-203
5.76667	-20277	-8334			5.76667	-297	-94			5.76667	-38	-187
5.77	-20275	-8361			5.77	-308	-104			5.77	-45	-169
5.77333	-20258	-8390			5.77333	-316	-107			5.77333	-53	-164
5.77667	-20276	-8373			5.77667	-318	-109			5.77667	-55	-161
5.78	-20316	-8337			5.78	-321	-110			5.78	-49	-146
5.78333	-20334	-8303			5.78333	-329	-118			5.78333	-44	-125
5.78667	-20298	-8297			5.78667	-338	-132			5.78667	-39	-114
5.79	-20244	-8324			5.79	-350	-151			5.79	-32	-123
5.79333	-20214	-8342			5.79333	-368	-177			5.79333	-24	-143
5.79667	-20175	-8348			5.79667	-380	-199			5.79667	-18	-164
5.8	-20123	-8345			5.8	-378	-212			5.8	-13	-179
5.80333	-20055	-8339			5.80333	-364	-219			5.80333	-7	-184
5.80667	-19997	-8352			5.80667	-347	-226			5.80667	3	-178
5.81	-20048	-8370			5.81	-333	-242			5.81	20	-163
5.81333	-20132	-8373			5.81333	-329	-262			5.81333	35	-148
5.81667	-20185	-8351			5.81667	-330	-279			5.81667	44	-145
5.82	-20226	-8333			5.82	-328	-291			5.82	50	-150
5.82333	-20208	-8351			5.82333	-320	-303			5.82333	61	-152
5.82667	-20177	-8382			5.82667	-308	-317			5.82667	83	-155
5.83	-20173	-8396			5.83	-298	-326			5.83	108	-163
5.83333	-20199	-8377			5.83333	-292	-319			5.83333	120	-169
5.83667	-20233	-8319			5.83667	-283	-300			5.83667	126	-175
5.84	-20227	-8226			5.84	-267	-283			5.84	132	-186
5.84333	-20196	-8196			5.84333	-257	-275			5.84333	136	-192
5.84667	-20158	-8286			5.84667	-256	-272			5.84667	139	-192
5.85	-20138	-8390			5.85	-254	-268			5.85	142	-192
5.85333	-20156	-8461			5.85333	-244	-263			5.85333	135	-190
5.85667	-20169	-8496			5.85667	-234	-260			5.85667	121	-185
5.86	-20198	-8504			5.86	-223	-253			5.86	108	-176
5.86333	-20237	-8505			5.86333	-217	-239			5.86333	97	-169
5.86667	-20280	-8476			5.86667	-225	-229			5.86667	83	-168
5.87	-20348	-8474			5.87	-242	-227			5.87	69	-172
5.87333	-20437	-8505			5.87333	-259	-228			5.87333	62	-167
5.87667	-20502	-8493			5.87667	-266	-221			5.87667	54	-142
5.88	-20476	-8421			5.88	-262	-200			5.88	45	-108
5.88333	-20373	-8344			5.88333	-263	-172			5.88333	39	-58
5.88667	-20271	-8318			5.88667	-270	-151			5.88667	40	5
5.89	-20219	-8310			5.89	-276	-143			5.89	37	55
5.89333	-20218	-8311			5.89333	-277	-135			5.89333	27	73
5.89667	-20246	-8318			5.89667	-276	-106			5.89667	22	69
5.9	-20272	-8320			5.9	-271	-65			5.9	31	61
5.90333	-20275	-8357			5.90333	-263	-37			5.90333	50	51
5.90667	-20243	-8423			5.90667	-255	-23			5.90667	72	31
5.91	-20175	-8509			5.91	-245	-12			5.91	94	2
5.91333	-20125	-8600			5.91333	-237	-2			5.91333	115	-27
5.91667	-20170	-8624			5.91667	-224	3			5.91667	130	-52
5.92	-20276	-8589			5.92	-200	5			5.92	142	-69
5.92333	-20375	-8566			5.92333	-180	21			5.92333	143	-70
5.92667	-20400	-8561			5.92667	-170	44			5.92667	124	-57
5.93	-20315	-8526			5.93	-167	51			5.93	94	-46
5.93333	-20205	-8480			5.93333	-173	42			5.93333	72	-45
5.93667	-20123	-8448			5.93667	-188	29			5.93667	67	-51
5.94	-20096	-8401			5.94	-207	21			5.94	73	-59
5.94333	-20183	-8385			5.94333	-224	20			5.94333	76	-71
5.94667	-20314	-8426			5.94667	-234	23			5.94667	81	-83
5.95	-20381	-8487			5.95	-236	23			5.95	89	-87
5.95333	-20417	-8541			5.95333	-230	17			5.95333	103	-85
5.95667	-20441	-8571			5.95667	-225	7			5.95667	128	-81
5.96	-20448	-8593			5.96	-228	-1			5.96	158	-74
5.96333	-20453	-8595			5.96333	-236	-7			5.96333	182	-66
5.96667	-20416	-8569			5.96667	-251	-15			5.96667	197	-62
5.97	-20338	-8546			5.97	-270	-29			5.97	205	-63
5.97333	-20301	-8511			5.97333	-285	-48			5.97333	204	-70
5.97667	-20305	-8445			5.97667	-296	-67			5.97667	195	-76
5.98	-20332	-8346			5.98	-305	-86			5.98	184	-82
5.98333	-20378	-8238			5.98333	-312	-109			5.98333	173	-87
5.98667	-20379	-8158			5.98667	-320	-127			5.98667	162	-87
5.99	-20364	-8149			5.99	-322	-134			5.99	150	-86
5.99333	-20334	-8189			5.99333	-318	-139			5.99333	134	-91
5.99667	-20327	-8209			5.99667	-316	-146			5.99667	115	-100
6	-20404	-8226			6	-314	-156			6	101	-111
6.00333	-20476	-8290			6.00333	-311	-169			6.00333	90	-121
6.00667	-20520	-8353			6.00667	-317	-179			6.00667	81	-134
6.01	-20555	-8372			6.01	-324	-183			6.01	71	-149
6.01333	-20568	-8353			6.01333	-314	-187			6.01333	60	-160
6.01667	-20550	-8323			6.01667	-287	-194			6.01667	46	-169
6.02	-20505	-8352			6.02	-254	-188			6.02	32	-183
6.02333	-20465	-8387			6.02333	-222	-168			6.02333	31	-195
6.02667	-20444	-8382			6.02667	-200	-139			6.02667	42	-199
6.03	-20464	-8393			6.03	-197	-114			6.03	60	-188
6.03333	-20484	-8382			6.03333	-215	-96			6.03333	88	-159
6.03667	-20470	-8323			6.03667	-241	-83			6.03667	113	-127
6.04	-20468	-8314			6.04	-258	-74			6.04	118	-103
6.04333	-20458	-8352			6.04333	-264	-65			6.04333	102	-87
6.04667	-20426	-8376			6.04667	-262	-51			6.04667	80	-81
6.05	-20415	-8387			6.05	-255	-43			6.05	61	-78
6.05333	-20430	-8402			6.05333	-248	-45			6.05333	43	-71
6.05667	-20445	-8445			6.05667	-243	-47			6.05667	33	-71
6.06	-20476	-8511			6.06	-237	-49			6.06	30	-81
6.06333	-20537	-8562			6.06333	-230	-52			6.06333	27	-96
6.06667	-20569	-8550			6.06667	-225	-56			6.06667	23	-109
6.07	-20526	-8514			6.07	-227	-60			6.07	9	-117
6.07333	-20455	-8490			6.07333	-243	-68			6.07333	-16	-126
6.07667	-20405	-8475			6.07667	-265	-77			6.07667	-42	-137
6.08	-20378	-8459			6.08	-278	-80			6.08	-58	-148
6.08333	-20349	-8400			6.08333	-278	-87			6.08333	-61	-152
6.08667	-20323	-8297			6.08667	-269	-98			6.08667	-60	-127
6.09	-20314	-8234			6.09	-261	-105			6.09	-58	-79
6.09333	-20343	-8250			6.09333	-255	-112			6.09333	-63	-31
6.09667	-20409	-8307			6.09667	-263	-122			6.09667	-78	1
6.1	-20456	-8373			6.1	-279	-130			6.1	-96	18
6.10333	-20489	-8401			6.10333	-286	-140			6.10333	-106	26
6.10667	-20572	-8404			6.10667	-283	-157			6.10667	-104	36
6.11	-20641	-8438			6.11	-282	-173			6.11	-98	48
6.11333	-20631	-8457			6.11333	-286	-188			6.11333	-90	58
6.11667	-20572	-8449			6.11667	-289	-202			6.11667	-82	62
6.12	-20520	-8469			6.12	-292	-217			6.12	-80	57
6.12333	-20532	-8533			6.12333	-298	-225			6.12333	-78	48
6.12667	-20548	-8595			6.12667	-306	-220			6.12667	-67	39
6.13	-20526	-8601			6.13	-304	-209			6.13	-38	33
6.13333	-20472	-8559			6.13333	-292	-198			6.13333	1	30
6.13667	-20383	-8494			6.13667	-289	-181			6.13667	27	32
6.14	-20290	-8451			6.14	-299	-160			6.14	33	42
6.14333	-20250	-8423			6.14333	-310	-147			6.14333	33	58
6.14667	-20285	-8411			6.14667	-319	-137			6.14667	34	68
6.15	-20360	-8444			6.15	-336	-132			6.15	31	67
6.15333	-20402	-8475			6.15333	-358	-130			6.15333	32	53
6.15667	-20396	-8430			6.15667	-376	-128			6.15667	46	33
6.16	-20403	-8295			6.16	-383	-129			6.16	57	8
6.16333	-20416	-8145			6.16333	-384	-136			6.16333	54	-19
6.16667	-20399	-8107			6.16667	-386	-150			6.16667	44	-38
6.17	-20353	-8182			6.17	-391	-171			6.17	36	-43
6.17333	-20325	-8256			6.17333	-400	-191			6.17333	34	-42
6.17667	-20330	-8280			6.17667	-406	-209			6.17667	35	-48
6.18	-20350	-8287			6.18	-408	-225			6.18	35	-59
6.18333	-20369	-8293			6.18333	-413	-223			6.18333	39	-69
6.18667	-20384	-8266			6.18667	-417	-207			6.18667	41	-81
6.19	-20441	-8235			6.19	-409	-195			6.19	40	-92
6.19333	-20514	-8279			6.19333	-389	-198			6.19333	41	-94
6.19667	-20541	-8402			6.19667	-366	-209			6.19667	44	-87
6.2	-20517	-8500			6.2	-339	-214			6.2	43	-83
6.20333	-20463	-8525			6.20333	-314	-219			6.20333	39	-86
6.20667	-20398	-8513			6.20667	-298	-225			6.20667	40	-83
6.21	-20357	-8507			6.21	-294	-235			6.21	48	-67
6.21333	-20363	-8547			6.21333	-306	-246			6.21333	52	-43
6.21667	-20390	-8590			6.21667	-326	-251			6.21667	53	-20
6.22	-20409	-8608			6.22	-333	-252			6.22	50	-11
6.22333	-20418	-8586			6.22333	-321	-259			6.22333	51	-20
6.22667	-20401	-8525			6.22667	-307	-269			6.22667	57	-39
6.23	-20381	-8459			6.23	-305	-279			6.23	57	-54
6.23333	-20346	-8392			6.23333	-310	-291			6.23333	50	-65
6.23667	-20323	-8364			6.23667	-321	-302			6.23667	32	-73
6.24	-20340	-8400			6.24	-336	-307			6.24	7	-80
6.24333	-20370	-8468			6.24333	-346	-305			6.24333	-10	-88
6.24667	-20422	-8496			6.24667	-341	-296			6.24667	-19	-96
6.25	-20478	-8423			6.25	-327	-287			6.25	-32	-103
6.25333	-20526	-8296			6.25333	-313	-285			6.25333	-55	-106
6.25667	-20547	-8251			6.25667	-303	-286			6.25667	-81	-100
6.26	-20555	-8355			6.26	-303	-283			6.26	-104	-89
6.26333	-20574	-8521			6.26333	-308	-273			6.26333	-116	-82
6.26667	-20568	-8628			6.26667	-313	-262			6.26667	-118	-79
6.27	-20504	-8628			6.27	-316	-255			6.27	-118	-74
6.27333	-20427	-8546			6.27333	-310	-247			6.27333	-115	-69
6.27667	-20392	-8472			6.27667	-293	-233			6.27667	-117	-64
6.28	-20374	-8481			6.28	-282	-220			6.28	-126	-56
6.28333	-20348	-8550			6.28333	-285	-212			6.28333	-130	-38
6.28667	-20354	-8600			6.28667	-295	-210			6.28667	-119	-13
6.29	-20384	-8616			6.29	-307	-213			6.29	-100	7
6.29333	-20413	-8640			6.29333	-310	-214			6.29333	-81	16
6.29667	-20434	-8669			6.29667	-305	-218			6.29667	-63	17
6.3	-20456	-8689			6.3	-308	-224			6.3	-41	11
6.30333	-20491	-8712			6.30333	-316	-223			6.30333	-17	2
6.30667	-20527	-8725			6.30667	-331	-213			6.30667	-9	-15
6.31	-20551	-8699			6.31	-350	-200			6.31	-17	-38
6.31333	-20565	-8669			6.31333	-367	-190			6.31333	-30	-58
6.31667	-20534	-8678			6.31667	-386	-189			6.31667	-37	-77
6.32	-20461	-8658			6.32	-402	-188			6.32	-37	-97
6.32333	-20405	-8568			6.32333	-412	-181			6.32333	-41	-115
6.32667	-20394	-8486			6.32667	-415	-177			6.32667	-52	-127
6.33	-20447	-8492			6.33	-416	-183			6.33	-64	-128
6.33333	-20574	-8563			6.33333	-415	-200			6.33333	-68	-126
6.33667	-20704	-8608			6.33667	-410	-225			6.33667	-60	-125
6.34	-20772	-8631			6.34	-403	-252			6.34	-43	-117
6.34333	-20804	-8643			6.34333	-396	-276			6.34333	-27	-101
6.34667	-20833	-8620			6.34667	-391	-291			6.34667	-17	-87
6.35	-20831	-8610			6.35	-386	-289			6.35	-16	-74
6.35333	-20795	-8588			6.35333	-378	-277			6.35333	-21	-67
6.35667	-20780	-8538			6.35667	-366	-271			6.35667	-21	-65
6.36	-20826	-8520			6.36	-356	-270			6.36	-14	-64
6.36333	-20926	-8580			6.36333	-348	-277			6.36333	-7	-58
6.36667	-21014	-8676			6.36667	-344	-295			6.36667	-11	-46
6.37	-21038	-8736			6.37	-341	-313			6.37	-26	-32
6.37333	-21026	-8782			6.37333	-335	-324			6.37333	-42	-20
6.37667	-21027	-8805			6.37667	-324	-331			6.37667	-49	-2
6.38	-21017	-8804			6.38	-314	-335			6.38	-42	19
6.38333	-20938	-8810			6.38333	-309	-336			6.38333	-26	39
6.38667	-20814	-8819			6.38667	-314	-332			6.38667	-7	48
6.39	-20704	-8832			6.39	-331	-317			6.39	19	43
6.39333	-20649	-8797			6.39333	-355	-291			6.39333	45	29
6.39667	-20660	-8704			6.39667	-367	-266			6.39667	62	12
6.4	-20684	-8605			6.4	-367	-253			6.4	75	-9
6.40333	-20631	-8560			6.40333	-360	-252			6.40333	91	-34
6.40667	-20503	-8613			6.40667	-354	-263			6.40667	112	-60
6.41	-20411	-8686			6.41	-356	-279			6.41	132	-84
6.41333	-20404	-8685			6.41333	-360	-293			6.41333	140	-107
6.41667	-20423	-8637			6.41667	-356	-301			6.41667	137	-125
6.42	-20434	-8602			6.42	-347	-294			6.42	126	-130
6.42333	-20457	-8609			6.42333	-341	-269			6.42333	110	-128
6.42667	-20452	-8651			6.42667	-347	-237			6.42667	90	-131
6.43	-20412	-8656			6.43	-357	-208			6.43	77	-139
6.43333	-20383	-8594			6.43333	-365	-191			6.43333	74	-141
6.43667	-20343	-8549			6.43667	-382	-186			6.43667	73	-136
6.44	-20302	-8539			6.44	-400	-195			6.44	73	-126
6.44333	-20312	-8539			6.44333	-401	-210			6.44333	69	-106
6.44667	-20334	-8560			6.44667	-380	-218			6.44667	57	-79
6.45	-20356	-8545			6.45	-357	-217			6.45	45	-61
6.45333	-20388	-8473			6.45333	-347	-215			6.45333	31	-50
6.45667	-20392	-8390			6.45667	-353	-214			6.45667	18	-39
6.46	-20371	-8319			6.46	-366	-218			6.46	17	-31
6.46333	-20314	-8252			6.46333	-366	-224			6.46333	33	-35
6.46667	-20258	-8211			6.46667	-347	-232			6.46667	50	-41
6.47	-20229	-8204			6.47	-320	-239			6.47	54	-44
6.47333	-20196	-8212			6.47333	-299	-238			6.47333	47	-47
6.47667	-20166	-8250			6.47667	-293	-224			6.47667	39	-55
6.48	-20159	-8319			6.48	-298	-200			6.48	32	-70
6.48333	-20158	-8427			6.48333	-301	-184			6.48333	27	-78
6.48667	-20152	-8525			6.48667	-296	-184			6.48667	35	-74
6.49	-20130	-8530			6.49	-279	-192			6.49	65	-72
6.49333	-20081	-8498			6.49333	-252	-197			6.49333	102	-77
6.49667	-20052	-8460			6.49667	-225	-195			6.49667	125	-91
6.5	-20085	-8422			6.5	-199	-186			6.5	129	-106
6.50333	-20198	-8425			6.50333	-172	-180			6.50333	121	-109
6.50667	-20346	-8469			6.50667	-146	-190			6.50667	107	-96
6.51	-20463	-8557			6.51	-125	-205			6.51	91	-81
6.51333	-20524	-8614			6.51333	-99	-210			6.51333	82	-71
6.51667	-20512	-8606			6.51667	-71	-214			6.51667	81	-66
6.52	-20449	-8619			6.52	-62	-225			6.52	86	-59
6.52333	-20371	-8674			6.52333	-61	-237			6.52333	87	-52
6.52667	-20309	-8730			6.52667	-51	-239			6.52667	85	-52
6.53	-20276	-8764			6.53	-40	-238			6.53	82	-62
6.53333	-20240	-8737			6.53333	-38	-239			6.53333	77	-81
6.53667	-20204	-8686			6.53667	-46	-238			6.53667	78	-104
6.54	-20202	-8670			6.54	-57	-228			6.54	86	-128
6.54333	-20203	-8645			6.54333	-67	-210			6.54333	101	-148
6.54667	-20197	-8614			6.54667	-79	-194			6.54667	120	-164
6.55	-20225	-8625			6.55	-98	-174			6.55	131	-169
6.55333	-20293	-8650			6.55333	-116	-143			6.55333	131	-169
6.55667	-20354	-8641			6.55667	-130	-110			6.55667	128	-175
6.56	-20356	-8633			6.56	-141	-88			6.56	130	-187
6.56333	-20349	-8648			6.56333	-150	-76			6.56333	135	-197
6.56667	-20355	-8612			6.56667	-160	-72			6.56667	139	-197
6.57	-20365	-8523			6.57	-175	-72			6.57	147	-193
6.57333	-20371	-8437			6.57333	-195	-74			6.57333	157	-195
6.57667	-20328	-8358			6.57667	-216	-78			6.57667	158	-203
6.58	-20261	-8274			6.58	-228	-79			6.58	143	-210
6.58333	-20188	-8207			6.58333	-230	-79			6.58333	120	-211
6.58667	-20099	-8193			6.58667	-233	-79			6.58667	103	-205
6.59	-20025	-8219			6.59	-239	-79			6.59	96	-197
6.59333	-19979	-8256			6.59333	-239	-84			6.59333	96	-191
6.59667	-19970	-8289			6.59667	-221	-90			6.59667	100	-190
6.6	-19987	-8321			6.6	-184	-95			6.6	102	-191
6.60333	-19986	-8360			6.60333	-148	-103			6.60333	92	-198
6.60667	-19980	-8400			6.60667	-130	-115			6.60667	67	-208
6.61	-19993	-8422			6.61	-130	-125			6.61	33	-210
6.61333	-19989	-8429			6.61333	-141	-130			6.61333	6	-209
6.61667	-19946	-8437			6.61667	-157	-136			6.61667	-8	-202
6.62	-19929	-8417			6.62	-172	-150			6.62	-8	-187
6.62333	-19978	-8390			6.62333	-176	-167			6.62333	6	-172
6.62667	-20063	-8419			6.62667	-170	-180			6.62667	25	-168
6.63	-20158	-8493			6.63	-167	-189			6.63	44	-172
6.63333	-20239	-8530			6.63333	-169	-187			6.63333	56	-167
6.63667	-20288	-8511			6.63667	-168	-168			6.63667	68	-147
6.64	-20341	-8489			6.64	-164	-133			6.64	91	-133
6.64333	-20366	-8480			6.64333	-160	-92			6.64333	120	-130
6.64667	-20347	-8452			6.64667	-150	-57			6.64667	145	-131
6.65	-20386	-8418			6.65	-130	-35			6.65	165	-133
6.65333	-20441	-8429			6.65333	-102	-30			6.65333	177	-138
6.65667	-20443	-8465			6.65667	-77	-35			6.65667	169	-144
[truncated: 5,203 more rows]

## Sheet: Fig1e
rGAT1WT
GABA (µM)	Raw counts (CPM)								Specific counts (CPM)						GABA uptake (f.moles/min/well)
	T1	T2	T3	T4	T5	T6	BG		T1	T2	T3	T4	T5	T6	T1	T2	T3	T4	T5	T6
40	1372	2627	2138	2045	1972	1964	19		1353	2608	2119	2026	1953	1945	1064.94	2052.74	1667.85	1594.65	1537.19	1530.89
20	1327	1993	1945	1663	1567	1593	12		1315	1981	1933	1651	1555	1581	1035.03	1559.23	1521.45	1299.49	1223.93	1244.39
10	921	1413	1319	1314	1221	1318	16.5		904.5	1396.5	1302.5	1297.5	1204.5	1301.5	711.924	1099.17	1025.19	1021.25	948.052	1024.4
8	796	1250	1226	1171	1265	1074	13		783	1237	1213	1158	1252	1061	616.293	973.632	954.742	911.452	985.439	835.104
4	745	759	621	689	701	744	7		738	752	614	682	694	737	580.874	591.893	483.274	536.797	546.242	580.087
2	255	336	351	364	379	415	7		248	329	344	357	372	408	195.199	258.953	270.76	280.992	292.798	321.133
1	177	194	173	166	162	174	7		170	187	166	159	155	167	133.806	147.186	130.657	125.148	121.999	131.444
0.5	86	96	104	99	98	69	8.5		77.5	87.5	95.5	90.5	89.5	60.5	60.9996	68.8705	75.1673	71.2318	70.4447	47.619
rGAT1EM
GABA (µM)	Raw counts (CPM)								Specific counts (CPM)						GABA uptake (f.moles/min/well)
	T1	T2	T3	T4	T5	T6	BG		T1	T2	T3	T4	T5	T6	T1	T2	T3	T4	T5	T6
40	1197	1020	870	736	875	838	23.5		1173.5	996.5	846.5	712.5	851.5	814.5	923.652	784.337	666.273	560.803	670.209	641.086
20	998	1040	888	997	908	777	12		986	1028	876	985	896	765	776.072	809.13	689.492	775.285	705.234	602.125
10	802	822	866	857	927	698	8		794	814	858	849	919	690	624.951	640.693	675.325	668.241	723.337	543.093
8	853	837	748	735	921	796	10		843	827	738	725	911	786	663.518	650.925	580.874	570.641	717.041	618.654
4	513	606	405	504	613	573	9		504	597	396	495	604	564	396.694	469.894	311.688	389.61	475.403	443.92
2	289	309	270	340	276	284	9		280	300	261	331	267	275	220.386	236.128	205.431	260.527	210.153	216.45
1	201	213	117	146	195	155	9.5		191.5	203.5	107.5	136.5	185.5	145.5	150.728	160.173	84.6124	107.438	146.006	114.522
0.5	100	110	56	102	95	64	5.5		94.5	104.5	50.5	96.5	89.5	58.5	74.3802	82.2511	39.7481	75.9543	70.4447	46.0449

## Sheet: Fig1f
GABA uptake inhibition assays of rGAT1EM
Tiagabine (nM)	Raw counts (CPM)								Specific counts (CPM)							log10 [Tiagabine] M	3[H]GABA uptake (% of uninhibited sample)
	T1	T2	T3	T4	T5	T6	BG		T1	T2	T3	T4	T5	T6			T1	T2	T3	T4	T5	T6
1	1428.5	1436.5	1472.5	1440.5	1443.5	1459.5	18.5		1410	1418	1454	1422	1425	1441		-9	98.7164	99.2765	101.797	99.5566	99.7666	100.887
10	1441	1324	1490	1490	1388	1282	22		1419	1302	1468	1468	1366	1260		-8	99.3466	91.1552	102.777	102.777	95.6359	88.2147
30	1219	1313	1166	1249	1161	1222	9		1210	1304	1157	1240	1152	1213		-7.52288	84.7141	91.2952	81.0035	86.8145	80.6534	84.9241
100	1063.5	965.5	1049.5	858.5	984.5	847.5	16.5		1047	949	1033	842	968	831		-7	73.3022	66.4411	72.3221	58.9498	67.7713	58.1797
500	760	877	854	843	825	732	19		741	858	835	824	806	713		-6.30103	51.8787	60.07	58.4597	57.6896	56.4294	49.9183
1000	683	740	689	684	711	461	18		665	722	671	666	693	443		-6	46.5578	50.5484	46.9778	46.6278	48.5181	31.0152
3000	430	416	394	428	422	376	17		413	399	377	411	405	359		-5.52288	28.9148	27.9347	26.3944	28.7748	28.3547	25.1342
10000	228	229	235	246	156	171	18		210	211	217	228	138	153		-5	14.7025	14.7725	15.1925	15.9627	9.66161	10.7118
50000	100	100	120	102	99	75	19		81	81	101	83	80	56		-4.30103	5.67094	5.67094	7.07118	5.81097	5.60093	3.92065
100000	24.5	15.5	38.5	36.5	25.5	24.5	5.5		19	10	33	31	20	19		-4	1.33022	0.700117	2.31039	2.17036	1.40023	1.33022
NO711 (nM)	Raw counts (CPM)								Specific counts (CPM)							log10 [NO711] M	3[H]GABA uptake (% of uninhibited sample)
	T1	T2	T3	T4	T5	T6	BG		T1	T2	T3	T4	T5	T6			T1	T2	T3	T4	T5	T6
1	1406	1448	1336	1370	1478	1380	13.5		1392.5	1434.5	1322.5	1356.5	1464.5	1366.5		-9	100.216	103.239	95.1781	97.6251	105.398	98.3447
10	1279	1139	1291	1373	1310	1232	17		1262	1122	1274	1356	1293	1215		-8	90.824	80.7485	91.6877	97.5891	93.055	87.4415
30	1225	1046	1087	1141	1133	1266	32		1193	1014	1055	1109	1101	1234		-7.52288	85.8582	72.9759	75.9266	79.8129	79.2371	88.8089
100	795	761	711	777	942	749	22		773	739	689	755	920	727		-7	55.6315	53.1846	49.5862	54.3361	66.2109	52.321
500	442	511	389	461	506	531	27.5		414.5	483.5	361.5	433.5	478.5	503.5		-6.30103	29.8309	34.7967	26.0165	31.1983	34.4368	36.2361
1000	270	297	304	258	300	217	33.5		236.5	263.5	270.5	224.5	266.5	183.5		-6	17.0205	18.9637	19.4674	16.1569	19.1796	13.2062
3000	161	113	141	154	182	154	27.5		133.5	85.5	113.5	126.5	154.5	126.5		-5.52288	9.60777	6.15329	8.16841	9.10399	11.1191	9.10399
10000	92	61	82	80	54	91	21		71	40	61	59	33	70		-5	5.10975	2.87873	4.39007	4.24613	2.37495	5.03778
50000	47	42.5	34	47.5	35	41.5	22.5		24.5	20	11.5	25	12.5	19		-4.30103	1.76322	1.43937	0.827636	1.79921	0.899604	1.3674
100000	25	26	27	24	24	22	17		8	9	10	7	7	5		-4	0.575747	0.647715	0.719683	0.503778	0.503778	0.359842

## Sheet: Fig1g
	Original data measured by LC-ESI-MS/MS in MS-based saturation experiment shown in Fig. 1g
	c NO711 / nM	total binding / nM			non-specific binding / nM
	2.5	0.0853	0.0717	0.0765
	5	0.175	0.157	0.182
	10	0.266	0.298	0.282
	20	0.414	0.405	0.393
	40	0.654	0.656	0.82	0.0146	0.0116	0.0148
	80	0.825	0.877	0.867	0.0357	0.0322	0.0377
	160	1.22	1.29	1.33	0.0681	0.0747	0.0767
	320	1.55	1.39	1.57	0.131	0.148	0.145
	640	1.85	2.19	2.02	0.281	0.277	0.282
	1280	2.47	2.47	2.46	0.608	0.571	0.589
