# Supplementary material for: Cryo-EM structure of GABA transporter 1 reveals substrate recognition and transport mechanism
Source: Nat Struct Mol Biol. 2023 Jul 3;30(7):1023–32. doi: 10.1038/s41594-023-01011-w (PMC10352132; doi:10.1038/s41594-023-01011-w)
Supplement: Source Data Extended Data Fig. 1 — Fig_ED1_data contains FSEC chromatogram data for dDAT, rGAT1WT, rGAT1epi1, rGAT1epi2, rGAT1epi3, rGAT1epi4, rGAT1epi5, rGAT1epi6, rGAT1epi7, rGAT1epi8 and rGAT1epi9. [file 41594_2023_1011_MOESM6_ESM.xlsx]

## Sheet: Fig_ED1_data
dDAT				rGAT1WT				rGAT1Epi1				rGAT1Epi2				rGAT1Epi3				rGAT1Epi4				rGAT1Epi5				rGAT1Epi6				rGAT1Epi7				rGAT1Epi8				rGAT1Epi9
Volume (mL)	dDAT	dDAT+Fab		Volume (mL)	rGat1_wt	rGat1_wt+Fab		Volume (mL)	rGat1_Epi1	rGat1_Epi1+Fab		Volume (mL)	rGat1_Epi2	rGat1_Epi2 + Fab		Volume (mL)	rGAT1_Epi3	rGAT1_Epi3+Fab		Volume (mL)	rGAT1_Epi4	rGAT1_Epi4+Fab		Volume (mL)	rGAT1_Epi5	rGAT1_Epi5+Fab		Volume (mL)	rGAT1_Epi6	rGAT1_Epi6+Fab		Volume (mL)	rGAT1_Epi7	rGAT1_Epi7+Fab		Volume (mL)	rGAT1_Epi8	rGAT1_Epi8+Fab		Volume (mL)	rGAT1_Epi9	rGAT1_Epi9+Fab
0	-119367	260		0	-89	79		0	-124	-8		0	-124	-30		0	-39	14		0	-92	-50		0	26	-102		0	-79	-60		0	-99	11		0	19	41		0	-88	-26
0.003332	-119367	260		0.003332	-89	79		0.002499	-124	-8		0.003332	-124	-30		0.002499	-39	14		0.003332	-92	-50		0.003332	26	-102		0.002499	-79	-60		0.002499	-99	11		0.002499	19	41		0.002499	-88	-26
0.006668	-23872	41		0.006668	8	4		0.005001	9	6		0.006668	-81	8		0.005001	4	9		0.006668	-7	-40		0.006668	-3	9		0.005001	13	13		0.005001	-11	13		0.005001	24	20		0.005001	-33	-9
0.01	-40	-79		0.01	28	19		0.0075	29	10		0.01	-14	35		0.0075	12	19		0.01	-17	-15		0.01	-27	14		0.0075	23	35		0.0075	30	26		0.0075	49	-16		0.0075	-8	-15
0.013332	-119	-182		0.013332	47	34		0.009999	46	5		0.013332	-23	48		0.009999	20	26		0.013332	-13	-33		0.013332	-48	15		0.009999	27	60		0.009999	58	31		0.009999	60	-22		0.009999	-21	-12
0.016668	-194	-307		0.016668	64	39		0.012501	54	-5		0.016668	-19	50		0.012501	25	32		0.016668	8	-52		0.016668	-55	14		0.012501	23	74		0.012501	88	31		0.012501	58	-15		0.012501	-25	-1
0.02	-252	-414		0.02	83	41		0.015	52	-4		0.02	-6	45		0.015	32	39		0.02	41	-64		0.02	-53	10		0.015	12	76		0.015	114	23		0.015	53	-12		0.015	-12	13
0.023332	-270	-438		0.023332	106	44		0.017499	46	10		0.023332	-3	40		0.017499	36	43		0.023332	70	-58		0.023332	-52	-2		0.017499	0	73		0.017499	127	3		0.017499	47	-5		0.017499	11	31
0.026668	-262	-390		0.026668	128	47		0.020001	42	27		0.026668	-14	39		0.020001	36	41		0.026668	88	-42		0.026668	-52	-21		0.020001	-4	71		0.020001	127	-31		0.020001	37	14		0.020001	42	48
0.03	-251	-294		0.03	152	56		0.0225	39	41		0.03	-24	37		0.0225	30	42		0.03	89	-33		0.03	-55	-38		0.0225	-3	69		0.0225	125	-75		0.0225	28	32		0.0225	75	51
0.033332	-232	-250		0.033332	161	63		0.024999	31	49		0.033332	-25	35		0.024999	15	57		0.033332	74	-35		0.033332	-58	-50		0.024999	-5	66		0.024999	120	-111		0.024999	21	38		0.024999	90	42
0.036668	-223	-247		0.036668	147	59		0.027501	23	47		0.036668	-12	36		0.027501	-5	76		0.036668	52	-43		0.036668	-52	-55		0.027501	-8	70		0.027501	119	-135		0.027501	16	32		0.027501	77	29
0.04	-231	-239		0.04	128	49		0.03	22	46		0.04	12	38		0.03	-8	90		0.04	27	-57		0.04	-39	-60		0.03	-5	78		0.03	121	-150		0.03	21	15		0.03	41	16
0.043332	-218	-228		0.043332	117	36		0.032499	36	55		0.043332	33	42		0.032499	7	98		0.043332	0	-80		0.043332	-28	-71		0.032499	8	87		0.032499	125	-155		0.032499	31	-7		0.032499	-3	8
0.046668	-183	-193		0.046668	103	21		0.035001	65	64		0.046668	42	56		0.035001	20	104		0.046668	-27	-104		0.046668	-25	-85		0.035001	17	99		0.035001	132	-151		0.035001	38	-24		0.035001	-40	5
0.05	-157	-145		0.05	90	7		0.0375	91	61		0.05	47	75		0.0375	25	113		0.05	-46	-116		0.05	-25	-88		0.0375	19	105		0.0375	144	-144		0.0375	44	-31		0.0375	-61	3
0.053332	-136	-89		0.053332	81	-7		0.039999	102	51		0.053332	54	93		0.039999	30	128		0.053332	-58	-117		0.053332	-16	-79		0.039999	19	97		0.039999	155	-139		0.039999	49	-32		0.039999	-69	-2
0.056668	-130	-66		0.056668	70	-16		0.042501	111	43		0.056668	72	111		0.042501	38	143		0.056668	-66	-119		0.056668	1	-69		0.042501	21	81		0.042501	159	-141		0.042501	44	-34		0.042501	-76	-16
0.06	-140	-86		0.06	47	-22		0.045	120	37		0.06	95	123		0.045	44	149		0.06	-70	-125		0.06	17	-64		0.045	27	67		0.045	148	-144		0.045	34	-41		0.045	-88	-35
0.063332	-119	-90		0.063332	14	-29		0.047499	120	30		0.063332	111	127		0.047499	49	147		0.063332	-59	-129		0.063332	27	-62		0.047499	33	64		0.047499	129	-138		0.047499	23	-51		0.047499	-107	-38
0.066668	-40	-81		0.066668	-8	-32		0.050001	105	20		0.066668	116	129		0.050001	53	141		0.066668	-39	-132		0.066668	27	-52		0.050001	37	77		0.050001	116	-128		0.050001	18	-60		0.050001	-120	-17
0.07	26	-79		0.07	-11	-44		0.0525	77	8		0.07	116	127		0.0525	52	131		0.07	-22	-135		0.07	14	-25		0.0525	40	93		0.0525	114	-121		0.0525	29	-69		0.0525	-126	0
0.073332	32	-109		0.073332	-7	-69		0.054999	44	-2		0.073332	110	118		0.054999	48	123		0.073332	-13	-136		0.073332	-4	10		0.054999	52	95		0.054999	113	-112		0.054999	51	-82		0.054999	-130	0
0.076668	22	-166		0.076668	-3	-91		0.057501	22	-11		0.076668	106	106		0.057501	38	117		0.076668	-11	-131		0.076668	-21	35		0.057501	60	84		0.057501	99	-100		0.057501	70	-94		0.057501	-129	-8
0.08	-1	-193		0.08	2	-103		0.06	21	-25		0.08	102	100		0.06	18	112		0.08	-21	-124		0.08	-39	49		0.06	51	75		0.06	70	-95		0.06	72	-97		0.06	-121	-23
0.083332	-6	-217		0.083332	12	-107		0.062499	30	-40		0.083332	99	102		0.062499	-4	104		0.083332	-26	-118		0.083332	-54	54		0.062499	42	73		0.062499	49	-91		0.062499	57	-91		0.062499	-107	-42
0.086668	25	-257		0.086668	27	-94		0.065001	36	-48		0.086668	104	102		0.065001	-13	93		0.086668	-13	-109		0.086668	-63	52		0.065001	45	74		0.065001	43	-82		0.065001	31	-84		0.065001	-88	-58
0.09	8	-296		0.09	34	-66		0.0675	46	-46		0.09	114	90		0.0675	-9	87		0.09	1	-100		0.09	-67	51		0.0675	46	71		0.0675	44	-76		0.0675	6	-80		0.0675	-74	-67
0.093332	-65	-310		0.093332	26	-49		0.069999	65	-31		0.093332	128	75		0.069999	-6	86		0.093332	4	-94		0.093332	-71	57		0.069999	41	70		0.069999	51	-77		0.069999	-16	-70		0.069999	-73	-68
0.096668	-88	-292		0.096668	11	-50		0.072501	82	-17		0.096668	143	64		0.072501	-8	77		0.096668	3	-89		0.096668	-78	63		0.072501	41	75		0.072501	71	-79		0.072501	-32	-52		0.072501	-73	-62
0.1	-47	-288		0.1	5	-53		0.075	83	-11		0.1	154	65		0.075	-3	57		0.1	-4	-86		0.1	-85	66		0.075	48	81		0.075	98	-74		0.075	-41	-33		0.075	-59	-59
0.103332	-23	-324		0.103332	5	-49		0.077499	77	1		0.103332	160	72		0.077499	0	41		0.103332	-17	-89		0.103332	-89	70		0.077499	50	83		0.077499	122	-60		0.077499	-53	-14		0.077499	-37	-64
0.106668	-16	-365		0.106668	8	-43		0.080001	74	15		0.106668	169	76		0.080001	-8	39		0.106668	-21	-96		0.106668	-95	75		0.080001	47	73		0.080001	133	-55		0.080001	-69	1		0.080001	-20	-70
0.11	38	-357		0.11	17	-46		0.0825	77	22		0.11	185	78		0.0825	-17	38		0.11	-15	-103		0.11	-96	78		0.0825	52	58		0.0825	134	-68		0.0825	-80	10		0.0825	-9	-64
0.113332	104	-328		0.113332	27	-59		0.084999	80	25		0.113332	198	72		0.084999	-20	40		0.113332	-11	-108		0.113332	-94	80		0.084999	68	45		0.084999	127	-89		0.084999	-89	20		0.084999	-6	-47
0.116668	115	-306		0.116668	34	-77		0.087501	78	26		0.116668	199	51		0.087501	-22	51		0.116668	-14	-114		0.116668	-95	84		0.087501	85	45		0.087501	105	-109		0.087501	-101	37		0.087501	-16	-24
0.12	79	-286		0.12	32	-96		0.09	72	24		0.12	194	27		0.09	-24	62		0.12	-22	-124		0.12	-99	92		0.09	94	58		0.09	74	-125		0.09	-112	44		0.09	-38	1
0.123332	19	-309		0.123332	24	-109		0.092499	66	19		0.123332	193	11		0.092499	-26	65		0.123332	-27	-136		0.123332	-107	106		0.092499	94	68		0.092499	50	-133		0.092499	-117	37		0.092499	-62	16
0.126668	-62	-384		0.126668	16	-105		0.095001	59	8		0.126668	192	-1		0.095001	-26	60		0.126668	-29	-138		0.126668	-118	118		0.095001	99	66		0.095001	35	-133		0.095001	-107	25		0.095001	-69	15
0.13	-131	-471		0.13	-3	-90		0.0975	54	-1		0.13	189	-12		0.0975	-15	55		0.13	-26	-122		0.13	-132	130		0.0975	111	58		0.0975	31	-126		0.0975	-91	16		0.0975	-65	6
0.133332	-133	-545		0.133332	-24	-78		0.099999	57	-2		0.133332	192	-11		0.099999	5	63		0.133332	-17	-87		0.133332	-145	141		0.099999	115	51		0.099999	38	-110		0.099999	-85	13		0.099999	-59	-8
0.136668	-61	-593		0.136668	-33	-73		0.102501	67	2		0.136668	195	0		0.102501	24	84		0.136668	-10	-44		0.136668	-150	149		0.102501	113	49		0.102501	58	-91		0.102501	-92	19		0.102501	-56	-26
0.14	-6	-602		0.14	-41	-70		0.105	80	6		0.14	184	12		0.105	32	104		0.14	-8	-13		0.14	-146	154		0.105	115	48		0.105	76	-84		0.105	-101	32		0.105	-59	-46
0.143332	-38	-567		0.143332	-46	-60		0.107499	99	9		0.143332	161	28		0.107499	28	114		0.143332	-1	1		0.143332	-142	153		0.107499	123	45		0.107499	74	-90		0.107499	-100	50		0.107499	-64	-60
0.146668	-100	-504		0.146668	-41	-52		0.110001	120	11		0.146668	136	41		0.110001	27	113		0.146668	13	1		0.146668	-140	148		0.110001	126	48		0.110001	49	-101		0.110001	-80	69		0.110001	-74	-66
0.15	-128	-433		0.15	-30	-51		0.1125	136	7		0.15	127	45		0.1125	27	113		0.15	23	-4		0.15	-134	139		0.1125	125	61		0.1125	21	-114		0.1125	-46	81		0.1125	-89	-69
0.153332	-133	-376		0.153332	-24	-47		0.114999	146	-6		0.153332	134	35		0.114999	24	119		0.153332	25	-4		0.153332	-120	125		0.114999	130	77		0.114999	15	-134		0.114999	-14	72		0.114999	-101	-69
0.156668	-145	-348		0.156668	-26	-27		0.117501	147	-23		0.156668	163	19		0.117501	32	125		0.156668	18	-2		0.156668	-100	113		0.117501	129	89		0.117501	31	-152		0.117501	7	53		0.117501	-104	-65
0.16	-147	-359		0.16	-36	4		0.12	136	-41		0.16	192	14		0.12	52	126		0.16	6	-13		0.16	-83	107		0.12	118	105		0.12	46	-161		0.12	17	36		0.12	-92	-61
0.163332	-105	-400		0.163332	-45	31		0.122499	114	-56		0.163332	204	20		0.122499	65	116		0.163332	-3	-35		0.163332	-65	107		0.122499	99	123		0.122499	53	-167		0.122499	14	24		0.122499	-71	-56
0.166668	-69	-415		0.166668	-45	51		0.125001	93	-61		0.166668	205	34		0.125001	63	102		0.166668	-9	-56		0.166668	-41	115		0.125001	76	132		0.125001	49	-173		0.125001	0	16		0.125001	-49	-59
0.17	-85	-401		0.17	-39	57		0.1275	78	-52		0.17	204	55		0.1275	48	105		0.17	-13	-71		0.17	-25	134		0.1275	56	125		0.1275	44	-176		0.1275	-12	13		0.1275	-37	-70
0.173332	-96	-438		0.173332	-33	52		0.129999	69	-41		0.173332	208	71		0.129999	31	130		0.173332	-18	-85		0.173332	-23	157		0.129999	45	103		0.129999	57	-181		0.129999	-20	15		0.129999	-35	-74
0.176668	-58	-519		0.176668	-29	43		0.132501	68	-31		0.176668	208	74		0.132501	28	160		0.176668	-23	-104		0.176668	-32	174		0.132501	38	68		0.132501	82	-186		0.132501	-20	23		0.132501	-49	-71
0.18	-36	-590		0.18	-27	30		0.135	72	-20		0.18	200	64		0.135	32	176		0.18	-24	-124		0.18	-48	183		0.135	39	30		0.135	96	-186		0.135	-6	41		0.135	-78	-68
0.183332	-74	-627		0.183332	-29	22		0.137499	80	-11		0.183332	191	53		0.137499	33	169		0.183332	-23	-131		0.183332	-65	185		0.137499	50	9		0.137499	99	-182		0.137499	15	63		0.137499	-105	-58
0.186668	-128	-643		0.186668	-37	28		0.140001	97	-3		0.186668	179	50		0.140001	31	149		0.186668	-25	-123		0.186668	-76	178		0.140001	66	6		0.140001	108	-180		0.140001	28	82		0.140001	-114	-44
0.19	-199	-667		0.19	-45	41		0.1425	110	8		0.19	161	56		0.1425	25	129		0.19	-24	-102		0.19	-79	164		0.1425	78	3		0.1425	132	-184		0.1425	30	91		0.1425	-112	-31
0.193332	-254	-703		0.193332	-54	50		0.144999	110	11		0.193332	142	62		0.144999	12	117		0.193332	-20	-79		0.193332	-76	148		0.144999	86	-7		0.144999	153	-197		0.144999	29	98		0.144999	-103	-19
0.196668	-241	-761		0.196668	-64	54		0.147501	101	9		0.196668	129	59		0.147501	-4	118		0.196668	-16	-61		0.196668	-76	133		0.147501	88	-12		0.147501	155	-204		0.147501	34	107		0.147501	-91	-9
0.2	-207	-783		0.2	-77	56		0.15	91	12		0.2	129	55		0.15	0	122		0.2	-5	-54		0.2	-83	122		0.15	73	-5		0.15	147	-203		0.15	52	119		0.15	-90	3
0.203332	-217	-760		0.203332	-91	49		0.152499	82	15		0.203332	135	55		0.152499	25	121		0.203332	21	-52		0.203332	-85	117		0.152499	42	6		0.152499	144	-209		0.152499	70	135		0.152499	-101	19
0.206668	-292	-752		0.206668	-104	33		0.155001	71	14		0.206668	137	45		0.155001	46	115		0.206668	52	-44		0.206668	-71	112		0.155001	5	10		0.155001	140	-221		0.155001	76	151		0.155001	-111	32
0.21	-367	-773		0.21	-116	19		0.1575	61	10		0.21	126	24		0.1575	45	105		0.21	74	-33		0.21	-54	101		0.1575	-28	6		0.1575	125	-218		0.1575	81	161		0.1575	-113	43
0.213332	-361	-794		0.213332	-119	20		0.159999	56	4		0.213332	102	9		0.159999	22	91		0.213332	90	-27		0.213332	-43	85		0.159999	-42	-2		0.159999	101	-188		0.159999	86	157		0.159999	-107	55
0.216668	-291	-802		0.216668	-115	34		0.162501	63	-2		0.216668	73	2		0.162501	-6	88		0.216668	98	-28		0.216668	-29	68		0.162501	-34	-15		0.162501	61	-146		0.162501	79	139		0.162501	-92	60
0.22	-197	-772		0.22	-111	52		0.165	74	-12		0.22	53	-11		0.165	-27	100		0.22	94	-41		0.22	-5	54		0.165	-15	-30		0.165	16	-118		0.165	72	111		0.165	-76	51
0.223332	-96	-695		0.223332	-106	68		0.167499	78	-30		0.223332	44	-28		0.167499	-32	121		0.223332	91	-58		0.223332	22	43		0.167499	7	-48		0.167499	-7	-111		0.167499	78	79		0.167499	-64	31
0.226668	-15	-639		0.226668	-105	74		0.170001	76	-50		0.226668	40	-44		0.170001	-21	136		0.226668	86	-75		0.226668	38	29		0.170001	23	-61		0.170001	-4	-112		0.170001	93	59		0.170001	-52	6
0.23	29	-626		0.23	-110	69		0.1725	75	-64		0.23	40	-57		0.1725	-7	146		0.23	78	-97		0.23	40	10		0.1725	33	-59		0.1725	7	-115		0.1725	101	55		0.1725	-35	-16
0.233332	25	-663		0.233332	-119	53		0.174999	73	-64		0.233332	45	-64		0.174999	1	155		0.233332	74	-116		0.233332	33	-9		0.174999	41	-47		0.174999	15	-121		0.174999	95	50		0.174999	-11	-27
0.236668	-2	-760		0.236668	-127	26		0.177501	69	-58		0.236668	56	-63		0.177501	7	162		0.236668	65	-121		0.236668	24	-24		0.177501	50	-28		0.177501	25	-121		0.177501	85	35		0.177501	17	-28
0.24	-9	-841		0.24	-139	-6		0.18	62	-52		0.24	76	-55		0.18	14	177		0.24	50	-116		0.24	14	-27		0.18	54	-12		0.18	29	-121		0.18	72	20		0.18	39	-24
0.243332	-31	-856		0.243332	-152	-32		0.182499	57	-51		0.243332	106	-36		0.182499	20	199		0.243332	39	-106		0.243332	3	-23		0.182499	54	-10		0.182499	16	-135		0.182499	53	12		0.182499	48	-23
0.246668	-84	-895		0.246668	-153	-44		0.185001	62	-55		0.246668	141	-5		0.185001	24	217		0.246668	36	-95		0.246668	-5	-11		0.185001	54	-26		0.185001	-7	-156		0.185001	38	6		0.185001	40	-20
0.25	-78	-987		0.25	-143	-43		0.1875	77	-55		0.25	171	32		0.1875	24	222		0.25	39	-90		0.25	-7	8		0.1875	59	-50		0.1875	-21	-180		0.1875	37	6		0.1875	28	-7
0.253332	-24	-1058		0.253332	-134	-34		0.189999	89	-51		0.253332	187	67		0.189999	24	222		0.253332	51	-89		0.253332	-2	22		0.189999	66	-66		0.189999	-15	-203		0.189999	43	11		0.189999	19	14
0.256668	31	-1070		0.256668	-113	-17		0.192501	93	-44		0.256668	197	88		0.192501	33	229		0.256668	71	-84		0.256668	7	20		0.192501	64	-69		0.192501	-5	-214		0.192501	46	15		0.192501	11	34
0.26	84	-1047		0.26	-85	2		0.195	89	-30		0.26	202	92		0.195	57	237		0.26	94	-74		0.26	16	7		0.195	56	-63		0.195	-2	-215		0.195	46	13		0.195	9	51
0.263332	142	-1049		0.263332	-70	21		0.197499	86	-9		0.263332	193	88		0.197499	77	236		0.263332	107	-70		0.263332	20	-5		0.197499	59	-54		0.197499	0	-218		0.197499	35	4		0.197499	15	62
0.266668	206	-1091		0.266668	-71	38		0.200001	83	10		0.266668	182	92		0.200001	80	222		0.266668	102	-74		0.266668	18	-18		0.200001	65	-51		0.200001	5	-233		0.200001	17	-16		0.200001	25	61
0.27	242	-1110		0.27	-82	53		0.2025	81	18		0.27	177	100		0.2025	79	203		0.27	85	-73		0.27	11	-31		0.2025	71	-63		0.2025	13	-260		0.2025	6	-37		0.2025	28	49
0.273332	257	-1086		0.273332	-104	72		0.204999	86	20		0.273332	175	102		0.204999	81	187		0.273332	63	-73		0.273332	9	-38		0.204999	83	-85		0.204999	25	-288		0.204999	6	-49		0.204999	18	31
0.276668	257	-1078		0.276668	-127	100		0.207501	99	21		0.276668	175	102		0.207501	76	174		0.276668	40	-76		0.276668	19	-36		0.207501	93	-99		0.207501	33	-300		0.207501	7	-52		0.207501	1	14
0.28	212	-1083		0.28	-135	124		0.21	108	24		0.28	175	109		0.21	59	174		0.28	21	-75		0.28	35	-33		0.21	88	-104		0.21	31	-283		0.21	6	-57		0.21	-12	-2
0.283332	145	-1071		0.283332	-131	136		0.212499	118	26		0.283332	171	118		0.212499	32	196		0.283332	14	-73		0.283332	42	-27		0.212499	73	-105		0.212499	33	-254		0.212499	12	-67		0.212499	-23	-9
0.286668	111	-1083		0.286668	-118	147		0.215001	128	28		0.286668	164	119		0.215001	0	223		0.286668	18	-71		0.286668	32	-10		0.215001	57	-101		0.215001	46	-227		0.215001	22	-79		0.215001	-28	-7
0.29	140	-1129		0.29	-105	150		0.2175	139	35		0.29	162	113		0.2175	-28	233		0.29	14	-66		0.29	13	18		0.2175	49	-97		0.2175	57	-205		0.2175	27	-88		0.2175	-30	0
0.293332	237	-1189		0.293332	-101	135		0.219999	146	50		0.293332	160	102		0.219999	-48	227		0.293332	-4	-51		0.293332	-10	47		0.219999	45	-95		0.219999	52	-188		0.219999	27	-82		0.219999	-28	10
0.296668	378	-1259		0.296668	-98	111		0.222501	144	66		0.296668	153	77		0.222501	-56	210		0.296668	-23	-33		0.296668	-35	74		0.222501	43	-89		0.222501	42	-168		0.222501	22	-65		0.222501	-20	20
0.3	471	-1267		0.3	-88	103		0.225	129	79		0.3	147	43		0.225	-53	191		0.3	-33	-20		0.3	-62	95		0.225	41	-78		0.225	37	-150		0.225	16	-43		0.225	-13	27
0.303332	484	-1194		0.303332	-67	107		0.227499	113	90		0.303332	150	14		0.227499	-43	180		0.303332	-37	-15		0.303332	-84	106		0.227499	28	-64		0.227499	37	-143		0.227499	17	-17		0.227499	-12	31
0.306668	458	-1114		0.306668	-47	102		0.230001	105	93		0.306668	158	-4		0.230001	-30	178		0.306668	-40	-15		0.306668	-104	111		0.230001	0	-46		0.230001	38	-135		0.230001	29	0		0.230001	-14	32
0.31	384	-1087		0.31	-40	93		0.2325	102	88		0.31	162	-11		0.2325	-21	182		0.31	-43	-16		0.31	-124	107		0.2325	-37	-26		0.2325	32	-108		0.2325	40	6		0.2325	-18	42
0.313332	308	-1121		0.313332	-50	86		0.234999	108	80		0.313332	168	-7		0.234999	-18	188		0.313332	-45	-24		0.313332	-144	91		0.234999	-73	-13		0.234999	25	-85		0.234999	37	9		0.234999	-14	69
0.316668	324	-1124		0.316668	-61	91		0.237501	123	71		0.316668	174	1		0.237501	-8	197		0.316668	-42	-36		0.316668	-165	69		0.237501	-96	-11		0.237501	18	-88		0.237501	28	22		0.237501	8	102
0.32	365	-1083		0.32	-64	103		0.24	132	61		0.32	179	8		0.24	20	211		0.32	-32	-39		0.32	-180	50		0.24	-91	-18		0.24	10	-104		0.24	22	49		0.24	45	135
0.323332	340	-1076		0.323332	-63	110		0.242499	128	48		0.323332	174	14		0.242499	55	225		0.323332	-18	-35		0.323332	-182	33		0.242499	-62	-32		0.242499	3	-115		0.242499	10	81		0.242499	82	171
0.326668	316	-1099		0.326668	-64	106		0.245001	120	40		0.326668	156	24		0.245001	84	234		0.326668	-8	-36		0.326668	-173	15		0.245001	-32	-45		0.245001	-12	-117		0.245001	-9	109		0.245001	109	201
0.33	277	-1153		0.33	-60	87		0.2475	115	44		0.33	133	31		0.2475	92	247		0.33	-5	-48		0.33	-157	-2		0.2475	-13	-57		0.2475	-32	-112		0.2475	-29	127		0.2475	117	208
0.333332	197	-1206		0.333332	-48	65		0.249999	115	63		0.333332	116	35		0.249999	78	257		0.333332	-6	-65		0.333332	-148	-14		0.249999	-4	-70		0.249999	-50	-112		0.249999	-46	138		0.249999	115	191
0.336668	108	-1238		0.336668	-29	49		0.252501	115	81		0.336668	103	38		0.252501	56	247		0.336668	-12	-82		0.336668	-147	-22		0.252501	-1	-78		0.252501	-54	-124		0.252501	-54	143		0.252501	111	166
0.34	6	-1302		0.34	-10	30		0.255	111	92		0.34	91	43		0.255	38	217		0.34	-21	-92		0.34	-142	-28		0.255	-2	-84		0.255	-41	-145		0.255	-50	136		0.255	101	139
0.343332	-74	-1357		0.343332	1	11		0.257499	106	96		0.343332	76	54		0.257499	25	185		0.343332	-33	-103		0.343332	-130	-23		0.257499	-5	-82		0.257499	-20	-170		0.257499	-32	119		0.257499	92	115
0.346668	-91	-1369		0.346668	2	-2		0.260001	98	90		0.346668	60	74		0.260001	18	165		0.346668	-49	-123		0.346668	-114	-11		0.260001	-1	-66		0.260001	-1	-193		0.260001	-6	104		0.260001	93	97
0.35	-91	-1387		0.35	-7	-7		0.2625	96	79		0.35	45	89		0.2625	15	164		0.35	-71	-144		0.35	-106	-5		0.2625	17	-49		0.2625	15	-212		0.2625	19	94		0.2625	95	83
0.353332	-99	-1433		0.353332	-20	-6		0.264999	101	70		0.353332	32	91		0.264999	8	164		0.353332	-94	-153		0.353332	-108	-14		0.264999	38	-40		0.264999	35	-229		0.264999	32	87		0.264999	83	69
0.356668	-83	-1497		0.356668	-25	-1		0.267501	108	72		0.356668	22	80		0.267501	-2	159		0.356668	-109	-152		0.356668	-116	-34		0.267501	55	-35		0.267501	56	-238		0.267501	26	81		0.267501	64	54
0.36	-44	-1577		0.36	-17	4		0.27	117	84		0.36	15	57		0.27	2	152		0.36	-117	-149		0.36	-128	-54		0.27	65	-38		0.27	60	-241		0.27	7	78		0.27	47	37
0.363332	-29	-1677		0.363332	13	14		0.272499	125	99		0.363332	7	44		0.272499	17	143		0.363332	-120	-153		0.363332	-143	-64		0.272499	65	-48		0.272499	56	-235		0.272499	-10	81		0.272499	43	23
0.366668	-45	-1779		0.366668	56	31		0.275001	136	111		0.366668	-4	51		0.275001	32	138		0.366668	-120	-163		0.366668	-152	-73		0.275001	61	-59		0.275001	64	-220		0.275001	-18	92		0.275001	55	13
0.37	-76	-1847		0.37	88	48		0.2775	146	118		0.37	-12	64		0.2775	35	141		0.37	-126	-176		0.37	-154	-86		0.2775	54	-64		0.2775	80	-203		0.2775	-27	118		0.2775	68	-9
0.373332	-125	-1885		0.373332	91	64		0.279999	154	116		0.373332	-17	67		0.279999	23	146		0.373332	-131	-189		0.373332	-152	-96		0.279999	37	-72		0.279999	89	-191		0.279999	-45	152		0.279999	72	-31
0.376668	-127	-1897		0.376668	74	75		0.282501	160	105		0.376668	-30	59		0.282501	6	141		0.376668	-121	-198		0.376668	-153	-104		0.282501	18	-90		0.282501	82	-189		0.282501	-68	179		0.282501	66	-29
0.38	-50	-1872		0.38	51	78		0.285	159	91		0.38	-43	44		0.285	-10	119		0.38	-103	-198		0.38	-157	-107		0.285	20	-112		0.285	69	-193		0.285	-84	191		0.285	51	-13
0.383332	20	-1838		0.383332	26	74		0.287499	149	81		0.383332	-46	34		0.287499	-26	89		0.383332	-95	-192		0.383332	-153	-100		0.287499	45	-136		0.287499	64	-192		0.287499	-80	182		0.287499	36	4
0.386668	45	-1831		0.386668	9	60		0.290001	134	75		0.386668	-43	23		0.290001	-37	58		0.386668	-99	-188		0.386668	-138	-85		0.290001	71	-159		0.290001	63	-186		0.290001	-59	151		0.290001	26	18
0.39	30	-1811		0.39	-2	36		0.2925	122	71		0.39	-39	8		0.2925	-41	31		0.39	-98	-182		0.39	-122	-71		0.2925	87	-174		0.2925	55	-179		0.2925	-25	117		0.2925	24	34
0.393332	-2	-1754		0.393332	-9	3		0.294999	115	71		0.393332	-34	-3		0.294999	-39	18		0.393332	-84	-176		0.393332	-115	-60		0.294999	104	-183		0.294999	42	-183		0.294999	10	91		0.294999	24	55
0.396668	-16	-1685		0.396668	-10	-28		0.297501	113	70		0.396668	-31	-4		0.297501	-31	17		0.396668	-65	-178		0.396668	-123	-45		0.297501	126	-186		0.297501	24	-203		0.297501	36	74		0.297501	15	79
0.4	-11	-1633		0.4	-18	-55		0.3	129	65		0.4	-34	11		0.3	-19	11		0.4	-53	-181		0.4	-138	-25		0.3	150	-175		0.3	3	-236		0.3	59	62		0.3	2	98
0.403332	21	-1649		0.403332	-31	-76		0.302499	158	57		0.403332	-43	31		0.302499	-1	5		0.403332	-49	-182		0.403332	-153	-5		0.302499	164	-161		0.302499	-15	-260		0.302499	74	46		0.302499	-4	105
0.406668	70	-1705		0.406668	-39	-89		0.305001	180	46		0.406668	-46	37		0.305001	18	16		0.406668	-46	-185		0.406668	-170	8		0.305001	153	-155		0.305001	-31	-258		0.305001	71	24		0.305001	-2	92
0.41	93	-1730		0.41	-46	-102		0.3075	189	34		0.41	-39	37		0.3075	30	33		0.41	-39	-192		0.41	-182	7		0.3075	127	-154		0.3075	-29	-237		0.3075	53	1		0.3075	3	66
0.413332	91	-1707		0.413332	-53	-114		0.309999	193	27		0.413332	-34	41		0.309999	30	46		0.413332	-32	-195		0.413332	-191	-5		0.309999	106	-156		0.309999	-6	-224		0.309999	34	-21		0.309999	6	40
0.416668	111	-1669		0.416668	-64	-112		0.312501	188	34		0.416668	-36	52		0.312501	28	59		0.416668	-35	-190		0.416668	-201	-17		0.312501	99	-165		0.312501	11	-215		0.312501	30	-39		0.312501	1	19
0.42	140	-1665		0.42	-80	-101		0.315	178	50		0.42	-35	73		0.315	22	71		0.42	-38	-178		0.42	-210	-32		0.315	106	-179		0.315	11	-183		0.315	47	-53		0.315	-13	11
0.423332	129	-1661		0.423332	-95	-94		0.317499	180	66		0.423332	-25	102		0.317499	10	69		0.423332	-27	-164		0.423332	-216	-51		0.317499	111	-195		0.317499	7	-142		0.317499	65	-59		0.317499	-33	13
0.426668	75	-1680		0.426668	-109	-91		0.320001	189	82		0.426668	-19	125		0.320001	1	45		0.426668	-6	-156		0.426668	-221	-65		0.320001	106	-209		0.320001	11	-125		0.320001	65	-52		0.320001	-54	10
0.43	30	-1724		0.43	-115	-89		0.3225	191	96		0.43	-25	135		0.3225	-8	13		0.43	12	-153		0.43	-226	-66		0.3225	95	-220		0.3225	21	-131		0.3225	41	-39		0.3225	-69	0
0.433332	34	-1727		0.433332	-113	-86		0.324999	188	103		0.433332	-36	136		0.324999	-20	-7		0.433332	16	-147		0.433332	-236	-55		0.324999	78	-222		0.324999	44	-137		0.324999	0	-31		0.324999	-80	-6
0.436668	60	-1707		0.436668	-112	-71		0.327501	183	105		0.436668	-48	131		0.327501	-31	-6		0.436668	14	-136		0.436668	-244	-39		0.327501	55	-213		0.327501	78	-137		0.327501	-32	-33		0.327501	-89	-2
0.44	104	-1662		0.44	-107	-47		0.33	176	107		0.44	-63	128		0.33	-41	3		0.44	15	-120		0.44	-241	-17		0.33	33	-202		0.33	105	-133		0.33	-43	-35		0.33	-93	13
0.443332	147	-1640		0.443332	-84	-36		0.332499	165	107		0.443332	-84	130		0.332499	-45	16		0.443332	11	-94		0.443332	-231	5		0.332499	19	-187		0.332499	120	-122		0.332499	-32	-31		0.332499	-81	33
0.446668	177	-1689		0.446668	-48	-40		0.335001	142	106		0.446668	-99	135		0.335001	-43	27		0.446668	4	-62		0.446668	-227	16		0.335001	16	-153		0.335001	131	-110		0.335001	-1	-25		0.335001	-61	42
0.45	197	-1742		0.45	-20	-49		0.3375	116	108		0.45	-100	134		0.3375	-46	33		0.45	-5	-29		0.45	-234	17		0.3375	24	-107		0.3375	141	-98		0.3375	30	-17		0.3375	-51	43
0.453332	197	-1807		0.453332	-7	-43		0.339999	100	107		0.453332	-90	135		0.339999	-59	38		0.453332	-13	4		0.453332	-241	15		0.339999	32	-67		0.339999	141	-84		0.339999	42	-3		0.339999	-54	45
0.456668	172	-1895		0.456668	-10	-18		0.342501	97	100		0.456668	-78	137		0.342501	-65	33		0.456668	-26	29		0.456668	-238	19		0.342501	30	-42		0.342501	128	-78		0.342501	41	5		0.342501	-64	49
0.46	140	-1944		0.46	-12	7		0.345	105	91		0.46	-64	133		0.345	-57	16		0.46	-45	44		0.46	-225	23		0.345	27	-21		0.345	107	-91		0.345	40	4		0.345	-74	51
0.463332	123	-1941		0.463332	-2	22		0.347499	116	86		0.463332	-53	124		0.347499	-41	7		0.463332	-62	45		0.463332	-213	22		0.347499	29	4		0.347499	83	-109		0.347499	33	0		0.347499	-76	47
0.466668	96	-1903		0.466668	16	26		0.350001	124	92		0.466668	-50	117		0.350001	-28	11		0.466668	-67	39		0.466668	-216	19		0.350001	26	25		0.350001	57	-115		0.350001	20	-6		0.350001	-69	30
0.47	81	-1877		0.47	28	25		0.3525	125	109		0.47	-47	113		0.3525	-26	26		0.47	-60	33		0.47	-228	17		0.3525	21	36		0.3525	35	-115		0.3525	7	-5		0.3525	-59	-5
0.473332	84	-1881		0.473332	27	31		0.354999	122	129		0.473332	-42	107		0.354999	-31	57		0.473332	-45	21		0.473332	-237	16		0.354999	19	36		0.354999	27	-119		0.354999	0	1		0.354999	-50	-46
0.476668	49	-1910		0.476668	28	43		0.357501	120	145		0.476668	-37	104		0.357501	-28	101		0.476668	-28	1		0.476668	-242	12		0.357501	13	27		0.357501	30	-122		0.357501	-1	4		0.357501	-41	-76
0.48	-26	-1952		0.48	35	42		0.36	119	147		0.48	-35	106		0.36	-22	154		0.48	-16	-19		0.48	-251	3		0.36	6	11		0.36	31	-114		0.36	7	9		0.36	-30	-98
0.483332	-91	-1998		0.483332	38	31		0.362499	117	140		0.483332	-38	105		0.362499	-27	197		0.483332	-8	-29		0.483332	-268	-9		0.362499	3	-5		0.362499	29	-93		0.362499	23	15		0.362499	-13	-114
0.486668	-111	-2027		0.486668	30	23		0.365001	115	130		0.486668	-46	97		0.365001	-39	203		0.486668	6	-25		0.486668	-286	-19		0.365001	5	-16		0.365001	34	-59		0.365001	37	27		0.365001	9	-115
0.49	-99	-1987		0.49	23	18		0.3675	108	121		0.49	-50	81		0.3675	-45	184		0.49	23	-18		0.49	-301	-24		0.3675	15	-22		0.3675	44	-33		0.3675	47	46		0.3675	35	-89
0.493332	-100	-1906		0.493332	27	12		0.369999	97	115		0.493332	-43	61		0.369999	-43	174		0.493332	37	-24		0.493332	-311	-22		0.369999	38	-24		0.369999	46	-31		0.369999	48	71		0.369999	49	-49
0.496668	-102	-1868		0.496668	46	3		0.372501	96	114		0.496668	-28	47		0.372501	-34	179		0.496668	39	-37		0.496668	-309	-15		0.372501	63	-28		0.372501	39	-59		0.372501	40	95		0.372501	34	-9
0.5	-84	-1876		0.5	73	-14		0.375	100	119		0.5	-13	45		0.375	-27	184		0.5	30	-52		0.5	-299	-6		0.375	72	-36		0.375	34	-92		0.375	30	106		0.375	0	29
0.503332	-82	-1941		0.503332	93	-40		0.377499	93	128		0.503332	2	53		0.377499	-28	179		0.503332	14	-63		0.503332	-287	0		0.377499	63	-34		0.377499	41	-106		0.377499	20	103		0.377499	-33	49
0.506668	-126	-2024		0.506668	104	-70		0.380001	86	137		0.506668	15	72		0.380001	-35	161		0.506668	-15	-66		0.506668	-272	5		0.380001	42	-15		0.380001	55	-100		0.380001	5	81		0.380001	-58	46
0.51	-158	-2052		0.51	104	-94		0.3825	88	139		0.51	21	88		0.3825	-42	138		0.51	-55	-66		0.51	-256	13		0.3825	23	1		0.3825	68	-87		0.3825	-16	45		0.3825	-76	33
0.513332	-131	-2075		0.513332	96	-104		0.384999	96	131		0.513332	23	93		0.384999	-54	120		0.513332	-87	-68		0.513332	-239	25		0.384999	18	1		0.384999	67	-77		0.384999	-36	15		0.384999	-80	27
0.516668	-97	-2109		0.516668	91	-106		0.387501	110	112		0.516668	22	91		0.387501	-67	116		0.516668	-89	-78		0.516668	-221	35		0.387501	35	-3		0.387501	56	-71		0.387501	-43	9		0.387501	-78	31
0.52	-90	-2150		0.52	93	-112		0.39	122	87		0.52	18	87		0.39	-74	113		0.52	-66	-97		0.52	-207	49		0.39	71	-3		0.39	45	-70		0.39	-37	25		0.39	-78	34
0.523332	-71	-2190		0.523332	104	-117		0.392499	125	63		0.523332	9	86		0.392499	-77	101		0.523332	-44	-112		0.523332	-188	70		0.392499	105	-5		0.392499	39	-74		0.392499	-22	44		0.392499	-71	43
0.526668	-45	-2194		0.526668	123	-109		0.395001	125	43		0.526668	-1	87		0.395001	-79	89		0.526668	-29	-116		0.526668	-162	84		0.395001	123	-17		0.395001	38	-84		0.395001	-3	58		0.395001	-64	53
0.53	-49	-2196		0.53	145	-98		0.3975	122	27		0.53	-6	89		0.3975	-81	88		0.53	-16	-113		0.53	-136	84		0.3975	118	-35		0.3975	39	-101		0.3975	14	66		0.3975	-73	49
0.533332	-67	-2193		0.533332	153	-87		0.399999	116	17		0.533332	-5	88		0.399999	-79	101		0.533332	-6	-112		0.533332	-113	76		0.399999	93	-53		0.399999	36	-113		0.399999	15	72		0.399999	-80	31
0.536668	-77	-2195		0.536668	146	-79		0.402501	110	11		0.536668	0	81		0.402501	-73	117		0.536668	-1	-122		0.536668	-102	71		0.402501	59	-67		0.402501	34	-114		0.402501	-7	78		0.402501	-77	16
0.54	-60	-2238		0.54	133	-79		0.405	114	2		0.54	3	71		0.405	-66	135		0.54	-3	-139		0.54	-102	71		0.405	30	-70		0.405	47	-121		0.405	-38	82		0.405	-74	14
0.543332	-44	-2316		0.543332	115	-79		0.407499	126	-3		0.543332	3	64		0.407499	-64	156		0.543332	-10	-146		0.543332	-102	75		0.407499	17	-63		0.407499	72	-134		0.407499	-50	85		0.407499	-74	13
0.546668	-46	-2400		0.546668	91	-68		0.410001	135	12		0.546668	-1	63		0.410001	-65	187		0.546668	-24	-138		0.546668	-98	90		0.410001	15	-43		0.410001	89	-140		0.410001	-31	86		0.410001	-78	4
0.55	-53	-2467		0.55	68	-58		0.4125	135	40		0.55	-5	64		0.4125	-63	224		0.55	-47	-130		0.55	-91	106		0.4125	9	-13		0.4125	96	-145		0.4125	5	82		0.4125	-79	-20
0.553332	-35	-2511		0.553332	55	-55		0.414999	130	68		0.553332	-11	67		0.414999	-55	258		0.553332	-73	-136		0.553332	-84	111		0.414999	7	4		0.414999	101	-158		0.414999	41	71		0.414999	-71	-49
0.556668	14	-2520		0.556668	51	-49		0.417501	123	87		0.556668	-21	77		0.417501	-56	279		0.556668	-93	-158		0.556668	-69	104		0.417501	18	1		0.417501	100	-168		0.417501	62	57		0.417501	-59	-70
0.56	9	-2503		0.56	53	-44		0.42	121	90		0.56	-30	96		0.42	-68	279		0.56	-102	-183		0.56	-47	88		0.42	42	-15		0.42	96	-173		0.42	64	49		0.42	-51	-80
0.563332	-41	-2457		0.563332	51	-37		0.422499	131	77		0.563332	-39	117		0.422499	-81	259		0.563332	-101	-201		0.563332	-27	71		0.422499	65	-42		0.422499	103	-177		0.422499	52	51		0.422499	-55	-80
0.566668	-59	-2410		0.566668	41	-14		0.425001	141	57		0.566668	-48	132		0.425001	-87	229		0.566668	-98	-214		0.566668	-17	60		0.425001	75	-69		0.425001	121	-186		0.425001	43	61		0.425001	-65	-77
0.57	-46	-2385		0.57	26	15		0.4275	145	42		0.57	-54	142		0.4275	-85	212		0.57	-93	-227		0.57	-22	52		0.4275	69	-93		0.4275	145	-195		0.4275	41	68		0.4275	-61	-82
0.573332	-50	-2395		0.573332	18	28		0.429999	146	34		0.573332	-55	151		0.429999	-80	207		0.573332	-85	-235		0.573332	-45	41		0.429999	47	-114		0.429999	174	-201		0.429999	35	65		0.429999	-34	-96
0.576668	-100	-2418		0.576668	21	22		0.432501	145	34		0.576668	-52	158		0.432501	-72	193		0.576668	-81	-238		0.576668	-82	24		0.432501	15	-117		0.432501	202	-212		0.432501	22	53		0.432501	2	-108
0.58	-142	-2445		0.58	24	2		0.435	145	40		0.58	-47	160		0.435	-66	161		0.58	-80	-239		0.58	-119	7		0.435	-15	-102		0.435	221	-231		0.435	6	37		0.435	30	-112
0.583332	-178	-2501		0.583332	13	-23		0.437499	146	45		0.583332	-43	160		0.437499	-64	125		0.583332	-76	-235		0.583332	-144	-7		0.437499	-29	-86		0.437499	227	-242		0.437499	-8	19		0.437499	46	-115
0.586668	-212	-2527		0.586668	2	-39		0.440001	149	53		0.586668	-38	158		0.440001	-62	98		0.586668	-64	-231		0.586668	-157	-18		0.440001	-21	-75		0.440001	224	-241		0.440001	-24	8		0.440001	52	-122
0.59	-192	-2460		0.59	5	-44		0.4425	155	71		0.59	-28	154		0.4425	-60	83		0.59	-49	-230		0.59	-161	-26		0.4425	-1	-72		0.4425	211	-238		0.4425	-43	13		0.4425	46	-128
0.593332	-159	-2374		0.593332	19	-45		0.444999	157	95		0.593332	-21	147		0.444999	-52	84		0.593332	-42	-225		0.593332	-159	-26		0.444999	21	-77		0.444999	209	-232		0.444999	-59	27		0.444999	30	-132
0.596668	-151	-2388		0.596668	24	-50		0.447501	158	117		0.596668	-21	140		0.447501	-36	102		0.596668	-46	-215		0.596668	-155	-19		0.447501	44	-89		0.447501	228	-216		0.447501	-66	45		0.447501	14	-137
0.6	-137	-2487		0.6	10	-60		0.45	154	136		0.6	-28	138		0.45	-17	130		0.6	-53	-209		0.6	-147	-17		0.45	63	-97		0.45	248	-183		0.45	-73	64		0.45	10	-145
0.603332	-134	-2579		0.603332	-11	-74		0.452499	143	156		0.603332	-44	146		0.452499	8	156		0.603332	-53	-206		0.603332	-140	-24		0.452499	66	-93		0.452499	256	-153		0.452499	-85	75		0.452499	22	-158
0.606668	-130	-2572		0.606668	-27	-87		0.455001	128	175		0.606668	-59	166		0.455001	36	172		0.606668	-44	-204		0.606668	-139	-28		0.455001	63	-86		0.455001	253	-138		0.455001	-101	81		0.455001	34	-171
0.61	-87	-2492		0.61	-35	-97		0.4575	105	183		0.61	-74	178		0.4575	56	180		0.61	-28	-200		0.61	-143	-17		0.4575	66	-83		0.4575	241	-134		0.4575	-114	84		0.4575	33	-177
0.613332	-55	-2447		0.613332	-34	-95		0.459999	72	174		0.613332	-97	177		0.459999	61	174		0.613332	-5	-193		0.613332	-151	3		0.459999	73	-79		0.459999	222	-140		0.459999	-115	80		0.459999	30	-174
0.616668	-84	-2444		0.616668	-30	-75		0.462501	43	160		0.616668	-115	164		0.462501	54	151		0.616668	25	-184		0.616668	-160	17		0.462501	81	-79		0.462501	203	-154		0.462501	-101	65		0.462501	26	-170
0.62	-150	-2443		0.62	-29	-49		0.465	30	155		0.62	-123	141		0.465	45	127		0.62	49	-173		0.62	-164	20		0.465	90	-90		0.465	196	-166		0.465	-74	50		0.465	20	-165
0.623332	-204	-2397		0.623332	-28	-38		0.467499	26	159		0.623332	-130	116		0.467499	43	126		0.623332	64	-159		0.623332	-158	14		0.467499	94	-107		0.467499	209	-171		0.467499	-51	45		0.467499	7	-151
0.626668	-197	-2330		0.626668	-29	-39		0.470001	24	160		0.626668	-138	103		0.470001	55	148		0.626668	75	-140		0.626668	-135	-2		0.470001	88	-124		0.470001	239	-176		0.470001	-33	44		0.470001	-21	-126
0.63	-94	-2332		0.63	-32	-48		0.4725	20	156		0.63	-144	97		0.4725	66	175		0.63	76	-117		0.63	-90	-17		0.4725	77	-140		0.4725	274	-188		0.4725	-12	38		0.4725	-66	-105
0.633332	-2	-2365		0.633332	-43	-63		0.474999	13	149		0.633332	-148	92		0.474999	66	194		0.633332	65	-96		0.633332	-37	-23		0.474999	68	-154		0.474999	298	-203		0.474999	6	26		0.474999	-120	-87
0.636668	-20	-2375		0.636668	-62	-76		0.477501	3	133		0.636668	-147	88		0.477501	59	192		0.636668	41	-76		0.636668	0	-21		0.477501	69	-159		0.477501	303	-213		0.477501	13	12		0.477501	-163	-67
0.64	-68	-2391		0.64	-76	-78		0.48	4	111		0.64	-148	90		0.48	47	168		0.64	11	-61		0.64	10	-15		0.48	77	-151		0.48	295	-228		0.48	5	-5		0.48	-191	-54
0.643332	-92	-2389		0.643332	-72	-74		0.482499	19	88		0.643332	-146	100		0.482499	28	140		0.643332	-14	-58		0.643332	2	3		0.482499	83	-134		0.482499	282	-249		0.482499	-9	-23		0.482499	-207	-51
0.646668	-89	-2409		0.646668	-64	-70		0.485001	41	69		0.646668	-136	111		0.485001	6	126		0.646668	-31	-62		0.646668	-21	23		0.485001	93	-118		0.485001	259	-261		0.485001	-18	-36		0.485001	-206	-51
0.65	-99	-2492		0.65	-65	-66		0.4875	63	58		0.65	-123	116		0.4875	-13	130		0.65	-43	-66		0.65	-48	30		0.4875	100	-107		0.4875	231	-253		0.4875	-16	-46		0.4875	-190	-52
0.653332	-146	-2549		0.653332	-65	-67		0.489999	79	54		0.653332	-114	119		0.489999	-24	149		0.653332	-54	-66		0.653332	-66	28		0.489999	102	-106		0.489999	202	-238		0.489999	-2	-53		0.489999	-160	-57
0.656668	-179	-2543		0.656668	-63	-68		0.492501	88	65		0.656668	-114	116		0.492501	-30	168		0.656668	-64	-65		0.656668	-77	31		0.492501	103	-113		0.492501	177	-228		0.492501	15	-51		0.492501	-127	-53
0.66	-208	-2502		0.66	-54	-61		0.495	88	91		0.66	-113	112		0.495	-38	162		0.66	-73	-63		0.66	-83	38		0.495	102	-123		0.495	154	-228		0.495	27	-47		0.495	-107	-35
0.663332	-260	-2479		0.663332	-38	-40		0.497499	78	116		0.663332	-111	116		0.497499	-47	135		0.663332	-84	-60		0.663332	-82	40		0.497499	95	-127		0.497499	141	-230		0.497499	39	-39		0.497499	-91	-11
0.666668	-304	-2517		0.666668	-22	-16		0.500001	65	126		0.666668	-110	123		0.500001	-56	104		0.666668	-93	-66		0.666668	-69	35		0.500001	84	-120		0.500001	140	-229		0.500001	61	-25		0.500001	-72	4
0.67	-342	-2554		0.67	-17	13		0.5025	60	122		0.67	-104	125		0.5025	-64	89		0.67	-98	-88		0.67	-48	26		0.5025	74	-101		0.5025	140	-226		0.5025	80	-9		0.5025	-58	6
0.673332	-368	-2577		0.673332	-32	48		0.504999	72	114		0.673332	-87	116		0.504999	-70	89		0.673332	-102	-112		0.673332	-31	13		0.504999	66	-75		0.504999	133	-219		0.504999	76	2		0.504999	-49	-6
0.676668	-360	-2639		0.676668	-60	84		0.507501	105	102		0.676668	-66	101		0.507501	-74	83		0.676668	-102	-125		0.676668	-17	1		0.507501	58	-58		0.507501	123	-213		0.507501	58	9		0.507501	-44	-20
0.68	-369	-2702		0.68	-96	115		0.51	149	82		0.68	-52	87		0.51	-72	77		0.68	-95	-128		0.68	-3	-2		0.51	52	-55		0.51	121	-208		0.51	39	13		0.51	-46	-28
0.683332	-396	-2738		0.683332	-132	130		0.512499	178	61		0.683332	-41	78		0.512499	-56	80		0.683332	-79	-131		0.683332	6	8		0.512499	57	-61		0.512499	130	-207		0.512499	20	12		0.512499	-52	-31
0.686668	-400	-2742		0.686668	-163	127		0.515001	186	51		0.686668	-28	78		0.515001	-32	87		0.686668	-59	-137		0.686668	8	22		0.515001	72	-74		0.515001	140	-210		0.515001	10	2		0.515001	-61	-31
0.69	-381	-2679		0.69	-185	116		0.5175	187	59		0.69	-16	88		0.5175	-8	99		0.69	-47	-138		0.69	5	32		0.5175	84	-90		0.5175	151	-207		0.5175	10	-12		0.5175	-74	-23
0.693332	-371	-2617		0.693332	-191	98		0.519999	188	77		0.693332	-21	102		0.519999	10	112		0.693332	-40	-140		0.693332	-6	34		0.519999	95	-96		0.519999	164	-202		0.519999	18	-24		0.519999	-90	-4
0.696668	-346	-2630		0.696668	-190	78		0.522501	190	88		0.696668	-35	114		0.522501	22	114		0.696668	-32	-150		0.696668	-22	33		0.522501	107	-86		0.522501	167	-204		0.522501	35	-29		0.522501	-102	9
0.7	-311	-2687		0.7	-193	63		0.525	192	96		0.7	-41	117		0.525	28	104		0.7	-24	-161		0.7	-36	34		0.525	117	-73		0.525	156	-206		0.525	55	-30		0.525	-100	2
0.703332	-343	-2735		0.703332	-203	52		0.527499	189	110		0.703332	-33	117		0.527499	38	90		0.703332	-25	-168		0.703332	-49	42		0.527499	119	-69		0.527499	136	-208		0.527499	65	-34		0.527499	-92	-15
0.706668	-402	-2766		0.706668	-213	50		0.530001	181	127		0.706668	-16	126		0.530001	50	83		0.706668	-34	-170		0.706668	-58	52		0.530001	120	-66		0.530001	112	-212		0.530001	62	-40		0.530001	-89	-27
0.71	-445	-2766		0.71	-216	55		0.5325	165	136		0.71	5	144		0.5325	51	88		0.71	-42	-171		0.71	-65	60		0.5325	117	-50		0.5325	95	-213		0.5325	43	-39		0.5325	-82	-27
0.713332	-466	-2722		0.713332	-208	60		0.534999	144	133		0.713332	25	165		0.534999	34	101		0.713332	-49	-174		0.713332	-68	58		0.534999	106	-25		0.534999	94	-210		0.534999	25	-28		0.534999	-71	-9
0.716668	-446	-2719		0.716668	-199	67		0.537501	135	122		0.716668	39	182		0.537501	14	115		0.716668	-58	-174		0.716668	-71	53		0.537501	94	-1		0.537501	104	-200		0.537501	24	-7		0.537501	-57	22
0.72	-448	-2798		0.72	-197	72		0.54	136	115		0.72	59	190		0.54	9	120		0.72	-74	-173		0.72	-74	50		0.54	83	17		0.54	113	-188		0.54	33	25		0.54	-37	39
0.723332	-500	-2904		0.723332	-201	67		0.542499	145	120		0.723332	88	181		0.542499	14	113		0.723332	-93	-171		0.723332	-62	53		0.542499	78	25		0.542499	127	-187		0.542499	50	64		0.542499	-20	32
0.726668	-548	-3043		0.726668	-205	58		0.545001	154	132		0.726668	116	167		0.545001	26	108		0.726668	-106	-167		0.726668	-32	56		0.545001	84	25		0.545001	148	-194		0.545001	78	95		0.545001	-18	20
0.73	-575	-3190		0.73	-212	51		0.5475	160	141		0.73	135	154		0.5475	42	124		0.73	-114	-163		0.73	-4	57		0.5475	89	17		0.5475	159	-209		0.5475	110	101		0.5475	-30	19
0.733332	-588	-3239		0.733332	-222	46		0.549999	163	140		0.733332	141	143		0.549999	58	153		0.733332	-123	-162		0.733332	8	63		0.549999	85	0		0.549999	160	-230		0.549999	131	92		0.549999	-48	32
0.736668	-602	-3202		0.736668	-233	42		0.552501	163	130		0.736668	127	130		0.552501	64	173		0.736668	-133	-163		0.736668	9	63		0.552501	72	-18		0.552501	163	-248		0.552501	141	83		0.552501	-71	44
0.74	-609	-3147		0.74	-242	39		0.555	161	115		0.74	104	113		0.555	58	182		0.74	-143	-162		0.74	4	50		0.555	38	-23		0.555	174	-257		0.555	137	76		0.555	-99	47
0.743332	-588	-3122		0.743332	-249	33		0.557499	156	97		0.743332	85	99		0.557499	40	176		0.743332	-149	-161		0.743332	-1	23		0.557499	-5	-16		0.557499	188	-251		0.557499	109	70		0.557499	-123	48
0.746668	-587	-3162		0.746668	-253	13		0.560001	150	76		0.746668	69	93		0.560001	14	166		0.746668	-143	-158		0.746668	5	-3		0.560001	-37	-5		0.560001	193	-221		0.560001	69	63		0.560001	-129	48
0.75	-595	-3229		0.75	-249	-18		0.5625	153	56		0.75	51	89		0.5625	-6	163		0.75	-131	-145		0.75	22	-21		0.5625	-57	9		0.5625	185	-182		0.5625	46	63		0.5625	-122	41
0.753332	-569	-3269		0.753332	-240	-48		0.564999	159	39		0.753332	31	85		0.564999	-16	169		0.753332	-118	-128		0.753332	41	-32		0.564999	-71	29		0.564999	168	-158		0.564999	48	72		0.564999	-112	26
0.756668	-552	-3224		0.756668	-232	-71		0.567501	155	22		0.756668	14	84		0.567501	-16	179		0.756668	-106	-109		0.756668	55	-42		0.567501	-67	50		0.567501	141	-157		0.567501	54	82		0.567501	-99	8
0.76	-516	-3118		0.76	-225	-86		0.57	142	6		0.76	5	90		0.57	0	184		0.76	-96	-87		0.76	58	-48		0.57	-52	58		0.57	101	-169		0.57	52	94		0.57	-82	-3
0.763332	-473	-3039		0.763332	-216	-90		0.572499	127	-3		0.763332	3	91		0.572499	25	182		0.763332	-88	-71		0.763332	58	-52		0.572499	-43	55		0.572499	58	-187		0.572499	43	107		0.572499	-69	-5
0.766668	-444	-3012		0.766668	-209	-81		0.575001	114	-6		0.766668	4	81		0.575001	46	181		0.766668	-87	-66		0.766668	63	-48		0.575001	-53	46		0.575001	26	-218		0.575001	25	123		0.575001	-67	-3
0.77	-383	-3001		0.77	-205	-70		0.5775	105	-15		0.77	14	73		0.5775	59	183		0.77	-92	-72		0.77	58	-32		0.5775	-69	30		0.5775	11	-262		0.5775	2	136		0.5775	-78	-2
0.773332	-359	-3003		0.773332	-199	-64		0.579999	103	-30		0.773332	30	70		0.579999	62	182		0.773332	-95	-83		0.773332	42	-10		0.579999	-75	12		0.579999	9	-301		0.579999	-21	137		0.579999	-87	-4
0.776668	-395	-2995		0.776668	-187	-58		0.582501	106	-40		0.776668	44	62		0.582501	54	171		0.776668	-95	-93		0.776668	26	10		0.582501	-65	1		0.582501	15	-325		0.582501	-47	120		0.582501	-81	0
0.78	-382	-2961		0.78	-177	-46		0.585	114	-38		0.78	56	47		0.585	45	145		0.78	-88	-88		0.78	12	27		0.585	-48	-4		0.585	27	-343		0.585	-73	92		0.585	-70	14
0.783332	-340	-2935		0.783332	-170	-22		0.587499	129	-31		0.783332	65	22		0.587499	41	104		0.783332	-81	-75		0.783332	-7	43		0.587499	-32	-4		0.587499	44	-360		0.587499	-94	64		0.587499	-65	22
0.786668	-339	-2897		0.786668	-169	13		0.590001	149	-28		0.786668	74	-4		0.590001	46	56		0.786668	-79	-66		0.786668	-30	57		0.590001	-14	2		0.590001	72	-368		0.590001	-104	44		0.590001	-70	19
0.79	-372	-2849		0.79	-181	47		0.5925	165	-29		0.79	87	-23		0.5925	58	17		0.79	-83	-65		0.79	-48	73		0.5925	7	7		0.5925	106	-368		0.5925	-95	36		0.5925	-85	13
0.793332	-385	-2835		0.793332	-192	74		0.594999	172	-23		0.793332	95	-32		0.594999	71	-17		0.793332	-89	-75		0.793332	-58	93		0.594999	23	4		0.594999	130	-365		0.594999	-80	38		0.594999	-102	6
0.796668	-375	-2872		0.796668	-187	90		0.597501	171	-10		0.796668	94	-38		0.597501	90	-43		0.796668	-87	-79		0.796668	-66	102		0.597501	35	-10		0.597501	144	-363		0.597501	-78	48		0.597501	-109	1
0.8	-375	-2959		0.8	-159	90		0.6	163	9		0.8	83	-42		0.6	114	-49		0.8	-80	-80		0.8	-72	97		0.6	42	-26		0.6	156	-359		0.6	-82	70		0.6	-102	-6
0.803332	-379	-3067		0.803332	-119	78		0.602499	146	34		0.803332	72	-47		0.602499	128	-29		0.803332	-73	-92		0.803332	-82	90		0.602499	43	-31		0.602499	168	-351		0.602499	-82	87		0.602499	-89	-21
0.806668	-376	-3152		0.806668	-89	59		0.605001	116	64		0.806668	67	-51		0.605001	121	1		0.806668	-73	-112		0.806668	-98	84		0.605001	44	-25		0.605001	178	-336		0.605001	-81	89		0.605001	-73	-34
0.81	-373	-3184		0.81	-73	32		0.6075	85	87		0.81	59	-47		0.6075	98	28		0.81	-81	-129		0.81	-115	77		0.6075	53	-16		0.6075	182	-318		0.6075	-81	84		0.6075	-59	-41
0.813332	-359	-3159		0.813332	-66	1		0.609999	67	99		0.813332	47	-39		0.609999	76	47		0.813332	-91	-135		0.813332	-133	70		0.609999	68	-14		0.609999	185	-301		0.609999	-79	73		0.609999	-63	-46
0.816668	-354	-3132		0.816668	-66	-23		0.612501	65	105		0.816668	40	-35		0.612501	71	62		0.816668	-105	-132		0.816668	-152	62		0.612501	79	-29		0.612501	190	-283		0.612501	-73	54		0.612501	-78	-55
0.82	-387	-3132		0.82	-71	-39		0.615	70	105		0.82	45	-35		0.615	80	67		0.82	-117	-127		0.82	-167	52		0.615	78	-55		0.615	195	-265		0.615	-65	33		0.615	-95	-64
0.823332	-426	-3127		0.823332	-85	-53		0.617499	80	105		0.823332	73	-31		0.617499	89	57		0.823332	-124	-115		0.823332	-177	44		0.617499	60	-75		0.617499	201	-244		0.617499	-55	16		0.617499	-106	-59
0.826668	-473	-3120		0.826668	-102	-66		0.620001	98	107		0.826668	118	-20		0.620001	98	43		0.826668	-132	-92		0.826668	-179	42		0.620001	34	-71		0.620001	201	-217		0.620001	-38	3		0.620001	-109	-37
0.83	-511	-3137		0.83	-112	-73		0.6225	126	102		0.83	149	-8		0.6225	109	31		0.83	-139	-72		0.83	-173	49		0.6225	16	-49		0.6225	189	-190		0.6225	-22	-7		0.6225	-108	-14
0.833332	-493	-3208		0.833332	-117	-74		0.624999	151	93		0.833332	148	8		0.624999	118	16		0.833332	-144	-67		0.833332	-175	51		0.624999	13	-21		0.624999	176	-175		0.624999	-11	-12		0.624999	-101	16
0.836668	-457	-3306		0.836668	-120	-70		0.627501	160	88		0.836668	131	27		0.627501	119	2		0.836668	-149	-82		0.836668	-182	44		0.627501	22	-5		0.627501	157	-176		0.627501	3	-1		0.627501	-88	47
0.84	-471	-3357		0.84	-122	-71		0.63	159	92		0.84	116	42		0.63	104	-10		0.84	-155	-108		0.84	-193	33		0.63	41	-6		0.63	135	-192		0.63	15	29		0.63	-63	53
0.843332	-481	-3354		0.843332	-122	-72		0.632499	157	98		0.843332	107	50		0.632499	74	-19		0.843332	-167	-128		0.843332	-201	24		0.632499	67	-9		0.632499	121	-215		0.632499	14	58		0.632499	-32	36
0.846668	-459	-3375		0.846668	-115	-68		0.635001	152	100		0.846668	97	54		0.635001	42	-24		0.846668	-183	-140		0.846668	-198	23		0.635001	94	-4		0.635001	112	-232		0.635001	1	75		0.635001	-16	17
0.85	-439	-3410		0.85	-109	-65		0.6375	140	103		0.85	85	50		0.6375	21	-22		0.85	-194	-141		0.85	-190	34		0.6375	105	1		0.6375	102	-237		0.6375	-11	78		0.6375	-17	5
0.853332	-436	-3419		0.853332	-106	-62		0.639999	119	115		0.853332	68	37		0.639999	7	-9		0.853332	-190	-131		0.853332	-179	55		0.639999	98	6		0.639999	89	-225		0.639999	-5	76		0.639999	-22	-3
0.856668	-447	-3422		0.856668	-82	-58		0.642501	105	134		0.856668	50	18		0.642501	-8	1		0.856668	-167	-125		0.856668	-168	77		0.642501	79	4		0.642501	73	-203		0.642501	15	75		0.642501	-26	-18
0.86	-455	-3439		0.86	-31	-51		0.645	104	148		0.86	39	4		0.645	-17	-2		0.86	-139	-132		0.86	-156	92		0.645	56	-10		0.645	64	-182		0.645	40	72		0.645	-30	-43
0.863332	-493	-3508		0.863332	15	-45		0.647499	114	155		0.863332	35	-2		0.647499	-18	-11		0.863332	-117	-150		0.863332	-146	98		0.647499	35	-23		0.647499	66	-167		0.647499	60	63		0.647499	-31	-76
0.866668	-543	-3566		0.866668	38	-39		0.650001	127	154		0.866668	39	-1		0.650001	-15	-31		0.866668	-100	-160		0.866668	-143	99		0.650001	14	-28		0.650001	81	-166		0.650001	60	51		0.650001	-36	-112
0.87	-540	-3531		0.87	37	-28		0.6525	127	151		0.87	46	-4		0.6525	-20	-59		0.87	-89	-155		0.87	-143	97		0.6525	-8	-30		0.6525	107	-175		0.6525	47	48		0.6525	-42	-148
0.873332	-526	-3441		0.873332	7	-18		0.654999	123	152		0.873332	53	-11		0.654999	-29	-75		0.873332	-88	-147		0.873332	-144	98		0.654999	-28	-36		0.654999	131	-186		0.654999	30	62		0.654999	-44	-178
0.876668	-564	-3337		0.876668	-44	-16		0.657501	124	154		0.876668	63	-11		0.657501	-32	-83		0.876668	-94	-142		0.876668	-148	112		0.657501	-42	-39		0.657501	156	-183		0.657501	15	83		0.657501	-45	-197
0.88	-679	-3218		0.88	-89	-20		0.66	129	153		0.88	68	-5		0.66	-27	-91		0.88	-106	-136		0.88	-150	146		0.66	-57	-46		0.66	187	-167		0.66	-3	99		0.66	-39	-204
0.883332	-792	-3135		0.883332	-121	-26		0.662499	132	148		0.883332	67	0		0.662499	-28	-87		0.883332	-117	-129		0.883332	-148	190		0.662499	-79	-59		0.662499	202	-149		0.662499	-20	101		0.662499	-18	-205
0.886668	-805	-3119		0.886668	-136	-29		0.665001	128	145		0.886668	60	10		0.665001	-34	-66		0.886668	-118	-126		0.886668	-143	227		0.665001	-98	-74		0.665001	188	-133		0.665001	-27	91		0.665001	8	-207
0.89	-742	-3099		0.89	-131	-24		0.6675	122	148		0.89	54	26		0.6675	-40	-45		0.89	-111	-123		0.89	-147	246		0.6675	-90	-89		0.6675	159	-128		0.6675	-32	74		0.6675	30	-208
0.893332	-631	-3058		0.893332	-121	-17		0.669999	118	157		0.893332	58	41		0.669999	-48	-30		0.893332	-104	-115		0.893332	-160	244		0.669999	-61	-106		0.669999	133	-133		0.669999	-41	49		0.669999	44	-207
0.896668	-530	-3042		0.896668	-111	-15		0.672501	112	170		0.896668	63	50		0.672501	-62	-20		0.896668	-100	-107		0.896668	-158	232		0.672501	-28	-117		0.672501	118	-141		0.672501	-45	25		0.672501	46	-207
0.9	-539	-3064		0.9	-103	-18		0.675	104	185		0.9	66	55		0.675	-75	-11		0.9	-95	-103		0.9	-137	221		0.675	-3	-111		0.675	109	-138		0.675	-43	12		0.675	38	-205
0.903332	-604	-3135		0.903332	-101	-23		0.677499	97	193		0.903332	78	60		0.677499	-78	-3		0.903332	-84	-107		0.903332	-118	214		0.677499	8	-88		0.677499	98	-115		0.677499	-45	10		0.677499	26	-196
0.906668	-626	-3223		0.906668	-99	-23		0.680001	91	195		0.906668	104	72		0.680001	-69	10		0.906668	-71	-117		0.906668	-117	204		0.680001	12	-58		0.680001	91	-84		0.680001	-43	13		0.680001	20	-178
0.91	-636	-3284		0.91	-100	-21		0.6825	90	193		0.91	139	93		0.6825	-50	34		0.91	-61	-132		0.91	-128	189		0.6825	13	-35		0.6825	88	-69		0.6825	-33	18		0.6825	18	-152
0.913332	-677	-3328		0.913332	-112	-18		0.684999	90	185		0.913332	166	114		0.684999	-39	60		0.913332	-50	-141		0.913332	-136	179		0.684999	20	-27		0.684999	83	-67		0.684999	-26	20		0.684999	17	-131
0.916668	-748	-3365		0.916668	-122	-19		0.687501	83	171		0.916668	179	128		0.687501	-40	80		0.916668	-40	-140		0.916668	-142	171		0.687501	35	-34		0.687501	72	-69		0.687501	-24	20		0.687501	17	-119
0.92	-835	-3370		0.92	-120	-34		0.69	72	158		0.92	191	134		0.69	-40	92		0.92	-38	-135		0.92	-150	162		0.69	52	-52		0.69	52	-76		0.69	-21	16		0.69	25	-98
0.923332	-883	-3319		0.923332	-115	-60		0.692499	61	153		0.923332	208	138		0.692499	-29	94		0.923332	-41	-128		0.923332	-155	149		0.692499	66	-73		0.692499	33	-87		0.692499	-21	3		0.692499	47	-68
0.926668	-883	-3261		0.926668	-117	-90		0.695001	61	152		0.926668	218	149		0.695001	-9	94		0.926668	-42	-118		0.926668	-158	133		0.695001	69	-82		0.695001	21	-102		0.695001	-33	-21		0.695001	69	-48
0.93	-881	-3230		0.93	-132	-116		0.6975	74	148		0.93	216	161		0.6975	4	98		0.93	-27	-108		0.93	-161	128		0.6975	68	-65		0.6975	18	-118		0.6975	-53	-47		0.6975	82	-48
0.933332	-893	-3188		0.933332	-153	-131		0.699999	90	135		0.933332	206	167		0.699999	6	104		0.933332	-1	-103		0.933332	-166	133		0.699999	68	-41		0.699999	33	-130		0.699999	-72	-53		0.699999	87	-61
0.936668	-902	-3142		0.936668	-174	-133		0.702501	101	125		0.936668	194	171		0.702501	-6	116		0.936668	10	-102		0.936668	-168	139		0.702501	74	-31		0.702501	72	-133		0.702501	-85	-36		0.702501	89	-83
0.94	-913	-3145		0.94	-196	-128		0.705	111	130		0.94	176	185		0.705	-26	137		0.94	-1	-105		0.94	-169	141		0.705	91	-28		0.705	118	-126		0.705	-86	-15		0.705	92	-111
0.943332	-932	-3159		0.943332	-212	-127		0.707499	120	157		0.943332	154	204		0.707499	-45	153		0.943332	-22	-109		0.943332	-174	134		0.707499	112	-13		0.707499	149	-112		0.707499	-74	-1		0.707499	92	-127
0.946668	-947	-3133		0.946668	-218	-133		0.710001	119	195		0.946668	133	219		0.710001	-54	148		0.946668	-39	-107		0.946668	-176	120		0.710001	123	8		0.710001	157	-97		0.710001	-56	10		0.710001	86	-122
0.95	-959	-3081		0.95	-221	-141		0.7125	108	225		0.95	114	224		0.7125	-55	130		0.95	-50	-96		0.95	-172	106		0.7125	115	20		0.7125	151	-83		0.7125	-41	24		0.7125	72	-107
0.953332	-974	-3078		0.953332	-228	-145		0.714999	95	233		0.953332	94	224		0.714999	-43	111		0.953332	-67	-81		0.953332	-171	96		0.714999	98	18		0.714999	143	-72		0.714999	-37	36		0.714999	56	-97
0.956668	-992	-3149		0.956668	-233	-148		0.717501	82	217		0.956668	78	220		0.717501	-23	91		0.956668	-85	-69		0.956668	-167	83		0.717501	87	10		0.717501	137	-71		0.717501	-51	42		0.717501	50	-85
0.96	-998	-3198		0.96	-230	-153		0.72	78	194		0.96	68	213		0.72	-5	69		0.96	-101	-68		0.96	-154	69		0.72	84	3		0.72	135	-83		0.72	-79	48		0.72	58	-71
0.963332	-960	-3231		0.963332	-228	-153		0.722499	80	183		0.963332	57	204		0.722499	2	54		0.963332	-111	-73		0.963332	-145	61		0.722499	81	0		0.722499	137	-100		0.722499	-106	50		0.722499	70	-62
0.966668	-902	-3274		0.966668	-221	-137		0.725001	89	184		0.966668	45	198		0.725001	-4	60		0.966668	-101	-71		0.966668	-145	65		0.725001	66	6		0.725001	138	-123		0.725001	-128	45		0.725001	75	-62
0.97	-923	-3281		0.97	-204	-104		0.7275	104	185		0.97	31	192		0.7275	-18	80		0.97	-77	-72		0.97	-146	74		0.7275	43	24		0.7275	143	-153		0.7275	-150	29		0.7275	73	-67
0.973332	-990	-3267		0.973332	-178	-66		0.729999	117	179		0.973332	12	192		0.729999	-32	112		0.973332	-60	-78		0.973332	-139	79		0.729999	19	40		0.729999	162	-178		0.729999	-173	4		0.729999	69	-70
0.976668	-1030	-3269		0.976668	-153	-32		0.732501	122	162		0.976668	-6	196		0.732501	-42	149		0.976668	-47	-79		0.976668	-128	79		0.732501	-5	53		0.732501	189	-197		0.732501	-190	-23		0.732501	60	-67
0.98	-1063	-3314		0.98	-136	-4		0.735	117	139		0.98	-19	206		0.735	-47	169		0.98	-31	-71		0.98	-117	65		0.735	-23	67		0.735	199	-207		0.735	-199	-39		0.735	49	-58
0.983332	-1063	-3381		0.983332	-122	18		0.737499	112	117		0.983332	-29	217		0.737499	-44	159		0.983332	-13	-59		0.983332	-110	42		0.737499	-28	76		0.737499	184	-205		0.737499	-203	-45		0.737499	38	-45
0.986668	-1027	-3417		0.986668	-111	41		0.740001	113	100		0.986668	-41	221		0.740001	-27	124		0.986668	1	-57		0.986668	-109	23		0.740001	-28	77		0.740001	153	-187		0.740001	-198	-47		0.740001	26	-27
0.99	-989	-3441		0.99	-104	56		0.7425	111	96		0.99	-46	210		0.7425	-5	81		0.99	13	-63		0.99	-106	15		0.7425	-27	69		0.7425	117	-165		0.7425	-176	-47		0.7425	12	-6
0.993332	-955	-3479		0.993332	-105	50		0.744999	103	95		0.993332	-39	186		0.744999	18	47		0.993332	25	-71		0.993332	-95	16		0.744999	-18	60		0.744999	85	-160		0.744999	-140	-52		0.744999	5	15
0.996668	-960	-3465		0.996668	-123	29		0.747501	96	96		0.996668	-26	160		0.747501	49	38		0.996668	39	-85		0.996668	-86	19		0.747501	3	52		0.747501	58	-169		0.747501	-99	-67		0.747501	6	29
1	-1000	-3366		1	-144	3		0.75	94	102		1	-14	140		0.75	87	54		1	47	-107		1	-84	16		0.75	21	35		0.75	32	-181		0.75	-64	-85		0.75	11	30
1.00333	-1029	-3274		1.00333	-150	-28		0.752499	88	107		1.00333	-5	131		0.752499	119	77		1.00333	47	-136		1.00333	-87	9		0.752499	25	17		0.752499	8	-188		0.752499	-41	-97		0.752499	21	20
1.00667	-1055	-3273		1.00667	-141	-61		0.755001	75	104		1.00667	0	123		0.755001	138	98		1.00667	40	-163		1.00667	-95	1		0.755001	15	11		0.755001	-6	-185		0.755001	-25	-102		0.755001	35	5
1.01	-1095	-3335		1.01	-135	-87		0.7575	59	95		1.01	1	110		0.7575	148	107		1.01	32	-186		1.01	-104	1		0.7575	0	15		0.7575	-9	-168		0.7575	-18	-99		0.7575	48	-8
1.01333	-1118	-3415		1.01333	-152	-103		0.759999	49	78		1.01333	1	99		0.759999	151	102		1.01333	30	-205		1.01333	-110	4		0.759999	-11	23		0.759999	-12	-138		0.759999	-15	-98		0.759999	55	-13
1.01667	-1086	-3532		1.01667	-180	-118		0.762501	52	53		1.01667	-1	94		0.762501	145	91		1.01667	34	-219		1.01667	-115	6		0.762501	-12	30		0.762501	-18	-107		0.762501	-13	-98		0.762501	59	-20
1.02	-1052	-3651		1.02	-196	-131		0.765	57	29		1.02	-5	98		0.765	127	77		1.02	36	-221		1.02	-125	12		0.765	-10	38		0.765	-22	-94		0.765	-9	-98		0.765	62	-27
1.02333	-1034	-3681		1.02333	-197	-143		0.767499	52	13		1.02333	-8	108		0.767499	105	57		1.02333	28	-201		1.02333	-139	23		0.767499	-17	40		0.767499	-15	-98		0.767499	5	-97		0.767499	59	-30
1.02667	-1027	-3648		1.02667	-194	-160		0.770001	40	7		1.02667	-10	115		0.770001	85	38		1.02667	13	-160		1.02667	-156	34		0.770001	-36	28		0.770001	-1	-111		0.770001	23	-94		0.770001	54	-33
1.03	-1046	-3581		1.03	-182	-170		0.7725	34	8		1.03	-17	117		0.7725	66	34		1.03	1	-113		1.03	-173	38		0.7725	-56	11		0.7725	13	-127		0.7725	42	-90		0.7725	52	-35
1.03333	-1082	-3508		1.03333	-163	-164		0.774999	34	15		1.03333	-22	113		0.774999	43	47		1.03333	-5	-74		1.03333	-186	33		0.774999	-67	3		0.774999	26	-139		0.774999	55	-77		0.774999	47	-36
1.03667	-1114	-3473		1.03667	-150	-151		0.777501	37	21		1.03667	-22	107		0.777501	24	64		1.03667	-14	-44		1.03667	-202	29		0.777501	-66	1		0.777501	38	-141		0.777501	57	-55		0.777501	37	-38
1.04	-1124	-3451		1.04	-151	-143		0.78	38	23		1.04	-19	107		0.78	14	65		1.04	-26	-25		1.04	-221	29		0.78	-50	-2		0.78	46	-140		0.78	45	-39		0.78	24	-36
1.04333	-1119	-3456		1.04333	-161	-145		0.782499	34	23		1.04333	-17	112		0.782499	10	58		1.04333	-29	-15		1.04333	-229	31		0.782499	-31	-4		0.782499	48	-150		0.782499	23	-37		0.782499	4	-29
1.04667	-1117	-3498		1.04667	-168	-145		0.785001	25	25		1.04667	-21	117		0.785001	15	54		1.04667	-22	-10		1.04667	-229	38		0.785001	-27	-1		0.785001	40	-169		0.785001	-4	-42		0.785001	-21	-27
1.05	-1128	-3570		1.05	-167	-131		0.7875	23	32		1.05	-28	114		0.7875	25	56		1.05	-20	-12		1.05	-226	43		0.7875	-35	0		0.7875	17	-195		0.7875	-35	-52		0.7875	-40	-36
1.05333	-1117	-3635		1.05333	-163	-114		0.789999	29	38		1.05333	-27	103		0.789999	33	60		1.05333	-31	-16		1.05333	-224	42		0.789999	-46	-3		0.789999	-5	-237		0.789999	-63	-64		0.789999	-44	-59
1.05667	-1123	-3666		1.05667	-158	-104		0.792501	35	41		1.05667	-19	91		0.792501	36	60		1.05667	-37	-12		1.05667	-228	42		0.792501	-53	-7		0.792501	-19	-295		0.792501	-81	-74		0.792501	-37	-92
1.06	-1184	-3709		1.06	-143	-97		0.795	42	46		1.06	-12	79		0.795	37	51		1.06	-24	-5		1.06	-238	51		0.795	-46	-5		0.795	-26	-350		0.795	-87	-77		0.795	-31	-117
1.06333	-1225	-3736		1.06333	-117	-81		0.797499	48	53		1.06333	-3	64		0.797499	38	38		1.06333	0	-4		1.06333	-250	66		0.797499	-29	0		0.797499	-18	-385		0.797499	-84	-75		0.797499	-28	-124
1.06667	-1218	-3760		1.06667	-94	-63		0.800001	44	57		1.06667	7	50		0.800001	30	24		1.06667	18	-12		1.06667	-253	80		0.800001	-9	3		0.800001	-6	-390		0.800001	-77	-71		0.800001	-27	-112
1.07	-1226	-3812		1.07	-80	-58		0.8025	33	58		1.07	11	44		0.8025	19	15		1.07	34	-29		1.07	-246	88		0.8025	15	1		0.8025	-17	-370		0.8025	-73	-69		0.8025	-23	-86
1.07333	-1268	-3842		1.07333	-76	-68		0.804999	31	60		1.07333	10	46		0.804999	3	18		1.07333	55	-49		1.07333	-232	90		0.804999	39	-8		0.804999	-39	-339		0.804999	-83	-68		0.804999	-17	-54
1.07667	-1301	-3843		1.07667	-79	-85		0.807501	34	65		1.07667	10	43		0.807501	-20	40		1.07667	69	-68		1.07667	-206	83		0.807501	55	-25		0.807501	-49	-304		0.807501	-104	-69		0.807501	-12	-32
1.08	-1322	-3792		1.08	-84	-104		0.81	35	73		1.08	18	29		0.81	-39	78		1.08	70	-79		1.08	-175	73		0.81	61	-45		0.81	-38	-279		0.81	-123	-76		0.81	-4	-31
1.08333	-1321	-3737		1.08333	-77	-115		0.812499	39	82		1.08333	25	12		0.812499	-47	109		1.08333	60	-73		1.08333	-148	63		0.812499	64	-64		0.812499	-18	-264		0.812499	-134	-89		0.812499	12	-55
1.08667	-1300	-3732		1.08667	-64	-109		0.815001	50	82		1.08667	27	-2		0.815001	-41	115		1.08667	44	-56		1.08667	-129	55		0.815001	66	-73		0.815001	4	-248		0.815001	-139	-106		0.815001	35	-90
1.09	-1293	-3753		1.09	-61	-98		0.8175	59	76		1.09	36	-7		0.8175	-20	99		1.09	28	-42		1.09	-122	50		0.8175	71	-72		0.8175	27	-234		0.8175	-140	-120		0.8175	57	-121
1.09333	-1299	-3779		1.09333	-59	-90		0.819999	63	76		1.09333	55	-8		0.819999	5	72		1.09333	14	-36		1.09333	-127	44		0.819999	79	-70		0.819999	49	-233		0.819999	-140	-130		0.819999	71	-143
1.09667	-1300	-3772		1.09667	-49	-84		0.822501	59	87		1.09667	73	-1		0.822501	21	44		1.09667	6	-36		1.09667	-138	25		0.822501	83	-67		0.822501	58	-247		0.822501	-139	-133		0.822501	70	-156
1.1	-1301	-3784		1.1	-43	-82		0.825	53	97		1.1	81	14		0.825	32	21		1.1	9	-39		1.1	-151	2		0.825	76	-65		0.825	44	-262		0.825	-140	-128		0.825	58	-162
1.10333	-1308	-3844		1.10333	-48	-90		0.827499	56	98		1.10333	86	25		0.827499	38	15		1.10333	16	-48		1.10333	-159	-12		0.827499	61	-70		0.827499	9	-261		0.827499	-141	-117		0.827499	49	-163
1.10667	-1318	-3872		1.10667	-72	-101		0.830001	61	95		1.10667	91	27		0.830001	40	26		1.10667	18	-53		1.10667	-161	-12		0.830001	46	-77		0.830001	-21	-254		0.830001	-137	-106		0.830001	48	-159
1.11	-1377	-3855		1.11	-112	-108		0.8325	58	93		1.11	95	34		0.8325	42	41		1.11	21	-55		1.11	-153	-5		0.8325	39	-72		0.8325	-23	-254		0.8325	-119	-99		0.8325	49	-151
1.11333	-1493	-3789		1.11333	-143	-113		0.834999	51	92		1.11333	98	51		0.834999	45	48		1.11333	25	-52		1.11333	-138	-1		0.834999	47	-44		0.834999	-2	-254		0.834999	-84	-101		0.834999	45	-141
1.11667	-1630	-3721		1.11667	-143	-110		0.837501	44	97		1.11667	100	67		0.837501	50	47		1.11667	27	-51		1.11667	-107	1		0.837501	69	2		0.837501	25	-251		0.837501	-42	-110		0.837501	34	-128
1.12	-1734	-3712		1.12	-120	-89		0.84	39	104		1.12	101	75		0.84	57	45		1.12	20	-53		1.12	-66	0		0.84	89	39		0.84	50	-252		0.84	-9	-119		0.84	17	-107
1.12333	-1792	-3734		1.12333	-101	-62		0.842499	34	110		1.12333	102	76		0.842499	64	41		1.12333	5	-51		1.12333	-39	-10		0.842499	101	55		0.842499	69	-266		0.842499	8	-119		0.842499	-3	-83
1.12667	-1850	-3766		1.12667	-92	-46		0.845001	29	117		1.12667	105	78		0.845001	70	35		1.12667	-9	-49		1.12667	-30	-14		0.845001	106	63		0.845001	75	-287		0.845001	9	-102		0.845001	-13	-64
1.13	-1884	-3804		1.13	-84	-46		0.8475	23	129		1.13	108	83		0.8475	77	37		1.13	-17	-52		1.13	-36	-8		0.8475	98	62		0.8475	62	-294		0.8475	-3	-73		0.8475	-7	-52
1.13333	-1875	-3852		1.13333	-75	-52		0.849999	12	150		1.13333	105	87		0.849999	87	58		1.13333	-18	-48		1.13333	-44	-5		0.849999	87	51		0.849999	40	-284		0.849999	-19	-41		0.849999	18	-49
1.13667	-1862	-3902		1.13667	-67	-65		0.852501	4	169		1.13667	95	88		0.852501	96	85		1.13667	-11	-41		1.13667	-44	-4		0.852501	93	27		0.852501	28	-267		0.852501	-31	-5		0.852501	53	-48
1.14	-1869	-3928		1.14	-51	-78		0.855	0	174		1.14	88	87		0.855	102	104		1.14	1	-46		1.14	-35	3		0.855	111	-2		0.855	33	-254		0.855	-37	31		0.855	88	-43
1.14333	-1888	-3950		1.14333	-28	-83		0.857499	5	164		1.14333	81	86		0.857499	96	113		1.14333	6	-67		1.14333	-30	12		0.857499	125	-13		0.857499	50	-248		0.857499	-36	55		0.857499	114	-35
1.14667	-1876	-4029		1.14667	-3	-86		0.860001	14	147		1.14667	67	82		0.860001	76	121		1.14667	0	-90		1.14667	-36	19		0.860001	124	5		0.860001	83	-247		0.860001	-33	62		0.860001	127	-34
1.15	-1848	-4154		1.15	16	-88		0.8625	17	137		1.15	51	74		0.8625	49	129		1.15	-6	-96		1.15	-49	24		0.8625	111	30		0.8625	124	-247		0.8625	-31	54		0.8625	131	-44
1.15333	-1791	-4255		1.15333	26	-87		0.864999	7	148		1.15333	41	72		0.864999	23	131		1.15333	1	-85		1.15333	-63	27		0.864999	97	33		0.864999	149	-241		0.864999	-36	34		0.864999	137	-59
1.15667	-1714	-4312		1.15667	30	-84		0.867501	-11	171		1.15667	36	74		0.867501	3	133		1.15667	25	-59		1.15667	-79	27		0.867501	87	13		0.867501	150	-233		0.867501	-47	8		0.867501	149	-70
1.16	-1671	-4296		1.16	29	-73		0.87	-25	191		1.16	35	75		0.87	-4	138		1.16	50	-31		1.16	-88	27		0.87	73	-21		0.87	139	-227		0.87	-55	-19		0.87	172	-76
1.16333	-1675	-4220		1.16333	23	-58		0.872499	-31	205		1.16333	33	75		0.872499	-3	133		1.16333	63	-17		1.16333	-88	34		0.872499	50	-54		0.872499	128	-216		0.872499	-53	-39		0.872499	196	-84
1.16667	-1683	-4179		1.16667	17	-48		0.875001	-37	214		1.16667	29	67		0.875001	-1	116		1.16667	73	-16		1.16667	-75	43		0.875001	23	-67		0.875001	120	-199		0.875001	-45	-56		0.875001	211	-91
1.17	-1641	-4171		1.17	8	-44		0.8775	-36	214		1.17	25	56		0.8775	3	96		1.17	83	-16		1.17	-61	45		0.8775	11	-66		0.8775	118	-190		0.8775	-34	-69		0.8775	211	-96
1.17333	-1588	-4153		1.17333	-8	-47		0.879999	-25	209		1.17333	22	49		0.879999	16	84		1.17333	85	-16		1.17333	-56	42		0.879999	15	-71		0.879999	126	-201		0.879999	-27	-76		0.879999	201	-98
1.17667	-1572	-4121		1.17667	-21	-53		0.882501	-9	204		1.17667	5	41		0.882501	35	84		1.17667	70	-21		1.17667	-59	39		0.882501	20	-89		0.882501	135	-226		0.882501	-23	-81		0.882501	190	-103
1.18	-1610	-4065		1.18	-31	-53		0.885	5	193		1.18	-22	28		0.885	56	91		1.18	41	-29		1.18	-70	31		0.885	16	-119		0.885	141	-247		0.885	-20	-86		0.885	183	-106
1.18333	-1692	-4057		1.18333	-39	-49		0.887499	13	174		1.18333	-49	17		0.887499	78	92		1.18333	21	-38		1.18333	-94	19		0.887499	6	-151		0.887499	138	-254		0.887499	-27	-98		0.887499	183	-101
1.18667	-1755	-4112		1.18667	-34	-40		0.890001	15	152		1.18667	-77	15		0.890001	93	81		1.18667	28	-47		1.18667	-121	9		0.890001	-4	-169		0.890001	129	-250		0.890001	-27	-115		0.890001	183	-101
1.19	-1779	-4173		1.19	-24	-37		0.8925	14	134		1.19	-103	16		0.8925	93	70		1.19	57	-58		1.19	-143	8		0.8925	-17	-175		0.8925	119	-243		0.8925	-15	-125		0.8925	180	-118
1.19333	-1761	-4235		1.19333	-20	-43		0.894999	15	120		1.19333	-120	19		0.894999	83	61		1.19333	90	-79		1.19333	-158	13		0.894999	-32	-176		0.894999	112	-249		0.894999	-8	-118		0.894999	185	-145
1.19667	-1745	-4280		1.19667	-14	-52		0.897501	21	115		1.19667	-124	27		0.897501	77	49		1.19667	111	-98		1.19667	-167	10		0.897501	-40	-171		0.897501	110	-266		0.897501	-13	-90		0.897501	192	-164
1.2	-1798	-4281		1.2	-2	-60		0.9	32	120		1.2	-120	41		0.9	76	28		1.2	120	-102		1.2	-172	2		0.9	-39	-161		0.9	111	-274		0.9	-30	-60		0.9	188	-166
1.20333	-1877	-4249		1.20333	13	-71		0.902499	44	126		1.20333	-116	54		0.902499	78	-2		1.20333	134	-100		1.20333	-180	2		0.902499	-34	-145		0.902499	115	-267		0.902499	-54	-41		0.902499	177	-161
1.20667	-1937	-4218		1.20667	23	-92		0.905001	54	129		1.20667	-107	61		0.905001	85	-30		1.20667	157	-98		1.20667	-194	10		0.905001	-36	-127		0.905001	122	-250		0.905001	-69	-23		0.905001	161	-154
1.21	-1967	-4222		1.21	22	-119		0.9075	59	126		1.21	-100	66		0.9075	90	-48		1.21	180	-93		1.21	-214	25		0.9075	-46	-112		0.9075	114	-235		0.9075	-74	4		0.9075	138	-142
1.21333	-1964	-4266		1.21333	13	-143		0.909999	58	116		1.21333	-102	82		0.909999	82	-56		1.21333	193	-85		1.21333	-235	36		0.909999	-60	-105		0.909999	88	-225		0.909999	-73	33		0.909999	111	-132
1.21667	-1955	-4287		1.21667	-3	-157		0.912501	52	105		1.21667	-108	106		0.912501	70	-59		1.21667	195	-73		1.21667	-247	31		0.912501	-75	-108		0.912501	60	-206		0.912501	-58	55		0.912501	80	-121
1.22	-1925	-4271		1.22	-22	-161		0.915	45	97		1.22	-109	124		0.915	70	-56		1.22	191	-58		1.22	-250	18		0.915	-89	-113		0.915	41	-177		0.915	-39	58		0.915	55	-105
1.22333	-1884	-4251		1.22333	-39	-159		0.917499	34	90		1.22333	-99	124		0.917499	76	-49		1.22333	193	-46		1.22333	-249	4		0.917499	-100	-116		0.917499	24	-145		0.917499	-30	46		0.917499	37	-82
1.22667	-1874	-4214		1.22667	-60	-148		0.920001	24	87		1.22667	-84	115		0.920001	79	-42		1.22667	205	-43		1.22667	-243	-15		0.920001	-105	-118		0.920001	6	-113		0.920001	-29	36		0.920001	24	-63
1.23	-1874	-4158		1.23	-85	-132		0.9225	20	91		1.23	-74	119		0.9225	80	-29		1.23	214	-40		1.23	-230	-32		0.9225	-104	-119		0.9225	-1	-81		0.9225	-35	28		0.9225	27	-50
1.23333	-1874	-4074		1.23333	-102	-121		0.924999	24	100		1.23333	-65	135		0.924999	75	-8		1.23333	203	-31		1.23333	-214	-34		0.924999	-101	-116		0.924999	3	-70		0.924999	-49	17		0.924999	42	-38
1.23667	-1895	-4005		1.23667	-107	-114		0.927501	34	107		1.23667	-45	152		0.927501	64	1		1.23667	184	-23		1.23667	-198	-27		0.927501	-100	-105		0.927501	12	-85		0.927501	-61	3		0.927501	56	-34
1.24	-1933	-3985		1.24	-109	-101		0.93	47	115		1.24	-19	163		0.93	54	-9		1.24	172	-17		1.24	-187	-25		0.93	-99	-88		0.93	24	-110		0.93	-57	-5		0.93	63	-43
1.24333	-1956	-4001		1.24333	-118	-86		0.932499	57	122		1.24333	-5	161		0.932499	43	-19		1.24333	162	-12		1.24333	-184	-32		0.932499	-99	-73		0.932499	33	-131		0.932499	-37	6		0.932499	53	-56
1.24667	-1961	-4068		1.24667	-137	-76		0.935001	61	126		1.24667	-10	146		0.935001	31	-16		1.24667	146	-5		1.24667	-186	-45		0.935001	-97	-64		0.935001	34	-140		0.935001	-18	33		0.935001	33	-66
1.25	-1968	-4180		1.25	-164	-71		0.9375	53	129		1.25	-24	127		0.9375	12	-4		1.25	129	5		1.25	-187	-56		0.9375	-91	-58		0.9375	34	-140		0.9375	-16	64		0.9375	11	-79
1.25333	-1985	-4284		1.25333	-195	-70		0.939999	35	130		1.25333	-37	109		0.939999	-12	10		1.25333	118	15		1.25333	-191	-66		0.939999	-90	-54		0.939999	28	-146		0.939999	-29	91		0.939999	-12	-91
1.25667	-2029	-4305		1.25667	-224	-74		0.942501	14	126		1.25667	-45	94		0.942501	-36	26		1.25667	110	18		1.25667	-201	-75		0.942501	-88	-46		0.942501	10	-167		0.942501	-48	112		0.942501	-23	-100
1.26	-2093	-4276		1.26	-239	-86		0.945	6	119		1.26	-44	84		0.945	-55	40		1.26	102	9		1.26	-207	-80		0.945	-85	-38		0.945	-8	-195		0.945	-71	123		0.945	-23	-107
1.26333	-2150	-4253		1.26333	-239	-106		0.947499	14	113		1.26333	-40	77		0.947499	-63	44		1.26333	92	-9		1.26333	-205	-77		0.947499	-80	-34		0.947499	-13	-216		0.947499	-100	121		0.947499	-23	-110
1.26667	-2200	-4229		1.26667	-230	-125		0.950001	36	110		1.26667	-40	65		0.950001	-62	36		1.26667	73	-36		1.26667	-198	-69		0.950001	-70	-32		0.950001	-1	-224		0.950001	-135	111		0.950001	-22	-106
1.27	-2249	-4222		1.27	-222	-133		0.9525	66	115		1.27	-45	48		0.9525	-62	18		1.27	54	-64		1.27	-188	-63		0.9525	-55	-31		0.9525	14	-214		0.9525	-164	97		0.9525	-19	-102
1.27333	-2278	-4206		1.27333	-217	-124		0.954999	95	135		1.27333	-59	32		0.954999	-68	5		1.27333	41	-78		1.27333	-179	-51		0.954999	-34	-33		0.954999	24	-194		0.954999	-178	77		0.954999	-15	-98
1.27667	-2288	-4167		1.27667	-209	-98		0.957501	115	153		1.27667	-73	21		0.957501	-80	0		1.27667	27	-81		1.27667	-175	-33		0.957501	-20	-36		0.957501	34	-179		0.957501	-184	54		0.957501	-4	-87
1.28	-2289	-4142		1.28	-190	-55		0.96	123	152		1.28	-73	15		0.96	-102	0		1.28	15	-85		1.28	-179	-26		0.96	-24	-36		0.96	52	-175		0.96	-191	34		0.96	13	-71
1.28333	-2272	-4141		1.28333	-166	-8		0.962499	128	138		1.28333	-61	26		0.962499	-125	4		1.28333	8	-91		1.28333	-183	-35		0.962499	-36	-31		0.962499	72	-186		0.962499	-205	25		0.962499	27	-52
1.28667	-2269	-4135		1.28667	-149	26		0.965001	133	135		1.28667	-53	52		0.965001	-137	16		1.28667	8	-91		1.28667	-184	-50		0.965001	-43	-28		0.965001	89	-208		0.965001	-222	29		0.965001	37	-37
1.29	-2268	-4096		1.29	-139	43		0.9675	128	150		1.29	-52	72		0.9675	-145	27		1.29	15	-85		1.29	-190	-55		0.9675	-48	-30		0.9675	104	-234		0.9675	-237	41		0.9675	49	-35
1.29333	-2254	-4030		1.29333	-117	51		0.969999	111	171		1.29333	-47	78		0.969999	-151	24		1.29333	23	-87		1.29333	-199	-49		0.969999	-55	-33		0.969999	116	-261		0.969999	-238	47		0.969999	60	-42
1.29667	-2275	-3978		1.29667	-79	53		0.972501	93	187		1.29667	-34	74		0.972501	-153	18		1.29667	39	-101		1.29667	-195	-49		0.972501	-59	-33		0.972501	128	-280		0.972501	-216	45		0.972501	63	-44
1.3	-2313	-3998		1.3	-46	54		0.975	86	193		1.3	-22	68		0.975	-154	17		1.3	59	-113		1.3	-172	-56		0.975	-54	-32		0.975	138	-289		0.975	-176	41		0.975	60	-39
1.30333	-2316	-4067		1.30333	-28	64		0.977499	84	198		1.30333	-10	68		0.977499	-151	13		1.30333	68	-111		1.30333	-129	-62		0.977499	-45	-34		0.977499	148	-288		0.977499	-134	42		0.977499	59	-30
1.30667	-2293	-4080		1.30667	-26	75		0.980001	65	199		1.30667	-2	70		0.980001	-144	16		1.30667	67	-97		1.30667	-79	-64		0.980001	-41	-41		0.980001	159	-269		0.980001	-102	45		0.980001	68	-27
1.31	-2270	-4051		1.31	-34	77		0.9825	38	196		1.31	6	68		0.9825	-134	41		1.31	65	-84		1.31	-40	-65		0.9825	-39	-56		0.9825	162	-237		0.9825	-88	43		0.9825	83	-30
1.31333	-2290	-4081		1.31333	-47	68		0.984999	14	189		1.31333	25	62		0.984999	-119	75		1.31333	71	-78		1.31333	-14	-64		0.984999	-30	-66		0.984999	152	-197		0.984999	-96	38		0.984999	88	-31
1.31667	-2348	-4097		1.31667	-56	56		0.987501	-5	176		1.31667	47	53		0.987501	-99	96		1.31667	82	-78		1.31667	7	-62		0.987501	-20	-66		0.987501	135	-150		0.987501	-115	37		0.987501	78	-23
1.32	-2386	-4091		1.32	-60	50		0.99	-16	164		1.32	68	47		0.99	-85	104		1.32	96	-85		1.32	18	-57		0.99	-13	-66		0.99	120	-117		0.99	-130	39		0.99	65	-3
1.32333	-2406	-4160		1.32333	-66	46		0.992499	-20	151		1.32333	80	48		0.992499	-73	101		1.32333	108	-99		1.32333	18	-55		0.992499	-6	-75		0.992499	121	-114		0.992499	-137	43		0.992499	67	19
1.32667	-2404	-4258		1.32667	-70	49		0.995001	-26	136		1.32667	72	49		0.995001	-56	93		1.32667	115	-114		1.32667	13	-62		0.995001	-5	-88		0.995001	143	-127		0.995001	-136	45		0.995001	94	29
1.33	-2332	-4319		1.33	-66	68		0.9975	-35	122		1.33	61	46		0.9975	-43	88		1.33	113	-131		1.33	6	-80		0.9975	-15	-92		0.9975	171	-143		0.9975	-126	35		0.9975	137	38
1.33333	-2250	-4360		1.33333	-55	88		0.999999	-29	114		1.33333	56	40		0.999999	-35	80		1.33333	103	-144		1.33333	-8	-98		0.999999	-36	-87		0.999999	197	-155		0.999999	-113	18		0.999999	174	53
1.33667	-2207	-4399		1.33667	-44	98		1.0025	-10	111		1.33667	48	33		1.0025	-25	73		1.33667	96	-155		1.33667	-32	-109		1.0025	-60	-78		1.0025	203	-160		1.0025	-95	6		1.0025	188	62
1.34	-2165	-4421		1.34	-40	101		1.005	5	103		1.34	31	27		1.005	-11	81		1.34	93	-167		1.34	-57	-113		1.005	-77	-78		1.005	179	-167		1.005	-66	8		1.005	181	58
1.34333	-2130	-4464		1.34333	-43	101		1.0075	10	95		1.34333	23	24		1.0075	0	106		1.34333	89	-176		1.34333	-79	-115		1.0075	-77	-95		1.0075	143	-179		1.0075	-40	13		1.0075	168	46
1.34667	-2140	-4501		1.34667	-52	104		1.01	10	100		1.34667	35	18		1.01	7	135		1.34667	88	-174		1.34667	-104	-116		1.01	-75	-125		1.01	106	-181		1.01	-27	18		1.01	162	24
1.35	-2211	-4492		1.35	-63	111		1.0125	8	114		1.35	44	12		1.0125	15	147		1.35	88	-168		1.35	-124	-114		1.0125	-81	-161		1.0125	80	-170		1.0125	-20	25		1.0125	161	-8
1.35333	-2305	-4496		1.35333	-59	114		1.015	6	128		1.35333	34	19		1.015	28	134		1.35333	81	-161		1.35333	-129	-116		1.015	-81	-188		1.015	72	-155		1.015	-24	24		1.015	165	-36
1.35667	-2352	-4527		1.35667	-33	108		1.0175	10	144		1.35667	12	37		1.0175	37	100		1.35667	68	-154		1.35667	-117	-123		1.0175	-65	-206		1.0175	78	-142		1.0175	-38	13		1.0175	172	-59
1.36	-2372	-4513		1.36	-1	91		1.02	22	155		1.36	-9	57		1.02	37	53		1.36	57	-147		1.36	-98	-129		1.02	-43	-223		1.02	96	-134		1.02	-58	1		1.02	171	-67
1.36333	-2388	-4439		1.36333	22	66		1.0225	37	157		1.36333	-15	69		1.0225	31	18		1.36333	44	-140		1.36333	-85	-126		1.0225	-20	-233		1.0225	116	-139		1.0225	-79	-7		1.0225	159	-53
1.36667	-2402	-4372		1.36667	34	42		1.025	51	149		1.36667	-16	78		1.025	27	16		1.36667	28	-134		1.36667	-85	-114		1.025	-3	-231		1.025	124	-158		1.025	-96	-14		1.025	142	-32
1.37	-2415	-4340		1.37	39	32		1.0275	61	140		1.37	-16	82		1.0275	27	34		1.37	15	-134		1.37	-91	-102		1.0275	2	-231		1.0275	120	-180		1.0275	-108	-22		1.0275	123	-20
1.37333	-2425	-4348		1.37333	39	37		1.03	67	136		1.37333	-10	68		1.03	24	50		1.37333	7	-130		1.37333	-96	-97		1.03	-11	-243		1.03	121	-204		1.03	-114	-25		1.03	100	-24
1.37667	-2442	-4375		1.37667	30	42		1.0325	68	133		1.37667	-2	41		1.0325	10	55		1.37667	-3	-116		1.37667	-102	-98		1.0325	-29	-259		1.0325	131	-226		1.0325	-111	-23		1.0325	85	-43
1.38	-2427	-4388		1.38	15	41		1.035	59	137		1.38	6	8		1.035	-10	49		1.38	-14	-98		1.38	-111	-99		1.035	-39	-264		1.035	137	-230		1.035	-107	-21		1.035	83	-65
1.38333	-2418	-4374		1.38333	-8	30		1.0375	43	151		1.38333	14	-32		1.0375	-24	39		1.38333	-23	-87		1.38333	-124	-99		1.0375	-49	-259		1.0375	132	-224		1.0375	-116	-18		1.0375	81	-84
1.38667	-2457	-4333		1.38667	-35	11		1.04	30	163		1.38667	15	-70		1.04	-33	38		1.38667	-31	-86		1.38667	-142	-94		1.04	-59	-253		1.04	127	-214		1.04	-138	-10		1.04	68	-100
1.39	-2507	-4313		1.39	-56	-3		1.0425	31	166		1.39	5	-95		1.0425	-36	50		1.39	-41	-86		1.39	-160	-72		1.0425	-65	-249		1.0425	125	-194		1.0425	-155	1		1.0425	51	-112
1.39333	-2590	-4318		1.39333	-63	-13		1.045	41	166		1.39333	-8	-100		1.045	-32	71		1.39333	-49	-87		1.39333	-172	-37		1.045	-69	-241		1.045	126	-166		1.045	-163	4		1.045	42	-117
1.39667	-2685	-4304		1.39667	-60	-28		1.0475	49	172		1.39667	-12	-89		1.0475	-18	85		1.39667	-50	-89		1.39667	-179	-1		1.0475	-75	-228		1.0475	130	-138		1.0475	-174	3		1.0475	45	-114
1.4	-2729	-4276		1.4	-56	-42		1.05	48	182		1.4	-11	-76		1.05	0	94		1.4	-52	-83		1.4	-191	26		1.05	-80	-212		1.05	137	-121		1.05	-191	5		1.05	60	-99
1.40333	-2727	-4253		1.40333	-60	-49		1.0525	40	193		1.40333	-16	-62		1.0525	18	107		1.40333	-56	-70		1.40333	-209	35		1.0525	-73	-193		1.0525	143	-111		1.0525	-211	9		1.0525	74	-69
1.40667	-2674	-4259		1.40667	-62	-48		1.055	27	204		1.40667	-26	-40		1.055	41	123		1.40667	-55	-58		1.40667	-222	23		1.055	-55	-171		1.055	147	-99		1.055	-227	15		1.055	79	-32
1.41	-2623	-4291		1.41	-44	-50		1.0575	23	214		1.41	-28	-14		1.0575	59	146		1.41	-51	-50		1.41	-230	8		1.0575	-38	-154		1.0575	145	-89		1.0575	-238	19		1.0575	88	4
1.41333	-2627	-4318		1.41333	-22	-66		1.06	28	217		1.41333	-19	7		1.06	64	185		1.41333	-49	-47		1.41333	-234	2		1.06	-31	-149		1.06	142	-95		1.06	-251	18		1.06	96	28
1.41667	-2658	-4351		1.41667	-26	-91		1.0625	29	207		1.41667	-8	21		1.0625	60	229		1.41667	-43	-48		1.41667	-227	3		1.0625	-39	-152		1.0625	139	-118		1.0625	-257	15		1.0625	90	33
1.42	-2724	-4358		1.42	-49	-119		1.065	19	185		1.42	2	37		1.065	52	266		1.42	-31	-48		1.42	-207	4		1.065	-52	-163		1.065	133	-150		1.065	-244	11		1.065	78	24
1.42333	-2807	-4341		1.42333	-73	-140		1.0675	9	168		1.42333	17	50		1.0675	48	289		1.42333	-24	-49		1.42333	-183	-2		1.0675	-60	-177		1.0675	130	-174		1.0675	-219	8		1.0675	71	10
1.42667	-2887	-4361		1.42667	-101	-148		1.07	14	163		1.42667	32	47		1.07	46	293		1.42667	-27	-53		1.42667	-163	-3		1.07	-68	-186		1.07	143	-193		1.07	-197	8		1.07	69	-3
1.43	-2960	-4390		1.43	-138	-155		1.0725	30	161		1.43	41	34		1.0725	42	273		1.43	-30	-63		1.43	-149	14		1.0725	-78	-191		1.0725	166	-211		1.0725	-175	10		1.0725	64	-9
1.43333	-3012	-4404		1.43333	-171	-164		1.075	42	154		1.43333	44	25		1.075	35	234		1.43333	-33	-73		1.43333	-144	45		1.075	-92	-196		1.075	181	-216		1.075	-152	20		1.075	52	-9
1.43667	-3084	-4426		1.43667	-170	-171		1.0775	43	142		1.43667	38	14		1.0775	28	185		1.43667	-37	-79		1.43667	-147	68		1.0775	-104	-201		1.0775	179	-203		1.0775	-131	51		1.0775	36	-7
1.44	-3182	-4400		1.44	-138	-178		1.08	27	127		1.44	20	-1		1.08	28	140		1.44	-30	-81		1.44	-157	74		1.08	-105	-199		1.08	156	-186		1.08	-116	88		1.08	29	-6
1.44333	-3232	-4344		1.44333	-113	-188		1.0825	6	116		1.44333	0	-16		1.0825	34	119		1.44333	-13	-73		1.44333	-172	77		1.0825	-86	-190		1.0825	119	-174		1.0825	-114	109		1.0825	42	-12
1.44667	-3230	-4344		1.44667	-106	-198		1.085	-2	113		1.44667	-19	-27		1.085	43	121		1.44667	4	-57		1.44667	-190	79		1.085	-55	-179		1.085	86	-167		1.085	-120	113		1.085	60	-25
1.45	-3218	-4394		1.45	-111	-200		1.0875	8	115		1.45	-32	-19		1.0875	55	136		1.45	23	-42		1.45	-204	75		1.0875	-30	-173		1.0875	68	-159		1.0875	-122	106		1.0875	71	-35
1.45333	-3186	-4459		1.45333	-125	-192		1.09	26	119		1.45333	-40	13		1.09	65	156		1.45333	48	-35		1.45333	-210	60		1.09	-18	-178		1.09	59	-147		1.09	-121	90		1.09	73	-46
1.45667	-3133	-4494		1.45667	-146	-174		1.0925	42	117		1.45667	-42	36		1.0925	62	176		1.45667	68	-30		1.45667	-206	50		1.0925	-16	-193		1.0925	49	-141		1.0925	-121	67		1.0925	67	-67
1.46	-3076	-4523		1.46	-168	-143		1.095	54	110		1.46	-36	34		1.095	48	196		1.46	81	-20		1.46	-203	62		1.095	-28	-210		1.095	38	-144		1.095	-118	52		1.095	55	-97
1.46333	-3036	-4587		1.46333	-183	-104		1.0975	63	108		1.46333	-32	16		1.0975	27	213		1.46333	83	-9		1.46333	-205	88		1.0975	-52	-224		1.0975	28	-154		1.0975	-109	58		1.0975	38	-124
1.46667	-3040	-4628		1.46667	-193	-64		1.1	67	109		1.46667	-35	1		1.1	5	217		1.46667	77	-3		1.46667	-204	119		1.1	-75	-225		1.1	20	-164		1.1	-101	76		1.1	21	-141
1.47	-3077	-4646		1.47	-203	-31		1.1025	64	105		1.47	-38	4		1.1025	-6	207		1.47	71	1		1.47	-200	144		1.1025	-88	-211		1.1025	26	-175		1.1025	-94	94		1.1025	-1	-154
1.47333	-3121	-4700		1.47333	-213	-11		1.105	63	95		1.47333	-33	20		1.105	-6	197		1.47333	68	1		1.47333	-197	154		1.105	-95	-196		1.105	56	-188		1.105	-88	102		1.105	-28	-163
1.47667	-3137	-4763		1.47667	-221	-3		1.1075	67	87		1.47667	-23	40		1.1075	0	189		1.47667	67	-8		1.47667	-192	149		1.1075	-100	-192		1.1075	98	-197		1.1075	-91	99		1.1075	-48	-162
1.48	-3115	-4815		1.48	-225	-6		1.11	73	82		1.48	-22	58		1.11	10	176		1.48	68	-19		1.48	-184	136		1.11	-97	-202		1.11	130	-204		1.11	-102	94		1.11	-52	-152
1.48333	-3131	-4868		1.48333	-221	-8		1.1125	80	81		1.48333	-32	70		1.1125	17	152		1.48333	67	-32		1.48333	-180	122		1.1125	-82	-217		1.1125	143	-219		1.1125	-117	94		1.1125	-46	-141
1.48667	-3217	-4910		1.48667	-214	-1		1.115	87	86		1.48667	-42	89		1.115	14	124		1.48667	58	-51		1.48667	-178	114		1.115	-62	-228		1.115	156	-235		1.115	-125	96		1.115	-36	-133
1.49	-3315	-4916		1.49	-209	11		1.1175	91	87		1.49	-54	118		1.1175	4	101		1.49	47	-64		1.49	-177	111		1.1175	-49	-229		1.1175	183	-242		1.1175	-124	96		1.1175	-27	-131
1.49333	-3409	-4900		1.49333	-206	21		1.12	88	82		1.49333	-72	136		1.12	-2	90		1.49333	39	-66		1.49333	-180	111		1.12	-49	-224		1.12	216	-242		1.12	-120	91		1.12	-23	-129
1.49667	-3473	-4902		1.49667	-205	26		1.1225	80	74		1.49667	-91	137		1.1225	-8	95		1.49667	31	-64		1.49667	-181	106		1.1225	-58	-213		1.1225	239	-242		1.1225	-114	80		1.1225	-29	-124
1.5	-3476	-4859		1.5	-201	24		1.125	75	62		1.5	-104	128		1.125	-13	109		1.5	24	-62		1.5	-178	90		1.125	-75	-200		1.125	242	-240		1.125	-103	61		1.125	-45	-117
1.50333	-3451	-4785		1.50333	-195	28		1.1275	77	45		1.50333	-117	115		1.1275	-16	123		1.50333	16	-67		1.50333	-176	77		1.1275	-90	-187		1.1275	213	-232		1.1275	-95	37		1.1275	-65	-115
1.50667	-3437	-4788		1.50667	-198	39		1.13	78	30		1.50667	-132	98		1.13	-20	137		1.50667	9	-88		1.50667	-183	70		1.13	-92	-173		1.13	172	-223		1.13	-99	21		1.13	-82	-119
1.51	-3430	-4855		1.51	-215	45		1.1325	73	33		1.51	-145	85		1.1325	-23	147		1.51	7	-113		1.51	-196	63		1.1325	-80	-157		1.1325	155	-220		1.1325	-112	20		1.1325	-92	-128
1.51333	-3398	-4934		1.51333	-237	50		1.135	64	53		1.51333	-147	86		1.135	-31	152		1.51333	9	-124		1.51333	-201	56		1.135	-63	-138		1.135	163	-231		1.135	-120	30		1.135	-92	-134
1.51667	-3357	-4931		1.51667	-247	55		1.1375	57	71		1.51667	-139	93		1.1375	-48	152		1.51667	10	-120		1.51667	-196	51		1.1375	-50	-128		1.1375	182	-249		1.1375	-123	45		1.1375	-81	-133
1.52	-3349	-4845		1.52	-236	54		1.14	57	79		1.52	-130	88		1.14	-68	151		1.52	9	-115		1.52	-188	49		1.14	-45	-128		1.14	209	-266		1.14	-123	51		1.14	-60	-126
1.52333	-3352	-4764		1.52333	-207	43		1.1425	57	84		1.52333	-109	70		1.1425	-80	145		1.52333	8	-115		1.52333	-181	46		1.1425	-47	-128		1.1425	234	-277		1.1425	-124	48		1.1425	-43	-119
1.52667	-3335	-4681		1.52667	-163	28		1.145	49	89		1.52667	-71	52		1.145	-84	135		1.52667	6	-120		1.52667	-174	42		1.145	-50	-127		1.145	251	-287		1.145	-130	44		1.145	-39	-114
1.53	-3329	-4595		1.53	-118	19		1.1475	32	93		1.53	-39	34		1.1475	-76	133		1.53	4	-120		1.53	-172	38		1.1475	-50	-126		1.1475	249	-294		1.1475	-138	45		1.1475	-48	-109
1.53333	-3382	-4513		1.53333	-90	12		1.15	17	97		1.53333	-30	21		1.15	-57	144		1.53333	2	-112		1.53333	-179	29		1.15	-47	-129		1.15	234	-291		1.15	-140	45		1.15	-64	-104
1.53667	-3482	-4442		1.53667	-75	-4		1.1525	17	99		1.53667	-42	29		1.1525	-41	162		1.53667	-4	-103		1.53667	-188	14		1.1525	-44	-131		1.1525	215	-279		1.1525	-130	41		1.1525	-80	-104
1.54	-3566	-4416		1.54	-64	-28		1.155	23	93		1.54	-64	61		1.155	-38	177		1.54	-14	-91		1.54	-188	-2		1.155	-40	-131		1.155	201	-259		1.155	-105	30		1.155	-88	-108
1.54333	-3666	-4434		1.54333	-61	-48		1.1575	29	79		1.54333	-79	98		1.1575	-42	182		1.54333	-22	-78		1.54333	-183	-16		1.1575	-36	-137		1.1575	191	-226		1.1575	-69	30		1.1575	-93	-113
1.54667	-3770	-4447		1.54667	-67	-61		1.16	38	63		1.54667	-78	129		1.16	-48	172		1.54667	-21	-67		1.54667	-180	-26		1.16	-35	-148		1.16	183	-183		1.16	-41	51		1.16	-95	-113
1.55	-3793	-4458		1.55	-81	-61		1.1625	60	49		1.55	-69	144		1.1625	-41	157		1.55	-13	-57		1.55	-173	-35		1.1625	-46	-159		1.1625	181	-140		1.1625	-33	75		1.1625	-83	-106
1.55333	-3730	-4498		1.55333	-102	-51		1.165	97	39		1.55333	-57	142		1.165	-15	156		1.55333	-3	-59		1.55333	-161	-45		1.165	-59	-163		1.165	186	-104		1.165	-41	93		1.165	-59	-92
1.55667	-3647	-4537		1.55667	-122	-40		1.1675	139	32		1.55667	-38	129		1.1675	20	169		1.55667	3	-76		1.55667	-152	-54		1.1675	-64	-162		1.1675	195	-71		1.1675	-58	110		1.1675	-37	-76
1.56	-3599	-4558		1.56	-147	-31		1.17	173	26		1.56	-7	112		1.17	56	185		1.56	2	-97		1.56	-153	-57		1.17	-61	-156		1.17	201	-34		1.17	-72	127		1.17	-23	-68
1.56333	-3578	-4612		1.56333	-176	-24		1.1725	197	20		1.56333	31	96		1.1725	83	190		1.56333	-6	-114		1.56333	-161	-51		1.1725	-61	-151		1.1725	192	-2		1.1725	-68	135		1.1725	-11	-69
1.56667	-3572	-4685		1.56667	-198	-20		1.175	204	12		1.56667	59	96		1.175	96	177		1.56667	-11	-127		1.56667	-169	-43		1.175	-71	-150		1.175	168	10		1.175	-52	126		1.175	7	-71
1.57	-3623	-4744		1.57	-216	-13		1.1775	197	8		1.57	67	114		1.1775	98	150		1.57	-1	-142		1.57	-170	-35		1.1775	-90	-153		1.1775	148	8		1.1775	-32	110		1.1775	32	-72
1.57333	-3711	-4733		1.57333	-229	2		1.18	188	15		1.57333	53	127		1.18	99	117		1.57333	23	-157		1.57333	-164	-32		1.18	-108	-152		1.18	139	3		1.18	-18	105		1.18	51	-73
1.57667	-3757	-4698		1.57667	-237	18		1.1825	183	37		1.57667	21	126		1.1825	104	94		1.57667	53	-167		1.57667	-165	-34		1.1825	-124	-138		1.1825	142	-4		1.1825	-14	110		1.1825	54	-77
1.58	-3757	-4756		1.58	-236	23		1.185	182	57		1.58	-13	121		1.185	112	86		1.58	77	-179		1.58	-171	-40		1.185	-142	-124		1.185	150	-19		1.185	-21	120		1.185	48	-84
1.58333	-3759	-4854		1.58333	-230	20		1.1875	186	64		1.58333	-38	111		1.1875	116	89		1.58333	90	-197		1.58333	-171	-45		1.1875	-158	-124		1.1875	145	-38		1.1875	-38	131		1.1875	35	-79
1.58667	-3782	-4919		1.58667	-230	6		1.19	185	59		1.58667	-61	96		1.19	110	91		1.58667	95	-213		1.58667	-165	-51		1.19	-159	-137		1.19	128	-55		1.19	-58	130		1.19	11	-56
1.59	-3807	-4951		1.59	-229	-11		1.1925	171	45		1.59	-80	83		1.1925	94	85		1.59	95	-221		1.59	-156	-56		1.1925	-138	-157		1.1925	114	-76		1.1925	-71	125		1.1925	-16	-38
1.59333	-3833	-4964		1.59333	-219	-10		1.195	157	27		1.59333	-86	76		1.195	73	79		1.59333	97	-223		1.59333	-153	-57		1.195	-95	-176		1.195	112	-99		1.195	-81	130		1.195	-39	-38
1.59667	-3863	-4952		1.59667	-211	7		1.1975	155	13		1.59667	-84	75		1.1975	61	80		1.59667	94	-217		1.59667	-157	-58		1.1975	-49	-193		1.1975	113	-107		1.1975	-88	141		1.1975	-57	-36
1.6	-3893	-4906		1.6	-211	26		1.2	164	16		1.6	-81	67		1.2	61	85		1.6	76	-207		1.6	-160	-64		1.2	-14	-201		1.2	103	-98		1.2	-84	145		1.2	-68	-17
1.60333	-3946	-4887		1.60333	-212	39		1.2025	171	36		1.60333	-80	53		1.2025	67	86		1.60333	47	-199		1.60333	-148	-69		1.2025	8	-197		1.2025	86	-94		1.2025	-73	140		1.2025	-69	7
1.60667	-4038	-4927		1.60667	-211	51		1.205	172	61		1.60667	-76	45		1.205	72	81		1.60667	20	-197		1.60667	-121	-71		1.205	14	-193		1.205	86	-101		1.205	-62	134		1.205	-63	15
1.61	-4121	-4980		1.61	-218	59		1.2075	174	85		1.61	-69	46		1.2075	66	69		1.61	4	-198		1.61	-93	-68		1.2075	13	-201		1.2075	101	-119		1.2075	-58	128		1.2075	-66	13
1.61333	-4141	-5020		1.61333	-231	61		1.21	181	107		1.61333	-53	50		1.21	52	48		1.61333	-6	-197		1.61333	-75	-59		1.21	17	-214		1.21	111	-142		1.21	-59	116		1.21	-82	14
1.61667	-4168	-5041		1.61667	-238	57		1.2125	186	118		1.61667	-31	47		1.2125	42	19		1.61667	-15	-197		1.61667	-71	-34		1.2125	22	-221		1.2125	111	-159		1.2125	-63	104		1.2125	-110	13
1.62	-4231	-5051		1.62	-234	36		1.215	175	122		1.62	-12	30		1.215	38	-4		1.62	-16	-202		1.62	-83	-1		1.215	23	-221		1.215	115	-161		1.215	-70	100		1.215	-140	0
1.62333	-4258	-5070		1.62333	-225	7		1.2175	147	122		1.62333	-5	6		1.2175	30	-14		1.62333	-12	-207		1.62333	-108	19		1.2175	22	-220		1.2175	132	-146		1.2175	-76	100		1.2175	-163	-19
1.62667	-4249	-5064		1.62667	-217	-13		1.22	113	119		1.62667	-9	-6		1.22	20	-18		1.62667	-5	-204		1.62667	-129	27		1.22	24	-222		1.22	141	-135		1.22	-75	100		1.22	-167	-28
1.63	-4245	-5014		1.63	-217	-21		1.2225	91	114		1.63	-18	-3		1.2225	11	-12		1.63	9	-188		1.63	-140	30		1.2225	28	-231		1.2225	136	-138		1.2225	-73	99		1.2225	-154	-18
1.63333	-4225	-4954		1.63333	-228	-26		1.225	84	107		1.63333	-28	-3		1.225	9	3		1.63333	32	-165		1.63333	-142	35		1.225	30	-243		1.225	137	-142		1.225	-76	98		1.225	-136	-8
1.63667	-4188	-4947		1.63667	-243	-31		1.2275	81	101		1.63667	-30	-9		1.2275	15	14		1.63667	62	-140		1.63667	-141	37		1.2275	20	-260		1.2275	144	-135		1.2275	-83	100		1.2275	-121	-16
1.64	-4184	-4982		1.64	-251	-28		1.23	75	97		1.64	-27	-17		1.23	21	19		1.64	89	-119		1.64	-144	29		1.23	6	-276		1.23	141	-125		1.23	-82	104		1.23	-110	-44
1.64333	-4255	-5009		1.64333	-251	-23		1.2325	71	93		1.64333	-21	-27		1.2325	22	15		1.64333	104	-106		1.64333	-151	14		1.2325	1	-279		1.2325	128	-125		1.2325	-74	107		1.2325	-105	-73
1.64667	-4382	-5049		1.64667	-249	-21		1.235	73	90		1.64667	-12	-41		1.235	18	9		1.64667	107	-102		1.64667	-158	-3		1.235	5	-273		1.235	123	-138		1.235	-67	107		1.235	-110	-89
1.65	-4474	-5040		1.65	-247	-17		1.2375	79	83		1.65	2	-48		1.2375	21	10		1.65	104	-106		1.65	-158	-20		1.2375	13	-265		1.2375	140	-153		1.2375	-53	96		1.2375	-123	-90
1.65333	-4520	-4973		1.65333	-248	-11		1.24	87	73		1.65333	25	-47		1.24	34	16		1.65333	93	-112		1.65333	-148	-37		1.24	11	-254		1.24	162	-157		1.24	-31	82		1.24	-136	-76
1.65667	-4550	-4947		1.65667	-251	-2		1.2425	87	68		1.65667	50	-40		1.2425	54	25		1.65667	78	-111		1.65667	-143	-43		1.2425	-8	-241		1.2425	169	-144		1.2425	-14	70		1.2425	-140	-48
1.66	-4581	-4923		1.66	-248	20		1.245	82	73		1.66	62	-35		1.245	70	41		1.66	64	-106		1.66	-150	-22		1.245	-33	-227		1.245	160	-112		1.245	-15	57		1.245	-142	-21
1.66333	-4605	-4891		1.66333	-236	47		1.2475	83	88		1.66333	61	-35		1.2475	76	64		1.66333	55	-102		1.66333	-167	16		1.2475	-51	-215		1.2475	140	-77		1.2475	-27	40		1.2475	-148	-1
1.66667	-4575	-4861		1.66667	-222	65		1.25	89	95		1.66667	56	-34		1.25	80	79		1.66667	49	-91		1.66667	-190	43		1.25	-54	-208		1.25	121	-46		1.25	-35	26		1.25	-144	16
1.67	-4527	-4833		1.67	-209	61		1.2525	88	91		1.67	43	-27		1.2525	81	82		1.67	44	-62		1.67	-209	44		1.2525	-44	-199		1.2525	109	-28		1.2525	-31	22		1.2525	-123	29
1.67333	-4506	-4844		1.67333	-202	43		1.255	74	93		1.67333	24	-22		1.255	74	92		1.67333	47	-26		1.67333	-226	27		1.255	-36	-182		1.255	100	-38		1.255	-20	27		1.255	-93	32
1.67667	-4498	-4859		1.67667	-197	31		1.2575	56	99		1.67667	7	-20		1.2575	61	113		1.67667	65	-1		1.67667	-239	3		1.2575	-42	-162		1.2575	90	-74		1.2575	-15	41		1.2575	-62	24
1.68	-4529	-4873		1.68	-192	22		1.26	48	99		1.68	-4	-10		1.26	50	137		1.68	88	11		1.68	-253	-24		1.26	-60	-141		1.26	76	-125		1.26	-22	67		1.26	-39	7
1.68333	-4611	-4913		1.68333	-193	13		1.2625	50	94		1.68333	-12	14		1.2625	51	152		1.68333	104	12		1.68333	-265	-54		1.2625	-73	-125		1.2625	60	-179		1.2625	-37	102		1.2625	-27	-8
1.68667	-4694	-4988		1.68667	-197	7		1.265	48	88		1.68667	-21	57		1.265	65	152		1.68667	115	5		1.68667	-265	-80		1.265	-70	-124		1.265	52	-223		1.265	-56	134		1.265	-22	-21
1.69	-4767	-5068		1.69	-199	-2		1.2675	37	78		1.69	-34	108		1.2675	80	147		1.69	114	-10		1.69	-260	-88		1.2675	-59	-139		1.2675	60	-250		1.2675	-74	151		1.2675	-22	-33
1.69333	-4816	-5087		1.69333	-199	-14		1.27	27	65		1.69333	-43	147		1.27	87	144		1.69333	99	-18		1.69333	-265	-66		1.27	-57	-161		1.27	88	-260		1.27	-88	154		1.27	-20	-43
1.69667	-4826	-5120		1.69667	-200	-31		1.2725	24	53		1.69667	-42	170		1.2725	86	141		1.69667	70	-5		1.69667	-282	-35		1.2725	-62	-174		1.2725	118	-263		1.2725	-96	155		1.2725	-11	-50
1.7	-4828	-5194		1.7	-197	-51		1.275	23	43		1.7	-36	182		1.275	82	138		1.7	33	15		1.7	-301	-17		1.275	-62	-170		1.275	137	-272		1.275	-97	165		1.275	1	-54
1.70333	-4854	-5237		1.70333	-192	-68		1.2775	19	31		1.70333	-31	178		1.2775	86	143		1.70333	-4	25		1.70333	-309	-14		1.2775	-55	-153		1.2775	156	-282		1.2775	-88	172		1.2775	6	-61
1.70667	-4896	-5257		1.70667	-191	-78		1.28	15	17		1.70667	-37	166		1.28	93	160		1.70667	-35	23		1.70667	-309	-15		1.28	-51	-138		1.28	182	-274		1.28	-69	167		1.28	-3	-74
1.71	-4940	-5250		1.71	-196	-72		1.2825	12	2		1.71	-50	152		1.2825	94	183		1.71	-51	3		1.71	-306	-6		1.2825	-55	-122		1.2825	209	-253		1.2825	-59	158		1.2825	-19	-86
1.71333	-4954	-5197		1.71333	-208	-53		1.285	10	-9		1.71333	-66	140		1.285	87	219		1.71333	-57	-25		1.71333	-292	7		1.285	-58	-94		1.285	227	-234		1.285	-67	149		1.285	-28	-85
1.71667	-4923	-5115		1.71667	-222	-34		1.2875	3	-3		1.71667	-80	132		1.2875	69	264		1.71667	-62	-48		1.71667	-267	12		1.2875	-54	-62		1.2875	231	-216		1.2875	-87	143		1.2875	-33	-68
1.72	-4888	-5031		1.72	-226	-24		1.29	-8	20		1.72	-95	119		1.29	44	290		1.72	-63	-67		1.72	-245	7		1.29	-44	-35		1.29	219	-196		1.29	-103	143		1.29	-39	-48
1.72333	-4844	-4994		1.72333	-220	-21		1.2925	-20	49		1.72333	-111	104		1.2925	23	284		1.72333	-58	-80		1.72333	-232	-5		1.2925	-35	-16		1.2925	198	-178		1.2925	-112	149		1.2925	-35	-32
1.72667	-4777	-5015		1.72667	-203	-19		1.295	-32	75		1.72667	-128	99		1.295	10	257		1.72667	-51	-89		1.72667	-227	-22		1.295	-39	-15		1.295	181	-169		1.295	-129	159		1.295	-26	-19
1.73	-4743	-5054		1.73	-180	-5		1.2975	-33	99		1.73	-150	107		1.2975	-2	227		1.73	-47	-99		1.73	-227	-25		1.2975	-50	-30		1.2975	176	-171		1.2975	-159	168		1.2975	-23	-7
1.73333	-4752	-5107		1.73333	-165	13		1.3	-14	120		1.73333	-171	113		1.3	-8	205		1.73333	-49	-95		1.73333	-232	-11		1.3	-58	-55		1.3	181	-174		1.3	-187	171		1.3	-29	11
1.73667	-4792	-5147		1.73667	-164	21		1.3025	14	137		1.73667	-181	105		1.3025	-1	185		1.73667	-47	-72		1.73667	-242	4		1.3025	-59	-88		1.3025	190	-169		1.3025	-198	162		1.3025	-40	44
1.74	-4868	-5127		1.74	-170	17		1.305	36	150		1.74	-186	90		1.305	10	162		1.74	-31	-48		1.74	-250	8		1.305	-58	-123		1.305	201	-159		1.305	-192	145		1.305	-48	80
1.74333	-4940	-5070		1.74333	-177	8		1.3075	51	156		1.74333	-191	77		1.3075	19	137		1.74333	-11	-31		1.74333	-257	3		1.3075	-50	-148		1.3075	212	-151		1.3075	-183	127		1.3075	-49	94
1.74667	-5015	-5012		1.74667	-179	2		1.31	62	161		1.74667	-187	70		1.31	24	116		1.74667	1	-17		1.74667	-267	-3		1.31	-35	-160		1.31	217	-154		1.31	-178	115		1.31	-46	89
1.75	-5104	-4949		1.75	-182	-4		1.3125	75	163		1.75	-164	70		1.3125	25	102		1.75	5	-6		1.75	-278	0		1.3125	-22	-161		1.3125	211	-155		1.3125	-176	107		1.3125	-42	83
1.75333	-5179	-4912		1.75333	-188	-6		1.315	90	160		1.75333	-127	77		1.315	27	90		1.75333	12	-3		1.75333	-295	8		1.315	-25	-155		1.315	190	-140		1.315	-174	100		1.315	-37	77
1.75667	-5225	-4973		1.75667	-195	2		1.3175	103	153		1.75667	-97	90		1.3175	34	83		1.75667	23	-1		1.75667	-312	9		1.3175	-45	-148		1.3175	166	-122		1.3175	-171	94		1.3175	-29	66
1.76	-5207	-5071		1.76	-210	10		1.32	111	147		1.76	-81	105		1.32	47	81		1.76	37	12		1.76	-314	3		1.32	-61	-146		1.32	145	-117		1.32	-165	84		1.32	-20	57
1.76333	-5132	-5115		1.76333	-229	13		1.3225	116	146		1.76333	-73	115		1.3225	63	78		1.76333	46	30		1.76333	-302	-10		1.3225	-60	-146		1.3225	120	-126		1.3225	-163	70		1.3225	-9	53
1.76667	-5116	-5125		1.76667	-240	13		1.325	119	146		1.76667	-65	112		1.325	78	82		1.76667	51	45		1.76667	-284	-26		1.325	-52	-147		1.325	92	-143		1.325	-172	53		1.325	9	55
1.77	-5176	-5140		1.77	-246	15		1.3275	118	140		1.77	-60	94		1.3275	84	86		1.77	52	52		1.77	-269	-36		1.3275	-47	-149		1.3275	63	-158		1.3275	-186	42		1.3275	25	62
1.77333	-5240	-5172		1.77333	-257	23		1.33	108	130		1.77333	-63	71		1.33	81	87		1.77333	52	57		1.77333	-261	-41		1.33	-50	-156		1.33	50	-171		1.33	-197	40		1.33	37	71
1.77667	-5284	-5185		1.77667	-266	36		1.3325	92	121		1.77667	-72	49		1.3325	70	83		1.77667	52	62		1.77667	-257	-35		1.3325	-65	-165		1.3325	62	-181		1.3325	-201	41		1.3325	46	79
1.78	-5263	-5193		1.78	-269	43		1.335	79	108		1.78	-76	32		1.335	56	73		1.78	50	58		1.78	-256	-18		1.335	-82	-170		1.335	82	-184		1.335	-192	46		1.335	50	85
1.78333	-5190	-5224		1.78333	-276	37		1.3375	85	93		1.78333	-74	24		1.3375	44	62		1.78333	46	52		1.78333	-257	3		1.3375	-86	-167		1.3375	94	-173		1.3375	-166	54		1.3375	52	81
1.78667	-5166	-5244		1.78667	-288	20		1.34	112	82		1.78667	-74	25		1.34	42	46		1.78667	37	58		1.78667	-249	23		1.34	-75	-165		1.34	93	-149		1.34	-139	58		1.34	60	67
1.79	-5191	-5276		1.79	-293	6		1.3425	139	80		1.79	-78	28		1.3425	43	26		1.79	24	73		1.79	-238	32		1.3425	-56	-170		1.3425	85	-132		1.3425	-134	53		1.3425	66	44
1.79333	-5218	-5344		1.79333	-291	-2		1.345	156	84		1.79333	-81	31		1.345	30	10		1.79333	11	90		1.79333	-226	31		1.345	-39	-180		1.345	75	-129		1.345	-148	35		1.345	67	15
1.79667	-5274	-5432		1.79667	-286	-6		1.3475	165	88		1.79667	-81	40		1.3475	15	1		1.79667	2	101		1.79667	-213	28		1.3475	-28	-184		1.3475	69	-133		1.3475	-162	8		1.3475	72	-8
1.8	-5335	-5498		1.8	-279	-11		1.35	167	95		1.8	-78	49		1.35	12	-3		1.8	-8	100		1.8	-205	25		1.35	-16	-183		1.35	71	-141		1.35	-164	-15		1.35	89	-17
1.80333	-5390	-5500		1.80333	-270	-21		1.3525	163	106		1.80333	-76	49		1.3525	15	4		1.80333	-24	88		1.80333	-202	25		1.3525	-6	-185		1.3525	74	-144		1.3525	-156	-21		1.3525	107	-8
1.80667	-5456	-5466		1.80667	-256	-31		1.355	158	115		1.80667	-81	48		1.355	11	24		1.80667	-46	72		1.80667	-202	29		1.355	0	-197		1.355	79	-143		1.355	-147	-15		1.355	120	12
1.81	-5498	-5397		1.81	-234	-38		1.3575	161	111		1.81	-93	48		1.3575	0	34		1.81	-69	59		1.81	-204	36		1.3575	4	-214		1.3575	85	-141		1.3575	-146	-10		1.3575	134	23
1.81333	-5501	-5337		1.81333	-222	-45		1.36	173	93		1.81333	-102	53		1.36	-11	27		1.81333	-90	57		1.81333	-204	45		1.36	5	-231		1.36	85	-130		1.36	-146	-13		1.36	146	29
1.81667	-5523	-5329		1.81667	-224	-47		1.3625	182	74		1.81667	-102	60		1.3625	-16	6		1.81667	-103	67		1.81667	-201	48		1.3625	-1	-248		1.3625	79	-122		1.3625	-143	-24		1.3625	151	35
1.82	-5613	-5365		1.82	-230	-44		1.365	177	69		1.82	-104	62		1.365	-22	-21		1.82	-101	81		1.82	-206	49		1.365	-8	-265		1.365	79	-130		1.365	-141	-30		1.365	143	40
1.82333	-5689	-5414		1.82333	-235	-37		1.3675	170	78		1.82333	-118	53		1.3675	-32	-44		1.82333	-88	93		1.82333	-216	48		1.3675	-8	-280		1.3675	96	-139		1.3675	-139	-32		1.3675	127	42
1.82667	-5691	-5424		1.82667	-243	-36		1.37	167	89		1.82667	-134	34		1.37	-33	-61		1.82667	-74	101		1.82667	-224	42		1.37	-2	-297		1.37	124	-146		1.37	-141	-33		1.37	119	34
1.83	-5692	-5420		1.83	-255	-40		1.3725	164	95		1.83	-140	15		1.3725	-17	-79		1.83	-66	103		1.83	-228	34		1.3725	10	-309		1.3725	137	-155		1.3725	-157	-30		1.3725	124	24
1.83333	-5726	-5434		1.83333	-260	-49		1.375	157	92		1.83333	-137	0		1.375	9	-100		1.83333	-63	103		1.83333	-232	33		1.375	25	-314		1.375	128	-160		1.375	-177	-22		1.375	128	11
1.83667	-5761	-5453		1.83667	-256	-60		1.3775	142	83		1.83667	-129	-12		1.3775	32	-111		1.83667	-61	105		1.83667	-233	38		1.3775	33	-313		1.3775	112	-155		1.3775	-182	-9		1.3775	122	-1
1.84	-5770	-5459		1.84	-250	-69		1.38	126	77		1.84	-119	-25		1.38	44	-109		1.84	-59	97		1.84	-232	43		1.38	37	-300		1.38	95	-140		1.38	-182	4		1.38	105	-8
1.84333	-5794	-5473		1.84333	-242	-79		1.3825	108	74		1.84333	-112	-39		1.3825	45	-101		1.84333	-55	80		1.84333	-231	52		1.3825	43	-278		1.3825	79	-114		1.3825	-192	10		1.3825	84	-16
1.84667	-5858	-5486		1.84667	-231	-86		1.385	91	70		1.84667	-108	-43		1.385	42	-90		1.84667	-57	66		1.84667	-228	56		1.385	47	-260		1.385	72	-98		1.385	-206	14		1.385	66	-28
1.85	-5944	-5468		1.85	-213	-84		1.3875	79	64		1.85	-108	-40		1.3875	39	-83		1.85	-71	51		1.85	-222	52		1.3875	43	-240		1.3875	77	-105		1.3875	-212	16		1.3875	55	-43
1.85333	-6053	-5415		1.85333	-188	-68		1.39	73	60		1.85333	-103	-34		1.39	36	-73		1.85333	-80	38		1.85333	-210	47		1.39	26	-220		1.39	87	-125		1.39	-205	9		1.39	44	-50
1.85667	-6126	-5330		1.85667	-166	-41		1.3925	72	57		1.85667	-95	-23		1.3925	31	-58		1.85667	-79	38		1.85667	-200	45		1.3925	7	-210		1.3925	90	-142		1.3925	-185	-5		1.3925	31	-44
1.86	-6114	-5290		1.86	-155	-26		1.395	78	51		1.86	-95	-15		1.395	25	-40		1.86	-74	48		1.86	-201	38		1.395	-12	-203		1.395	88	-151		1.395	-151	-21		1.395	22	-30
1.86333	-6055	-5348		1.86333	-154	-28		1.3975	89	41		1.86333	-101	-6		1.3975	25	-26		1.86333	-68	52		1.86333	-207	27		1.3975	-35	-199		1.3975	93	-156		1.3975	-114	-32		1.3975	13	-18
1.86667	-5962	-5412		1.86667	-156	-37		1.4	98	27		1.86667	-112	6		1.4	32	-18		1.86667	-60	44		1.86667	-212	16		1.4	-59	-200		1.4	103	-167		1.4	-91	-32		1.4	3	-17
1.87	-5890	-5393		1.87	-161	-38		1.4025	107	16		1.87	-125	9		1.4025	37	-7		1.87	-54	37		1.87	-218	13		1.4025	-74	-208		1.4025	113	-189		1.4025	-89	-22		1.4025	-2	-34
1.87333	-5890	-5317		1.87333	-165	-26		1.405	108	11		1.87333	-133	0		1.405	41	11		1.87333	-53	27		1.87333	-221	16		1.405	-76	-222		1.405	134	-217		1.405	-106	-8		1.405	-3	-60
1.87667	-5911	-5263		1.87667	-174	-4		1.4075	105	12		1.87667	-137	-13		1.4075	41	27		1.87667	-59	10		1.87667	-228	25		1.4075	-71	-241		1.4075	162	-239		1.4075	-133	4		1.4075	-1	-72
1.88	-5917	-5290		1.88	-188	24		1.41	103	19		1.88	-134	-24		1.41	36	33		1.88	-75	-7		1.88	-243	40		1.41	-62	-264		1.41	176	-257		1.41	-160	10		1.41	8	-64
1.88333	-5982	-5376		1.88333	-202	53		1.4125	97	37		1.88333	-126	-29		1.4125	29	28		1.88333	-97	-22		1.88333	-256	55		1.4125	-51	-288		1.4125	168	-271		1.4125	-177	10		1.4125	28	-51
1.88667	-6118	-5446		1.88667	-219	78		1.415	91	58		1.88667	-118	-28		1.415	26	19		1.88667	-119	-31		1.88667	-264	65		1.415	-35	-300		1.415	150	-281		1.415	-178	6		1.415	59	-44
1.89	-6211	-5471		1.89	-238	95		1.4175	84	70		1.89	-112	-24		1.4175	31	18		1.89	-140	-33		1.89	-265	69		1.4175	-15	-294		1.4175	135	-286		1.4175	-163	4		1.4175	87	-40
1.89333	-6199	-5481		1.89333	-254	100		1.42	73	73		1.89333	-105	-13		1.42	48	31		1.89333	-152	-39		1.89333	-261	63		1.42	-2	-274		1.42	135	-285		1.42	-146	8		1.42	104	-40
1.89667	-6128	-5505		1.89667	-269	95		1.4225	62	75		1.89667	-99	6		1.4225	79	46		1.89667	-153	-58		1.89667	-253	46		1.4225	4	-255		1.4225	159	-274		1.4225	-138	14		1.4225	114	-42
1.9	-6074	-5532		1.9	-288	88		1.425	62	83		1.9	-97	25		1.425	110	58		1.9	-149	-83		1.9	-242	25		1.425	6	-245		1.425	198	-247		1.425	-137	12		1.425	123	-44
1.90333	-6086	-5532		1.90333	-308	82		1.4275	72	93		1.90333	-96	38		1.4275	118	73		1.90333	-143	-102		1.90333	-232	11		1.4275	0	-240		1.4275	234	-201		1.4275	-146	9		1.4275	128	-52
1.90667	-6151	-5509		1.90667	-325	70		1.43	88	97		1.90667	-97	43		1.43	105	92		1.90667	-137	-115		1.90667	-229	5		1.43	-12	-233		1.43	252	-154		1.43	-161	20		1.43	126	-61
1.91	-6200	-5501		1.91	-335	44		1.4325	103	89		1.91	-92	40		1.4325	89	110		1.91	-126	-119		1.91	-239	2		1.4325	-26	-220		1.4325	253	-124		1.4325	-171	36		1.4325	118	-67
1.91333	-6198	-5489		1.91333	-341	7		1.435	109	75		1.91333	-81	30		1.435	84	129		1.91333	-115	-116		1.91333	-256	-3		1.435	-43	-209		1.435	254	-117		1.435	-176	49		1.435	111	-76
1.91667	-6170	-5431		1.91667	-338	-33		1.4375	110	63		1.91667	-77	18		1.4375	85	141		1.91667	-112	-114		1.91667	-278	-14		1.4375	-65	-207		1.4375	256	-125		1.4375	-179	61		1.4375	108	-87
1.92	-6164	-5387		1.92	-322	-66		1.44	105	53		1.92	-86	14		1.44	85	142		1.92	-109	-115		1.92	-299	-37		1.44	-71	-214		1.44	251	-136		1.44	-177	76		1.44	106	-94
1.92333	-6186	-5387		1.92333	-304	-83		1.4425	92	46		1.92333	-101	22		1.4425	81	144		1.92333	-104	-115		1.92333	-318	-65		1.4425	-54	-225		1.4425	236	-146		1.4425	-165	89		1.4425	98	-89
1.92667	-6246	-5420		1.92667	-290	-76		1.445	74	41		1.92667	-117	41		1.445	68	155		1.92667	-101	-112		1.92667	-335	-87		1.445	-42	-232		1.445	217	-157		1.445	-145	99		1.445	86	-80
1.93	-6345	-5477		1.93	-281	-50		1.4475	52	36		1.93	-118	66		1.4475	44	168		1.93	-104	-104		1.93	-339	-102		1.4475	-52	-239		1.4475	214	-166		1.4475	-128	107		1.4475	80	-82
1.93333	-6425	-5501		1.93333	-273	-28		1.45	36	32		1.93333	-98	85		1.45	10	170		1.93333	-111	-98		1.93333	-327	-118		1.45	-71	-252		1.45	225	-176		1.45	-121	115		1.45	79	-94
1.93667	-6440	-5475		1.93667	-263	-24		1.4525	32	37		1.93667	-69	89		1.4525	-19	158		1.93667	-119	-101		1.93667	-311	-132		1.4525	-88	-271		1.4525	228	-196		1.4525	-121	122		1.4525	71	-113
1.94	-6447	-5443		1.94	-254	-31		1.455	38	46		1.94	-50	84		1.455	-31	144		1.94	-121	-109		1.94	-303	-140		1.455	-103	-286		1.455	216	-217		1.455	-120	127		1.455	65	-133
1.94333	-6503	-5463		1.94333	-246	-39		1.4575	42	54		1.94333	-42	83		1.4575	-27	137		1.94333	-118	-110		1.94333	-303	-147		1.4575	-113	-294		1.4575	201	-222		1.4575	-121	131		1.4575	64	-145
1.94667	-6530	-5527		1.94667	-242	-53		1.46	39	64		1.94667	-41	88		1.46	-20	134		1.94667	-112	-103		1.94667	-304	-149		1.46	-117	-292		1.46	183	-218		1.46	-126	127		1.46	59	-146
1.95	-6515	-5603		1.95	-247	-69		1.4625	32	77		1.95	-47	94		1.4625	-8	133		1.95	-112	-99		1.95	-305	-144		1.4625	-115	-282		1.4625	167	-218		1.4625	-133	116		1.4625	45	-148
1.95333	-6536	-5676		1.95333	-251	-86		1.465	26	88		1.95333	-51	95		1.465	9	122		1.95333	-125	-98		1.95333	-305	-137		1.465	-110	-271		1.465	167	-219		1.465	-139	108		1.465	31	-155
1.95667	-6612	-5745		1.95667	-243	-95		1.4675	24	91		1.95667	-47	86		1.4675	14	103		1.95667	-136	-99		1.95667	-307	-129		1.4675	-100	-264		1.4675	181	-210		1.4675	-139	112		1.4675	27	-161
1.96	-6686	-5813		1.96	-233	-92		1.47	23	85		1.96	-41	74		1.47	5	87		1.96	-129	-101		1.96	-312	-122		1.47	-87	-259		1.47	195	-187		1.47	-140	122		1.47	25	-168
1.96333	-6735	-5833		1.96333	-231	-88		1.4725	19	71		1.96333	-44	66		1.4725	1	80		1.96333	-118	-103		1.96333	-311	-116		1.4725	-75	-257		1.4725	192	-165		1.4725	-147	134		1.4725	14	-175
1.96667	-6783	-5797		1.96667	-239	-86		1.475	15	58		1.96667	-50	55		1.475	17	81		1.96667	-118	-103		1.96667	-298	-104		1.475	-68	-247		1.475	172	-152		1.475	-151	149		1.475	-3	-179
1.97	-6784	-5709		1.97	-251	-92		1.4775	9	55		1.97	-57	39		1.4775	35	97		1.97	-128	-90		1.97	-285	-86		1.4775	-71	-222		1.4775	144	-148		1.4775	-144	165		1.4775	-15	-176
1.97333	-6769	-5604		1.97333	-262	-98		1.48	6	63		1.97333	-68	19		1.48	38	123		1.97333	-135	-68		1.97333	-283	-78		1.48	-82	-199		1.48	116	-159		1.48	-144	178		1.48	-16	-164
1.97667	-6803	-5583		1.97667	-273	-94		1.4825	11	73		1.97667	-79	0		1.4825	31	140		1.97667	-132	-51		1.97667	-292	-80		1.4825	-94	-189		1.4825	90	-181		1.4825	-157	186		1.4825	-13	-146
1.98	-6815	-5636		1.98	-283	-88		1.485	18	83		1.98	-86	-12		1.485	22	145		1.98	-124	-34		1.98	-310	-85		1.485	-99	-182		1.485	66	-197		1.485	-166	183		1.485	-14	-122
1.98333	-6782	-5695		1.98333	-293	-88		1.4875	20	97		1.98333	-89	-20		1.4875	17	148		1.98333	-111	-19		1.98333	-332	-92		1.4875	-95	-175		1.4875	52	-196		1.4875	-165	171		1.4875	-15	-102
1.98667	-6789	-5744		1.98667	-303	-90		1.49	20	115		1.98667	-90	-29		1.49	16	160		1.98667	-85	-13		1.98667	-347	-99		1.49	-81	-168		1.49	58	-170		1.49	-159	154		1.49	2	-96
1.99	-6844	-5766		1.99	-305	-93		1.4925	19	136		1.99	-89	-41		1.4925	12	178		1.99	-56	-13		1.99	-352	-96		1.4925	-64	-164		1.4925	83	-141		1.4925	-147	132		1.4925	35	-96
1.99333	-6890	-5761		1.99333	-292	-100		1.495	13	151		1.99333	-86	-56		1.495	11	185		1.99333	-34	-17		1.99333	-352	-78		1.495	-46	-161		1.495	122	-134		1.495	-127	116		1.495	63	-94
1.99667	-6924	-5739		1.99667	-271	-108		1.4975	9	153		1.99667	-77	-69		1.4975	10	172		1.99667	-22	-21		1.99667	-344	-54		1.4975	-25	-158		1.4975	168	-142		1.4975	-102	117		1.4975	78	-83
2	-6972	-5724		2	-250	-113		1.5	19	146		2	-65	-75		1.5	14	144		2	-19	-23		2	-328	-36		1.5	-10	-161		1.5	206	-158		1.5	-76	133		1.5	88	-64
2.00333	-7026	-5733		2.00333	-231	-121		1.5025	42	139		2.00333	-49	-68		1.5025	33	118		2.00333	-17	-24		2.00333	-311	-39		1.5025	-11	-162		1.5025	224	-181		1.5025	-56	146		1.5025	104	-47
2.00667	-7087	-5731		2.00667	-216	-125		1.505	71	134		2.00667	-30	-50		1.505	59	101		2.00667	-11	-26		2.00667	-297	-53		1.505	-30	-152		1.505	223	-201		1.505	-48	152		1.505	118	-42
2.01	-7172	-5717		2.01	-205	-127		1.5075	99	125		2.01	-17	-30		1.5075	78	85		2.01	-9	-30		2.01	-285	-57		1.5075	-57	-142		1.5075	216	-201		1.5075	-49	152		1.5075	118	-43
2.01333	-7252	-5699		2.01333	-200	-133		1.51	116	114		2.01333	-9	-16		1.51	93	65		2.01333	-13	-37		2.01333	-280	-49		1.51	-72	-137		1.51	215	-192		1.51	-54	144		1.51	106	-41
2.01667	-7313	-5646		2.01667	-204	-133		1.5125	115	102		2.01667	-5	-11		1.5125	102	49		2.01667	-24	-44		2.01667	-285	-44		1.5125	-73	-133		1.5125	225	-198		1.5125	-59	122		1.5125	89	-43
2.02	-7365	-5598		2.02	-211	-125		1.515	102	101		2.02	-6	-16		1.515	105	42		2.02	-41	-47		2.02	-293	-35		1.515	-74	-133		1.515	237	-217		1.515	-62	91		1.515	73	-49
2.02333	-7393	-5586		2.02333	-211	-115		1.5175	83	111		2.02333	-9	-24		1.5175	100	43		2.02333	-58	-50		2.02333	-288	-20		1.5175	-76	-143		1.5175	233	-234		1.5175	-65	65		1.5175	59	-55
2.02667	-7432	-5588		2.02667	-200	-108		1.52	61	121		2.02667	-18	-26		1.52	88	49		2.02667	-78	-68		2.02667	-272	3		1.52	-77	-154		1.52	211	-232		1.52	-76	54		1.52	48	-58
2.03	-7524	-5617		2.03	-188	-106		1.5225	47	122		2.03	-34	-24		1.5225	80	52		2.03	-97	-99		2.03	-258	35		1.5225	-82	-152		1.5225	181	-203		1.5225	-91	58		1.5225	44	-58
2.03333	-7617	-5682		2.03333	-190	-113		1.525	45	112		2.03333	-55	-30		1.525	78	53		2.03333	-109	-122		2.03333	-246	73		1.525	-88	-134		1.525	162	-165		1.525	-89	73		1.525	53	-52
2.03667	-7680	-5749		2.03667	-207	-128		1.5275	48	99		2.03667	-70	-43		1.5275	79	57		2.03667	-113	-131		2.03667	-236	111		1.5275	-81	-110		1.5275	154	-140		1.5275	-76	91		1.5275	62	-49
2.04	-7701	-5791		2.04	-221	-143		1.53	58	88		2.04	-75	-61		1.53	79	75		2.04	-107	-136		2.04	-235	138		1.53	-61	-85		1.53	144	-130		1.53	-82	112		1.53	62	-50
2.04333	-7702	-5826		2.04333	-221	-151		1.5325	70	76		2.04333	-75	-81		1.5325	74	98		2.04333	-93	-133		2.04333	-243	148		1.5325	-46	-63		1.5325	121	-131		1.5325	-107	126		1.5325	63	-52
2.04667	-7754	-5873		2.04667	-218	-153		1.535	81	65		2.04667	-69	-93		1.535	59	110		2.04667	-75	-125		2.04667	-251	138		1.535	-43	-51		1.535	85	-132		1.535	-139	130		1.535	74	-57
2.05	-7782	-5925		2.05	-219	-153		1.5375	93	62		2.05	-63	-92		1.5375	43	107		2.05	-53	-116		2.05	-256	111		1.5375	-46	-47		1.5375	55	-135		1.5375	-166	127		1.5375	86	-63
2.05333	-7726	-5942		2.05333	-221	-150		1.54	108	60		2.05333	-65	-79		1.54	31	96		2.05333	-34	-93		2.05333	-258	82		1.54	-49	-48		1.54	45	-149		1.54	-184	122		1.54	91	-62
2.05667	-7688	-5923		2.05667	-225	-145		1.5425	118	60		2.05667	-74	-64		1.5425	25	78		2.05667	-28	-52		2.05667	-254	66		1.5425	-44	-52		1.5425	52	-179		1.5425	-193	112		1.5425	89	-61
2.06	-7717	-5914		2.06	-230	-136		1.545	121	61		2.06	-86	-51		1.545	29	52		2.06	-28	-8		2.06	-240	67		1.545	-41	-56		1.545	72	-209		1.545	-186	104		1.545	87	-70
2.06333	-7757	-5930		2.06333	-232	-125		1.5475	117	60		2.06333	-96	-40		1.5475	33	38		2.06333	-28	19		2.06333	-227	82		1.5475	-45	-50		1.5475	99	-215		1.5475	-158	99		1.5475	86	-87
2.06667	-7770	-5952		2.06667	-233	-113		1.55	112	63		2.06667	-104	-27		1.55	29	42		2.06667	-27	23		2.06667	-219	103		1.55	-52	-33		1.55	135	-203		1.55	-117	95		1.55	89	-102
2.07	-7774	-5955		2.07	-242	-103		1.5525	113	80		2.07	-104	-18		1.5525	18	51		2.07	-22	7		2.07	-211	122		1.5525	-56	-17		1.5525	173	-190		1.5525	-71	96		1.5525	101	-114
2.07333	-7777	-5929		2.07333	-254	-97		1.555	121	112		2.07333	-93	-21		1.555	5	54		2.07333	-15	-14		2.07333	-203	132		1.555	-56	-12		1.555	197	-181		1.555	-30	100		1.555	112	-116
2.07667	-7795	-5894		2.07667	-259	-98		1.5575	136	140		2.07667	-80	-29		1.5575	0	49		2.07667	-8	-32		2.07667	-201	133		1.5575	-45	-13		1.5575	196	-171		1.5575	-10	104		1.5575	113	-111
2.08	-7899	-5851		2.08	-263	-108		1.56	151	145		2.08	-72	-34		1.56	8	36		2.08	-2	-45		2.08	-195	131		1.56	-34	-16		1.56	181	-158		1.56	-8	100		1.56	113	-101
2.08333	-8026	-5786		2.08333	-266	-119		1.5625	166	133		2.08333	-69	-42		1.5625	20	19		2.08333	-3	-52		2.08333	-184	130		1.5625	-38	-24		1.5625	159	-152		1.5625	-17	91		1.5625	123	-91
2.08667	-8079	-5728		2.08667	-261	-128		1.565	170	117		2.08667	-65	-56		1.565	35	7		2.08667	-7	-58		2.08667	-175	124		1.565	-44	-46		1.565	135	-163		1.565	-24	78		1.565	141	-86
2.09	-8092	-5727		2.09	-251	-136		1.5675	161	113		2.09	-66	-68		1.5675	60	13		2.09	-12	-65		2.09	-172	104		1.5675	-39	-82		1.5675	115	-178		1.5675	-19	55		1.5675	155	-83
2.09333	-8117	-5759		2.09333	-248	-145		1.57	153	119		2.09333	-75	-74		1.57	101	26		2.09333	-26	-70		2.09333	-179	78		1.57	-36	-125		1.57	100	-175		1.57	-4	33		1.57	157	-73
2.09667	-8154	-5796		2.09667	-255	-159		1.5725	158	126		2.09667	-81	-74		1.5725	144	35		2.09667	-43	-70		2.09667	-192	55		1.5725	-54	-161		1.5725	90	-162		1.5725	9	27		1.5725	152	-58
2.1	-8145	-5844		2.1	-261	-173		1.575	168	127		2.1	-76	-73		1.575	169	38		2.1	-55	-68		2.1	-208	36		1.575	-87	-188		1.575	78	-157		1.575	12	29		1.575	135	-50
2.10333	-8092	-5873		2.10333	-254	-177		1.5775	172	121		2.10333	-61	-76		1.5775	165	31		2.10333	-62	-68		2.10333	-226	23		1.5775	-112	-206		1.5775	68	-165		1.5775	4	26		1.5775	111	-51
2.10667	-8034	-5870		2.10667	-244	-171		1.58	171	118		2.10667	-24	-79		1.58	133	15		2.10667	-64	-73		2.10667	-246	18		1.58	-109	-209		1.58	59	-184		1.58	-13	25		1.58	92	-55
2.11	-8037	-5851		2.11	-240	-159		1.5825	162	126		2.11	33	-80		1.5825	89	-6		2.11	-56	-85		2.11	-259	16		1.5825	-93	-196		1.5825	50	-201		1.5825	-38	24		1.5825	73	-59
2.11333	-8137	-5855		2.11333	-244	-150		1.585	145	139		2.11333	70	-73		1.585	58	-24		2.11333	-45	-101		2.11333	-265	8		1.585	-82	-181		1.585	50	-202		1.585	-62	17		1.585	45	-51
2.11667	-8238	-5898		2.11667	-246	-143		1.5875	123	154		2.11667	70	-54		1.5875	48	-35		2.11667	-36	-118		2.11667	-268	-8		1.5875	-80	-161		1.5875	58	-198		1.5875	-79	4		1.5875	12	-36
2.12	-8325	-5945		2.12	-241	-131		1.59	100	167		2.12	54	-40		1.59	49	-44		2.12	-27	-139		2.12	-268	-24		1.59	-84	-128		1.59	60	-210		1.59	-88	-11		1.59	-9	-29
2.12333	-8405	-5956		2.12333	-232	-102		1.5925	90	174		2.12333	37	-32		1.5925	51	-57		2.12333	-22	-156		2.12333	-262	-28		1.5925	-89	-95		1.5925	49	-236		1.5925	-90	-26		1.5925	-5	-36
2.12667	-8458	-5958		2.12667	-225	-66		1.595	92	171		2.12667	18	-26		1.595	49	-62		2.12667	-26	-159		2.12667	-251	-23		1.595	-89	-81		1.595	34	-262		1.595	-87	-28		1.595	26	-48
2.13	-8522	-5965		2.13	-224	-43		1.5975	90	166		2.13	-2	-18		1.5975	46	-62		2.13	-34	-147		2.13	-241	-21		1.5975	-89	-77		1.5975	23	-281		1.5975	-87	-15		1.5975	75	-53
2.13333	-8555	-5953		2.13333	-228	-40		1.6	81	169		2.13333	-10	-11		1.6	36	-67		2.13333	-42	-129		2.13333	-239	-20		1.6	-92	-70		1.6	15	-296		1.6	-90	-1		1.6	120	-49
2.13667	-8518	-5926		2.13667	-227	-54		1.6025	73	180		2.13667	-8	-11		1.6025	22	-70		2.13667	-47	-114		2.13667	-251	-19		1.6025	-92	-68		1.6025	17	-310		1.6025	-90	8		1.6025	144	-52
2.14	-8490	-5888		2.14	-217	-82		1.605	68	193		2.14	-11	-19		1.605	5	-69		2.14	-49	-105		2.14	-270	-22		1.605	-89	-75		1.605	37	-313		1.605	-92	10		1.605	148	-61
2.14333	-8494	-5842		2.14333	-202	-109		1.6075	66	198		2.14333	-22	-26		1.6075	-15	-69		2.14333	-50	-99		2.14333	-288	-34		1.6075	-81	-86		1.6075	67	-306		1.6075	-97	5		1.6075	138	-71
2.14667	-8501	-5776		2.14667	-184	-129		1.61	63	200		2.14667	-33	-26		1.61	-29	-61		2.14667	-53	-89		2.14667	-300	-49		1.61	-68	-100		1.61	107	-293		1.61	-101	-1		1.61	126	-90
2.15	-8530	-5722		2.15	-177	-141		1.6125	56	204		2.15	-44	-23		1.6125	-30	-41		2.15	-64	-74		2.15	-301	-60		1.6125	-46	-112		1.6125	163	-274		1.6125	-105	0		1.6125	119	-110
2.15333	-8569	-5729		2.15333	-181	-146		1.615	43	209		2.15333	-58	-25		1.615	-14	-16		2.15333	-73	-53		2.15333	-289	-66		1.615	-14	-121		1.615	224	-255		1.615	-104	4		1.615	111	-121
2.15667	-8644	-5766		2.15667	-189	-155		1.6175	40	220		2.15667	-72	-32		1.6175	12	17		2.15667	-73	-41		2.15667	-271	-69		1.6175	18	-131		1.6175	267	-241		1.6175	-98	-4		1.6175	98	-131
2.16	-8745	-5792		2.16	-198	-163		1.62	48	229		2.16	-84	-46		1.62	33	41		2.16	-69	-40		2.16	-256	-66		1.62	38	-141		1.62	279	-224		1.62	-87	-18		1.62	82	-136
2.16333	-8784	-5795		2.16333	-206	-158		1.6225	60	222		2.16333	-91	-65		1.6225	39	34		2.16333	-58	-42		2.16333	-255	-57		1.6225	42	-149		1.6225	270	-204		1.6225	-69	-20		1.6225	81	-130
2.16667	-8754	-5793		2.16667	-209	-139		1.625	75	207		2.16667	-95	-85		1.625	40	5		2.16667	-42	-51		2.16667	-261	-52		1.625	36	-155		1.625	252	-182		1.625	-39	-7		1.625	98	-125
2.17	-8685	-5838		2.17	-208	-110		1.6275	89	196		2.17	-105	-102		1.6275	44	-24		2.17	-30	-66		2.17	-256	-57		1.6275	25	-158		1.6275	238	-164		1.6275	-5	22		1.6275	116	-134
2.17333	-8671	-5919		2.17333	-203	-85		1.63	102	192		2.17333	-121	-116		1.63	45	-36		2.17333	-28	-84		2.17333	-233	-71		1.63	12	-163		1.63	231	-157		1.63	16	60		1.63	132	-151
2.17667	-8767	-5980		2.17667	-197	-76		1.6325	121	195		2.17667	-131	-127		1.6325	44	-31		2.17667	-30	-103		2.17667	-204	-83		1.6325	5	-170		1.6325	228	-160		1.6325	20	85		1.6325	150	-162
2.18	-8887	-6021		2.18	-200	-76		1.635	146	200		2.18	-137	-139		1.635	51	-23		2.18	-38	-123		2.18	-185	-84		1.635	12	-176		1.635	222	-172		1.635	22	91		1.635	167	-162
2.18333	-8984	-6070		2.18333	-212	-72		1.6375	169	204		2.18333	-136	-153		1.6375	51	-24		2.18333	-50	-137		2.18333	-174	-79		1.6375	24	-175		1.6375	220	-203		1.6375	20	94		1.6375	182	-156
2.18667	-9052	-6134		2.18667	-227	-73		1.64	182	205		2.18667	-126	-160		1.64	43	-30		2.18667	-60	-132		2.18667	-163	-79		1.64	27	-169		1.64	230	-244		1.64	3	96		1.64	199	-153
2.19	-9073	-6166		2.19	-243	-85		1.6425	174	205		2.19	-113	-148		1.6425	32	-35		2.19	-66	-110		2.19	-152	-78		1.6425	22	-161		1.6425	245	-274		1.6425	-24	86		1.6425	204	-158
2.19333	-9083	-6130		2.19333	-258	-97		1.645	157	204		2.19333	-105	-129		1.645	16	-34		2.19333	-76	-86		2.19333	-147	-72		1.645	20	-151		1.645	249	-285		1.645	-50	64		1.645	189	-174
2.19667	-9131	-6115		2.19667	-259	-108		1.6475	149	198		2.19667	-110	-118		1.6475	-2	-23		2.19667	-93	-68		2.19667	-154	-65		1.6475	32	-134		1.6475	240	-286		1.6475	-70	38		1.6475	166	-197
2.2	-9203	-6140		2.2	-242	-122		1.65	152	183		2.2	-124	-111		1.65	-12	-5		2.2	-112	-61		2.2	-166	-61		1.65	55	-121		1.65	237	-282		1.65	-83	18		1.65	147	-214
2.20333	-9230	-6128		2.20333	-217	-133		1.6525	157	167		2.20333	-137	-107		1.6525	-13	13		2.20333	-136	-66		2.20333	-174	-57		1.6525	76	-121		1.6525	247	-274		1.6525	-93	16		1.6525	130	-224
2.20667	-9211	-6040		2.20667	-192	-131		1.655	163	165		2.20667	-146	-110		1.655	-16	28		2.20667	-159	-79		2.20667	-173	-53		1.655	85	-129		1.655	260	-263		1.655	-102	26		1.655	107	-226
2.21	-9206	-5955		2.21	-171	-110		1.6575	169	179		2.21	-155	-122		1.6575	-25	36		2.21	-176	-85		2.21	-167	-50		1.6575	87	-140		1.6575	263	-233		1.6575	-104	37		1.6575	82	-216
2.21333	-9219	-5967		2.21333	-160	-88		1.66	177	205		2.21333	-168	-137		1.66	-34	36		2.21333	-187	-77		2.21333	-164	-54		1.66	92	-153		1.66	260	-183		1.66	-100	48		1.66	64	-199
2.21667	-9258	-6052		2.21667	-157	-86		1.6625	177	235		2.21667	-182	-144		1.6625	-38	30		2.21667	-188	-64		2.21667	-167	-63		1.6625	109	-167		1.6625	258	-133		1.6625	-96	73		1.6625	60	-181
2.22	-9345	-6135		2.22	-150	-97		1.665	164	263		2.22	-183	-144		1.665	-32	16		2.22	-176	-54		2.22	-166	-74		1.665	136	-176		1.665	248	-98		1.665	-87	124		1.665	70	-165
2.22333	-9475	-6154		2.22333	-144	-115		1.6675	151	278		2.22333	-174	-138		1.6675	-20	-8		2.22333	-154	-50		2.22333	-158	-82		1.6675	156	-178		1.6675	238	-80		1.6675	-74	178		1.6675	77	-151
2.22667	-9569	-6150		2.22667	-144	-141		1.67	141	284		2.22667	-168	-124		1.67	-8	-40		2.22667	-134	-48		2.22667	-147	-82		1.67	158	-182		1.67	247	-57		1.67	-54	206		1.67	75	-136
2.23	-9567	-6143		2.23	-137	-163		1.6725	136	286		2.23	-169	-103		1.6725	0	-61		2.23	-127	-44		2.23	-140	-73		1.6725	140	-191		1.6725	265	-25		1.6725	-33	213		1.6725	78	-121
2.23333	-9541	-6107		2.23333	-122	-168		1.675	141	285		2.23333	-170	-75		1.675	1	-65		2.23333	-129	-43		2.23333	-140	-61		1.675	113	-200		1.675	285	-1		1.675	-19	203		1.675	89	-114
2.23667	-9541	-6069		2.23667	-113	-160		1.6775	153	279		2.23667	-175	-38		1.6775	3	-64		2.23667	-127	-52		2.23667	-143	-54		1.6775	92	-196		1.6775	303	11		1.6775	-21	189		1.6775	99	-118
2.24	-9560	-6085		2.24	-113	-141		1.68	166	268		2.24	-183	-5		1.68	16	-71		2.24	-120	-73		2.24	-149	-50		1.68	78	-186		1.68	312	15		1.68	-32	177		1.68	112	-128
2.24333	-9590	-6211		2.24333	-123	-116		1.6825	182	254		2.24333	-188	14		1.6825	32	-76		2.24333	-112	-98		2.24333	-153	-39		1.6825	74	-180		1.6825	321	4		1.6825	-37	164		1.6825	128	-139
2.24667	-9625	-6405		2.24667	-145	-91		1.685	200	240		2.24667	-197	19		1.685	38	-57		2.24667	-108	-115		2.24667	-152	-19		1.685	79	-178		1.685	332	-17		1.685	-32	146		1.685	134	-146
2.25	-9659	-6494		2.25	-167	-73		1.6875	221	228		2.25	-209	16		1.6875	42	-23		2.25	-107	-111		2.25	-136	-6		1.6875	76	-178		1.6875	329	-44		1.6875	-20	123		1.6875	125	-148
2.25333	-9698	-6478		2.25333	-174	-70		1.69	234	219		2.25333	-213	11		1.69	50	-2		2.25333	-107	-95		2.25333	-108	-2		1.69	53	-175		1.69	313	-79		1.69	-1	99		1.69	109	-143
2.25667	-9746	-6493		2.25667	-154	-83		1.6925	230	211		2.25667	-207	10		1.6925	52	2		2.25667	-107	-79		2.25667	-89	3		1.6925	29	-165		1.6925	297	-121		1.6925	7	79		1.6925	98	-132
2.26	-9834	-6536		2.26	-115	-105		1.695	213	211		2.26	-199	13		1.695	51	-3		2.26	-103	-64		2.26	-85	-1		1.695	21	-154		1.695	285	-153		1.695	-5	69		1.695	92	-123
2.26333	-9909	-6573		2.26333	-78	-125		1.6975	193	219		2.26333	-190	21		1.6975	61	-7		2.26333	-99	-53		2.26333	-95	-23		1.6975	22	-151		1.6975	279	-162		1.6975	-23	67		1.6975	88	-126
2.26667	-9942	-6531		2.26667	-53	-136		1.7	185	219		2.26667	-172	24		1.7	80	3		2.26667	-97	-45		2.26667	-115	-48		1.7	25	-158		1.7	278	-154		1.7	-35	61		1.7	92	-132
2.27	-9978	-6440		2.27	-42	-140		1.7025	185	214		2.27	-146	20		1.7025	90	27		2.27	-98	-37		2.27	-133	-59		1.7025	27	-169		1.7025	276	-146		1.7025	-31	51		1.7025	106	-128
2.27333	-10002	-6407		2.27333	-49	-145		1.705	179	209		2.27333	-122	18		1.705	87	50		2.27333	-98	-31		2.27333	-138	-49		1.705	27	-173		1.705	270	-146		1.705	-5	47		1.705	122	-123
2.27667	-10041	-6402		2.27667	-66	-154		1.7075	170	207		2.27667	-102	21		1.7075	71	64		2.27667	-100	-22		2.27667	-134	-28		1.7075	26	-172		1.7075	260	-145		1.7075	27	49		1.7075	134	-129
2.28	-10078	-6417		2.28	-78	-158		1.71	162	203		2.28	-86	34		1.71	47	74		2.28	-105	-4		2.28	-123	-10		1.71	19	-175		1.71	250	-140		1.71	45	56		1.71	133	-135
2.28333	-10044	-6442		2.28333	-79	-154		1.7125	157	191		2.28333	-81	49		1.7125	23	78		2.28333	-107	14		2.28333	-110	4		1.7125	6	-178		1.7125	228	-144		1.7125	45	62		1.7125	118	-129
2.28667	-9968	-6431		2.28667	-78	-146		1.715	160	178		2.28667	-85	54		1.715	1	76		2.28667	-106	22		2.28667	-103	12		1.715	-9	-173		1.715	193	-162		1.715	32	63		1.715	99	-125
2.29	-9893	-6361		2.29	-88	-136		1.7175	173	166		2.29	-93	53		1.7175	-24	68		2.29	-110	18		2.29	-108	7		1.7175	-16	-168		1.7175	164	-181		1.7175	10	62		1.7175	88	-130
2.29333	-9857	-6253		2.29333	-107	-130		1.72	187	152		2.29333	-102	53		1.72	-45	47		2.29333	-120	5		2.29333	-124	-1		1.72	-21	-160		1.72	150	-198		1.72	-11	66		1.72	85	-131
2.29667	-9894	-6127		2.29667	-116	-137		1.7225	194	140		2.29667	-111	59		1.7225	-57	18		2.29667	-133	-8		2.29667	-143	-13		1.7225	-30	-135		1.7225	146	-209		1.7225	-23	72		1.7225	84	-129
2.3	-9987	-5986		2.3	-115	-154		1.725	187	131		2.3	-114	76		1.725	-55	-9		2.3	-147	-16		2.3	-162	-30		1.725	-33	-101		1.725	158	-200		1.725	-29	71		1.725	86	-125
2.30333	-10122	-5874		2.30333	-113	-169		1.7275	177	126		2.30333	-117	95		1.7275	-32	-30		2.30333	-155	-19		2.30333	-175	-46		1.7275	-22	-78		1.7275	190	-169		1.7275	-37	68		1.7275	102	-115
2.30667	-10265	-5857		2.30667	-116	-177		1.73	170	123		2.30667	-118	99		1.73	2	-39		2.30667	-144	-22		2.30667	-185	-58		1.73	-4	-62		1.73	228	-128		1.73	-54	77		1.73	125	-98
2.31	-10361	-5935		2.31	-120	-175		1.7325	165	124		2.31	-113	90		1.7325	33	-33		2.31	-127	-34		2.31	-192	-62		1.7325	17	-57		1.7325	251	-95		1.7325	-73	99		1.7325	143	-81
2.31333	-10416	-6049		2.31333	-121	-167		1.735	164	132		2.31333	-108	83		1.735	47	-14		2.31333	-123	-54		2.31333	-197	-46		1.735	41	-68		1.735	259	-73		1.735	-79	125		1.735	149	-71
2.31667	-10455	-6133		2.31667	-119	-158		1.7375	170	141		2.31667	-108	84		1.7375	45	11		2.31667	-133	-76		2.31667	-202	-19		1.7375	68	-89		1.7375	259	-51		1.7375	-68	148		1.7375	150	-67
2.32	-10485	-6209		2.32	-115	-152		1.74	175	149		2.32	-108	93		1.74	38	23		2.32	-151	-91		2.32	-216	-1		1.74	90	-113		1.74	256	-30		1.74	-39	159		1.74	160	-65
2.32333	-10569	-6344		2.32333	-112	-148		1.7425	177	161		2.32333	-94	101		1.7425	32	18		2.32333	-171	-89		2.32333	-236	7		1.7425	99	-132		1.7425	256	-21		1.7425	-3	159		1.7425	179	-62
2.32667	-10711	-6445		2.32667	-111	-142		1.745	181	180		2.32667	-75	101		1.745	22	3		2.32667	-190	-69		2.32667	-258	15		1.745	96	-140		1.745	266	-24		1.745	31	153		1.745	194	-67
2.33	-10805	-6500		2.33	-112	-138		1.7475	195	205		2.33	-61	92		1.7475	8	-16		2.33	-208	-36		2.33	-282	33		1.7475	87	-138		1.7475	276	-30		1.7475	57	150		1.7475	204	-86
2.33333	-10834	-6524		2.33333	-110	-140		1.75	209	223		2.33333	-51	74		1.75	-8	-35		2.33333	-223	-8		2.33333	-305	56		1.75	71	-127		1.75	269	-27		1.75	64	163		1.75	209	-115
2.33667	-10859	-6456		2.33667	-107	-148		1.7525	215	226		2.33667	-45	51		1.7525	-17	-45		2.33667	-235	2		2.33667	-316	80		1.7525	58	-110		1.7525	246	-16		1.7525	52	182		1.7525	209	-143
2.34	-10865	-6396		2.34	-114	-160		1.755	211	218		2.34	-52	25		1.755	-18	-48		2.34	-241	-3		2.34	-307	98		1.755	60	-98		1.755	216	-7		1.755	22	191		1.755	214	-166
2.34333	-10852	-6395		2.34333	-130	-171		1.7575	198	208		2.34333	-67	5		1.7575	-15	-48		2.34333	-239	-12		2.34333	-289	104		1.7575	72	-92		1.7575	195	-4		1.7575	-12	193		1.7575	227	-188
2.34667	-10844	-6402		2.34667	-145	-167		1.76	188	195		2.34667	-77	-5		1.76	-16	-45		2.34667	-228	-20		2.34667	-281	103		1.76	77	-83		1.76	189	-5		1.76	-29	199		1.76	243	-207
2.35	-10845	-6457		2.35	-153	-153		1.7625	185	182		2.35	-81	-5		1.7625	-18	-41		2.35	-213	-29		2.35	-290	105		1.7625	68	-72		1.7625	207	-6		1.7625	-31	203		1.7625	260	-217
2.35333	-10845	-6554		2.35333	-159	-141		1.765	183	173		2.35333	-84	-2		1.765	-23	-31		2.35333	-201	-45		2.35333	-300	107		1.765	51	-68		1.765	241	2		1.765	-35	199		1.765	267	-218
2.35667	-10855	-6655		2.35667	-168	-126		1.7675	177	163		2.35667	-85	-1		1.7675	-24	-18		2.35667	-192	-63		2.35667	-296	103		1.7675	43	-72		1.7675	267	17		1.7675	-42	180		1.7675	273	-214
2.36	-10894	-6702		2.36	-175	-100		1.77	170	142		2.36	-88	-5		1.77	-10	-5		2.36	-188	-81		2.36	-283	95		1.77	55	-80		1.77	280	30		1.77	-51	147		1.77	287	-215
2.36333	-10930	-6695		2.36333	-174	-68		1.7725	171	113		2.36333	-98	-11		1.7725	18	8		2.36333	-193	-98		2.36333	-269	88		1.7725	82	-89		1.7725	285	40		1.7725	-61	120		1.7725	296	-228
2.36667	-10979	-6707		2.36667	-166	-43		1.775	175	93		2.36667	-118	-22		1.775	36	23		2.36667	-205	-112		2.36667	-253	88		1.775	103	-88		1.775	287	46		1.775	-74	107		1.775	285	-251
2.37	-11032	-6748		2.37	-156	-37		1.7775	180	92		2.37	-134	-31		1.7775	36	34		2.37	-217	-120		2.37	-235	88		1.7775	106	-83		1.7775	300	47		1.7775	-89	105		1.7775	266	-276
2.37333	-11048	-6834		2.37333	-154	-46		1.78	182	105		2.37333	-133	-37		1.78	28	37		2.37333	-232	-126		2.37333	-216	80		1.78	95	-87		1.78	328	47		1.78	-104	110		1.78	252	-290
2.37667	-11063	-6907		2.37667	-164	-63		1.7825	178	122		2.37667	-126	-41		1.7825	17	39		2.37667	-244	-134		2.37667	-198	69		1.7825	82	-96		1.7825	361	38		1.7825	-120	117		1.7825	241	-290
2.38	-11090	-6892		2.38	-181	-83		1.785	164	135		2.38	-123	-40		1.785	6	41		2.38	-238	-142		2.38	-187	68		1.785	71	-97		1.785	378	16		1.785	-140	114		1.785	223	-280
2.38333	-11108	-6841		2.38333	-193	-98		1.7875	141	139		2.38333	-121	-41		1.7875	-7	40		2.38333	-222	-150		2.38333	-184	73		1.7875	61	-93		1.7875	373	-8		1.7875	-155	103		1.7875	192	-263
2.38667	-11147	-6822		2.38667	-203	-107		1.79	115	135		2.38667	-117	-39		1.79	-17	38		2.38667	-205	-157		2.38667	-182	78		1.79	52	-93		1.79	355	-33		1.79	-153	88		1.79	160	-240
2.39	-11193	-6771		2.39	-210	-120		1.7925	103	130		2.39	-109	-30		1.7925	-17	32		2.39	-193	-159		2.39	-174	83		1.7925	40	-101		1.7925	335	-64		1.7925	-150	72		1.7925	130	-217
2.39333	-11214	-6689		2.39333	-211	-131		1.795	105	125		2.39333	-97	-15		1.795	-8	21		2.39333	-191	-157		2.39333	-163	89		1.795	23	-114		1.795	313	-89		1.795	-162	59		1.795	109	-198
2.39667	-11233	-6734		2.39667	-206	-128		1.7975	113	118		2.39667	-89	-2		1.7975	0	10		2.39667	-199	-162		2.39667	-155	90		1.7975	0	-123		1.7975	284	-97		1.7975	-187	45		1.7975	110	-182
2.4	-11250	-6862		2.4	-199	-110		1.8	121	102		2.4	-83	8		1.8	9	-3		2.4	-205	-174		2.4	-159	85		1.8	-12	-134		1.8	256	-106		1.8	-206	27		1.8	129	-170
2.40333	-11249	-6949		2.40333	-201	-90		1.8025	127	82		2.40333	-74	22		1.8025	18	-14		2.40333	-207	-186		2.40333	-170	80		1.8025	-5	-147		1.8025	247	-125		1.8025	-204	12		1.8025	152	-164
2.40667	-11257	-6991		2.40667	-217	-81		1.805	129	69		2.40667	-66	38		1.805	13	-15		2.40667	-210	-193		2.40667	-183	88		1.805	7	-155		1.805	253	-149		1.805	-185	4		1.805	155	-153
2.41	-11327	-7003		2.41	-238	-83		1.8075	127	68		2.41	-62	45		1.8075	-7	1		2.41	-211	-195		2.41	-192	111		1.8075	17	-154		1.8075	256	-172		1.8075	-157	6		1.8075	138	-133
2.41333	-11412	-7031		2.41333	-247	-89		1.81	119	80		2.41333	-61	45		1.81	-35	29		2.41333	-207	-200		2.41333	-190	134		1.81	25	-138		1.81	246	-194		1.81	-132	14		1.81	115	-115
2.41667	-11456	-7044		2.41667	-236	-89		1.8125	113	99		2.41667	-58	38		1.8125	-58	47		2.41667	-208	-208		2.41667	-179	147		1.8125	33	-105		1.8125	219	-206		1.8125	-117	18		1.8125	94	-102
2.42	-11452	-6983		2.42	-217	-90		1.815	116	112		2.42	-47	30		1.815	-59	48		2.42	-220	-217		2.42	-167	150		1.815	48	-74		1.815	187	-207		1.815	-108	25		1.815	79	-94
2.42333	-11414	-6922		2.42333	-202	-97		1.8175	128	122		2.42333	-34	29		1.8175	-38	32		2.42333	-232	-227		2.42333	-157	145		1.8175	66	-57		1.8175	170	-211		1.8175	-102	35		1.8175	72	-108
2.42667	-11412	-6894		2.42667	-186	-113		1.82	144	134		2.42667	-30	35		1.82	-13	6		2.42667	-239	-230		2.42667	-150	127		1.82	69	-51		1.82	188	-224		1.82	-94	41		1.82	71	-145
2.43	-11474	-6860		2.43	-166	-128		1.8225	153	142		2.43	-33	44		1.8225	-1	-11		2.43	-243	-220		2.43	-151	106		1.8225	57	-45		1.8225	236	-235		1.8225	-90	42		1.8225	78	-175
2.43333	-11568	-6818		2.43333	-148	-138		1.825	152	146		2.43333	-33	53		1.825	3	-12		2.43333	-240	-196		2.43333	-156	100		1.825	49	-39		1.825	277	-234		1.825	-95	50		1.825	86	-186
2.43667	-11678	-6797		2.43667	-139	-141		1.8275	148	147		2.43667	-29	57		1.8275	6	-9		2.43667	-232	-170		2.43667	-159	108		1.8275	62	-34		1.8275	291	-225		1.8275	-106	68		1.8275	93	-190
2.44	-11797	-6799		2.44	-139	-135		1.83	148	150		2.44	-34	60		1.83	10	-14		2.44	-222	-152		2.44	-162	114		1.83	85	-28		1.83	288	-217		1.83	-120	89		1.83	96	-193
2.44333	-11881	-6746		2.44333	-142	-131		1.8325	147	162		2.44333	-53	60		1.8325	18	-24		2.44333	-210	-145		2.44333	-170	112		1.8325	101	-13		1.8325	291	-210		1.8325	-135	95		1.8325	92	-196
2.44667	-11884	-6615		2.44667	-151	-137		1.835	142	176		2.44667	-79	56		1.835	32	-30		2.44667	-198	-141		2.44667	-180	99		1.835	105	7		1.835	308	-209		1.835	-147	84		1.835	89	-198
2.45	-11846	-6501		2.45	-163	-149		1.8375	135	184		2.45	-98	52		1.8375	52	-25		2.45	-191	-135		2.45	-186	76		1.8375	101	15		1.8375	331	-209		1.8375	-150	71		1.8375	103	-199
2.45333	-11818	-6507		2.45333	-173	-159		1.84	130	176		2.45333	-105	50		1.84	84	-10		2.45333	-192	-130		2.45333	-189	44		1.84	93	3		1.84	340	-209		1.84	-147	66		1.84	132	-200
2.45667	-11808	-6590		2.45667	-183	-169		1.8425	128	153		2.45667	-107	43		1.8425	113	2		2.45667	-196	-124		2.45667	-186	12		1.8425	82	-22		1.8425	329	-210		1.8425	-143	61		1.8425	159	-193
2.46	-11804	-6660		2.46	-194	-175		1.845	134	132		2.46	-112	25		1.845	129	9		2.46	-190	-123		2.46	-178	-12		1.845	77	-58		1.845	308	-210		1.845	-139	54		1.845	171	-177
2.46333	-11777	-6686		2.46333	-203	-172		1.8475	157	125		2.46333	-122	3		1.8475	133	12		2.46333	-172	-125		2.46333	-179	-18		1.8475	78	-99		1.8475	276	-211		1.8475	-132	43		1.8475	169	-159
2.46667	-11734	-6721		2.46667	-204	-157		1.85	185	132		2.46667	-136	-14		1.85	134	14		2.46667	-155	-126		2.46667	-185	6		1.85	81	-141		1.85	228	-218		1.85	-126	29		1.85	165	-141
2.47	-11719	-6784		2.47	-196	-135		1.8525	202	142		2.47	-152	-15		1.8525	130	6		2.47	-151	-123		2.47	-187	40		1.8525	90	-180		1.8525	173	-226		1.8525	-123	20		1.8525	171	-129
2.47333	-11737	-6816		2.47333	-188	-108		1.855	202	146		2.47333	-161	-2		1.855	119	-18		2.47333	-159	-122		2.47333	-185	65		1.855	108	-204		1.855	123	-222		1.855	-116	22		1.855	189	-118
2.47667	-11801	-6818		2.47667	-183	-81		1.8575	192	142		2.47667	-164	15		1.8575	95	-44		2.47667	-172	-119		2.47667	-183	75		1.8575	127	-221		1.8575	75	-206		1.8575	-97	39		1.8575	195	-101
2.48	-11893	-6799		2.48	-178	-68		1.86	182	141		2.48	-164	28		1.86	62	-63		2.48	-185	-105		2.48	-185	79		1.86	140	-238		1.86	28	-179		1.86	-78	63		1.86	176	-90
2.48333	-11947	-6791		2.48333	-175	-79		1.8625	174	151		2.48333	-167	35		1.8625	39	-75		2.48333	-193	-82		2.48333	-185	78		1.8625	147	-249		1.8625	-14	-152		1.8625	-62	85		1.8625	148	-97
2.48667	-11996	-6780		2.48667	-176	-103		1.865	170	169		2.48667	-173	42		1.865	36	-79		2.48667	-186	-61		2.48667	-178	72		1.865	157	-238		1.865	-35	-134		1.865	-52	100		1.865	130	-116
2.49	-12087	-6737		2.49	-178	-125		1.8675	172	185		2.49	-175	49		1.8675	46	-76		2.49	-168	-45		2.49	-171	59		1.8675	169	-202		1.8675	-18	-124		1.8675	-48	104		1.8675	128	-140
2.49333	-12180	-6730		2.49333	-171	-140		1.87	169	191		2.49333	-180	54		1.87	49	-68		2.49333	-154	-30		2.49333	-167	43		1.87	175	-168		1.87	40	-114		1.87	-50	95		1.87	134	-163
2.49667	-12192	-6761		2.49667	-163	-149		1.8725	157	191		2.49667	-195	56		1.8725	40	-53		2.49667	-150	-20		2.49667	-161	31		1.8725	171	-151		1.8725	112	-108		1.8725	-55	81		1.8725	143	-180
2.5	-12096	-6781		2.5	-165	-158		1.875	147	189		2.5	-213	52		1.875	24	-40		2.5	-152	-10		2.5	-154	28		1.875	166	-141		1.875	151	-108		1.875	-67	80		1.875	150	-189
2.50333	-11965	-6755		2.50333	-177	-169		1.8775	141	189		2.50333	-229	46		1.8775	11	-42		2.50333	-159	0		2.50333	-155	39		1.8775	159	-142		1.8775	142	-110		1.8775	-91	93		1.8775	150	-194
2.50667	-11892	-6686		2.50667	-185	-176		1.88	136	198		2.50667	-243	39		1.88	-3	-53		2.50667	-165	6		2.50667	-163	54		1.88	139	-159		1.88	116	-116		1.88	-115	104		1.88	144	-197
2.51	-11906	-6655		2.51	-180	-179		1.8825	136	218		2.51	-251	22		1.8825	-17	-51		2.51	-166	14		2.51	-167	59		1.8825	107	-181		1.8825	100	-125		1.8825	-123	105		1.8825	128	-197
2.51333	-11961	-6690		2.51333	-162	-186		1.885	137	241		2.51333	-249	3		1.885	-22	-35		2.51333	-155	24		2.51333	-167	54		1.885	74	-200		1.885	100	-136		1.885	-123	100		1.885	102	-193
2.51667	-12014	-6767		2.51667	-133	-201		1.8875	136	248		2.51667	-237	-9		1.8875	-19	-22		2.51667	-128	38		2.51667	-167	41		1.8875	47	-207		1.8875	111	-155		1.8875	-121	96		1.8875	78	-191
2.52	-12062	-6829		2.52	-99	-228		1.89	142	242		2.52	-227	-15		1.89	-8	-29		2.52	-97	54		2.52	-174	27		1.89	30	-200		1.89	123	-182		1.89	-115	88		1.89	72	-192
2.52333	-12113	-6851		2.52333	-76	-256		1.8925	152	239		2.52333	-228	-21		1.8925	8	-50		2.52333	-80	62		2.52333	-186	21		1.8925	18	-198		1.8925	126	-215		1.8925	-117	77		1.8925	80	-195
2.52667	-12174	-6860		2.52667	-61	-275		1.895	157	233		2.52667	-234	-33		1.895	23	-62		2.52667	-80	61		2.52667	-194	25		1.895	-2	-204		1.895	117	-243		1.895	-134	66		1.895	91	-202
2.53	-12220	-6858		2.53	-43	-284		1.8975	163	219		2.53	-233	-50		1.8975	38	-63		2.53	-84	59		2.53	-190	33		1.8975	-23	-215		1.8975	111	-255		1.8975	-147	58		1.8975	97	-212
2.53333	-12239	-6865		2.53333	-21	-284		1.9	179	203		2.53333	-221	-63		1.9	55	-55		2.53333	-89	61		2.53333	-180	41		1.9	-30	-220		1.9	117	-264		1.9	-144	57		1.9	93	-224
2.53667	-12260	-6900		2.53667	-3	-277		1.9025	198	183		2.53667	-199	-65		1.9025	76	-34		2.53667	-98	58		2.53667	-175	57		1.9025	-16	-211		1.9025	132	-275		1.9025	-131	65		1.9025	96	-236
2.54	-12283	-6931		2.54	5	-274		1.905	210	161		2.54	-175	-61		1.905	99	-8		2.54	-108	43		2.54	-178	86		1.905	7	-190		1.905	145	-276		1.905	-110	79		1.905	114	-243
2.54333	-12265	-6922		2.54333	-4	-280		1.9075	215	141		2.54333	-153	-59		1.9075	123	18		2.54333	-111	26		2.54333	-187	114		1.9075	26	-172		1.9075	156	-267		1.9075	-81	96		1.9075	137	-241
2.54667	-12219	-6865		2.54667	-34	-285		1.91	223	123		2.54667	-141	-56		1.91	134	39		2.54667	-112	15		2.54667	-194	131		1.91	38	-167		1.91	170	-257		1.91	-62	110		1.91	167	-229
2.55	-12189	-6789		2.55	-75	-282		1.9125	231	106		2.55	-135	-47		1.9125	123	48		2.55	-117	11		2.55	-198	135		1.9125	44	-169		1.9125	183	-257		1.9125	-57	110		1.9125	203	-205
2.55333	-12220	-6722		2.55333	-117	-266		1.915	225	91		2.55333	-123	-26		1.915	95	45		2.55333	-126	10		2.55333	-204	133		1.915	43	-167		1.915	193	-272		1.915	-58	102		1.915	235	-182
2.55667	-12285	-6693		2.55667	-150	-249		1.9175	202	79		2.55667	-101	5		1.9175	60	34		2.55667	-135	15		2.55667	-209	138		1.9175	42	-162		1.9175	199	-296		1.9175	-57	99		1.9175	254	-174
2.56	-12319	-6698		2.56	-167	-242		1.92	180	72		2.56	-93	37		1.92	30	16		2.56	-141	28		2.56	-208	146		1.92	52	-155		1.92	204	-313		1.92	-57	106		1.92	262	-179
2.56333	-12341	-6703		2.56333	-173	-248		1.9225	172	73		2.56333	-110	67		1.9225	12	-2		2.56333	-146	30		2.56333	-213	149		1.9225	75	-148		1.9225	210	-318		1.9225	-59	128		1.9225	257	-183
2.56667	-12362	-6752		2.56667	-172	-261		1.925	189	86		2.56667	-137	93		1.925	12	-17		2.56667	-151	17		2.56667	-233	153		1.925	109	-143		1.925	213	-319		1.925	-59	151		1.925	241	-178
2.57	-12397	-6839		2.57	-172	-271		1.9275	221	101		2.57	-165	112		1.9275	26	-34		2.57	-152	-3		2.57	-255	162		1.9275	141	-136		1.9275	221	-324		1.9275	-53	161		1.9275	217	-165
2.57333	-12441	-6867		2.57333	-174	-280		1.93	247	105		2.57333	-190	126		1.93	44	-59		2.57333	-148	-25		2.57333	-259	171		1.93	165	-130		1.93	239	-326		1.93	-51	180		1.93	191	-149
2.57667	-12450	-6820		2.57667	-170	-294		1.9325	254	104		2.57667	-197	128		1.9325	60	-86		2.57667	-140	-44		2.57667	-249	178		1.9325	184	-128		1.9325	254	-314		1.9325	-65	210		1.9325	167	-136
2.58	-12471	-6726		2.58	-161	-307		1.935	246	103		2.58	-183	114		1.935	74	-108		2.58	-134	-62		2.58	-241	184		1.935	196	-132		1.935	260	-284		1.935	-88	233		1.935	147	-124
2.58333	-12545	-6642		2.58333	-157	-316		1.9375	233	109		2.58333	-161	94		1.9375	90	-115		2.58333	-133	-78		2.58333	-242	188		1.9375	194	-137		1.9375	260	-244		1.9375	-113	241		1.9375	134	-118
2.58667	-12611	-6629		2.58667	-162	-319		1.94	218	127		2.58667	-146	79		1.94	105	-98		2.58667	-133	-86		2.58667	-248	190		1.94	178	-136		1.94	252	-213		1.94	-129	229		1.94	129	-128
2.59	-12700	-6659		2.59	-166	-308		1.9425	197	158		2.59	-135	74		1.9425	117	-63		2.59	-129	-83		2.59	-249	188		1.9425	144	-132		1.9425	238	-206		1.9425	-122	210		1.9425	129	-146
2.59333	-12810	-6673		2.59333	-151	-287		1.945	176	190		2.59333	-128	75		1.945	122	-35		2.59333	-119	-77		2.59333	-252	177		1.945	94	-137		1.945	221	-219		1.945	-91	193		1.945	135	-158
2.59667	-12892	-6662		2.59667	-121	-270		1.9475	159	211		2.59667	-124	82		1.9475	123	-20		2.59667	-109	-72		2.59667	-259	163		1.9475	46	-158		1.9475	209	-237		1.9475	-56	172		1.9475	145	-162
2.6	-12975	-6683		2.6	-96	-254		1.95	146	222		2.6	-125	85		1.95	125	-11		2.6	-105	-72		2.6	-269	155		1.95	11	-186		1.95	203	-246		1.95	-31	151		1.95	156	-162
2.60333	-13041	-6759		2.60333	-78	-234		1.9525	137	222		2.60333	-129	80		1.9525	127	-7		2.60333	-103	-72		2.60333	-277	143		1.9525	-14	-212		1.9525	206	-247		1.9525	-15	143		1.9525	168	-152
2.60667	-13053	-6849		2.60667	-68	-212		1.955	131	210		2.60667	-130	77		1.955	123	-4		2.60667	-97	-73		2.60667	-274	125		1.955	-24	-227		1.955	212	-254		1.955	-13	147		1.955	177	-134
2.61	-13027	-6915		2.61	-60	-195		1.9575	128	198		2.61	-126	73		1.9575	121	-8		2.61	-89	-74		2.61	-266	108		1.9575	-15	-231		1.9575	204	-272		1.9575	-21	149		1.9575	167	-121
2.61333	-13008	-6957		2.61333	-54	-183		1.96	134	192		2.61333	-123	72		1.96	122	-19		2.61333	-84	-69		2.61333	-261	93		1.96	1	-218		1.96	188	-290		1.96	-29	148		1.96	136	-114
2.61667	-13004	-6983		2.61667	-63	-176		1.9625	142	186		2.61667	-123	78		1.9625	116	-33		2.61667	-83	-71		2.61667	-254	79		1.9625	24	-187		1.9625	179	-291		1.9625	-36	147		1.9625	96	-105
2.62	-13023	-7039		2.62	-87	-177		1.965	146	182		2.62	-114	87		1.965	101	-44		2.62	-93	-88		2.62	-238	74		1.965	54	-165		1.965	186	-270		1.965	-46	141		1.965	65	-89
2.62333	-13047	-7090		2.62333	-119	-181		1.9675	139	182		2.62333	-98	93		1.9675	79	-45		2.62333	-106	-108		2.62333	-207	79		1.9675	81	-163		1.9675	198	-241		1.9675	-57	121		1.9675	47	-63
2.62667	-13052	-7107		2.62667	-133	-182		1.97	128	184		2.62667	-92	99		1.97	51	-39		2.62667	-111	-122		2.62667	-173	87		1.97	99	-165		1.97	198	-215		1.97	-66	99		1.97	40	-28
2.63	-13102	-7150		2.63	-112	-183		1.9725	122	195		2.63	-99	102		1.9725	20	-38		2.63	-112	-129		2.63	-149	96		1.9725	104	-157		1.9725	184	-194		1.9725	-78	87		1.9725	47	8
2.63333	-13199	-7185		2.63333	-80	-185		1.975	119	212		2.63333	-110	97		1.975	0	-42		2.63333	-112	-130		2.63333	-133	100		1.975	96	-149		1.975	163	-177		1.975	-89	90		1.975	61	30
2.63667	-13261	-7178		2.63667	-70	-174		1.9775	122	231		2.63667	-125	87		1.9775	0	-49		2.63667	-107	-131		2.63667	-125	98		1.9775	81	-150		1.9775	137	-162		1.9775	-90	97		1.9775	64	36
2.64	-13292	-7165		2.64	-86	-151		1.98	131	246		2.64	-139	72		1.98	10	-51		2.64	-95	-133		2.64	-132	93		1.98	70	-151		1.98	115	-150		1.98	-83	99		1.98	63	31
2.64333	-13326	-7142		2.64333	-118	-139		1.9825	130	258		2.64333	-150	57		1.9825	16	-44		2.64333	-84	-132		2.64333	-147	92		1.9825	68	-154		1.9825	108	-148		1.9825	-75	98		1.9825	63	17
2.64667	-13364	-7112		2.64667	-148	-138		1.985	118	273		2.64667	-154	46		1.985	10	-34		2.64667	-82	-124		2.64667	-158	86		1.985	71	-163		1.985	114	-161		1.985	-63	98		1.985	56	0
2.65	-13410	-7113		2.65	-160	-144		1.9875	106	284		2.65	-148	38		1.9875	-2	-24		2.65	-87	-114		2.65	-168	68		1.9875	66	-179		1.9875	127	-180		1.9875	-42	97		1.9875	41	-13
2.65333	-13428	-7173		2.65333	-149	-155		1.99	99	284		2.65333	-131	30		1.99	-2	-18		2.65333	-92	-108		2.65333	-178	50		1.99	54	-202		1.99	149	-191		1.99	-23	99		1.99	34	-24
2.65667	-13434	-7246		2.65667	-134	-168		1.9925	106	278		2.65667	-114	24		1.9925	12	-19		2.65667	-100	-107		2.65667	-193	44		1.9925	49	-226		1.9925	183	-193		1.9925	-20	99		1.9925	42	-42
2.66	-13502	-7260		2.66	-127	-185		1.995	127	271		2.66	-107	26		1.995	24	-22		2.66	-112	-115		2.66	-213	50		1.995	55	-242		1.995	212	-188		1.995	-33	94		1.995	59	-55
2.66333	-13610	-7265		2.66333	-131	-209		1.9975	151	264		2.66333	-98	35		1.9975	32	-18		2.66333	-122	-129		2.66333	-235	57		1.9975	63	-254		1.9975	223	-178		1.9975	-53	83		1.9975	69	-55
2.66667	-13673	-7295		2.66667	-139	-234		2	159	261		2.66667	-85	48		2	41	-7		2.66667	-128	-135		2.66667	-250	64		2	72	-263		2	229	-167		2	-77	74		2	57	-44
2.67	-13681	-7323		2.67	-145	-251		2.0025	146	266		2.67	-78	54		2.0025	45	-4		2.67	-133	-126		2.67	-249	72		2.0025	77	-265		2.0025	235	-164		2.0025	-97	76		2.0025	28	-32
2.67333	-13648	-7351		2.67333	-148	-252		2.005	121	276		2.67333	-79	47		2.005	43	-19		2.67333	-128	-104		2.67333	-241	79		2.005	74	-264		2.005	236	-176		2.005	-113	85		2.005	0	-27
2.67667	-13577	-7384		2.67667	-148	-233		2.0075	96	278		2.67667	-83	37		2.0075	42	-52		2.67667	-112	-83		2.67667	-239	86		2.0075	65	-258		2.0075	230	-194		2.0075	-127	96		2.0075	-10	-31
2.68	-13498	-7422		2.68	-145	-207		2.01	76	274		2.68	-85	33		2.01	41	-89		2.68	-94	-78		2.68	-245	89		2.01	53	-249		2.01	227	-212		2.01	-133	110		2.01	-2	-48
2.68333	-13467	-7468		2.68333	-147	-187		2.0125	53	265		2.68333	-85	34		2.0125	33	-123		2.68333	-87	-86		2.68333	-258	81		2.0125	36	-239		2.0125	232	-228		2.0125	-135	121		2.0125	5	-66
2.68667	-13482	-7500		2.68667	-162	-182		2.015	29	256		2.68667	-88	33		2.015	21	-152		2.68667	-89	-97		2.68667	-280	74		2.015	20	-228		2.015	250	-225		2.015	-135	123		2.015	3	-66
2.69	-13534	-7482		2.69	-180	-179		2.0175	10	253		2.69	-87	29		2.0175	11	-168		2.69	-82	-109		2.69	-299	69		2.0175	16	-218		2.0175	276	-199		2.0175	-129	126		2.0175	-7	-48
2.69333	-13643	-7417		2.69333	-188	-168		2.02	4	257		2.69333	-81	24		2.02	5	-161		2.69333	-59	-120		2.69333	-301	64		2.02	22	-215		2.02	288	-174		2.02	-112	128		2.02	-24	-27
2.69667	-13745	-7360		2.69667	-187	-157		2.0225	14	262		2.69667	-82	19		2.0225	1	-137		2.69667	-36	-122		2.69667	-286	74		2.0225	23	-216		2.0225	280	-167		2.0225	-89	121		2.0225	-38	-16
2.7	-13790	-7349		2.7	-186	-157		2.025	31	268		2.7	-88	8		2.025	3	-109		2.7	-26	-122		2.7	-265	92		2.025	25	-217		2.025	261	-172		2.025	-74	108		2.025	-43	-13
2.70333	-13816	-7354		2.70333	-184	-165		2.0275	45	272		2.70333	-92	-10		2.0275	20	-90		2.70333	-17	-125		2.70333	-245	104		2.0275	29	-215		2.0275	235	-188		2.0275	-64	97		2.0275	-41	-16
2.70667	-13857	-7355		2.70667	-172	-176		2.03	58	271		2.70667	-97	-29		2.03	49	-70		2.70667	-1	-129		2.70667	-230	110		2.03	24	-206		2.03	214	-213		2.03	-57	92		2.03	-37	-31
2.71	-13935	-7354		2.71	-152	-184		2.0325	74	261		2.71	-101	-48		2.0325	73	-46		2.71	21	-134		2.71	-222	119		2.0325	14	-195		2.0325	209	-231		2.0325	-61	86		2.0325	-27	-59
2.71333	-14054	-7313		2.71333	-133	-183		2.035	92	244		2.71333	-106	-68		2.035	84	-22		2.71333	39	-139		2.71333	-224	128		2.035	8	-185		2.035	223	-237		2.035	-69	82		2.035	-10	-96
2.71667	-14170	-7226		2.71667	-122	-171		2.0375	113	227		2.71667	-114	-75		2.0375	81	-7		2.71667	47	-145		2.71667	-238	135		2.0375	14	-171		2.0375	251	-239		2.0375	-73	85		2.0375	11	-135
2.72	-14227	-7119		2.72	-120	-150		2.04	139	218		2.72	-122	-62		2.04	62	-4		2.72	47	-155		2.72	-255	140		2.04	28	-153		2.04	272	-237		2.04	-74	95		2.04	30	-165
2.72333	-14239	-7035		2.72333	-125	-135		2.0425	164	215		2.72333	-123	-41		2.0425	44	-5		2.72333	42	-159		2.72333	-268	144		2.0425	42	-133		2.0425	269	-226		2.0425	-80	100		2.0425	41	-178
2.72667	-14233	-7040		2.72667	-132	-126		2.045	177	209		2.72667	-126	-27		2.045	47	-6		2.72667	42	-155		2.72667	-280	148		2.045	56	-113		2.045	254	-208		2.045	-97	90		2.045	45	-180
2.73	-14231	-7109		2.73	-146	-116		2.0475	168	197		2.73	-134	-25		2.0475	58	-9		2.73	42	-142		2.73	-292	153		2.0475	72	-102		2.0475	244	-187		2.0475	-120	80		2.0475	38	-176
2.73333	-14253	-7174		2.73333	-165	-107		2.05	143	180		2.73333	-139	-32		2.05	66	-13		2.73333	38	-111		2.73333	-298	160		2.05	80	-105		2.05	244	-168		2.05	-134	77		2.05	17	-174
2.73667	-14269	-7201		2.73667	-188	-97		2.0525	122	162		2.73667	-138	-35		2.0525	68	-21		2.73667	36	-69		2.73667	-293	170		2.0525	71	-117		2.0525	246	-159		2.0525	-138	75		2.0525	-7	-178
2.74	-14250	-7192		2.74	-215	-84		2.055	111	155		2.74	-127	-29		2.055	61	-30		2.74	36	-36		2.74	-282	177		2.055	47	-132		2.055	250	-160		2.055	-139	79		2.055	-21	-180
2.74333	-14212	-7173		2.74333	-239	-73		2.0575	106	158		2.74333	-112	-18		2.0575	43	-44		2.74333	32	-21		2.74333	-267	173		2.0575	20	-144		2.0575	248	-163		2.0575	-139	95		2.0575	-23	-172
2.74667	-14189	-7120		2.74667	-258	-70		2.06	108	159		2.74667	-114	-10		2.06	26	-58		2.74667	27	-15		2.74667	-253	153		2.06	2	-158		2.06	226	-163		2.06	-134	115		2.06	-15	-159
2.75	-14213	-7033		2.75	-275	-78		2.0625	109	152		2.75	-145	2		2.0625	22	-65		2.75	26	-10		2.75	-242	127		2.0625	-4	-174		2.0625	198	-163		2.0625	-125	138		2.0625	-8	-146
2.75333	-14250	-6972		2.75333	-287	-97		2.065	105	140		2.75333	-187	20		2.065	24	-70		2.75333	36	-5		2.75333	-235	101		2.065	1	-194		2.065	182	-168		2.065	-115	163		2.065	-11	-134
2.75667	-14267	-6969		2.75667	-298	-120		2.0675	100	129		2.75667	-203	39		2.0675	25	-80		2.75667	48	-2		2.75667	-232	77		2.0675	16	-221		2.0675	178	-178		2.0675	-109	178		2.0675	-19	-126
2.76	-14285	-7032		2.76	-313	-136		2.07	92	118		2.76	-179	52		2.07	22	-91		2.76	48	4		2.76	-228	59		2.07	33	-250		2.07	173	-189		2.07	-112	179		2.07	-26	-113
2.76333	-14333	-7113		2.76333	-329	-140		2.0725	77	112		2.76333	-140	54		2.0725	20	-100		2.76333	37	22		2.76333	-221	49		2.0725	39	-265		2.0725	172	-195		2.0725	-122	173		2.0725	-26	-83
2.76667	-14399	-7168		2.76667	-345	-135		2.075	60	120		2.76667	-110	48		2.075	25	-109		2.76667	33	40		2.76667	-212	43		2.075	39	-257		2.075	175	-194		2.075	-132	164		2.075	-21	-39
2.77	-14434	-7197		2.77	-361	-128		2.0775	53	141		2.77	-97	46		2.0775	40	-114		2.77	40	47		2.77	-199	33		2.0775	44	-238		2.0775	171	-196		2.0775	-132	151		2.0775	-14	7
2.77333	-14460	-7184		2.77333	-371	-132		2.08	58	171		2.77333	-93	46		2.08	63	-115		2.77333	52	46		2.77333	-184	25		2.08	45	-222		2.08	162	-201		2.08	-121	130		2.08	-14	30
2.77667	-14480	-7127		2.77667	-378	-153		2.0825	69	205		2.77667	-90	47		2.0825	77	-113		2.77667	60	39		2.77667	-176	29		2.0825	34	-217		2.0825	156	-214		2.0825	-106	111		2.0825	-28	26
2.78	-14479	-7096		2.78	-384	-183		2.085	74	232		2.78	-85	45		2.085	70	-116		2.78	54	27		2.78	-173	43		2.085	28	-222		2.085	154	-241		2.085	-93	102		2.085	-55	9
2.78333	-14462	-7118		2.78333	-380	-209		2.0875	70	240		2.78333	-80	38		2.0875	49	-116		2.78333	41	13		2.78333	-169	62		2.0875	37	-233		2.0875	154	-265		2.0875	-87	94		2.0875	-85	-12
2.78667	-14460	-7131		2.78667	-360	-230		2.09	64	230		2.78667	-80	24		2.09	26	-108		2.78667	35	-2		2.78667	-163	84		2.09	52	-248		2.09	151	-277		2.09	-85	85		2.09	-105	-36
2.79	-14513	-7145		2.79	-334	-244		2.0925	67	213		2.79	-87	12		2.0925	5	-100		2.79	33	-13		2.79	-156	105		2.0925	70	-258		2.0925	144	-285		2.0925	-79	73		2.0925	-111	-60
2.79333	-14562	-7177		2.79333	-314	-250		2.095	79	192		2.79333	-93	-1		2.095	-19	-95		2.79333	27	-9		2.79333	-149	119		2.095	82	-253		2.095	139	-294		2.095	-77	58		2.095	-107	-85
2.79667	-14535	-7188		2.79667	-299	-244		2.0975	89	172		2.79667	-94	-16		2.0975	-42	-80		2.79667	20	17		2.79667	-149	127		2.0975	78	-231		2.0975	138	-300		2.0975	-94	47		2.0975	-96	-108
2.8	-14497	-7196		2.8	-287	-226		2.1	96	158		2.8	-95	-31		2.1	-51	-56		2.8	10	49		2.8	-155	128		2.1	68	-204		2.1	129	-301		2.1	-125	43		2.1	-79	-126
2.80333	-14521	-7222		2.80333	-277	-204		2.1025	107	152		2.80333	-94	-40		2.1025	-46	-37		2.80333	-7	76		2.80333	-157	119		2.1025	66	-182		2.1025	114	-291		2.1025	-154	47		2.1025	-61	-136
2.80667	-14565	-7245		2.80667	-263	-182		2.105	121	153		2.80667	-91	-34		2.105	-31	-31		2.80667	-23	89		2.80667	-154	101		2.105	73	-167		2.105	106	-267		2.105	-174	55		2.105	-46	-142
2.81	-14599	-7272		2.81	-246	-165		2.1075	133	165		2.81	-84	-17		2.1075	-3	-37		2.81	-34	85		2.81	-153	79		2.1075	77	-158		2.1075	114	-244		2.1075	-183	62		2.1075	-23	-146
2.81333	-14648	-7284		2.81333	-225	-162		2.11	141	182		2.81333	-65	-5		2.11	31	-54		2.81333	-33	71		2.81333	-159	56		2.11	73	-151		2.11	134	-231		2.11	-184	67		2.11	5	-150
2.81667	-14722	-7284		2.81667	-195	-160		2.1125	139	197		2.81667	-39	-8		2.1125	60	-74		2.81667	-19	56		2.81667	-166	40		2.1125	62	-147		2.1125	149	-220		2.1125	-172	77		2.1125	25	-149
2.82	-14758	-7284		2.82	-161	-147		2.115	127	207		2.82	-20	-10		2.115	79	-88		2.82	-3	45		2.82	-174	36		2.115	53	-149		2.115	154	-207		2.115	-143	91		2.115	34	-137
2.82333	-14730	-7233		2.82333	-136	-130		2.1175	112	206		2.82333	-13	-4		2.1175	87	-96		2.82333	14	28		2.82333	-179	39		2.1175	51	-158		2.1175	158	-202		2.1175	-111	105		2.1175	43	-119
2.82667	-14718	-7178		2.82667	-114	-125		2.12	99	196		2.82667	-14	5		2.12	83	-96		2.82667	37	3		2.82667	-174	45		2.12	47	-167		2.12	162	-214		2.12	-89	116		2.12	50	-107
2.83	-14731	-7187		2.83	-95	-130		2.1225	87	184		2.83	-16	13		2.1225	76	-87		2.83	61	-26		2.83	-162	53		2.1225	37	-171		2.1225	163	-231		2.1225	-70	124		2.1225	54	-107
2.83333	-14727	-7197		2.83333	-81	-133		2.125	75	178		2.83333	-21	14		2.125	75	-73		2.83333	81	-53		2.83333	-153	66		2.125	27	-175		2.125	156	-248		2.125	-52	128		2.125	60	-113
2.83667	-14744	-7181		2.83667	-69	-129		2.1275	68	177		2.83667	-36	7		2.1275	76	-67		2.83667	99	-69		2.83667	-149	84		2.1275	18	-188		2.1275	134	-262		2.1275	-42	128		2.1275	68	-120
2.84	-14810	-7177		2.84	-65	-125		2.13	74	175		2.84	-55	-1		2.13	70	-66		2.84	125	-77		2.84	-146	100		2.13	9	-207		2.13	102	-274		2.13	-44	115		2.13	74	-126
2.84333	-14904	-7169		2.84333	-73	-124		2.1325	90	167		2.84333	-73	-6		2.1325	63	-63		2.84333	160	-76		2.84333	-135	108		2.1325	2	-218		2.1325	62	-295		2.1325	-51	96		2.1325	69	-132
2.84667	-14977	-7148		2.84667	-86	-123		2.135	105	163		2.84667	-93	-8		2.135	73	-55		2.84667	188	-71		2.84667	-116	110		2.135	-8	-215		2.135	12	-323		2.135	-59	81		2.135	57	-135
2.85	-15034	-7107		2.85	-96	-115		2.1375	108	170		2.85	-113	-11		2.1375	107	-35		2.85	193	-71		2.85	-96	105		2.1375	-26	-206		2.1375	-32	-339		2.1375	-65	71		2.1375	48	-138
2.85333	-15109	-7079		2.85333	-103	-102		2.14	95	184		2.85333	-129	-11		2.14	143	-4		2.85333	181	-78		2.85333	-84	91		2.14	-49	-190		2.14	-49	-332		2.14	-71	55		2.14	41	-143
2.85667	-15150	-7105		2.85667	-98	-95		2.1425	72	196		2.85667	-142	-7		2.1425	159	22		2.85667	164	-84		2.85667	-83	74		2.1425	-78	-168		2.1425	-45	-317		2.1425	-78	36		2.1425	33	-154
2.86	-15143	-7114		2.86	-72	-96		2.145	47	193		2.86	-157	-7		2.145	157	45		2.86	147	-78		2.86	-86	55		2.145	-107	-151		2.145	-37	-306		2.145	-79	22		2.145	29	-168
2.86333	-15152	-7101		2.86333	-40	-98		2.1475	34	181		2.86333	-171	-14		2.1475	148	68		2.86333	134	-65		2.86333	-89	36		2.1475	-133	-146		2.1475	-33	-298		2.1475	-82	13		2.1475	25	-182
2.86667	-15206	-7097		2.86667	-16	-97		2.15	39	172		2.86667	-178	-26		2.15	143	84		2.86667	121	-55		2.86667	-96	21		2.15	-154	-148		2.15	-38	-293		2.15	-99	7		2.15	18	-193
2.87	-15326	-7113		2.87	-4	-97		2.1525	48	163		2.87	-177	-39		2.1525	140	83		2.87	102	-54		2.87	-114	11		2.1525	-164	-162		2.1525	-45	-285		2.1525	-124	-1		2.1525	2	-199
2.87333	-15476	-7173		2.87333	-5	-103		2.155	46	152		2.87333	-166	-42		2.155	129	71		2.87333	83	-65		2.87333	-141	5		2.155	-159	-190		2.155	-46	-275		2.155	-144	-11		2.155	-17	-195
2.87667	-15585	-7283		2.87667	-18	-110		2.1575	37	141		2.87667	-143	-33		2.1575	108	57		2.87667	71	-83		2.87667	-169	5		2.1575	-145	-220		2.1575	-46	-271		2.1575	-145	-16		2.1575	-25	-182
2.88	-15658	-7406		2.88	-45	-117		2.16	27	128		2.88	-122	-15		2.16	79	50		2.88	63	-90		2.88	-193	9		2.16	-132	-245		2.16	-55	-269		2.16	-139	-18		2.16	-21	-162
2.88333	-15701	-7479		2.88333	-80	-125		2.1625	22	112		2.88333	-110	1		2.1625	51	59		2.88333	57	-83		2.88333	-208	8		2.1625	-126	-262		2.1625	-68	-260		2.1625	-139	-16		2.1625	-22	-142
2.88667	-15714	-7517		2.88667	-118	-142		2.165	31	102		2.88667	-102	6		2.165	23	83		2.88667	46	-71		2.88667	-216	3		2.165	-122	-269		2.165	-70	-232		2.165	-148	-17		2.165	-35	-137
2.89	-15683	-7507		2.89	-153	-164		2.1675	50	109		2.89	-91	15		2.1675	-5	105		2.89	32	-62		2.89	-215	0		2.1675	-118	-268		2.1675	-42	-192		2.1675	-162	-22		2.1675	-50	-149
2.89333	-15609	-7490		2.89333	-173	-186		2.17	75	129		2.89333	-81	31		2.17	-27	116		2.89333	18	-62		2.89333	-210	-7		2.17	-118	-266		2.17	15	-163		2.17	-169	-30		2.17	-51	-169
2.89667	-15581	-7504		2.89667	-185	-200		2.1725	104	154		2.89667	-82	38		2.1725	-33	113		2.89667	9	-66		2.89667	-210	-16		2.1725	-114	-261		2.1725	72	-158		2.1725	-161	-27		2.1725	-37	-194
2.9	-15607	-7521		2.9	-191	-204		2.175	136	169		2.9	-94	38		2.175	-25	106		2.9	5	-73		2.9	-215	-23		2.175	-95	-255		2.175	100	-175		2.175	-159	-4		2.175	-25	-219
2.90333	-15637	-7499		2.90333	-192	-200		2.1775	162	168		2.90333	-114	43		2.1775	-10	107		2.90333	0	-88		2.90333	-220	-25		2.1775	-64	-255		2.1775	103	-207		2.1775	-174	28		2.1775	-21	-239
2.90667	-15674	-7365		2.90667	-195	-194		2.18	184	165		2.90667	-137	53		2.18	3	115		2.90667	-12	-104		2.90667	-231	-23		2.18	-28	-262		2.18	101	-248		2.18	-195	52		2.18	-25	-244
2.91	-15699	-7186		2.91	-207	-188		2.1825	200	168		2.91	-151	54		2.1825	7	122		2.91	-26	-115		2.91	-245	-23		2.1825	2	-273		2.1825	111	-289		2.1825	-217	69		2.1825	-34	-234
2.91333	-15693	-7069		2.91333	-224	-180		2.185	205	176		2.91333	-150	44		2.185	7	121		2.91333	-42	-118		2.91333	-254	-24		2.185	15	-282		2.185	142	-324		2.185	-236	82		2.185	-39	-221
2.91667	-15663	-7024		2.91667	-239	-171		2.1875	195	182		2.91667	-145	35		2.1875	8	113		2.91667	-59	-116		2.91667	-252	-24		2.1875	21	-287		2.1875	177	-350		2.1875	-250	94		2.1875	-39	-210
2.92	-15638	-7060		2.92	-260	-170		2.19	173	182		2.92	-141	35		2.19	9	104		2.92	-74	-106		2.92	-242	-27		2.19	26	-284		2.19	196	-358		2.19	-261	99		2.19	-31	-197
2.92333	-15650	-7133		2.92333	-281	-181		2.1925	146	183		2.92333	-140	33		2.1925	11	92		2.92333	-85	-93		2.92333	-231	-41		2.1925	36	-280		2.1925	208	-355		2.1925	-270	91		2.1925	-15	-176
2.92667	-15681	-7174		2.92667	-295	-197		2.195	124	182		2.92667	-142	26		2.195	18	69		2.92667	-94	-85		2.92667	-226	-66		2.195	67	-276		2.195	223	-357		2.195	-282	73		2.195	6	-157
2.93	-15694	-7205		2.93	-310	-208		2.1975	116	171		2.93	-144	21		2.1975	31	34		2.93	-97	-77		2.93	-227	-88		2.1975	112	-269		2.1975	236	-365		2.1975	-288	57		2.1975	30	-147
2.93333	-15671	-7235		2.93333	-331	-212		2.2	118	155		2.93333	-144	15		2.2	41	0		2.93333	-87	-66		2.93333	-233	-104		2.2	147	-266		2.2	234	-370		2.2	-283	51		2.2	51	-146
2.93667	-15648	-7271		2.93667	-349	-211		2.2025	122	142		2.93667	-149	5		2.2025	44	-26		2.93667	-68	-61		2.93667	-236	-115		2.2025	160	-270		2.2025	211	-369		2.2025	-276	56		2.2025	61	-156
2.94	-15652	-7331		2.94	-356	-203		2.205	126	131		2.94	-152	-4		2.205	41	-39		2.94	-60	-62		2.94	-231	-125		2.205	155	-278		2.205	171	-366		2.205	-277	75		2.205	59	-178
2.94333	-15622	-7367		2.94333	-354	-195		2.2075	132	117		2.94333	-153	2		2.2075	28	-39		2.94333	-70	-61		2.94333	-223	-136		2.2075	142	-280		2.2075	119	-365		2.2075	-286	95		2.2075	63	-205
2.94667	-15580	-7354		2.94667	-352	-189		2.21	135	100		2.94667	-145	21		2.21	5	-29		2.94667	-84	-61		2.94667	-215	-152		2.21	123	-276		2.21	75	-367		2.21	-296	109		2.21	69	-212
2.95	-15559	-7354		2.95	-351	-187		2.2125	136	90		2.95	-129	42		2.2125	-20	-14		2.95	-94	-67		2.95	-213	-171		2.2125	95	-261		2.2125	59	-370		2.2125	-303	119		2.2125	64	-180
2.95333	-15568	-7351		2.95333	-348	-191		2.215	131	97		2.95333	-112	65		2.215	-41	-4		2.95333	-105	-69		2.95333	-213	-184		2.215	63	-236		2.215	59	-359		2.215	-300	127		2.215	58	-124
2.95667	-15639	-7295		2.95667	-346	-187		2.2175	127	118		2.95667	-99	89		2.2175	-48	2		2.95667	-110	-66		2.95667	-216	-191		2.2175	42	-206		2.2175	57	-333		2.2175	-282	124		2.2175	56	-78
2.96	-15728	-7250		2.96	-344	-165		2.22	130	137		2.96	-94	105		2.22	-39	9		2.96	-104	-61		2.96	-223	-189		2.22	38	-170		2.22	53	-308		2.22	-258	116		2.22	49	-56
2.96333	-15795	-7256		2.96333	-338	-139		2.2225	134	147		2.96333	-101	111		2.2225	-31	17		2.96333	-90	-53		2.96333	-226	-178		2.2225	41	-137		2.2225	53	-290		2.2225	-245	118		2.2225	32	-55
2.96667	-15830	-7277		2.96667	-329	-124		2.225	140	151		2.96667	-110	111		2.225	-33	25		2.96667	-75	-49		2.96667	-224	-165		2.225	46	-122		2.225	57	-282		2.225	-248	126		2.225	11	-62
2.97	-15873	-7315		2.97	-317	-114		2.2275	141	160		2.97	-121	109		2.2275	-42	34		2.97	-65	-57		2.97	-226	-153		2.2275	48	-128		2.2275	71	-291		2.2275	-258	123		2.2275	-9	-71
2.97333	-15923	-7348		2.97333	-306	-106		2.23	133	178		2.97333	-138	104		2.23	-50	34		2.97333	-61	-68		2.97333	-233	-140		2.23	36	-144		2.23	96	-310		2.23	-252	110		2.23	-33	-84
2.97667	-15913	-7315		2.97667	-300	-94		2.2325	126	199		2.97667	-156	94		2.2325	-57	25		2.97667	-47	-71		2.97667	-239	-132		2.2325	14	-163		2.2325	119	-326		2.2325	-227	94		2.2325	-54	-96
2.98	-15852	-7199		2.98	-297	-78		2.235	118	211		2.98	-169	80		2.235	-61	16		2.98	-19	-74		2.98	-237	-133		2.235	-12	-175		2.235	131	-331		2.235	-195	83		2.235	-67	-101
2.98333	-15816	-7051		2.98333	-299	-72		2.2375	108	209		2.98333	-172	66		2.2375	-62	13		2.98333	17	-82		2.98333	-232	-142		2.2375	-35	-168		2.2375	127	-331		2.2375	-175	79		2.2375	-73	-100
2.98667	-15871	-7000		2.98667	-305	-74		2.24	97	203		2.98667	-175	50		2.24	-64	12		2.98667	46	-95		2.98667	-230	-149		2.24	-38	-149		2.24	119	-341		2.24	-171	79		2.24	-65	-99
2.99	-15993	-7067		2.99	-309	-78		2.2425	88	198		2.99	-177	31		2.2425	-60	6		2.99	64	-109		2.99	-227	-150		2.2425	-23	-136		2.2425	121	-355		2.2425	-172	89		2.2425	-38	-98
2.99333	-16099	-7148		2.99333	-309	-79		2.245	87	186		2.99333	-165	9		2.245	-50	-11		2.99333	67	-125		2.99333	-218	-147		2.245	0	-136		2.245	127	-368		2.245	-169	113		2.245	-2	-98
2.99667	-16160	-7159		2.99667	-306	-87		2.2475	87	171		2.99667	-140	3		2.2475	-33	-31		2.99667	57	-137		2.99667	-206	-144		2.2475	21	-151		2.2475	123	-378		2.2475	-171	141		2.2475	33	-98
3	-16172	-7147		3	-299	-109		2.25	84	157		3	-107	12		2.25	-10	-47		3	42	-142		3	-198	-138		2.25	34	-174		2.25	116	-387		2.25	-182	161		2.25	58	-93
3.00333	-16132	-7194		3.00333	-292	-138		2.2525	77	150		3.00333	-77	18		2.2525	1	-53		3.00333	32	-144		3.00333	-197	-126		2.2525	38	-197		2.2525	109	-401		2.2525	-195	171		2.2525	62	-75
3.00667	-16090	-7285		3.00667	-290	-160		2.255	61	156		3.00667	-63	20		2.255	-1	-50		3.00667	37	-144		3.00667	-200	-110		2.255	31	-210		2.255	106	-417		2.255	-212	172		2.255	41	-51
3.01	-16061	-7392		3.01	-293	-176		2.2575	46	168		3.01	-68	18		2.2575	-5	-47		3.01	52	-147		3.01	-201	-94		2.2575	16	-220		2.2575	113	-429		2.2575	-235	159		2.2575	15	-32
3.01333	-16039	-7448		3.01333	-304	-188		2.26	41	179		3.01333	-79	14		2.26	-4	-47		3.01333	62	-153		3.01333	-191	-88		2.26	1	-239		2.26	120	-433		2.26	-259	135		2.26	-1	-25
3.01667	-16046	-7430		3.01667	-322	-191		2.2625	39	186		3.01667	-83	14		2.2625	-3	-52		3.01667	75	-156		3.01667	-177	-96		2.2625	-10	-264		2.2625	127	-437		2.2625	-273	117		2.2625	-11	-33
3.02	-16112	-7373		3.02	-344	-182		2.265	30	184		3.02	-83	20		2.265	-11	-61		3.02	91	-150		3.02	-164	-108		2.265	-12	-284		2.265	138	-437		2.265	-270	108		2.265	-19	-52
3.02333	-16225	-7271		3.02333	-363	-172		2.2675	16	173		3.02333	-77	29		2.2675	-25	-70		3.02333	94	-132		3.02333	-154	-121		2.2675	-5	-295		2.2675	149	-417		2.2675	-250	97		2.2675	-27	-72
3.02667	-16315	-7194		3.02667	-361	-169		2.27	4	164		3.02667	-65	47		2.27	-39	-82		3.02667	87	-110		3.02667	-148	-134		2.27	6	-301		2.27	160	-380		2.27	-220	74		2.27	-30	-87
3.03	-16394	-7218		3.03	-342	-178		2.2725	1	160		3.03	-52	68		2.2725	-57	-94		3.03	81	-94		3.03	-149	-138		2.2725	13	-303		2.2725	176	-345		2.2725	-191	41		2.2725	-27	-96
3.03333	-16478	-7316		3.03333	-327	-192		2.275	6	152		3.03333	-38	83		2.275	-76	-102		3.03333	73	-76		3.03333	-158	-135		2.275	23	-292		2.275	189	-318		2.275	-173	9		2.275	-26	-100
3.03667	-16528	-7406		3.03667	-324	-208		2.2775	5	148		3.03667	-21	94		2.2775	-83	-110		3.03667	67	-58		3.03667	-171	-131		2.2775	33	-266		2.2775	198	-299		2.2775	-159	-12		2.2775	-32	-99
3.04	-16554	-7409		3.04	-327	-227		2.28	-5	154		3.04	-7	118		2.28	-71	-113		3.04	64	-45		3.04	-182	-131		2.28	30	-232		2.28	203	-284		2.28	-136	-16		2.28	-45	-93
3.04333	-16556	-7352		3.04333	-329	-241		2.2825	-12	165		3.04333	-5	156		2.2825	-50	-110		3.04333	60	-36		3.04333	-188	-138		2.2825	17	-214		2.2825	206	-279		2.2825	-112	-6		2.2825	-53	-83
3.04667	-16528	-7313		3.04667	-331	-246		2.285	-16	172		3.04667	-11	194		2.285	-37	-103		3.04667	49	-32		3.04667	-190	-140		2.285	6	-214		2.285	211	-281		2.285	-100	15		2.285	-51	-76
3.05	-16517	-7328		3.05	-335	-246		2.2875	-18	169		3.05	-14	221		2.2875	-38	-92		3.05	34	-36		3.05	-186	-132		2.2875	-4	-216		2.2875	213	-282		2.2875	-99	36		2.2875	-42	-73
3.05333	-16566	-7377		3.05333	-341	-247		2.29	-15	160		3.05333	-23	231		2.29	-42	-78		3.05333	24	-44		3.05333	-176	-125		2.29	-24	-220		2.29	206	-283		2.29	-110	54		2.29	-28	-80
3.05667	-16630	-7375		3.05667	-349	-242		2.2925	-4	154		3.05667	-41	230		2.2925	-40	-66		3.05667	13	-54		3.05667	-166	-117		2.2925	-61	-229		2.2925	197	-281		2.2925	-124	77		2.2925	-7	-98
3.06	-16650	-7318		3.06	-358	-230		2.295	13	154		3.06	-62	224		2.295	-30	-56		3.06	2	-62		3.06	-161	-106		2.295	-95	-233		2.295	191	-269		2.295	-137	100		2.295	16	-113
3.06333	-16645	-7292		3.06333	-364	-216		2.2975	26	158		3.06333	-86	212		2.2975	-10	-45		3.06333	-10	-65		3.06333	-162	-96		2.2975	-109	-227		2.2975	185	-256		2.2975	-149	119		2.2975	31	-108
3.06667	-16664	-7327		3.06667	-364	-205		2.3	42	164		3.06667	-113	200		2.3	9	-37		3.06667	-19	-65		3.06667	-171	-89		2.3	-109	-220		2.3	175	-252		2.3	-152	142		2.3	44	-88
3.07	-16748	-7394		3.07	-365	-203		2.3025	79	174		3.07	-136	198		2.3025	16	-37		3.07	-25	-62		3.07	-186	-80		2.3025	-98	-227		2.3025	163	-261		2.3025	-157	163		2.3025	57	-58
3.07333	-16837	-7426		3.07333	-373	-205		2.305	131	183		3.07333	-152	213		2.305	19	-40		3.07333	-29	-53		3.07333	-203	-72		2.305	-74	-248		2.305	152	-282		2.305	-165	167		2.305	61	-27
3.07667	-16855	-7422		3.07667	-377	-204		2.3075	172	185		3.07667	-166	232		2.3075	27	-36		3.07667	-39	-37		3.07667	-214	-64		2.3075	-42	-267		2.3075	148	-307		2.3075	-166	154		2.3075	60	-13
3.08	-16852	-7429		3.08	-376	-193		2.31	190	184		3.08	-175	240		2.31	32	-30		3.08	-54	-16		3.08	-215	-42		2.31	-5	-272		2.31	146	-328		2.31	-158	126		2.31	64	-22
3.08333	-16871	-7457		3.08333	-370	-174		2.3125	188	186		3.08333	-180	240		2.3125	26	-30		3.08333	-71	2		3.08333	-206	-12		2.3125	30	-265		2.3125	144	-340		2.3125	-151	88		2.3125	79	-40
3.08667	-16875	-7518		3.08667	-359	-152		2.315	181	186		3.08667	-177	250		2.315	13	-38		3.08667	-91	15		3.08667	-193	16		2.315	51	-263		2.315	154	-341		2.315	-148	55		2.315	100	-53
3.09	-16847	-7573		3.09	-340	-128		2.3175	176	182		3.09	-171	270		2.3175	6	-58		3.09	-106	25		3.09	-192	42		2.3175	53	-268		2.3175	172	-340		2.3175	-151	38		2.3175	119	-62
3.09333	-16842	-7615		3.09333	-316	-105		2.32	173	175		3.09333	-166	287		2.32	9	-85		3.09333	-108	36		3.09333	-206	62		2.32	43	-272		2.32	180	-345		2.32	-159	34		2.32	131	-65
3.09667	-16836	-7673		3.09667	-294	-86		2.3225	173	169		3.09667	-160	292		2.3225	23	-111		3.09667	-110	53		3.09667	-227	72		2.3225	28	-273		2.3225	172	-354		2.3225	-162	36		2.3225	131	-57
3.1	-16757	-7710		3.1	-283	-78		2.325	171	166		3.1	-149	287		2.325	47	-132		3.1	-112	70		3.1	-245	74		2.325	17	-271		2.325	149	-365		2.325	-152	40		2.325	121	-45
3.10333	-16685	-7683		3.10333	-271	-78		2.3275	166	170		3.10333	-137	282		2.3275	68	-141		3.10333	-109	76		3.10333	-254	74		2.3275	14	-273		2.3275	124	-375		2.3275	-141	47		2.3275	113	-46
3.10667	-16710	-7600		3.10667	-250	-85		2.33	161	173		3.10667	-128	284		2.33	75	-140		3.10667	-107	77		3.10667	-253	76		2.33	12	-282		2.33	107	-384		2.33	-138	57		2.33	112	-53
3.11	-16799	-7519		3.11	-231	-99		2.3325	162	175		3.11	-127	288		2.3325	76	-137		3.11	-106	81		3.11	-250	71		2.3325	6	-294		2.3325	88	-391		2.3325	-144	75		2.3325	109	-47
3.11333	-16897	-7471		3.11333	-216	-115		2.335	164	182		3.11333	-131	280		2.335	79	-131		3.11333	-104	91		3.11333	-253	58		2.335	-3	-305		2.335	71	-385		2.335	-154	95		2.335	109	-21
3.11667	-17002	-7447		3.11667	-208	-131		2.3375	164	189		3.11667	-131	266		2.3375	80	-115		3.11667	-103	96		3.11667	-264	36		2.3375	-19	-312		2.3375	62	-369		2.3375	-171	120		2.3375	115	10
3.12	-17093	-7465		3.12	-209	-144		2.34	163	192		3.12	-119	261		2.34	76	-84		3.12	-103	95		3.12	-278	12		2.34	-32	-315		2.34	68	-360		2.34	-191	144		2.34	115	26
3.12333	-17122	-7536		3.12333	-215	-154		2.3425	155	193		3.12333	-105	263		2.3425	66	-49		3.12333	-100	94		3.12333	-289	3		2.3425	-39	-317		2.3425	96	-356		2.3425	-210	153		2.3425	104	26
3.12667	-17081	-7613		3.12667	-229	-164		2.345	139	192		3.12667	-94	265		2.345	46	-23		3.12667	-89	89		3.12667	-295	16		2.345	-38	-313		2.345	132	-354		2.345	-223	145		2.345	88	16
3.13	-17040	-7674		3.13	-243	-177		2.3475	118	189		3.13	-83	258		2.3475	17	-13		3.13	-73	82		3.13	-305	46		2.3475	-29	-307		2.3475	173	-349		2.3475	-227	131		2.3475	72	3
3.13333	-17030	-7715		3.13333	-250	-194		2.35	96	191		3.13333	-73	240		2.35	-9	-18		3.13333	-59	77		3.13333	-319	73		2.35	-20	-302		2.35	222	-340		2.35	-220	115		2.35	58	-5
3.13667	-17008	-7691		3.13667	-264	-213		2.3525	76	204		3.13667	-63	223		2.3525	-25	-28		3.13667	-49	73		3.13667	-325	80		2.3525	-13	-294		2.3525	258	-330		2.3525	-209	102		2.3525	42	-5
3.14	-16974	-7645		3.14	-287	-234		2.355	59	219		3.14	-53	216		2.355	-32	-30		3.14	-40	64		3.14	-322	76		2.355	-11	-281		2.355	263	-318		2.355	-201	96		2.355	29	11
3.14333	-16979	-7646		3.14333	-305	-252		2.3575	40	228		3.14333	-46	213		2.3575	-29	-25		3.14333	-31	50		3.14333	-312	71		2.3575	-27	-262		2.3575	242	-307		2.3575	-193	97		2.3575	27	39
3.14667	-17025	-7649		3.14667	-311	-263		2.36	22	228		3.14667	-41	204		2.36	-18	-19		3.14667	-29	35		3.14667	-300	53		2.36	-57	-242		2.36	217	-296		2.36	-186	100		2.36	41	71
3.15	-17105	-7601		3.15	-313	-260		2.3625	16	222		3.15	-44	186		2.3625	-12	-19		3.15	-39	19		3.15	-287	21		2.3625	-70	-227		2.3625	220	-284		2.3625	-188	95		2.3625	70	98
3.15333	-17203	-7571		3.15333	-312	-239		2.365	14	214		3.15333	-62	162		2.365	-16	-29		3.15333	-42	0		3.15333	-272	-16		2.365	-56	-224		2.365	251	-278		2.365	-202	88		2.365	104	105
3.15667	-17314	-7580		3.15667	-311	-211		2.3675	10	208		3.15667	-85	133		2.3675	-30	-42		3.15667	-32	-12		3.15667	-260	-51		2.3675	-27	-232		2.3675	280	-278		2.3675	-220	86		2.3675	128	98
3.16	-17410	-7559		3.16	-308	-187		2.37	2	205		3.16	-96	105		2.37	-41	-60		3.16	-19	-20		3.16	-252	-82		2.37	0	-250		2.37	301	-287		2.37	-227	90		2.37	130	88
3.16333	-17445	-7525		3.16333	-312	-177		2.3725	-4	207		3.16333	-95	77		2.3725	-39	-82		3.16333	-8	-32		3.16333	-245	-103		2.3725	14	-272		2.3725	318	-299		2.3725	-220	100		2.3725	116	77
3.16667	-17484	-7504		3.16667	-326	-179		2.375	-4	214		3.16667	-96	52		2.375	-25	-96		3.16667	13	-44		3.16667	-234	-112		2.375	14	-295		2.375	320	-298		2.375	-205	117		2.375	93	62
3.17	-17551	-7497		3.17	-340	-185		2.3775	3	221		3.17	-107	39		2.3775	-5	-84		3.17	42	-52		3.17	-226	-112		2.3775	4	-312		2.3775	307	-289		2.3775	-183	125		2.3775	73	35
3.17333	-17607	-7450		3.17333	-348	-191		2.38	14	222		3.17333	-123	38		2.38	15	-53		3.17333	64	-61		3.17333	-228	-111		2.38	-10	-323		2.38	284	-282		2.38	-164	125		2.38	68	5
3.17667	-17641	-7375		3.17667	-349	-186		2.3825	27	213		3.17667	-148	46		2.3825	39	-24		3.17667	71	-73		3.17667	-238	-111		2.3825	-18	-332		2.3825	249	-282		2.3825	-157	131		2.3825	71	-12
3.18	-17637	-7328		3.18	-355	-171		2.385	37	197		3.18	-177	56		2.385	66	-1		3.18	62	-83		3.18	-251	-115		2.385	-17	-342		2.385	201	-285		2.385	-161	139		2.385	73	-18
3.18333	-17586	-7306		3.18333	-366	-159		2.3875	49	181		3.18333	-202	58		2.3875	84	23		3.18333	36	-89		3.18333	-261	-116		2.3875	-11	-349		2.3875	152	-286		2.3875	-167	142		2.3875	79	-15
3.18667	-17530	-7318		3.18667	-366	-158		2.39	64	166		3.18667	-217	53		2.39	88	39		3.18667	8	-92		3.18667	-260	-114		2.39	-8	-351		2.39	121	-288		2.39	-169	141		2.39	97	-3
3.19	-17529	-7350		3.19	-356	-164		2.3925	75	153		3.19	-220	45		2.3925	84	41		3.19	-5	-88		3.19	-249	-123		2.3925	-4	-354		2.3925	112	-300		2.3925	-167	131		2.3925	125	3
3.19333	-17573	-7388		3.19333	-344	-171		2.395	74	139		3.19333	-223	35		2.395	81	40		3.19333	5	-78		3.19333	-229	-138		2.395	1	-361		2.395	124	-313		2.395	-169	115		2.395	149	-5
3.19667	-17627	-7457		3.19667	-338	-173		2.3975	61	132		3.19667	-231	28		2.3975	81	43		3.19667	29	-73		3.19667	-205	-143		2.3975	-4	-369		2.3975	155	-323		2.3975	-184	100		2.3975	174	-16
3.2	-17629	-7531		3.2	-339	-174		2.4	45	136		3.2	-240	21		2.4	83	45		3.2	46	-79		3.2	-190	-130		2.4	-19	-369		2.4	185	-333		2.4	-204	97		2.4	197	-18
3.20333	-17597	-7564		3.20333	-335	-171		2.4025	30	142		3.20333	-247	14		2.4025	88	41		3.20333	55	-86		3.20333	-190	-102		2.4025	-30	-359		2.4025	190	-346		2.4025	-209	98		2.4025	208	-5
3.20667	-17596	-7566		3.20667	-331	-154		2.405	13	139		3.20667	-249	6		2.405	94	31		3.20667	71	-86		3.20667	-203	-74		2.405	-28	-343		2.405	178	-361		2.405	-196	94		2.405	204	10
3.21	-17635	-7536		3.21	-336	-129		2.4075	4	128		3.21	-245	-5		2.4075	99	20		3.21	98	-78		3.21	-224	-61		2.4075	-27	-331		2.4075	164	-374		2.4075	-182	88		2.4075	193	13
3.21333	-17714	-7488		3.21333	-344	-110		2.41	1	117		3.21333	-240	-19		2.41	109	3		3.21333	118	-70		3.21333	-241	-61		2.41	-31	-326		2.41	147	-388		2.41	-180	97		2.41	181	11
3.21667	-17811	-7461		3.21667	-340	-97		2.4125	6	108		3.21667	-236	-34		2.4125	124	-20		3.21667	117	-62		3.21667	-248	-66		2.4125	-34	-329		2.4125	129	-404		2.4125	-185	119		2.4125	180	17
3.22	-17894	-7454		3.22	-328	-92		2.415	20	102		3.22	-233	-47		2.415	137	-41		3.22	109	-48		3.22	-244	-75		2.415	-36	-339		2.415	120	-419		2.415	-185	139		2.415	190	27
3.22333	-17942	-7509		3.22333	-322	-100		2.4175	31	101		3.22333	-229	-62		2.4175	140	-52		3.22333	111	-31		3.22333	-239	-86		2.4175	-35	-349		2.4175	123	-426		2.4175	-175	148		2.4175	200	32
3.22667	-17954	-7627		3.22667	-312	-115		2.42	29	104		3.22667	-226	-74		2.42	126	-49		3.22667	119	-16		3.22667	-245	-100		2.42	-37	-352		2.42	133	-420		2.42	-163	145		2.42	205	29
3.23	-17954	-7733		3.23	-297	-137		2.4225	19	104		3.23	-224	-78		2.4225	99	-39		3.23	132	-3		3.23	-260	-113		2.4225	-49	-347		2.4225	144	-405		2.4225	-151	134		2.4225	215	23
3.23333	-17966	-7780		3.23333	-287	-165		2.425	9	101		3.23333	-218	-81		2.425	71	-30		3.23333	148	5		3.23333	-274	-118		2.425	-60	-337		2.425	155	-387		2.425	-135	120		2.425	231	20
3.23667	-17952	-7730		3.23667	-287	-189		2.4275	0	100		3.23667	-207	-84		2.4275	46	-19		3.23667	150	5		3.23667	-279	-116		2.4275	-61	-329		2.4275	159	-369		2.4275	-123	109		2.4275	242	25
3.24	-17878	-7662		3.24	-290	-205		2.43	-6	104		3.24	-191	-84		2.43	21	-6		3.24	132	1		3.24	-275	-109		2.43	-50	-324		2.43	149	-355		2.43	-123	93		2.43	241	41
3.24333	-17779	-7627		3.24333	-283	-216		2.4325	-7	106		3.24333	-168	-82		2.4325	-3	2		3.24333	106	0		3.24333	-265	-100		2.4325	-31	-317		2.4325	138	-345		2.4325	-127	69		2.4325	230	49
3.24667	-17708	-7603		3.24667	-266	-223		2.435	-2	104		3.24667	-147	-92		2.435	-18	0		3.24667	92	9		3.24667	-258	-83		2.435	-17	-309		2.435	138	-326		2.435	-127	52		2.435	209	44
3.25	-17699	-7629		3.25	-251	-235		2.4375	9	106		3.25	-134	-110		2.4375	-12	-17		3.25	88	26		3.25	-252	-60		2.4375	-18	-306		2.4375	145	-304		2.4375	-118	50		2.4375	191	35
3.25333	-17719	-7660		3.25333	-248	-256		2.44	23	108		3.25333	-133	-114		2.44	8	-45		3.25333	88	36		3.25333	-247	-39		2.44	-28	-307		2.44	149	-296		2.44	-104	45		2.44	181	29
3.25667	-17749	-7679		3.25667	-257	-280		2.4425	36	110		3.25667	-140	-98		2.4425	27	-66		3.25667	89	36		3.25667	-246	-22		2.4425	-34	-316		2.4425	148	-307		2.4425	-100	30		2.4425	171	27
3.26	-17806	-7732		3.26	-274	-303		2.445	50	115		3.26	-148	-71		2.445	37	-71		3.26	82	22		3.26	-245	-10		2.445	-33	-332		2.445	155	-319		2.445	-102	14		2.445	156	27
3.26333	-17844	-7792		3.26333	-285	-322		2.4475	68	119		3.26333	-156	-43		2.4475	38	-71		3.26333	66	-1		3.26333	-246	-7		2.4475	-30	-350		2.4475	172	-319		2.4475	-103	6		2.4475	138	24
3.26667	-17832	-7801		3.26667	-288	-327		2.45	87	120		3.26667	-167	-10		2.45	30	-75		3.26667	48	-23		3.26667	-249	-15		2.45	-27	-365		2.45	180	-310		2.45	-101	10		2.45	122	17
3.27	-17777	-7751		3.27	-290	-313		2.4525	105	112		3.27	-170	20		2.4525	20	-82		3.27	42	-38		3.27	-249	-25		2.4525	-26	-377		2.4525	172	-308		2.4525	-98	23		2.4525	111	4
3.27333	-17700	-7722		3.27333	-288	-291		2.455	125	98		3.27333	-160	39		2.455	15	-76		3.27333	47	-39		3.27333	-247	-34		2.455	-29	-386		2.455	163	-323		2.455	-95	31		2.455	109	-15
3.27667	-17675	-7736		3.27667	-283	-274		2.4575	147	86		3.27667	-153	51		2.4575	15	-50		3.27667	58	-29		3.27667	-255	-41		2.4575	-32	-383		2.4575	164	-358		2.4575	-96	30		2.4575	112	-30
3.28	-17716	-7771		3.28	-286	-264		2.46	164	83		3.28	-157	62		2.46	8	-18		3.28	71	-20		3.28	-270	-41		2.46	-25	-369		2.46	173	-395		2.46	-108	22		2.46	120	-30
3.28333	-17728	-7813		3.28333	-300	-255		2.4625	172	86		3.28333	-166	70		2.4625	-7	8		3.28333	78	-16		3.28333	-289	-36		2.4625	-10	-356		2.4625	186	-405		2.4625	-132	7		2.4625	137	-23
3.28667	-17670	-7825		3.28667	-314	-243		2.465	170	90		3.28667	-174	71		2.465	-23	25		3.28667	73	-20		3.28667	-308	-27		2.465	9	-347		2.465	204	-387		2.465	-154	-8		2.465	167	-16
3.29	-17614	-7808		3.29	-329	-237		2.4675	161	96		3.29	-174	75		2.4675	-36	38		3.29	61	-28		3.29	-316	-21		2.4675	33	-341		2.4675	222	-361		2.4675	-170	-21		2.4675	191	-6
3.29333	-17644	-7797		3.29333	-342	-229		2.47	146	105		3.29333	-172	80		2.47	-40	53		3.29333	51	-39		3.29333	-314	-18		2.47	56	-330		2.47	234	-341		2.47	-181	-25		2.47	189	-1
3.29667	-17748	-7775		3.29667	-348	-216		2.4725	127	118		3.29667	-173	83		2.4725	-32	68		3.29667	51	-52		3.29667	-311	-19		2.4725	63	-313		2.4725	240	-325		2.4725	-193	-15		2.4725	163	-9
3.3	-17865	-7716		3.3	-348	-205		2.475	108	135		3.3	-176	88		2.475	-24	70		3.3	61	-63		3.3	-317	-22		2.475	51	-299		2.475	244	-302		2.475	-207	9		2.475	126	-28
3.30333	-17960	-7660		3.30333	-345	-206		2.4775	98	154		3.30333	-178	99		2.4775	-18	63		3.30333	79	-69		3.30333	-327	-29		2.4775	29	-288		2.4775	244	-277		2.4775	-220	36		2.4775	83	-42
3.30667	-18026	-7682		3.30667	-342	-213		2.48	98	169		3.30667	-177	109		2.48	-16	60		3.30667	105	-71		3.30667	-332	-33		2.48	4	-270		2.48	244	-259		2.48	-223	51		2.48	42	-41
3.31	-18069	-7769		3.31	-336	-221		2.4825	101	170		3.31	-173	113		2.4825	-12	59		3.31	128	-71		3.31	-327	-38		2.4825	-20	-229		2.4825	252	-257		2.4825	-215	56		2.4825	8	-32
3.31333	-18099	-7869		3.31333	-324	-228		2.485	100	164		3.31333	-171	110		2.485	-3	54		3.31333	134	-75		3.31333	-315	-48		2.485	-37	-179		2.485	263	-266		2.485	-208	55		2.485	-20	-15
3.31667	-18099	-7941		3.31667	-315	-236		2.4875	98	163		3.31667	-176	104		2.4875	12	42		3.31667	129	-84		3.31667	-299	-56		2.4875	-30	-144		2.4875	250	-277		2.4875	-211	49		2.4875	-37	-4
3.32	-18093	-7964		3.32	-318	-249		2.49	96	165		3.32	-187	98		2.49	31	33		3.32	131	-97		3.32	-285	-51		2.49	4	-131		2.49	208	-281		2.49	-216	36		2.49	-38	-6
3.32333	-18125	-7971		3.32333	-330	-263		2.4925	95	163		3.32333	-197	93		2.4925	47	28		3.32333	137	-114		3.32333	-281	-33		2.4925	37	-145		2.4925	158	-283		2.4925	-212	22		2.4925	-30	-16
3.32667	-18165	-7933		3.32667	-339	-273		2.495	93	154		3.32667	-210	90		2.495	56	15		3.32667	142	-129		3.32667	-281	-9		2.495	56	-179		2.495	116	-288		2.495	-201	10		2.495	-17	-33
3.33	-18169	-7884		3.33	-338	-276		2.4975	91	139		3.33	-227	91		2.4975	57	-8		3.33	148	-131		3.33	-283	16		2.4975	58	-212		2.4975	78	-301		2.4975	-197	-4		2.4975	-5	-51
3.33333	-18123	-7868		3.33333	-339	-269		2.5	87	132		3.33333	-239	95		2.5	54	-37		3.33333	146	-126		3.33333	-286	44		2.5	52	-229		2.5	51	-320		2.5	-203	-17		2.5	4	-62
3.33667	-18081	-7828		3.33667	-351	-254		2.5025	85	140		3.33667	-243	98		2.5025	48	-73		3.33667	129	-120		3.33667	-284	64		2.5025	51	-227		2.5025	39	-326		2.5025	-215	-30		2.5025	19	-67
3.34	-18071	-7764		3.34	-368	-240		2.505	88	152		3.34	-242	96		2.505	35	-103		3.34	103	-113		3.34	-275	62		2.505	50	-221		2.505	37	-315		2.505	-230	-42		2.505	44	-72
3.34333	-18080	-7714		3.34333	-373	-228		2.5075	87	156		3.34333	-241	94		2.5075	12	-119		3.34333	80	-105		3.34333	-274	50		2.5075	38	-218		2.5075	43	-307		2.5075	-238	-51		2.5075	67	-86
3.34667	-18117	-7704		3.34667	-367	-223		2.51	76	153		3.34667	-243	94		2.51	-15	-120		3.34667	62	-99		3.34667	-293	43		2.51	23	-211		2.51	54	-307		2.51	-239	-58		2.51	72	-100
3.35	-18172	-7726		3.35	-352	-223		2.5125	63	148		3.35	-249	97		2.5125	-33	-110		3.35	48	-90		3.35	-324	33		2.5125	24	-198		2.5125	59	-310		2.5125	-246	-66		2.5125	63	-104
3.35333	-18151	-7757		3.35333	-330	-225		2.515	47	147		3.35333	-253	99		2.515	-38	-102		3.35333	39	-72		3.35333	-346	19		2.515	41	-187		2.515	57	-314		2.515	-265	-70		2.515	49	-96
3.35667	-18069	-7789		3.35667	-314	-223		2.5175	29	155		3.35667	-257	93		2.5175	-38	-99		3.35667	36	-57		3.35667	-352	7		2.5175	51	-188		2.5175	54	-325		2.5175	-282	-61		2.5175	36	-80
3.36	-18044	-7778		3.36	-303	-219		2.52	17	171		3.36	-254	85		2.52	-39	-99		3.36	36	-51		3.36	-347	-5		2.52	52	-200		2.52	55	-347		2.52	-284	-41		2.52	26	-62
3.36333	-18064	-7792		3.36333	-293	-212		2.5225	11	191		3.36333	-247	82		2.5225	-36	-105		3.36333	33	-55		3.36333	-338	-19		2.5225	49	-218		2.5225	64	-368		2.5225	-273	-26		2.5225	25	-42
3.36667	-18071	-7890		3.36667	-289	-194		2.525	8	208		3.36667	-247	82		2.525	-22	-114		3.36667	30	-63		3.36667	-330	-32		2.525	44	-235		2.525	89	-378		2.525	-261	-25		2.525	31	-21
3.37	-18095	-7979		3.37	-294	-169		2.5275	6	228		3.37	-245	81		2.5275	-6	-126		3.37	32	-71		3.37	-333	-39		2.5275	42	-236		2.5275	117	-377		2.5275	-254	-36		2.5275	38	-16
3.37333	-18177	-8008		3.37333	-291	-146		2.53	4	251		3.37333	-234	70		2.53	8	-141		3.37333	31	-76		3.37333	-341	-32		2.53	44	-225		2.53	127	-368		2.53	-251	-50		2.53	48	-27
3.37667	-18295	-8004		3.37667	-280	-122		2.5325	10	268		3.37667	-219	52		2.5325	14	-158		3.37667	22	-81		3.37667	-349	-16		2.5325	38	-216		2.5325	112	-359		2.5325	-252	-57		2.5325	66	-39
3.38	-18416	-8010		3.38	-264	-98		2.535	30	276		3.38	-213	41		2.535	11	-165		3.38	8	-87		3.38	-355	-2		2.535	16	-212		2.535	87	-351		2.535	-253	-58		2.535	86	-41
3.38333	-18472	-8046		3.38333	-249	-82		2.5375	57	279		3.38333	-213	42		2.5375	6	-154		3.38333	-7	-97		3.38333	-355	10		2.5375	-10	-214		2.5375	60	-346		2.5375	-254	-59		2.5375	97	-28
3.38667	-18448	-8099		3.38667	-243	-83		2.54	79	280		3.38667	-209	45		2.54	6	-145		3.38667	-20	-112		3.38667	-350	19		2.54	-24	-216		2.54	38	-346		2.54	-253	-60		2.54	103	1
3.39	-18426	-8159		3.39	-249	-99		2.5425	91	282		3.39	-202	46		2.5425	7	-144		3.39	-25	-129		3.39	-341	29		2.5425	-19	-210		2.5425	27	-352		2.5425	-252	-64		2.5425	110	31
3.39333	-18460	-8205		3.39333	-261	-120		2.545	93	283		3.39333	-197	54		2.545	15	-144		3.39333	-28	-141		3.39333	-328	39		2.545	8	-201		2.545	23	-359		2.545	-249	-54		2.545	115	42
3.39667	-18525	-8206		3.39667	-273	-137		2.5475	90	286		3.39667	-195	57		2.5475	30	-140		3.39667	-28	-148		3.39667	-316	47		2.5475	51	-200		2.5475	30	-360		2.5475	-247	-24		2.5475	116	28
3.4	-18573	-8207		3.4	-286	-146		2.55	82	294		3.4	-192	51		2.55	41	-133		3.4	-20	-155		3.4	-308	62		2.55	94	-210		2.55	53	-359		2.55	-250	15		2.55	116	7
3.40333	-18599	-8253		3.40333	-296	-144		2.5525	67	303		3.40333	-184	40		2.5525	50	-128		3.40333	-10	-163		3.40333	-300	82		2.5525	124	-224		2.5525	84	-359		2.5525	-264	43		2.5525	115	-8
3.40667	-18660	-8261		3.40667	-302	-145		2.555	49	307		3.40667	-169	28		2.555	59	-130		3.40667	-5	-172		3.40667	-292	94		2.555	140	-235		2.555	116	-359		2.555	-284	61		2.555	116	-18
3.41	-18746	-8190		3.41	-307	-153		2.5575	40	298		3.41	-157	26		2.5575	59	-136		3.41	-5	-179		3.41	-289	100		2.5575	152	-239		2.5575	136	-355		2.5575	-300	87		2.5575	120	-24
3.41333	-18798	-8131		3.41333	-312	-163		2.56	38	271		3.41333	-151	41		2.56	48	-136		3.41333	-5	-183		3.41333	-291	102		2.56	154	-244		2.56	139	-340		2.56	-311	114		2.56	121	-30
3.41667	-18810	-8117		3.41667	-316	-169		2.5625	40	233		3.41667	-150	67		2.5625	32	-121		3.41667	-7	-183		3.41667	-294	104		2.5625	141	-255		2.5625	135	-323		2.5625	-312	121		2.5625	119	-42
3.42	-18763	-8113		3.42	-320	-163		2.565	43	203		3.42	-150	86		2.565	16	-99		3.42	-17	-183		3.42	-298	108		2.565	121	-263		2.565	136	-319		2.565	-302	110		2.565	122	-60
3.42333	-18706	-8105		3.42333	-318	-153		2.5675	52	188		3.42333	-152	91		2.5675	-2	-85		3.42333	-26	-181		3.42333	-302	117		2.5675	111	-270		2.5675	149	-327		2.5675	-286	92		2.5675	122	-78
3.42667	-18694	-8085		3.42667	-304	-150		2.57	70	182		3.42667	-158	89		2.57	-22	-85		3.42667	-37	-175		3.42667	-307	127		2.57	110	-278		2.57	168	-336		2.57	-277	69		2.57	107	-91
3.43	-18685	-8068		3.43	-290	-151		2.5725	88	180		3.43	-163	86		2.5725	-38	-89		3.43	-43	-164		3.43	-303	147		2.5725	103	-282		2.5725	178	-334		2.5725	-276	49		2.5725	92	-100
3.43333	-18687	-8074		3.43333	-279	-145		2.575	99	176		3.43333	-162	82		2.575	-43	-90		3.43333	-35	-143		3.43333	-283	182		2.575	90	-277		2.575	175	-325		2.575	-284	38		2.575	84	-111
3.43667	-18744	-8042		3.43667	-266	-136		2.5775	102	173		3.43667	-153	76		2.5775	-35	-86		3.43667	-20	-111		3.43667	-257	207		2.5775	81	-272		2.5775	165	-319		2.5775	-294	33		2.5775	80	-124
3.44	-18825	-7942		3.44	-253	-135		2.58	101	172		3.44	-138	70		2.58	-21	-79		3.44	-5	-84		3.44	-235	208		2.58	79	-285		2.58	153	-325		2.58	-296	25		2.58	78	-130
3.44333	-18893	-7882		3.44333	-241	-131		2.5825	102	179		3.44333	-120	69		2.5825	-10	-67		3.44333	9	-76		3.44333	-218	193		2.5825	80	-306		2.5825	141	-338		2.5825	-288	12		2.5825	78	-131
3.44667	-18914	-7886		3.44667	-227	-129		2.585	105	187		3.44667	-99	68		2.585	3	-63		3.44667	23	-82		3.44667	-210	176		2.585	76	-312		2.585	136	-348		2.585	-276	7		2.585	75	-137
3.45	-18861	-7913		3.45	-204	-133		2.5875	106	189		3.45	-84	61		2.5875	19	-75		3.45	35	-92		3.45	-208	167		2.5875	74	-306		2.5875	138	-352		2.5875	-272	18		2.5875	73	-146
3.45333	-18785	-7960		3.45333	-177	-139		2.59	104	182		3.45333	-80	55		2.59	30	-92		3.45333	44	-99		3.45333	-203	163		2.59	83	-301		2.59	145	-353		2.59	-277	28		2.59	76	-151
3.45667	-18745	-8006		3.45667	-160	-150		2.5925	95	171		3.45667	-77	54		2.5925	35	-111		3.45667	49	-106		3.45667	-197	161		2.5925	93	-303		2.5925	159	-351		2.5925	-281	22		2.5925	77	-150
3.46	-18713	-8055		3.46	-158	-160		2.595	78	159		3.46	-73	59		2.595	43	-121		3.46	56	-121		3.46	-193	158		2.595	97	-309		2.595	171	-349		2.595	-281	9		2.595	75	-144
3.46333	-18670	-8096		3.46333	-164	-167		2.5975	64	156		3.46333	-72	62		2.5975	52	-118		3.46333	77	-135		3.46333	-195	154		2.5975	90	-317		2.5975	175	-338		2.5975	-283	-1		2.5975	75	-133
3.46667	-18629	-8086		3.46667	-166	-173		2.6	58	164		3.46667	-70	57		2.6	52	-115		3.46667	102	-142		3.46667	-197	157		2.6	64	-324		2.6	174	-316		2.6	-285	-10		2.6	75	-118
3.47	-18594	-8038		3.47	-163	-176		2.6025	56	171		3.47	-70	51		2.6025	45	-123		3.47	117	-145		3.47	-205	161		2.6025	33	-328		2.6025	171	-291		2.6025	-287	-20		2.6025	72	-99
3.47333	-18612	-8016		3.47333	-167	-179		2.605	66	175		3.47333	-72	52		2.605	34	-131		3.47333	121	-139		3.47333	-221	162		2.605	18	-337		2.605	182	-274		2.605	-288	-36		2.605	64	-74
3.47667	-18650	-8051		3.47667	-178	-182		2.6075	86	180		3.47667	-74	58		2.6075	13	-133		3.47667	120	-126		3.47667	-236	159		2.6075	15	-352		2.6075	196	-267		2.6075	-296	-57		2.6075	59	-55
3.48	-18622	-8112		3.48	-169	-185		2.61	102	190		3.48	-77	65		2.61	-14	-135		3.48	112	-116		3.48	-242	147		2.61	12	-370		2.61	184	-259		2.61	-313	-75		2.61	57	-49
3.48333	-18594	-8138		3.48333	-141	-183		2.6125	106	193		3.48333	-76	68		2.6125	-39	-134		3.48333	99	-113		3.48333	-243	120		2.6125	2	-381		2.6125	153	-253		2.6125	-329	-85		2.6125	54	-54
3.48667	-18627	-8125		3.48667	-118	-178		2.615	99	186		3.48667	-69	68		2.615	-55	-125		3.48667	85	-106		3.48667	-245	89		2.615	-5	-371		2.615	117	-255		2.615	-338	-91		2.615	53	-52
3.49	-18671	-8075		3.49	-109	-173		2.6175	91	179		3.49	-65	76		2.6175	-56	-107		3.49	80	-94		3.49	-250	63		2.6175	-1	-352		2.6175	89	-267		2.6175	-342	-97		2.6175	59	-34
3.49333	-18712	-8052		3.49333	-103	-171		2.62	87	177		3.49333	-74	89		2.62	-48	-81		3.49333	79	-90		3.49333	-256	45		2.62	12	-339		2.62	74	-281		2.62	-337	-102		2.62	71	-17
3.49667	-18760	-8122		3.49667	-91	-172		2.6225	77	178		3.49667	-90	102		2.6225	-37	-52		3.49667	76	-97		3.49667	-253	38		2.6225	28	-328		2.6225	63	-278		2.6225	-320	-109		2.6225	92	-10
3.5	-18812	-8212		3.5	-87	-175		2.625	69	183		3.5	-107	111		2.625	-32	-31		3.5	69	-106		3.5	-239	37		2.625	36	-316		2.625	56	-251		2.625	-293	-121		2.625	133	3
3.50333	-18849	-8244		3.50333	-94	-181		2.6275	72	186		3.50333	-109	114		2.6275	-37	-24		3.50333	63	-115		3.50333	-230	37		2.6275	31	-311		2.6275	64	-221		2.6275	-262	-136		2.6275	197	19
3.50667	-18877	-8197		3.50667	-106	-190		2.63	74	189		3.50667	-89	114		2.63	-50	-32		3.50667	61	-125		3.50667	-228	33		2.63	25	-308		2.63	100	-212		2.63	-241	-145		2.63	251	22
3.51	-18919	-8116		3.51	-116	-200		2.6325	67	191		3.51	-65	104		2.6325	-64	-53		3.51	62	-136		3.51	-225	31		2.6325	23	-311		2.6325	150	-225		2.6325	-235	-144		2.6325	277	18
3.51333	-18930	-8063		3.51333	-129	-205		2.635	55	183		3.51333	-52	88		2.635	-76	-86		3.51333	60	-153		3.51333	-220	37		2.635	20	-324		2.635	198	-245		2.635	-242	-132		2.635	289	14
3.51667	-18895	-8023		3.51667	-148	-206		2.6375	50	169		3.51667	-53	78		2.6375	-87	-127		3.51667	52	-170		3.51667	-219	50		2.6375	23	-341		2.6375	243	-260		2.6375	-257	-104		2.6375	304	4
3.52	-18843	-7986		3.52	-164	-208		2.64	66	157		3.52	-72	77		2.64	-92	-165		3.52	41	-179		3.52	-224	68		2.64	50	-356		2.64	271	-266		2.64	-269	-66		2.64	325	-14
3.52333	-18811	-7968		3.52333	-175	-216		2.6425	100	151		3.52333	-96	77		2.6425	-91	-193		3.52333	38	-184		3.52333	-230	86		2.6425	90	-368		2.6425	273	-264		2.6425	-277	-28		2.6425	344	-26
3.52667	-18827	-7981		3.52667	-178	-221		2.645	134	151		3.52667	-107	75		2.645	-87	-204		3.52667	44	-189		3.52667	-238	100		2.645	115	-379		2.645	258	-257		2.645	-283	7		2.645	353	-33
3.53	-18864	-8019		3.53	-176	-219		2.6475	154	144		3.53	-112	71		2.6475	-85	-194		3.53	52	-192		3.53	-247	111		2.6475	122	-388		2.6475	237	-248		2.6475	-285	36		2.6475	358	-31
3.53333	-18872	-8071		3.53333	-172	-214		2.65	156	131		3.53333	-131	64		2.65	-88	-175		3.53333	52	-195		3.53333	-248	124		2.65	128	-390		2.65	220	-239		2.65	-282	51		2.65	364	-27
3.53667	-18859	-8086		3.53667	-169	-209		2.6525	145	119		3.53667	-159	51		2.6525	-93	-159		3.53667	50	-204		3.53667	-246	136		2.6525	144	-383		2.6525	216	-240		2.6525	-274	51		2.6525	361	-34
3.54	-18888	-8038		3.54	-170	-208		2.655	132	104		3.54	-178	35		2.655	-92	-141		3.54	45	-212		3.54	-254	141		2.655	162	-366		2.655	223	-251		2.655	-260	40		2.655	345	-50
3.54333	-18943	-8004		3.54333	-180	-213		2.6575	126	85		3.54333	-180	17		2.6575	-76	-119		3.54333	36	-212		3.54333	-266	138		2.6575	167	-340		2.6575	231	-267		2.6575	-243	19		2.6575	325	-60
3.54667	-18952	-8012		3.54667	-205	-227		2.66	125	67		3.54667	-174	4		2.66	-47	-96		3.54667	33	-206		3.54667	-273	141		2.66	173	-310		2.66	248	-280		2.66	-231	-3		2.66	309	-63
3.55	-18974	-8036		3.55	-235	-241		2.6625	127	53		3.55	-161	1		2.6625	-25	-78		3.55	35	-201		3.55	-273	151		2.6625	189	-288		2.6625	276	-284		2.6625	-223	-23		2.6625	290	-67
3.55333	-19079	-8080		3.55333	-256	-240		2.665	135	40		3.55333	-141	5		2.665	-21	-68		3.55333	39	-199		3.55333	-270	154		2.665	200	-281		2.665	296	-282		2.665	-219	-42		2.665	265	-74
3.55667	-19179	-8084		3.55667	-268	-224		2.6675	144	33		3.55667	-117	12		2.6675	-28	-63		3.55667	45	-198		3.55667	-270	150		2.6675	204	-289		2.6675	298	-283		2.6675	-215	-56		2.6675	241	-77
3.56	-19211	-8015		3.56	-279	-199		2.67	148	28		3.56	-93	24		2.67	-37	-61		3.56	46	-200		3.56	-264	143		2.67	208	-307		2.67	291	-283		2.67	-204	-57		2.67	221	-72
3.56333	-19205	-7968		3.56333	-297	-173		2.6725	147	20		3.56333	-73	43		2.6725	-34	-67		3.56333	38	-197		3.56333	-255	124		2.6725	210	-324		2.6725	271	-268		2.6725	-190	-58		2.6725	209	-68
3.56667	-19197	-7965		3.56667	-327	-155		2.675	148	15		3.56667	-64	70		2.675	-13	-82		3.56667	21	-185		3.56667	-254	97		2.675	216	-337		2.675	235	-245		2.675	-179	-70		2.675	204	-69
3.57	-19191	-7955		3.57	-355	-154		2.6775	156	22		3.57	-69	96		2.6775	10	-90		3.57	6	-173		3.57	-259	74		2.6775	234	-349		2.6775	205	-233		2.6775	-161	-86		2.6775	197	-72
3.57333	-19160	-7947		3.57333	-366	-166		2.68	168	37		3.57333	-81	109		2.68	24	-83		3.57333	-2	-164		3.57333	-257	68		2.68	267	-358		2.68	189	-235		2.68	-137	-94		2.68	188	-81
3.57667	-19110	-7965		3.57667	-361	-179		2.6825	175	50		3.57667	-100	106		2.6825	31	-76		3.57667	-3	-160		3.57667	-239	79		2.6825	296	-358		2.6825	185	-246		2.6825	-110	-90		2.6825	176	-97
3.58	-19076	-7981		3.58	-345	-192		2.685	181	57		3.58	-126	94		2.685	29	-75		3.58	2	-161		3.58	-220	100		2.685	301	-352		2.685	186	-267		2.685	-91	-73		2.685	160	-119
3.58333	-19062	-7997		3.58333	-325	-205		2.6875	188	55		3.58333	-145	80		2.6875	19	-80		3.58333	15	-162		3.58333	-213	124		2.6875	286	-342		2.6875	192	-298		2.6875	-87	-46		2.6875	141	-147
3.58667	-19062	-8039		3.58667	-309	-217		2.69	186	48		3.58667	-154	69		2.69	9	-95		3.58667	32	-164		3.58667	-222	144		2.69	270	-333		2.69	216	-327		2.69	-99	-17		2.69	122	-175
3.59	-19067	-8046		3.59	-298	-232		2.6925	182	35		3.59	-155	59		2.6925	5	-121		3.59	45	-167		3.59	-238	156		2.6925	256	-332		2.6925	257	-341		2.6925	-119	0		2.6925	108	-193
3.59333	-19061	-7997		3.59333	-290	-248		2.695	176	21		3.59333	-157	55		2.695	4	-147		3.59333	46	-170		3.59333	-253	159		2.695	243	-338		2.695	298	-333		2.695	-137	8		2.695	105	-205
3.59667	-19055	-7932		3.59667	-281	-264		2.6975	161	8		3.59667	-165	52		2.6975	6	-161		3.59667	37	-173		3.59667	-259	160		2.6975	233	-347		2.6975	321	-313		2.6975	-161	22		2.6975	110	-214
3.6	-19031	-7877		3.6	-263	-278		2.7	136	-2		3.6	-173	48		2.7	7	-158		3.6	26	-176		3.6	-259	169		2.7	224	-356		2.7	319	-292		2.7	-186	45		2.7	114	-220
3.60333	-18970	-7879		3.60333	-235	-289		2.7025	112	-3		3.60333	-172	46		2.7025	0	-156		3.60333	20	-179		3.60333	-265	177		2.7025	207	-363		2.7025	299	-273		2.7025	-200	64		2.7025	118	-222
3.60667	-18914	-7928		3.60667	-199	-301		2.705	100	3		3.60667	-171	42		2.705	-11	-159		3.60667	26	-185		3.60667	-277	174		2.705	178	-371		2.705	271	-272		2.705	-203	70		2.705	117	-215
3.61	-18889	-7968		3.61	-164	-319		2.7075	103	8		3.61	-171	33		2.7075	-27	-149		3.61	39	-194		3.61	-288	161		2.7075	146	-386		2.7075	243	-292		2.7075	-213	61		2.7075	110	-202
3.61333	-18910	-8006		3.61333	-147	-345		2.71	111	10		3.61333	-171	18		2.71	-46	-121		3.61333	49	-205		3.61333	-293	145		2.71	115	-400		2.71	218	-318		2.71	-231	36		2.71	106	-189
3.61667	-18953	-8078		3.61667	-144	-361		2.7125	114	7		3.61667	-171	2		2.7125	-58	-99		3.61667	54	-212		3.61667	-299	137		2.7125	89	-405		2.7125	190	-334		2.7125	-235	-4		2.7125	112	-173
3.62	-18977	-8140		3.62	-147	-350		2.715	113	1		3.62	-173	-14		2.715	-56	-88		3.62	62	-212		3.62	-306	141		2.715	72	-411		2.715	157	-331		2.715	-216	-41		2.715	126	-157
3.62333	-18974	-8128		3.62333	-155	-320		2.7175	112	-3		3.62333	-177	-31		2.7175	-46	-84		3.62333	72	-210		3.62333	-299	150		2.7175	58	-423		2.7175	129	-325		2.7175	-184	-66		2.7175	146	-158
3.62667	-18951	-8090		3.62667	-169	-297		2.72	113	-2		3.62667	-176	-43		2.72	-47	-85		3.62667	73	-204		3.62667	-284	160		2.72	46	-436		2.72	111	-332		2.72	-152	-75		2.72	168	-180
3.63	-18951	-8087		3.63	-184	-287		2.7225	115	15		3.63	-172	-34		2.7225	-66	-93		3.63	63	-192		3.63	-270	158		2.7225	38	-442		2.7225	99	-340		2.7225	-124	-68		2.7225	191	-209
3.63333	-18989	-8116		3.63333	-193	-289		2.725	111	42		3.63333	-170	-4		2.725	-88	-107		3.63333	44	-177		3.63333	-258	138		2.725	32	-434		2.725	84	-334		2.725	-104	-49		2.725	212	-230
3.63667	-19055	-8131		3.63667	-200	-306		2.7275	102	70		3.63667	-169	24		2.7275	-98	-118		3.63667	23	-163		3.63667	-253	117		2.7275	24	-417		2.7275	62	-317		2.7275	-98	-35		2.7275	220	-234
3.64	-19147	-8112		3.64	-199	-327		2.73	95	101		3.64	-165	36		2.73	-91	-123		3.64	10	-154		3.64	-255	107		2.73	12	-396		2.73	44	-302		2.73	-120	-35		2.73	207	-226
3.64333	-19238	-8109		3.64333	-196	-335		2.7325	97	132		3.64333	-162	43		2.7325	-73	-124		3.64333	7	-150		3.64333	-249	108		2.7325	0	-376		2.7325	48	-291		2.7325	-162	-37		2.7325	189	-214
3.64667	-19307	-8142		3.64667	-195	-327		2.735	102	152		3.64667	-164	57		2.735	-59	-113		3.64667	12	-146		3.64667	-232	119		2.735	-6	-362		2.735	72	-279		2.735	-194	-35		2.735	171	-197
3.65	-19340	-8187		3.65	-187	-302		2.7375	106	155		3.65	-162	73		2.7375	-46	-90		3.65	17	-137		3.65	-214	123		2.7375	-3	-355		2.7375	88	-274		2.7375	-208	-27		2.7375	152	-167
3.65333	-19335	-8204		3.65333	-172	-276		2.74	107	148		3.65333	-153	84		2.74	-30	-73		3.65333	12	-119		3.65333	-194	117		2.74	-2	-349		2.74	77	-278		2.74	-217	-14		2.74	139	-131
3.65667	-19297	-8174		3.65667	-163	-261		2.7425	104	136		3.65667	-140	81		2.7425	-19	-72		3.65667	2	-94		3.65667	-173	111		2.7425	-12	-339		2.7425	47	-282		2.7425	-223	-8		2.7425	135	-113
3.66	-19262	-8154		3.66	-161	-250		2.745	104	124		3.66	-128	68		2.745	-12	-88		3.66	-6	-72		3.66	-155	104		2.745	-21	-324		2.745	6	-282		2.745	-223	-8		2.745	131	-119
3.66333	-19257	-8159		3.66333	-157	-235		2.7475	103	114		3.66333	-124	57		2.7475	-6	-110		3.66333	-14	-62		3.66333	-139	91		2.7475	-19	-314		2.7475	-40	-270		2.7475	-223	-8		2.7475	124	-138
3.66667	-19257	-8140		3.66667	-154	-220		2.75	100	111		3.66667	-132	49		2.75	-3	-120		3.66667	-19	-63		3.66667	-123	70		2.75	-12	-318		2.75	-75	-230		2.75	-229	-5		2.75	116	-154
3.67	-19258	-8127		3.67	-158	-209		2.7525	97	108		3.67	-150	43		2.7525	-6	-116		3.67	-26	-66		3.67	-113	48		2.7525	-8	-328		2.7525	-90	-188		2.7525	-241	6		2.7525	113	-165
3.67333	-19236	-8156		3.67333	-158	-200		2.755	103	102		3.67333	-168	39		2.755	-18	-104		3.67333	-34	-65		3.67333	-115	32		2.755	-2	-340		2.755	-97	-167		2.755	-256	14		2.755	112	-165
3.67667	-19224	-8170		3.67667	-148	-186		2.7575	118	98		3.67667	-184	31		2.7575	-42	-90		3.67667	-30	-60		3.67667	-126	17		2.7575	14	-355		2.7575	-99	-166		2.7575	-274	10		2.7575	108	-148
3.68	-19255	-8134		3.68	-144	-174		2.76	133	90		3.68	-194	19		2.76	-65	-86		3.68	-8	-53		3.68	-146	-4		2.76	40	-360		2.76	-101	-176		2.76	-294	-3		2.76	97	-116
3.68333	-19283	-8113		3.68333	-147	-171		2.7625	144	79		3.68333	-199	15		2.7625	-71	-100		3.68333	26	-49		3.68333	-172	-26		2.7625	67	-349		2.7625	-103	-180		2.7625	-313	-19		2.7625	86	-85
3.68667	-19293	-8098		3.68667	-153	-167		2.765	147	77		3.68667	-202	25		2.765	-67	-121		3.68667	56	-50		3.68667	-195	-41		2.765	88	-331		2.765	-103	-179		2.765	-323	-29		2.765	80	-59
3.69	-19279	-8039		3.69	-164	-158		2.7675	142	85		3.69	-208	41		2.7675	-73	-135		3.69	74	-50		3.69	-210	-46		2.7675	96	-317		2.7675	-99	-183		2.7675	-315	-34		2.7675	78	-38
3.69333	-19246	-7969		3.69333	-180	-152		2.77	134	99		3.69333	-212	48		2.77	-91	-135		3.69333	78	-41		3.69333	-225	-37		2.77	83	-312		2.77	-94	-197		2.77	-289	-27		2.77	80	-24
3.69667	-19199	-7938		3.69667	-204	-154		2.7725	122	113		3.69667	-203	41		2.7725	-110	-122		3.69667	78	-26		3.69667	-243	-19		2.7725	55	-312		2.7725	-92	-218		2.7725	-257	-3		2.7725	81	-18
3.7	-19147	-7967		3.7	-238	-155		2.775	118	119		3.7	-183	17		2.775	-126	-105		3.7	77	-18		3.7	-258	3		2.775	34	-305		2.775	-95	-242		2.775	-225	25		2.775	75	-22
3.70333	-19111	-8048		3.70333	-272	-157		2.7775	118	118		3.70333	-162	-12		2.7775	-133	-96		3.70333	70	-22		3.70333	-266	26		2.7775	33	-296		2.7775	-91	-261		2.7775	-194	43		2.7775	68	-38
3.70667	-19091	-8168		3.70667	-300	-168		2.78	107	123		3.70667	-151	-34		2.78	-126	-89		3.70667	63	-39		3.70667	-265	44		2.78	39	-286		2.78	-77	-274		2.78	-171	49		2.78	60	-58
3.71	-19085	-8263		3.71	-316	-184		2.7825	85	134		3.71	-153	-37		2.7825	-119	-80		3.71	63	-64		3.71	-257	53		2.7825	41	-264		2.7825	-51	-292		2.7825	-154	50		2.7825	41	-79
3.71333	-19069	-8280		3.71333	-324	-191		2.785	63	144		3.71333	-164	-30		2.785	-120	-79		3.71333	64	-82		3.71333	-250	57		2.785	41	-231		2.785	-19	-316		2.785	-142	48		2.785	15	-91
3.71667	-19023	-8240		3.71667	-326	-185		2.7875	47	141		3.71667	-167	-28		2.7875	-119	-86		3.71667	65	-82		3.71667	-249	63		2.7875	47	-206		2.7875	14	-335		2.7875	-140	34		2.7875	-6	-86
3.72	-18982	-8170		3.72	-323	-171		2.79	37	128		3.72	-148	-34		2.79	-114	-89		3.72	72	-75		3.72	-250	71		2.79	61	-195		2.79	39	-340		2.79	-146	10		2.79	-13	-75
3.72333	-18963	-8106		3.72333	-316	-158		2.7925	29	124		3.72333	-116	-46		2.7925	-115	-83		3.72333	84	-75		3.72333	-241	82		2.7925	81	-192		2.7925	52	-342		2.7925	-161	-15		2.7925	-2	-69
3.72667	-18953	-8063		3.72667	-304	-154		2.795	20	131		3.72667	-85	-57		2.795	-114	-76		3.72667	89	-82		3.72667	-229	104		2.795	94	-202		2.795	61	-347		2.795	-179	-40		2.795	30	-69
3.73	-18941	-8077		3.73	-284	-170		2.7975	11	137		3.73	-63	-65		2.7975	-101	-85		3.73	88	-95		3.73	-235	131		2.7975	90	-223		2.7975	75	-354		2.7975	-195	-67		2.7975	76	-69
3.73333	-18927	-8135		3.73333	-269	-203		2.8	1	134		3.73333	-53	-69		2.8	-86	-102		3.73333	81	-107		3.73333	-255	148		2.8	75	-256		2.8	95	-359		2.8	-215	-84		2.8	125	-65
3.73667	-18910	-8140		3.73667	-274	-233		2.8025	-6	124		3.73667	-55	-67		2.8025	-78	-103		3.73667	67	-111		3.73667	-269	153		2.8025	62	-296		2.8025	113	-356		2.8025	-236	-90		2.8025	158	-61
3.74	-18862	-8067		3.74	-288	-250		2.805	3	117		3.74	-55	-65		2.805	-78	-83		3.74	58	-114		3.74	-274	149		2.805	58	-330		2.805	121	-352		2.805	-246	-102		2.805	172	-59
3.74333	-18797	-7983		3.74333	-299	-255		2.8075	23	111		3.74333	-47	-63		2.8075	-81	-64		3.74333	57	-117		3.74333	-278	138		2.8075	56	-348		2.8075	118	-358		2.8075	-242	-127		2.8075	175	-65
3.74667	-18774	-7969		3.74667	-311	-246		2.81	43	104		3.74667	-39	-60		2.81	-84	-51		3.74667	57	-125		3.74667	-279	126		2.81	57	-358		2.81	108	-370		2.81	-235	-152		2.81	175	-86
3.75	-18823	-7983		3.75	-323	-233		2.8125	58	95		3.75	-35	-64		2.8125	-75	-36		3.75	49	-137		3.75	-280	124		2.8125	59	-368		2.8125	98	-377		2.8125	-230	-169		2.8125	173	-117
3.75333	-18935	-7997		3.75333	-336	-224		2.815	67	87		3.75333	-32	-67		2.815	-64	-28		3.75333	32	-145		3.75333	-286	132		2.815	60	-373		2.815	92	-376		2.815	-231	-176		2.815	175	-140
3.75667	-19052	-8071		3.75667	-344	-214		2.8175	75	78		3.75667	-24	-53		2.8175	-57	-29		3.75667	14	-142		3.75667	-296	139		2.8175	62	-362		2.8175	87	-376		2.8175	-232	-173		2.8175	182	-149
3.76	-19109	-8156		3.76	-344	-204		2.82	84	68		3.76	-9	-30		2.82	-43	-33		3.76	6	-136		3.76	-306	142		2.82	76	-334		2.82	86	-381		2.82	-231	-170		2.82	189	-149
3.76333	-19126	-8190		3.76333	-343	-199		2.8225	91	64		3.76333	14	-14		2.8225	-22	-39		3.76333	8	-135		3.76333	-307	147		2.8225	95	-301		2.8225	92	-392		2.8225	-223	-174		2.8225	191	-138
3.76667	-19117	-8178		3.76667	-344	-198		2.825	106	67		3.76667	35	-9		2.825	-9	-43		3.76667	16	-133		3.76667	-295	161		2.825	104	-271		2.825	92	-412		2.825	-210	-176		2.825	188	-117
3.77	-19085	-8156		3.77	-340	-195		2.8275	124	72		3.77	35	-14		2.8275	-7	-40		3.77	31	-125		3.77	-274	181		2.8275	105	-247		2.8275	71	-435		2.8275	-201	-171		2.8275	180	-91
3.77333	-19073	-8161		3.77333	-337	-186		2.83	138	81		3.77333	9	-23		2.83	-9	-41		3.77333	51	-114		3.77333	-253	189		2.83	103	-236		2.83	40	-453		2.83	-200	-155		2.83	164	-55
3.77667	-19080	-8197		3.77667	-343	-169		2.8325	147	92		3.77667	-25	-28		2.8325	-10	-48		3.77667	66	-102		3.77667	-236	187		2.8325	103	-236		2.8325	21	-457		2.8325	-201	-135		2.8325	139	-21
3.78	-19071	-8228		3.78	-353	-156		2.835	152	106		3.78	-54	-30		2.835	-8	-48		3.78	75	-90		3.78	-224	189		2.835	106	-245		2.835	25	-444		2.835	-194	-109		2.835	114	-3
3.78333	-19057	-8220		3.78333	-358	-151		2.8375	146	121		3.78333	-75	-25		2.8375	-1	-40		3.78333	72	-79		3.78333	-218	202		2.8375	108	-259		2.8375	39	-428		2.8375	-174	-77		2.8375	91	10
3.78667	-19059	-8184		3.78667	-352	-146		2.84	133	133		3.78667	-85	-11		2.84	10	-33		3.78667	61	-70		3.78667	-221	214		2.84	106	-275		2.84	53	-421		2.84	-143	-46		2.84	79	29
3.79	-19099	-8152		3.79	-341	-142		2.8425	118	139		3.79	-85	1		2.8425	14	-36		3.79	55	-55		3.79	-232	219		2.8425	103	-291		2.8425	55	-416		2.8425	-119	-23		2.8425	75	42
3.79333	-19187	-8135		3.79333	-327	-143		2.845	106	140		3.79333	-78	1		2.845	13	-39		3.79333	52	-33		3.79333	-244	220		2.845	103	-306		2.845	43	-406		2.845	-109	-11		2.845	72	40
3.79667	-19285	-8122		3.79667	-311	-155		2.8475	100	131		3.79667	-77	-6		2.8475	20	-27		3.79667	44	-13		3.79667	-250	216		2.8475	106	-311		2.8475	32	-388		2.8475	-108	-12		2.8475	75	34
3.8	-19353	-8096		3.8	-300	-175		2.85	97	118		3.8	-83	-11		2.85	39	-9		3.8	35	2		3.8	-243	205		2.85	110	-311		2.85	23	-356		2.85	-115	-21		2.85	93	23
3.80333	-19382	-8049		3.80333	-297	-194		2.8525	92	109		3.80333	-89	-12		2.8525	55	2		3.80333	31	17		3.80333	-220	194		2.8525	120	-304		2.8525	9	-307		2.8525	-132	-33		2.8525	120	3
3.80667	-19407	-8044		3.80667	-307	-213		2.855	85	107		3.80667	-96	-10		2.855	55	2		3.80667	36	37		3.80667	-193	185		2.855	135	-292		2.855	-4	-264		2.855	-153	-47		2.855	149	-18
3.81	-19437	-8080		3.81	-328	-233		2.8575	76	113		3.81	-98	-3		2.8575	36	2		3.81	41	51		3.81	-180	168		2.8575	135	-281		2.8575	-6	-246		2.8575	-166	-62		2.8575	183	-22
3.81333	-19415	-8091		3.81333	-353	-244		2.86	75	120		3.81333	-91	6		2.86	8	7		3.81333	43	51		3.81333	-181	152		2.86	120	-274		2.86	-2	-249		2.86	-173	-68		2.86	223	-1
3.81667	-19331	-8050		3.81667	-376	-246		2.8625	90	119		3.81667	-85	15		2.8625	-13	8		3.81667	38	37		3.81667	-186	151		2.8625	96	-267		2.8625	4	-261		2.8625	-184	-67		2.8625	252	26
3.82	-19248	-7974		3.82	-392	-233		2.865	111	111		3.82	-77	16		2.865	-31	-2		3.82	27	22		3.82	-188	158		2.865	71	-262		2.865	10	-273		2.865	-188	-68		2.865	258	42
3.82333	-19191	-7919		3.82333	-409	-205		2.8675	127	101		3.82333	-67	12		2.8675	-47	-21		3.82333	15	13		3.82333	-189	166		2.8675	55	-269		2.8675	20	-291		2.8675	-177	-70		2.8675	244	43
3.82667	-19194	-7905		3.82667	-435	-179		2.87	133	95		3.82667	-65	7		2.87	-47	-49		3.82667	3	2		3.82667	-192	177		2.87	54	-283		2.87	37	-308		2.87	-162	-61		2.87	220	30
3.83	-19238	-7885		3.83	-459	-165		2.8725	126	98		3.83	-77	3		2.8725	-40	-74		3.83	-5	-16		3.83	-195	189		2.8725	63	-298		2.8725	61	-312		2.8725	-148	-46		2.8725	202	17
3.83333	-19231	-7867		3.83333	-474	-165		2.875	106	106		3.83333	-104	-2		2.875	-39	-94		3.83333	-11	-32		3.83333	-196	196		2.875	76	-318		2.875	87	-306		2.875	-133	-27		2.875	204	8
3.83667	-19195	-7905		3.83667	-476	-177		2.8775	84	112		3.83667	-137	-4		2.8775	-39	-106		3.83667	-20	-43		3.83667	-190	202		2.8775	82	-343		2.8775	102	-301		2.8775	-123	0		2.8775	211	0
3.84	-19154	-7973		3.84	-462	-195		2.88	72	113		3.84	-155	-11		2.88	-38	-111		3.84	-33	-46		3.84	-184	215		2.88	72	-359		2.88	99	-296		2.88	-126	20		2.88	204	-9
3.84333	-19139	-8061		3.84333	-436	-209		2.8825	73	120		3.84333	-153	-27		2.8825	-32	-116		3.84333	-51	-42		3.84333	-181	229		2.8825	50	-357		2.8825	87	-290		2.8825	-141	21		2.8825	183	-11
3.84667	-19193	-8152		3.84667	-413	-217		2.885	77	126		3.84667	-143	-40		2.885	-23	-125		3.84667	-66	-35		3.84667	-183	235		2.885	25	-351		2.885	79	-287		2.885	-162	18		2.885	158	-5
3.85	-19282	-8202		3.85	-400	-221		2.8875	80	120		3.85	-128	-48		2.8875	-12	-127		3.85	-67	-34		3.85	-188	228		2.8875	4	-355		2.8875	81	-286		2.8875	-183	19		2.8875	139	1
3.85333	-19323	-8216		3.85333	-389	-225		2.89	84	105		3.85333	-109	-62		2.89	7	-119		3.85333	-59	-42		3.85333	-198	206		2.89	-11	-364		2.89	94	-281		2.89	-195	27		2.89	133	1
3.85667	-19267	-8237		3.85667	-383	-229		2.8925	92	90		3.85667	-95	-82		2.8925	31	-106		3.85667	-54	-58		3.85667	-205	178		2.8925	-22	-362		2.8925	107	-274		2.8925	-202	35		2.8925	131	-7
3.86	-19222	-8300		3.86	-387	-235		2.895	100	79		3.86	-90	-100		2.895	51	-94		3.86	-57	-75		3.86	-203	151		2.895	-33	-349		2.895	106	-270		2.895	-206	30		2.895	124	-24
3.86333	-19260	-8403		3.86333	-392	-238		2.8975	106	76		3.86333	-92	-111		2.8975	68	-82		3.86333	-62	-81		3.86333	-195	127		2.8975	-41	-333		2.8975	95	-273		2.8975	-205	14		2.8975	120	-36
3.86667	-19299	-8494		3.86667	-390	-243		2.9	115	79		3.86667	-87	-113		2.9	87	-68		3.86667	-58	-74		3.86667	-189	106		2.9	-44	-311		2.9	84	-282		2.9	-198	-8		2.9	121	-37
3.87	-19299	-8522		3.87	-383	-240		2.9025	124	86		3.87	-77	-110		2.9025	99	-52		3.87	-46	-66		3.87	-186	90		2.9025	-45	-283		2.9025	70	-300		2.9025	-204	-27		2.9025	127	-36
3.87333	-19310	-8488		3.87333	-370	-225		2.905	123	100		3.87333	-69	-99		2.905	103	-38		3.87333	-37	-58		3.87333	-189	76		2.905	-50	-260		2.905	55	-326		2.905	-219	-37		2.905	141	-36
3.87667	-19329	-8441		3.87667	-356	-212		2.9075	118	113		3.87667	-65	-77		2.9075	100	-39		3.87667	-37	-51		3.87667	-194	68		2.9075	-57	-238		2.9075	52	-357		2.9075	-223	-45		2.9075	159	-43
3.88	-19320	-8415		3.88	-345	-206		2.91	112	111		3.88	-66	-51		2.91	91	-57		3.88	-41	-49		3.88	-199	65		2.91	-54	-209		2.91	65	-386		2.91	-210	-51		2.91	170	-52
3.88333	-19292	-8388		3.88333	-332	-202		2.9125	105	98		3.88333	-67	-32		2.9125	83	-81		3.88333	-43	-49		3.88333	-201	65		2.9125	-37	-181		2.9125	78	-408		2.9125	-194	-44		2.9125	169	-64
3.88667	-19242	-8370		3.88667	-324	-199		2.915	96	89		3.88667	-56	-19		2.915	83	-98		3.88667	-36	-53		3.88667	-203	72		2.915	-16	-161		2.915	75	-420		2.915	-180	-24		2.915	158	-73
3.89	-19189	-8327		3.89	-321	-196		2.9175	96	91		3.89	-29	-16		2.9175	87	-108		3.89	-23	-60		3.89	-206	93		2.9175	0	-150		2.9175	60	-414		2.9175	-168	-4		2.9175	146	-74
3.89333	-19171	-8259		3.89333	-305	-191		2.92	103	97		3.89333	-7	-25		2.92	91	-113		3.89333	-13	-71		3.89333	-212	117		2.92	6	-152		2.92	58	-405		2.92	-158	10		2.92	138	-74
3.89667	-19168	-8193		3.89667	-281	-192		2.9225	106	110		3.89667	-3	-33		2.9225	97	-115		3.89667	-10	-85		3.89667	-219	133		2.9225	0	-153		2.9225	76	-407		2.9225	-144	26		2.9225	130	-84
3.9	-19153	-8125		3.9	-274	-201		2.925	104	127		3.9	-12	-35		2.925	102	-116		3.9	-6	-104		3.9	-228	137		2.925	-17	-145		2.925	99	-416		2.925	-124	36		2.925	124	-97
3.90333	-19143	-8110		3.90333	-286	-214		2.9275	98	137		3.90333	-27	-38		2.9275	101	-120		3.90333	3	-117		3.90333	-245	140		2.9275	-32	-144		2.9275	112	-418		2.9275	-108	39		2.9275	127	-99
3.90667	-19142	-8130		3.90667	-302	-227		2.93	84	141		3.90667	-36	-40		2.93	94	-123		3.90667	10	-116		3.90667	-270	146		2.93	-24	-153		2.93	121	-406		2.93	-107	46		2.93	147	-87
3.91	-19114	-8170		3.91	-315	-237		2.9325	64	144		3.91	-38	-33		2.9325	80	-117		3.91	13	-104		3.91	-290	140		2.9325	2	-160		2.9325	127	-384		2.9325	-118	63		2.9325	178	-73
3.91333	-19050	-8251		3.91333	-323	-239		2.935	53	141		3.91333	-38	-27		2.935	60	-101		3.91333	19	-87		3.91333	-295	128		2.935	25	-161		2.935	126	-369		2.935	-132	79		2.935	203	-65
3.91667	-19000	-8308		3.91667	-320	-238		2.9375	56	133		3.91667	-41	-25		2.9375	45	-77		3.91667	30	-72		3.91667	-286	121		2.9375	52	-163		2.9375	122	-369		2.9375	-142	88		2.9375	214	-66
3.92	-19016	-8274		3.92	-316	-236		2.94	59	134		3.92	-51	-18		2.94	42	-48		3.92	41	-64		3.92	-273	122		2.94	94	-165		2.94	131	-375		2.94	-150	89		2.94	217	-76
3.92333	-19075	-8201		3.92333	-319	-234		2.9425	58	135		3.92333	-64	-7		2.9425	44	-14		3.92333	42	-62		3.92333	-266	126		2.9425	144	-164		2.9425	164	-383		2.9425	-156	84		2.9425	221	-93
3.92667	-19082	-8148		3.92667	-326	-232		2.945	59	132		3.92667	-70	-1		2.945	44	12		3.92667	30	-62		3.92667	-269	133		2.945	185	-169		2.945	205	-392		2.945	-157	77		2.945	221	-109
3.93	-19032	-8135		3.93	-337	-233		2.9475	60	133		3.93	-66	-1		2.9475	39	24		3.93	14	-61		3.93	-277	152		2.9475	212	-178		2.9475	238	-394		2.9475	-163	69		2.9475	214	-121
3.93333	-19018	-8148		3.93333	-350	-233		2.95	56	139		3.93333	-64	-11		2.95	35	30		3.93333	5	-57		3.93333	-279	174		2.95	210	-176		2.95	257	-391		2.95	-179	62		2.95	207	-125
3.93667	-19062	-8138		3.93667	-367	-231		2.9525	47	145		3.93667	-67	-23		2.9525	41	23		3.93667	12	-50		3.93667	-274	190		2.9525	180	-156		2.9525	270	-393		2.9525	-199	49		2.9525	204	-122
3.94	-19111	-8153		3.94	-387	-233		2.955	41	141		3.94	-71	-31		2.955	63	5		3.94	27	-44		3.94	-267	203		2.955	141	-130		2.955	278	-400		2.955	-218	30		2.955	202	-120
3.94333	-19122	-8211		3.94333	-405	-231		2.9575	44	126		3.94333	-78	-36		2.9575	96	-16		3.94333	37	-37		3.94333	-253	217		2.9575	108	-104		2.9575	281	-407		2.9575	-243	10		2.9575	202	-125
3.94667	-19130	-8247		3.94667	-419	-221		2.96	45	114		3.94667	-91	-43		2.96	124	-35		3.94667	39	-28		3.94667	-242	230		2.96	86	-78		2.96	277	-410		2.96	-279	-1		2.96	204	-133
3.95	-19158	-8264		3.95	-429	-210		2.9625	45	108		3.95	-106	-60		2.9625	135	-61		3.95	38	-23		3.95	-246	237		2.9625	76	-62		2.9625	254	-402		2.9625	-318	-1		2.9625	209	-136
3.95333	-19171	-8269		3.95333	-435	-203		2.965	49	104		3.95333	-120	-83		2.965	125	-83		3.95333	38	-20		3.95333	-259	244		2.965	72	-64		2.965	212	-384		2.965	-341	9		2.965	220	-131
3.95667	-19186	-8231		3.95667	-440	-203		2.9675	51	113		3.95667	-128	-106		2.9675	107	-91		3.95667	43	-23		3.95667	-260	255		2.9675	72	-83		2.9675	177	-366		2.9675	-335	23		2.9675	227	-115
3.96	-19216	-8197		3.96	-439	-213		2.97	43	128		3.96	-129	-119		2.97	97	-101		3.96	52	-30		3.96	-245	263		2.97	76	-109		2.97	167	-351		2.97	-310	40		2.97	224	-96
3.96333	-19237	-8218		3.96333	-420	-225		2.9725	36	133		3.96333	-131	-117		2.9725	96	-123		3.96333	62	-31		3.96333	-234	268		2.9725	87	-130		2.9725	179	-337		2.9725	-289	59		2.9725	213	-74
3.96667	-19244	-8260		3.96667	-394	-232		2.975	44	132		3.96667	-130	-106		2.975	100	-157		3.96667	67	-25		3.96667	-232	272		2.975	99	-138		2.975	198	-331		2.975	-273	73		2.975	199	-54
3.97	-19263	-8305		3.97	-381	-233		2.9775	60	134		3.97	-131	-98		2.9775	103	-195		3.97	64	-14		3.97	-239	269		2.9775	107	-135		2.9775	210	-330		2.9775	-252	76		2.9775	191	-45
3.97333	-19301	-8329		3.97333	-385	-234		2.98	68	138		3.97333	-137	-95		2.98	98	-226		3.97333	61	-9		3.97333	-253	263		2.98	111	-132		2.98	209	-323		2.98	-235	64		2.98	198	-48
3.97667	-19318	-8308		3.97667	-397	-238		2.9825	66	139		3.97667	-141	-96		2.9825	81	-242		3.97667	53	-14		3.97667	-271	255		2.9825	104	-147		2.9825	195	-319		2.9825	-231	36		2.9825	215	-55
3.98	-19306	-8315		3.98	-405	-238		2.985	63	137		3.98	-145	-102		2.985	59	-237		3.98	40	-13		3.98	-286	248		2.985	84	-169		2.985	195	-325		2.985	-228	-4		2.985	239	-58
3.98333	-19325	-8341		3.98333	-412	-235		2.9875	61	134		3.98333	-149	-113		2.9875	37	-215		3.98333	31	-1		3.98333	-293	262		2.9875	67	-187		2.9875	229	-337		2.9875	-217	-50		2.9875	266	-42
3.98667	-19394	-8343		3.98667	-426	-230		2.99	59	132		3.98667	-153	-123		2.99	23	-184		3.98667	23	12		3.98667	-292	298		2.99	61	-203		2.99	276	-344		2.99	-206	-88		2.99	292	-13
3.99	-19452	-8334		3.99	-437	-227		2.9925	51	133		3.99	-160	-133		2.9925	22	-146		3.99	13	19		3.99	-286	339		2.9925	62	-216		2.9925	303	-346		2.9925	-201	-106		2.9925	324	6
3.99333	-19451	-8308		3.99333	-440	-232		2.995	38	137		3.99333	-167	-142		2.995	27	-103		3.99333	14	20		3.99333	-284	364		2.995	73	-225		2.995	304	-350		2.995	-200	-113		2.995	358	11
3.99667	-19405	-8307		3.99667	-438	-242		2.9975	30	140		3.99667	-166	-146		2.9975	34	-66		3.99667	31	12		3.99667	-290	370		2.9975	95	-236		2.9975	299	-353		2.9975	-199	-121		2.9975	377	14
4	-19359	-8320		4	-443	-249		3	31	142		4	-153	-145		3	40	-44		4	53	-1		4	-299	369		3	111	-249		3	292	-351		3	-188	-126		3	377	21
4.00333	-19339	-8318		4.00333	-457	-247		3.0025	38	145		4.00333	-137	-138		3.0025	43	-39		4.00333	68	-11		4.00333	-313	362		3.0025	102	-261		3.0025	282	-348		3.0025	-167	-120		3.0025	369	22
4.00667	-19333	-8319		4.00667	-465	-240		3.005	44	153		4.00667	-133	-121		3.005	48	-47		4.00667	80	-17		4.00667	-332	353		3.005	69	-274		3.005	271	-339		3.005	-154	-107		3.005	354	11
4.01	-19329	-8324		4.01	-461	-233		3.0075	44	165		4.01	-141	-104		3.0075	53	-67		4.01	89	-30		4.01	-346	347		3.0075	34	-281		3.0075	261	-330		3.0075	-154	-90		3.0075	331	-14
4.01333	-19344	-8342		4.01333	-441	-227		3.01	50	178		4.01333	-151	-88		3.01	56	-87		4.01333	83	-45		4.01333	-351	347		3.01	17	-275		3.01	244	-328		3.01	-162	-61		3.01	300	-45
4.01667	-19392	-8380		4.01667	-411	-229		3.0125	59	183		4.01667	-149	-71		3.0125	56	-98		4.01667	61	-54		4.01667	-345	358		3.0125	19	-260		3.0125	212	-333		3.0125	-174	-23		3.0125	270	-73
4.02	-19461	-8387		4.02	-386	-237		3.015	59	179		4.02	-137	-60		3.015	59	-104		4.02	35	-55		4.02	-341	373		3.015	33	-235		3.015	184	-344		3.015	-192	7		3.015	242	-98
4.02333	-19527	-8309		4.02333	-373	-250		3.0175	47	169		4.02333	-121	-53		3.0175	59	-103		4.02333	14	-47		4.02333	-341	381		3.0175	50	-206		3.0175	174	-353		3.0175	-213	25		3.0175	215	-116
4.02667	-19573	-8204		4.02667	-368	-259		3.02	33	159		4.02667	-110	-49		3.02	48	-92		4.02667	0	-39		4.02667	-336	378		3.02	63	-188		3.02	169	-360		3.02	-227	31		3.02	195	-124
4.03	-19550	-8121		4.03	-371	-256		3.0225	27	157		4.03	-109	-54		3.0225	28	-82		4.03	-3	-38		4.03	-324	368		3.0225	73	-179		3.0225	164	-371		3.0225	-229	38		3.0225	183	-130
4.03333	-19485	-8048		4.03333	-375	-242		3.025	23	164		4.03333	-117	-66		3.025	8	-83		4.03333	-1	-34		4.03333	-309	351		3.025	79	-169		3.025	153	-381		3.025	-227	53		3.025	175	-142
4.03667	-19466	-8020		4.03667	-377	-227		3.0275	20	176		4.03667	-127	-77		3.0275	-9	-93		4.03667	-5	-30		4.03667	-283	322		3.0275	78	-156		3.0275	138	-385		3.0275	-226	67		3.0275	178	-152
4.04	-19461	-8038		4.04	-379	-209		3.03	26	183		4.04	-137	-80		3.03	-20	-108		4.04	-14	-34		4.04	-249	283		3.03	75	-152		3.03	133	-390		3.03	-223	69		3.03	193	-148
4.04333	-19427	-8050		4.04333	-386	-195		3.0325	44	181		4.04333	-149	-75		3.0325	-23	-117		4.04333	-25	-43		4.04333	-221	240		3.0325	75	-166		3.0325	147	-391		3.0325	-225	60		3.0325	217	-136
4.04667	-19394	-8026		4.04667	-402	-187		3.035	65	178		4.04667	-168	-62		3.035	-18	-124		4.04667	-28	-47		4.04667	-199	198		3.035	77	-184		3.035	178	-385		3.035	-234	52		3.035	237	-128
4.05	-19405	-7991		4.05	-425	-183		3.0375	78	169		4.05	-186	-48		3.0375	-5	-134		4.05	-23	-39		4.05	-186	160		3.0375	78	-197		3.0375	207	-375		3.0375	-242	49		3.0375	251	-125
4.05333	-19445	-7985		4.05333	-447	-188		3.04	80	149		4.05333	-199	-33		3.04	10	-146		4.05333	-18	-27		4.05333	-186	131		3.04	83	-206		3.04	222	-371		3.04	-239	46		3.04	259	-126
4.05667	-19496	-8001		4.05667	-460	-200		3.0425	73	121		4.05667	-207	-15		3.0425	23	-155		4.05667	-10	-25		4.05667	-187	115		3.0425	89	-211		3.0425	236	-376		3.0425	-225	31		3.0425	248	-125
4.06	-19564	-8020		4.06	-465	-218		3.045	63	94		4.06	-209	-4		3.045	34	-168		4.06	-5	-36		4.06	-173	112		3.045	85	-213		3.045	254	-389		3.045	-204	9		3.045	216	-114
4.06333	-19636	-8021		4.06333	-466	-238		3.0475	55	78		4.06333	-210	-11		3.0475	41	-174		4.06333	-3	-52		4.06333	-152	117		3.0475	67	-217		3.0475	276	-400		3.0475	-178	-6		3.0475	181	-94
4.06667	-19676	-7997		4.06667	-468	-255		3.05	49	74		4.06667	-214	-33		3.05	39	-161		4.06667	7	-65		4.06667	-137	118		3.05	45	-217		3.05	304	-403		3.05	-162	-12		3.05	159	-75
4.07	-19659	-7980		4.07	-467	-265		3.0525	45	75		4.07	-222	-62		3.0525	29	-142		4.07	24	-77		4.07	-131	111		3.0525	26	-201		3.0525	322	-403		3.0525	-167	-10		3.0525	156	-63
4.07333	-19598	-7967		4.07333	-452	-268		3.055	47	75		4.07333	-232	-92		3.055	24	-133		4.07333	37	-87		4.07333	-127	102		3.055	18	-174		3.055	314	-402		3.055	-182	-6		3.055	171	-56
4.07667	-19527	-7932		4.07667	-424	-263		3.0575	56	71		4.07667	-234	-115		3.0575	31	-140		4.07667	52	-93		4.07667	-125	103		3.0575	31	-151		3.0575	286	-405		3.0575	-192	0		3.0575	185	-48
4.08	-19500	-7902		4.08	-393	-256		3.06	70	67		4.08	-229	-127		3.06	46	-155		4.08	73	-101		4.08	-124	105		3.06	63	-147		3.06	260	-406		3.06	-193	16		3.06	180	-41
4.08333	-19487	-7927		4.08333	-356	-253		3.0625	84	65		4.08333	-226	-132		3.0625	58	-158		4.08333	85	-107		4.08333	-116	104		3.0625	102	-164		3.0625	254	-402		3.0625	-193	33		3.0625	161	-35
4.08667	-19462	-7979		4.08667	-318	-250		3.065	91	64		4.08667	-226	-134		3.065	62	-149		4.08667	82	-105		4.08667	-109	99		3.065	136	-191		3.065	265	-395		3.065	-199	46		3.065	139	-29
4.09	-19456	-7995		4.09	-296	-246		3.0675	89	60		4.09	-230	-134		3.0675	61	-142		4.09	71	-99		4.09	-119	85		3.0675	157	-217		3.0675	271	-387		3.0675	-214	53		3.0675	118	-30
4.09333	-19464	-7997		4.09333	-299	-247		3.07	74	52		4.09333	-240	-133		3.07	59	-137		4.09333	57	-94		4.09333	-145	69		3.07	168	-235		3.07	255	-385		3.07	-233	50		3.07	99	-38
4.09667	-19494	-7984		4.09667	-319	-256		3.0725	56	57		4.09667	-251	-132		3.0725	57	-131		4.09667	48	-83		4.09667	-172	60		3.0725	172	-248		3.0725	228	-392		3.0725	-249	41		3.0725	85	-37
4.1	-19520	-7921		4.1	-340	-265		3.075	52	68		4.1	-252	-139		3.075	59	-122		4.1	45	-69		4.1	-186	57		3.075	174	-260		3.075	200	-399		3.075	-258	32		3.075	73	-22
4.10333	-19489	-7838		4.10333	-353	-269		3.0775	57	68		4.10333	-249	-147		3.0775	58	-114		4.10333	48	-59		4.10333	-183	54		3.0775	174	-272		3.0775	180	-404		3.0775	-258	21		3.0775	60	-4
4.10667	-19449	-7784		4.10667	-357	-267		3.08	63	63		4.10667	-247	-145		3.08	44	-108		4.10667	58	-55		4.10667	-169	50		3.08	176	-284		3.08	170	-412		3.08	-249	6		3.08	48	9
4.11	-19427	-7782		4.11	-363	-259		3.0825	81	56		4.11	-240	-131		3.0825	18	-110		4.11	67	-56		4.11	-155	44		3.0825	183	-292		3.0825	171	-421		3.0825	-238	2		3.0825	38	6
4.11333	-19402	-7840		4.11333	-367	-255		3.085	106	47		4.11333	-232	-117		3.085	-6	-118		4.11333	73	-59		4.11333	-140	42		3.085	185	-287		3.085	182	-412		3.085	-232	13		3.085	25	-12
4.11667	-19385	-7911		4.11667	-359	-262		3.0875	122	39		4.11667	-223	-111		3.0875	-21	-122		4.11667	74	-66		4.11667	-121	46		3.0875	179	-281		3.0875	206	-390		3.0875	-231	23		3.0875	9	-45
4.12	-19388	-7946		4.12	-345	-275		3.09	121	31		4.12	-216	-110		3.09	-21	-120		4.12	72	-80		4.12	-106	52		3.09	175	-289		3.09	238	-383		3.09	-221	28		3.09	2	-88
4.12333	-19399	-7966		4.12333	-341	-284		3.0925	107	20		4.12333	-219	-112		3.0925	-7	-121		4.12333	66	-94		4.12333	-99	55		3.0925	175	-311		3.0925	257	-386		3.0925	-203	27		3.0925	10	-119
4.12667	-19380	-7952		4.12667	-345	-293		3.095	85	11		4.12667	-225	-120		3.095	7	-126		4.12667	60	-103		4.12667	-98	57		3.095	173	-340		3.095	253	-383		3.095	-177	23		3.095	20	-129
4.13	-19335	-7915		4.13	-356	-304		3.0975	62	4		4.13	-219	-124		3.0975	13	-126		4.13	62	-109		4.13	-108	60		3.0975	169	-366		3.0975	248	-372		3.0975	-153	22		3.0975	26	-123
4.13333	-19306	-7905		4.13333	-370	-309		3.1	44	-4		4.13333	-203	-116		3.1	11	-114		4.13333	72	-116		4.13333	-121	70		3.1	164	-392		3.1	264	-365		3.1	-135	29		3.1	22	-111
4.13667	-19347	-7926		4.13667	-383	-305		3.1025	34	-13		4.13667	-182	-102		3.1025	0	-95		4.13667	81	-123		4.13667	-128	85		3.1025	149	-418		3.1025	295	-362		3.1025	-117	50		3.1025	16	-97
4.14	-19477	-7964		4.14	-397	-288		3.105	29	-20		4.14	-164	-89		3.105	-9	-78		4.14	81	-127		4.14	-132	99		3.105	120	-434		3.105	320	-359		3.105	-107	81		3.105	18	-87
4.14333	-19645	-7985		4.14333	-410	-257		3.1075	38	-15		4.14333	-156	-77		3.1075	-4	-70		4.14333	77	-128		4.14333	-133	110		3.1075	83	-432		3.1075	328	-352		3.1075	-116	103		3.1075	29	-79
4.14667	-19710	-7965		4.14667	-416	-225		3.11	67	8		4.14667	-160	-73		3.11	13	-70		4.14667	73	-130		4.14667	-128	107		3.11	51	-416		3.11	323	-340		3.11	-128	112		3.11	45	-68
4.15	-19635	-7958		4.15	-416	-191		3.1125	102	43		4.15	-169	-81		3.1125	28	-71		4.15	67	-131		4.15	-124	93		3.1125	44	-395		3.1125	314	-326		3.1125	-134	118		3.1125	62	-47
4.15333	-19553	-7993		4.15333	-417	-164		3.115	125	79		4.15333	-177	-94		3.115	35	-73		4.15333	68	-124		4.15333	-132	82		3.115	66	-374		3.115	310	-316		3.115	-138	124		3.115	76	-20
4.15667	-19506	-8015		4.15667	-424	-146		3.1175	138	114		4.15667	-176	-102		3.1175	32	-83		4.15667	81	-113		4.15667	-148	71		3.1175	91	-351		3.1175	317	-305		3.1175	-149	126		3.1175	81	3
4.16	-19478	-7986		4.16	-437	-128		3.12	148	144		4.16	-167	-106		3.12	21	-100		4.16	101	-101		4.16	-162	55		3.12	102	-328		3.12	328	-297		3.12	-166	122		3.12	70	17
4.16333	-19478	-7924		4.16333	-443	-106		3.1225	159	163		4.16333	-164	-104		3.1225	13	-116		4.16333	125	-94		4.16333	-173	49		3.1225	92	-309		3.1225	326	-300		3.1225	-179	112		3.1225	53	28
4.16667	-19460	-7899		4.16667	-444	-85		3.125	173	168		4.16667	-165	-94		3.125	16	-131		4.16667	139	-98		4.16667	-186	50		3.125	71	-298		3.125	316	-296		3.125	-185	95		3.125	32	40
4.17	-19440	-7916		4.17	-447	-67		3.1275	184	160		4.17	-164	-86		3.1275	33	-150		4.17	133	-110		4.17	-198	52		3.1275	61	-295		3.1275	313	-273		3.1275	-183	70		3.1275	12	42
4.17333	-19442	-7946		4.17333	-454	-53		3.13	188	141		4.17333	-166	-89		3.13	62	-161		4.17333	115	-119		4.17333	-196	56		3.13	67	-299		3.13	313	-250		3.13	-162	41		3.13	7	33
4.17667	-19422	-7999		4.17667	-458	-52		3.1325	189	117		4.17667	-176	-92		3.1325	91	-154		4.17667	92	-115		4.17667	-181	62		3.1325	91	-308		3.1325	300	-238		3.1325	-134	16		3.1325	19	23
4.18	-19389	-8051		4.18	-451	-65		3.135	194	100		4.18	-189	-90		3.135	107	-133		4.18	75	-106		4.18	-164	70		3.135	129	-325		3.135	272	-231		3.135	-120	0		3.135	36	15
4.18333	-19379	-8064		4.18333	-439	-89		3.1375	200	92		4.18333	-202	-85		3.1375	113	-110		4.18333	63	-98		4.18333	-152	78		3.1375	159	-349		3.1375	245	-232		3.1375	-123	0		3.1375	53	8
4.18667	-19366	-8036		4.18667	-428	-112		3.14	200	85		4.18667	-211	-82		3.14	114	-99		4.18667	54	-94		4.18667	-150	82		3.14	178	-368		3.14	231	-238		3.14	-132	12		3.14	68	2
4.19	-19332	-8039		4.19	-422	-126		3.1425	203	72		4.19	-217	-79		3.1425	110	-103		4.19	46	-97		4.19	-165	81		3.1425	195	-372		3.1425	225	-248		3.1425	-140	21		3.1425	84	-7
4.19333	-19280	-8055		4.19333	-424	-128		3.145	201	58		4.19333	-226	-70		3.145	100	-110		4.19333	41	-103		4.19333	-191	76		3.145	213	-374		3.145	221	-269		3.145	-143	21		3.145	103	-18
4.19667	-19190	-8029		4.19667	-422	-126		3.1475	178	50		4.19667	-237	-64		3.1475	92	-109		4.19667	34	-108		4.19667	-213	74		3.1475	227	-383		3.1475	221	-292		3.1475	-138	18		3.1475	115	-19
4.2	-19136	-7973		4.2	-412	-129		3.15	157	43		4.2	-251	-68		3.15	89	-100		4.2	24	-117		4.2	-228	77		3.15	238	-396		3.15	221	-308		3.15	-129	20		3.15	106	1
4.20333	-19181	-7922		4.20333	-398	-136		3.1525	158	34		4.20333	-268	-78		3.1525	86	-95		4.20333	19	-126		4.20333	-245	75		3.1525	241	-411		3.1525	214	-320		3.1525	-129	29		3.1525	84	34
4.20667	-19309	-7925		4.20667	-390	-147		3.155	167	27		4.20667	-277	-89		3.155	75	-106		4.20667	29	-125		4.20667	-264	65		3.155	230	-425		3.155	202	-326		3.155	-141	32		3.155	64	61
4.21	-19420	-7945		4.21	-389	-162		3.1575	173	23		4.21	-269	-90		3.1575	49	-126		4.21	46	-124		4.21	-284	60		3.1575	210	-431		3.1575	197	-319		3.1575	-153	23		3.1575	57	76
4.21333	-19448	-7931		4.21333	-391	-182		3.16	167	21		4.21333	-258	-76		3.16	20	-143		4.21333	61	-124		4.21333	-303	58		3.16	188	-426		3.16	202	-301		3.16	-159	3		3.16	65	81
4.21667	-19451	-7901		4.21667	-389	-205		3.1625	143	25		4.21667	-258	-54		3.1625	0	-152		4.21667	68	-122		4.21667	-317	53		3.1625	161	-412		3.1625	206	-290		3.1625	-161	-24		3.1625	78	77
4.22	-19453	-7879		4.22	-385	-226		3.165	109	36		4.22	-265	-36		3.165	-19	-156		4.22	72	-113		4.22	-324	54		3.165	131	-398		3.165	198	-293		3.165	-167	-54		3.165	91	65
4.22333	-19474	-7875		4.22333	-387	-238		3.1675	73	45		4.22333	-274	-28		3.1675	-35	-158		4.22333	83	-107		4.22333	-327	63		3.1675	103	-387		3.1675	180	-303		3.1675	-178	-83		3.1675	100	52
4.22667	-19518	-7852		4.22667	-395	-245		3.17	49	46		4.22667	-279	-21		3.17	-40	-155		4.22667	93	-111		4.22667	-332	75		3.17	92	-373		3.17	172	-304		3.17	-182	-105		3.17	109	39
4.23	-19533	-7836		4.23	-398	-252		3.1725	46	42		4.23	-277	-1		3.1725	-33	-144		4.23	92	-114		4.23	-338	85		3.1725	97	-349		3.1725	184	-286		3.1725	-177	-116		3.1725	123	25
4.23333	-19522	-7855		4.23333	-391	-260		3.175	56	36		4.23333	-263	22		3.175	-15	-123		4.23333	84	-103		4.23333	-336	91		3.175	114	-322		3.175	199	-254		3.175	-166	-119		3.175	133	6
4.23667	-19488	-7863		4.23667	-379	-262		3.1775	71	31		4.23667	-239	42		3.1775	18	-103		4.23667	78	-77		4.23667	-328	89		3.1775	134	-305		3.1775	208	-215		3.1775	-141	-123		3.1775	134	-21
4.24	-19426	-7856		4.24	-371	-250		3.18	87	31		4.24	-218	63		3.18	61	-88		4.24	74	-49		4.24	-321	77		3.18	148	-301		3.18	210	-176		3.18	-109	-126		3.18	129	-52
4.24333	-19416	-7852		4.24333	-362	-224		3.1825	109	36		4.24333	-209	79		3.1825	100	-80		4.24333	68	-33		4.24333	-311	61		3.1825	163	-302		3.1825	208	-160		3.1825	-84	-121		3.1825	125	-73
4.24667	-19448	-7885		4.24667	-351	-189		3.185	128	38		4.24667	-211	87		3.185	125	-75		4.24667	59	-31		4.24667	-295	44		3.185	185	-301		3.185	207	-176		3.185	-75	-113		3.185	125	-71
4.25	-19422	-7983		4.25	-353	-157		3.1875	134	32		4.25	-221	98		3.1875	137	-70		4.25	43	-30		4.25	-279	24		3.1875	199	-297		3.1875	209	-204		3.1875	-83	-106		3.1875	118	-48
4.25333	-19346	-8096		4.25333	-370	-136		3.19	130	29		4.25333	-235	119		3.19	146	-65		4.25333	25	-30		4.25333	-268	5		3.19	197	-294		3.19	215	-217		3.19	-100	-100		3.19	102	-27
4.25667	-19277	-8197		4.25667	-390	-119		3.1925	128	34		4.25667	-250	134		3.1925	157	-68		4.25667	14	-36		4.25667	-265	-5		3.1925	182	-298		3.1925	217	-211		3.1925	-114	-95		3.1925	89	-23
4.26	-19233	-8266		4.26	-412	-110		3.195	130	49		4.26	-254	128		3.195	168	-79		4.26	10	-40		4.26	-261	-3		3.195	166	-312		3.195	216	-202		3.195	-122	-87		3.195	89	-26
4.26333	-19216	-8275		4.26333	-435	-116		3.1975	132	63		4.26333	-247	113		3.1975	177	-85		4.26333	7	-30		4.26333	-253	3		3.1975	156	-331		3.1975	217	-203		3.1975	-131	-69		3.1975	98	-27
4.26667	-19220	-8259		4.26667	-448	-136		3.2	133	60		4.26667	-238	111		3.2	186	-89		4.26667	7	-11		4.26667	-240	14		3.2	146	-348		3.2	216	-217		3.2	-143	-39		3.2	104	-28
4.27	-19272	-8197		4.27	-455	-161		3.2025	132	41		4.27	-232	119		3.2025	198	-98		4.27	8	4		4.27	-228	28		3.2025	133	-359		3.2025	217	-237		3.2025	-158	-15		3.2025	105	-34
4.27333	-19359	-8091		4.27333	-458	-184		3.205	128	18		4.27333	-232	115		3.205	205	-117		4.27333	1	5		4.27333	-225	35		3.205	131	-363		3.205	227	-260		3.205	-178	-10		3.205	102	-41
4.27667	-19386	-7977		4.27667	-451	-201		3.2075	124	4		4.27667	-238	97		3.2075	201	-135		4.27667	-3	-4		4.27667	-228	34		3.2075	148	-359		3.2075	240	-283		3.2075	-205	-19		3.2075	96	-49
4.28	-19398	-7892		4.28	-434	-215		3.21	120	1		4.28	-246	78		3.21	187	-138		4.28	5	-9		4.28	-236	32		3.21	176	-348		3.21	250	-299		3.21	-238	-27		3.21	79	-62
4.28333	-19436	-7908		4.28333	-425	-233		3.2125	106	2		4.28333	-253	63		3.2125	170	-131		4.28333	14	-5		4.28333	-248	35		3.2125	200	-337		3.2125	260	-305		3.2125	-264	-26		3.2125	56	-75
4.28667	-19416	-7952		4.28667	-420	-254		3.215	83	16		4.28667	-260	48		3.215	153	-131		4.28667	29	1		4.28667	-256	40		3.215	206	-333		3.215	265	-308		3.215	-266	-14		3.215	32	-86
4.29	-19375	-7967		4.29	-400	-269		3.2175	61	41		4.29	-271	39		3.2175	134	-139		4.29	58	-3		4.29	-253	38		3.2175	200	-337		3.2175	257	-318		3.2175	-252	5		3.2175	20	-97
4.29333	-19356	-7990		4.29333	-352	-274		3.22	46	68		4.29333	-286	38		3.22	117	-147		4.29333	92	-16		4.29333	-245	30		3.22	195	-344		3.22	233	-337		3.22	-245	18		3.22	36	-106
4.29667	-19345	-8032		4.29667	-294	-272		3.2225	36	92		4.29667	-293	43		3.2225	105	-148		4.29667	111	-27		4.29667	-232	25		3.2225	198	-346		3.2225	206	-360		3.2225	-251	19		3.2225	66	-113
4.3	-19344	-8128		4.3	-251	-263		3.225	26	107		4.3	-283	49		3.225	97	-142		4.3	111	-31		4.3	-206	22		3.225	212	-348		3.225	191	-381		3.225	-262	13		3.225	85	-113
4.30333	-19357	-8233		4.30333	-229	-245		3.2275	23	118		4.30333	-260	51		3.2275	94	-143		4.30333	100	-37		4.30333	-174	19		3.2275	225	-359		3.2275	193	-395		3.2275	-265	6		3.2275	96	-95
4.30667	-19403	-8268		4.30667	-226	-218		3.23	28	129		4.30667	-233	42		3.23	100	-150		4.30667	87	-45		4.30667	-153	16		3.23	217	-369		3.23	205	-411		3.23	-260	6		3.23	113	-70
4.31	-19466	-8276		4.31	-242	-194		3.2325	33	135		4.31	-210	32		3.2325	117	-151		4.31	80	-53		4.31	-150	12		3.2325	190	-370		3.2325	212	-424		3.2325	-257	10		3.2325	130	-57
4.31333	-19511	-8294		4.31333	-266	-186		3.235	41	139		4.31333	-192	30		3.235	131	-137		4.31333	81	-57		4.31333	-166	5		3.235	154	-371		3.235	208	-431		3.235	-257	27		3.235	145	-55
4.31667	-19527	-8301		4.31667	-281	-189		3.2375	47	140		4.31667	-171	39		3.2375	136	-125		4.31667	90	-53		4.31667	-192	-3		3.2375	117	-376		3.2375	197	-442		3.2375	-251	48		3.2375	150	-56
4.32	-19518	-8299		4.32	-286	-190		3.24	47	142		4.32	-153	59		3.24	143	-133		4.32	101	-53		4.32	-220	-13		3.24	82	-379		3.24	177	-465		3.24	-241	50		3.24	147	-51
4.32333	-19517	-8258		4.32333	-291	-174		3.2425	44	154		4.32333	-138	77		3.2425	155	-153		4.32333	104	-56		4.32333	-235	-25		3.2425	62	-381		3.2425	161	-494		3.2425	-228	39		3.2425	149	-39
4.32667	-19512	-8165		4.32667	-299	-149		3.245	38	167		4.32667	-123	82		3.245	166	-164		4.32667	90	-62		4.32667	-230	-39		3.245	57	-387		3.245	156	-515		3.245	-221	27		3.245	153	-23
4.33	-19508	-8094		4.33	-314	-132		3.2475	26	167		4.33	-112	79		3.2475	175	-151		4.33	67	-63		4.33	-220	-50		3.2475	51	-389		3.2475	160	-520		3.2475	-228	17		3.2475	148	-12
4.33333	-19554	-8073		4.33333	-327	-125		3.25	13	151		4.33333	-107	68		3.25	184	-133		4.33333	52	-50		4.33333	-217	-53		3.25	35	-384		3.25	174	-503		3.25	-236	9		3.25	140	-16
4.33667	-19573	-8059		4.33667	-328	-122		3.2525	6	130		4.33667	-116	51		3.2525	192	-127		4.33667	50	-34		4.33667	-217	-44		3.2525	19	-386		3.2525	189	-472		3.2525	-228	3		3.2525	134	-28
4.34	-19525	-8043		4.34	-327	-124		3.255	10	113		4.34	-129	35		3.255	195	-128		4.34	60	-24		4.34	-213	-31		3.255	11	-400		3.255	189	-445		3.255	-210	-2		3.255	130	-40
4.34333	-19496	-8073		4.34333	-328	-133		3.2575	21	102		4.34333	-135	18		3.2575	194	-129		4.34333	70	-13		4.34333	-210	-21		3.2575	15	-419		3.2575	172	-432		3.2575	-194	-10		3.2575	134	-47
4.34667	-19490	-8166		4.34667	-334	-151		3.26	31	97		4.34667	-142	0		3.26	190	-121		4.34667	77	1		4.34667	-209	-15		3.26	25	-419		3.26	159	-433		3.26	-190	-23		3.26	142	-54
4.35	-19483	-8294		4.35	-347	-175		3.2625	39	90		4.35	-157	-9		3.2625	193	-101		4.35	84	10		4.35	-207	-12		3.2625	34	-391		3.2625	173	-433		3.2625	-200	-31		3.2625	146	-64
4.35333	-19483	-8367		4.35333	-362	-202		3.265	50	79		4.35333	-172	-11		3.265	202	-81		4.35333	92	17		4.35333	-206	-17		3.265	34	-364		3.265	206	-417		3.265	-208	-39		3.265	142	-70
4.35667	-19481	-8360		4.35667	-376	-229		3.2675	67	75		4.35667	-183	-11		3.2675	197	-59		4.35667	98	34		4.35667	-211	-23		3.2675	27	-359		3.2675	235	-388		3.2675	-214	-50		3.2675	132	-71
4.36	-19497	-8330		4.36	-386	-247		3.27	85	80		4.36	-196	-7		3.27	179	-33		4.36	105	59		4.36	-213	-24		3.27	20	-374		3.27	254	-357		3.27	-226	-49		3.27	119	-72
4.36333	-19499	-8284		4.36333	-392	-261		3.2725	96	91		4.36333	-213	3		3.2725	162	-15		4.36333	114	81		4.36333	-210	-19		3.2725	15	-395		3.2725	265	-336		3.2725	-244	-40		3.2725	111	-75
4.36667	-19450	-8212		4.36667	-395	-275		3.275	101	110		4.36667	-229	11		3.275	145	-15		4.36667	119	93		4.36667	-201	-12		3.275	10	-407		3.275	268	-330		3.275	-266	-37		3.275	109	-80
4.37	-19435	-8111		4.37	-393	-289		3.2775	100	130		4.37	-238	14		3.2775	132	-32		4.37	117	98		4.37	-192	-10		3.2775	-3	-404		3.2775	255	-323		3.2775	-291	-42		3.2775	106	-84
4.37333	-19480	-8004		4.37333	-390	-300		3.28	105	138		4.37333	-232	9		3.28	129	-57		4.37333	106	98		4.37333	-183	-11		3.28	-19	-388		3.28	235	-310		3.28	-315	-41		3.28	102	-90
4.37667	-19529	-7999		4.37667	-392	-309		3.2825	110	139		4.37667	-213	-10		3.2825	138	-72		4.37667	97	94		4.37667	-169	-5		3.2825	-29	-367		3.2825	225	-293		3.2825	-332	-30		3.2825	105	-93
4.38	-19590	-8095		4.38	-392	-311		3.285	103	148		4.38	-190	-40		3.285	149	-75		4.38	110	93		4.38	-164	12		3.285	-38	-351		3.285	227	-284		3.285	-342	-18		3.285	113	-90
4.38333	-19669	-8182		4.38333	-387	-307		3.2875	93	166		4.38333	-177	-74		3.2875	155	-78		4.38333	132	94		4.38333	-172	39		3.2875	-38	-342		3.2875	231	-289		3.2875	-342	-13		3.2875	118	-88
4.38667	-19735	-8236		4.38667	-381	-302		3.29	89	181		4.38667	-173	-96		3.29	165	-91		4.38667	142	90		4.38667	-179	69		3.29	-18	-331		3.29	232	-297		3.29	-329	-15		3.29	126	-91
4.39	-19716	-8240		4.39	-370	-292		3.2925	92	184		4.39	-170	-102		3.2925	179	-117		4.39	132	86		4.39	-180	95		3.2925	13	-314		3.2925	236	-304		3.2925	-311	-27		3.2925	138	-93
4.39333	-19641	-8241		4.39333	-355	-278		3.295	90	175		4.39333	-168	-107		3.295	183	-152		4.39333	115	89		4.39333	-182	116		3.295	46	-297		3.295	246	-311		3.295	-296	-43		3.295	143	-84
4.39667	-19587	-8277		4.39667	-339	-263		3.2975	85	151		4.39667	-161	-118		3.2975	170	-190		4.39667	104	91		4.39667	-185	145		3.2975	80	-280		3.2975	256	-315		3.2975	-284	-55		3.2975	143	-67
4.4	-19571	-8295		4.4	-324	-255		3.3	88	122		4.4	-149	-129		3.3	147	-217		4.4	102	85		4.4	-191	180		3.3	100	-263		3.3	262	-318		3.3	-269	-45		3.3	151	-47
4.40333	-19589	-8286		4.40333	-303	-256		3.3025	97	98		4.40333	-148	-131		3.3025	122	-217		4.40333	113	75		4.40333	-200	200		3.3025	108	-252		3.3025	268	-322		3.3025	-252	-2		3.3025	165	-32
4.40667	-19644	-8277		4.40667	-281	-257		3.305	107	80		4.40667	-162	-119		3.305	100	-197		4.40667	135	70		4.40667	-210	198		3.305	116	-251		3.305	278	-326		3.305	-241	52		3.305	174	-25
4.41	-19684	-8274		4.41	-264	-254		3.3075	125	67		4.41	-183	-97		3.3075	83	-177		4.41	159	75		4.41	-220	185		3.3075	123	-257		3.3075	284	-334		3.3075	-242	88		3.3075	171	-22
4.41333	-19668	-8262		4.41333	-255	-244		3.31	148	64		4.41333	-204	-74		3.31	76	-165		4.41333	179	89		4.41333	-227	166		3.31	126	-261		3.31	291	-355		3.31	-250	97		3.31	155	-22
4.41667	-19640	-8239		4.41667	-250	-229		3.3125	178	67		4.41667	-220	-55		3.3125	75	-156		4.41667	194	110		4.41667	-222	148		3.3125	128	-262		3.3125	304	-383		3.3125	-255	91		3.3125	137	-26
4.42	-19604	-8224		4.42	-246	-227		3.315	201	68		4.42	-232	-47		3.315	71	-141		4.42	199	128		4.42	-206	129		3.315	134	-261		3.315	321	-406		3.315	-265	88		3.315	131	-32
4.42333	-19552	-8227		4.42333	-233	-235		3.3175	203	73		4.42333	-244	-53		3.3175	62	-127		4.42333	193	134		4.42333	-189	108		3.3175	139	-260		3.3175	341	-416		3.3175	-286	95		3.3175	134	-38
4.42667	-19504	-8215		4.42667	-213	-237		3.32	189	87		4.42667	-255	-64		3.32	53	-118		4.42667	179	132		4.42667	-183	89		3.32	137	-260		3.32	359	-414		3.32	-308	98		3.32	147	-40
4.43	-19459	-8180		4.43	-205	-235		3.3225	171	100		4.43	-253	-78		3.3225	50	-120		4.43	158	132		4.43	-192	73		3.3225	127	-258		3.3225	366	-410		3.3225	-319	99		3.3225	165	-39
4.43333	-19464	-8177		4.43333	-217	-234		3.325	157	107		4.43333	-240	-89		3.325	54	-132		4.43333	131	131		4.43333	-202	54		3.325	112	-249		3.325	363	-403		3.325	-313	105		3.325	178	-38
4.43667	-19511	-8183		4.43667	-248	-232		3.3275	146	109		4.43667	-227	-95		3.3275	64	-141		4.43667	107	117		4.43667	-202	32		3.3275	106	-241		3.3275	360	-388		3.3275	-294	118		3.3275	179	-39
4.44	-19535	-8133		4.44	-284	-226		3.33	138	105		4.44	-221	-98		3.33	77	-139		4.44	98	97		4.44	-201	15		3.33	108	-247		3.33	360	-367		3.33	-275	134		3.33	161	-40
4.44333	-19557	-8063		4.44333	-312	-222		3.3325	134	106		4.44333	-219	-100		3.3325	89	-135		4.44333	107	84		4.44333	-205	5		3.3325	104	-267		3.3325	352	-353		3.3325	-260	146		3.3325	129	-40
4.44667	-19545	-7999		4.44667	-334	-223		3.335	131	126		4.44667	-214	-100		3.335	103	-132		4.44667	123	80		4.44667	-210	-1		3.335	95	-295		3.335	333	-351		3.335	-242	158		3.335	103	-29
4.45	-19482	-7943		4.45	-358	-227		3.3375	128	157		4.45	-211	-91		3.3375	119	-127		4.45	129	82		4.45	-219	7		3.3375	87	-317		3.3375	315	-353		3.3375	-215	173		3.3375	94	-7
4.45333	-19467	-7964		4.45333	-382	-227		3.34	120	181		4.45333	-210	-75		3.34	132	-127		4.45333	126	81		4.45333	-229	33		3.34	79	-326		3.34	308	-353		3.34	-190	183		3.34	110	13
4.45667	-19482	-8070		4.45667	-402	-218		3.3425	110	185		4.45667	-195	-61		3.3425	138	-135		4.45667	121	75		4.45667	-234	54		3.3425	80	-333		3.3425	315	-355		3.3425	-175	191		3.3425	136	21
4.46	-19480	-8159		4.46	-400	-199		3.345	104	171		4.46	-168	-46		3.345	141	-146		4.46	117	65		4.46	-235	59		3.345	90	-339		3.345	325	-362		3.345	-171	191		3.345	147	23
4.46333	-19492	-8173		4.46333	-386	-180		3.3475	103	139		4.46333	-148	-38		3.3475	143	-148		4.46333	122	58		4.46333	-238	58		3.3475	103	-339		3.3475	323	-372		3.3475	-183	174		3.3475	137	31
4.46667	-19483	-8129		4.46667	-380	-162		3.35	107	97		4.46667	-143	-37		3.35	139	-131		4.46667	133	60		4.46667	-241	56		3.35	110	-334		3.35	311	-388		3.35	-198	153		3.35	113	40
4.47	-19471	-8104		4.47	-390	-146		3.3525	114	59		4.47	-149	-40		3.3525	124	-103		4.47	150	66		4.47	-227	45		3.3525	110	-330		3.3525	299	-406		3.3525	-203	136		3.3525	87	42
4.47333	-19481	-8148		4.47333	-407	-147		3.355	117	41		4.47333	-152	-46		3.355	104	-85		4.47333	166	69		4.47333	-193	31		3.355	109	-329		3.355	295	-415		3.355	-200	125		3.355	65	40
4.47667	-19458	-8229		4.47667	-417	-163		3.3575	116	40		4.47667	-149	-49		3.3575	92	-72		4.47667	174	67		4.47667	-164	24		3.3575	109	-327		3.3575	307	-410		3.3575	-197	119		3.3575	54	38
4.48	-19391	-8300		4.48	-419	-180		3.36	113	48		4.48	-150	-43		3.36	86	-60		4.48	168	67		4.48	-160	25		3.36	106	-313		3.36	337	-391		3.36	-199	111		3.36	51	36
4.48333	-19352	-8327		4.48333	-419	-187		3.3625	108	72		4.48333	-151	-34		3.3625	82	-64		4.48333	152	78		4.48333	-178	29		3.3625	95	-292		3.3625	370	-373		3.3625	-209	95		3.3625	45	26
4.48667	-19360	-8325		4.48667	-414	-185		3.365	106	108		4.48667	-152	-24		3.365	77	-81		4.48667	137	93		4.48667	-214	27		3.365	81	-277		3.365	392	-373		3.365	-225	76		3.365	31	6
4.49	-19347	-8289		4.49	-411	-178		3.3675	99	142		4.49	-159	-13		3.3675	69	-105		4.49	124	106		4.49	-255	18		3.3675	69	-267		3.3675	399	-383		3.3675	-249	56		3.3675	21	-17
4.49333	-19283	-8190		4.49333	-406	-176		3.37	79	165		4.49333	-169	-3		3.37	57	-134		4.49333	113	112		4.49333	-287	11		3.37	63	-259		3.37	403	-394		3.37	-277	35		3.37	29	-24
4.49667	-19229	-8095		4.49667	-398	-183		3.3725	56	181		4.49667	-180	7		3.3725	41	-163		4.49667	102	104		4.49667	-310	6		3.3725	67	-255		3.3725	411	-402		3.3725	-307	25		3.3725	53	-16
4.5	-19206	-8052		4.5	-396	-188		3.375	47	190		4.5	-183	15		3.375	33	-189		4.5	89	77		4.5	-330	2		3.375	71	-252		3.375	413	-405		3.375	-337	30		3.375	74	-16
4.50333	-19195	-8057		4.50333	-402	-187		3.3775	53	190		4.50333	-175	18		3.3775	41	-204		4.50333	77	39		4.50333	-348	0		3.3775	70	-248		3.3775	389	-402		3.3775	-362	29		3.3775	82	-30
4.50667	-19215	-8109		4.50667	-411	-184		3.38	69	184		4.50667	-159	21		3.38	57	-207		4.50667	72	1		4.50667	-361	-3		3.38	74	-247		3.38	342	-393		3.38	-380	13		3.38	74	-42
4.51	-19281	-8197		4.51	-419	-182		3.3825	97	175		4.51	-151	22		3.3825	70	-199		4.51	76	-29		4.51	-372	-4		3.3825	88	-253		3.3825	284	-383		3.3825	-382	-6		3.3825	58	-41
4.51333	-19398	-8299		4.51333	-426	-179		3.385	130	162		4.51333	-155	19		3.385	67	-185		4.51333	84	-47		4.51333	-379	5		3.385	108	-263		3.385	223	-379		3.385	-360	-26		3.385	49	-39
4.51667	-19504	-8346		4.51667	-434	-178		3.3875	157	146		4.51667	-153	13		3.3875	47	-175		4.51667	87	-58		4.51667	-371	22		3.3875	126	-270		3.3875	184	-379		3.3875	-326	-39		3.3875	64	-39
4.52	-19542	-8331		4.52	-445	-183		3.39	170	139		4.52	-141	5		3.39	19	-167		4.52	93	-63		4.52	-358	36		3.39	136	-264		3.39	173	-381		3.39	-295	-48		3.39	98	-36
4.52333	-19532	-8334		4.52333	-453	-184		3.3925	169	145		4.52333	-127	-2		3.3925	-8	-154		4.52333	109	-69		4.52333	-349	48		3.3925	136	-249		3.3925	174	-382		3.3925	-273	-57		3.3925	132	-29
4.52667	-19494	-8373		4.52667	-450	-177		3.395	154	151		4.52667	-114	-6		3.395	-30	-137		4.52667	130	-71		4.52667	-343	61		3.395	126	-242		3.395	179	-385		3.395	-261	-67		3.395	160	-26
4.53	-19455	-8388		4.53	-444	-163		3.3975	136	151		4.53	-109	-3		3.3975	-44	-127		4.53	153	-56		4.53	-329	69		3.3975	118	-252		3.3975	195	-393		3.3975	-253	-72		3.3975	179	-33
4.53333	-19430	-8399		4.53333	-440	-145		3.4	124	143		4.53333	-113	10		3.4	-48	-128		4.53333	171	-30		4.53333	-309	73		3.4	117	-265		3.4	220	-395		3.4	-242	-57		3.4	188	-46
4.53667	-19409	-8443		4.53667	-437	-129		3.4025	116	129		4.53667	-118	27		3.4025	-38	-133		4.53667	171	-16		4.53667	-296	74		3.4025	107	-266		3.4025	244	-395		3.4025	-230	-27		3.4025	185	-55
4.54	-19420	-8490		4.54	-434	-122		3.405	106	110		4.54	-116	34		3.405	-17	-138		4.54	156	-24		4.54	-290	64		3.405	88	-257		3.405	260	-400		3.405	-223	0		3.405	174	-63
4.54333	-19489	-8502		4.54333	-425	-124		3.4075	101	83		4.54333	-100	35		3.4075	3	-141		4.54333	137	-44		4.54333	-280	44		3.4075	71	-250		3.4075	268	-411		3.4075	-224	23		3.4075	163	-72
4.54667	-19499	-8462		4.54667	-413	-124		3.41	106	50		4.54667	-81	35		3.41	16	-144		4.54667	128	-61		4.54667	-265	23		3.41	72	-244		3.41	272	-429		3.41	-234	42		3.41	153	-71
4.55	-19413	-8403		4.55	-404	-111		3.4125	113	17		4.55	-68	33		3.4125	22	-145		4.55	126	-63		4.55	-248	7		3.4125	95	-238		3.4125	268	-450		3.4125	-252	52		3.4125	140	-58
4.55333	-19378	-8336		4.55333	-398	-89		3.415	113	-11		4.55333	-68	24		3.415	25	-146		4.55333	126	-54		4.55333	-230	-4		3.415	127	-237		3.415	265	-469		3.415	-278	49		3.415	126	-53
4.55667	-19409	-8280		4.55667	-395	-72		3.4175	106	-30		4.55667	-81	13		3.4175	34	-151		4.55667	124	-36		4.55667	-211	-17		3.4175	156	-243		3.4175	273	-476		3.4175	-308	32		3.4175	113	-62
4.56	-19466	-8273		4.56	-388	-69		3.42	99	-39		4.56	-97	8		3.42	45	-154		4.56	127	-8		4.56	-186	-29		3.42	174	-254		3.42	288	-460		3.42	-330	13		3.42	101	-71
4.56333	-19598	-8301		4.56333	-372	-70		3.4225	91	-42		4.56333	-112	9		3.4225	52	-151		4.56333	137	16		4.56333	-159	-34		3.4225	169	-266		3.4225	308	-435		3.4225	-343	0		3.4225	87	-62
4.56667	-19742	-8321		4.56667	-361	-61		3.425	82	-37		4.56667	-127	12		3.425	59	-149		4.56667	140	31		4.56667	-147	-35		3.425	151	-278		3.425	327	-430		3.425	-353	-7		3.425	74	-42
4.57	-19798	-8290		4.57	-365	-43		3.4275	80	-30		4.57	-147	17		3.4275	59	-154		4.57	136	39		4.57	-151	-37		3.4275	141	-293		3.4275	336	-438		3.4275	-371	-5		3.4275	67	-30
4.57333	-19783	-8170		4.57333	-372	-28		3.43	82	-28		4.57333	-170	19		3.43	54	-147		4.57333	133	38		4.57333	-159	-45		3.43	149	-310		3.43	334	-442		3.43	-388	6		3.43	72	-27
4.57667	-19732	-7999		4.57667	-380	-22		3.4325	96	-29		4.57667	-189	21		3.4325	52	-115		4.57667	121	32		4.57667	-161	-62		3.4325	169	-327		3.4325	337	-445		3.4325	-392	24		3.4325	95	-24
4.58	-19721	-7895		4.58	-391	-25		3.435	120	-30		4.58	-199	22		3.435	44	-73		4.58	102	20		4.58	-155	-78		3.435	193	-335		3.435	352	-449		3.435	-389	46		3.435	124	-22
4.58333	-19756	-7890		4.58333	-397	-24		3.4375	142	-31		4.58333	-195	20		3.4375	28	-37		4.58333	87	3		4.58333	-157	-90		3.4375	216	-329		3.4375	366	-449		3.4375	-391	57		3.4375	143	-22
4.58667	-19712	-7948		4.58667	-394	-11		3.44	146	-36		4.58667	-180	17		3.44	16	-4		4.58667	78	-15		4.58667	-173	-100		3.44	233	-315		3.44	366	-452		3.44	-398	58		3.44	156	-22
4.59	-19628	-8060		4.59	-381	1		3.4425	131	-42		4.59	-161	10		3.4425	13	29		4.59	70	-31		4.59	-197	-112		3.4425	238	-305		3.4425	361	-459		3.4425	-403	61		3.4425	157	-25
4.59333	-19589	-8183		4.59333	-355	-1		3.445	109	-38		4.59333	-153	3		3.445	12	47		4.59333	64	-41		4.59333	-225	-122		3.445	229	-298		3.445	349	-454		3.445	-400	62		3.445	146	-29
4.59667	-19552	-8285		4.59667	-322	-19		3.4475	94	-17		4.59667	-159	1		3.4475	12	46		4.59667	66	-46		4.59667	-253	-125		3.4475	213	-295		3.4475	320	-438		3.4475	-386	60		3.4475	133	-33
4.6	-19508	-8380		4.6	-294	-41		3.45	88	7		4.6	-172	5		3.45	8	34		4.6	70	-44		4.6	-276	-127		3.45	188	-298		3.45	291	-415		3.45	-368	65		3.45	125	-40
4.60333	-19507	-8507		4.60333	-277	-47		3.4525	86	19		4.60333	-187	5		3.4525	-4	18		4.60333	78	-35		4.60333	-294	-132		3.4525	162	-301		3.4525	268	-387		3.4525	-357	66		3.4525	132	-57
4.60667	-19510	-8638		4.60667	-269	-39		3.455	86	20		4.60667	-197	3		3.455	-23	-4		4.60667	83	-23		4.60667	-307	-139		3.455	140	-300		3.455	241	-371		3.455	-352	49		3.455	152	-77
4.61	-19529	-8692		4.61	-268	-29		3.4575	94	21		4.61	-198	-4		3.4575	-47	-31		4.61	79	-11		4.61	-304	-140		3.4575	124	-300		3.4575	221	-367		3.4575	-351	25		3.4575	175	-95
4.61333	-19554	-8702		4.61333	-278	-23		3.46	103	25		4.61333	-192	-13		3.46	-71	-70		4.61333	69	-5		4.61333	-289	-134		3.46	109	-308		3.46	220	-366		3.46	-355	5		3.46	189	-105
4.61667	-19506	-8698		4.61667	-300	-19		3.4625	106	32		4.61667	-181	-20		3.4625	-78	-114		4.61667	56	-7		4.61667	-273	-120		3.4625	98	-324		3.4625	225	-366		3.4625	-362	-2		3.4625	192	-110
4.62	-19421	-8674		4.62	-330	-21		3.465	108	39		4.62	-171	-26		3.465	-61	-142		4.62	46	-6		4.62	-267	-103		3.465	99	-344		3.465	229	-374		3.465	-368	-2		3.465	183	-110
4.62333	-19391	-8626		4.62333	-360	-29		3.4675	117	38		4.62333	-165	-29		3.4675	-27	-147		4.62333	41	7		4.62333	-274	-86		3.4675	105	-362		3.4675	235	-393		3.4675	-361	1		3.4675	172	-111
4.62667	-19391	-8542		4.62667	-383	-43		3.47	128	27		4.62667	-171	-28		3.47	12	-137		4.62667	36	24		4.62667	-280	-66		3.47	108	-376		3.47	236	-417		3.47	-334	1		3.47	163	-116
4.63	-19425	-8445		4.63	-400	-60		3.4725	136	20		4.63	-188	-27		3.4725	53	-127		4.63	30	37		4.63	-281	-46		3.4725	116	-390		3.4725	232	-436		3.4725	-295	0		3.4725	163	-130
4.63333	-19497	-8353		4.63333	-417	-69		3.475	148	19		4.63333	-203	-26		3.475	88	-131		4.63333	29	47		4.63333	-286	-30		3.475	125	-407		3.475	235	-446		3.475	-264	-4		3.475	171	-147
4.63667	-19582	-8316		4.63667	-430	-65		3.4775	159	17		4.63667	-201	-25		3.4775	116	-144		4.63667	30	56		4.63667	-291	-9		3.4775	137	-420		3.4775	246	-444		3.4775	-244	-9		3.4775	183	-159
4.64	-19689	-8358		4.64	-432	-54		3.48	162	5		4.64	-188	-30		3.48	138	-154		4.64	30	63		4.64	-292	13		3.48	150	-420		3.48	262	-433		3.48	-236	-9		3.48	195	-163
4.64333	-19732	-8403		4.64333	-432	-47		3.4825	165	-10		4.64333	-182	-42		3.4825	151	-159		4.64333	33	59		4.64333	-293	38		3.4825	143	-408		3.4825	275	-420		3.4825	-243	-4		3.4825	209	-158
4.64667	-19711	-8426		4.64667	-437	-53		3.485	172	-22		4.64667	-182	-52		3.485	158	-158		4.64667	42	46		4.64667	-300	64		3.485	112	-395		3.485	274	-411		3.485	-257	8		3.485	223	-151
4.65	-19759	-8453		4.65	-446	-69		3.4875	178	-34		4.65	-178	-48		3.4875	156	-156		4.65	54	37		4.65	-303	83		3.4875	67	-386		3.4875	267	-399		3.4875	-271	22		3.4875	230	-147
4.65333	-19875	-8502		4.65333	-457	-88		3.49	175	-47		4.65333	-169	-35		3.49	141	-152		4.65333	66	32		4.65333	-299	85		3.49	18	-377		3.49	264	-383		3.49	-283	29		3.49	226	-143
4.65667	-19952	-8562		4.65667	-469	-108		3.4925	165	-58		4.65667	-157	-25		3.4925	134	-146		4.65667	79	28		4.65667	-299	80		3.4925	-15	-367		3.4925	273	-376		3.4925	-287	23		3.4925	216	-138
4.66	-19965	-8594		4.66	-480	-121		3.495	152	-62		4.66	-146	-22		3.495	138	-133		4.66	91	19		4.66	-307	74		3.495	-20	-361		3.495	302	-381		3.495	-289	12		3.495	210	-129
4.66333	-19933	-8630		4.66333	-487	-128		3.4975	136	-61		4.66333	-140	-14		3.4975	136	-119		4.66333	101	7		4.66333	-310	68		3.4975	0	-359		3.4975	334	-402		3.4975	-296	4		3.4975	207	-116
4.66667	-19906	-8671		4.66667	-497	-129		3.5	119	-62		4.66667	-136	7		3.5	124	-115		4.66667	105	-5		4.66667	-302	64		3.5	27	-354		3.5	351	-422		3.5	-308	4		3.5	207	-107
4.67	-19910	-8678		4.67	-506	-126		3.5025	104	-69		4.67	-131	30		3.5025	112	-117		4.67	100	-14		4.67	-284	61		3.5025	52	-342		3.5025	356	-432		3.5025	-318	14		3.5025	214	-104
4.67333	-19900	-8702		4.67333	-503	-121		3.505	100	-78		4.67333	-122	44		3.505	108	-124		4.67333	99	-12		4.67333	-253	64		3.505	82	-329		3.505	364	-439		3.505	-321	35		3.505	225	-105
4.67667	-19833	-8792		4.67667	-484	-118		3.5075	110	-80		4.67667	-107	54		3.5075	116	-130		4.67667	109	-13		4.67667	-219	67		3.5075	107	-320		3.5075	369	-436		3.5075	-310	53		3.5075	230	-106
4.68	-19769	-8885		4.68	-464	-127		3.51	132	-69		4.68	-85	58		3.51	135	-129		4.68	123	-22		4.68	-188	65		3.51	120	-315		3.51	365	-422		3.51	-292	59		3.51	229	-100
4.68333	-19774	-8877		4.68333	-455	-143		3.5125	154	-46		4.68333	-62	49		3.5125	140	-116		4.68333	136	-29		4.68333	-168	56		3.5125	126	-314		3.5125	362	-414		3.5125	-283	47		3.5125	228	-87
4.68667	-19809	-8819		4.68667	-456	-156		3.515	167	-20		4.68667	-43	36		3.515	130	-93		4.68667	140	-33		4.68667	-162	48		3.515	131	-311		3.515	355	-426		3.515	-281	28		3.515	225	-70
4.69	-19842	-8791		4.69	-465	-163		3.5175	168	-5		4.69	-31	24		3.5175	121	-68		4.69	135	-35		4.69	-168	58		3.5175	134	-306		3.5175	335	-452		3.5175	-275	14		3.5175	218	-51
4.69333	-19890	-8772		4.69333	-482	-159		3.52	162	-4		4.69333	-24	16		3.52	118	-53		4.69333	129	-34		4.69333	-178	78		3.52	129	-305		3.52	311	-479		3.52	-272	4		3.52	209	-42
4.69667	-19927	-8750		4.69667	-502	-149		3.5225	150	-16		4.69667	-15	15		3.5225	123	-50		4.69667	128	-39		4.69667	-178	93		3.5225	121	-312		3.5225	295	-495		3.5225	-271	-7		3.5225	195	-46
4.7	-19899	-8739		4.7	-516	-138		3.525	137	-36		4.7	-9	23		3.525	125	-54		4.7	126	-50		4.7	-174	99		3.525	128	-319		3.525	290	-498		3.525	-269	-20		3.525	182	-54
4.70333	-19809	-8753		4.70333	-520	-123		3.5275	127	-62		4.70333	-13	35		3.5275	116	-60		4.70333	119	-60		4.70333	-176	102		3.5275	141	-323		3.5275	291	-490		3.5275	-270	-40		3.5275	174	-52
4.70667	-19713	-8765		4.70667	-514	-107		3.53	126	-96		4.70667	-31	43		3.53	100	-58		4.70667	120	-68		4.70667	-184	108		3.53	145	-325		3.53	290	-480		3.53	-267	-59		3.53	171	-44
4.71	-19659	-8744		4.71	-500	-96		3.5325	138	-129		4.71	-60	54		3.5325	88	-43		4.71	134	-63		4.71	-185	114		3.5325	139	-326		3.5325	289	-480		3.5325	-254	-63		3.5325	168	-39
4.71333	-19660	-8697		4.71333	-491	-98		3.535	158	-146		4.71333	-92	76		3.535	87	-26		4.71333	149	-49		4.71333	-178	113		3.535	128	-326		3.535	299	-485		3.535	-238	-52		3.535	161	-34
4.71667	-19704	-8671		4.71667	-490	-114		3.5375	177	-145		4.71667	-119	94		3.5375	92	-27		4.71667	157	-32		4.71667	-168	106		3.5375	120	-332		3.5375	314	-490		3.5375	-235	-35		3.5375	145	-25
4.72	-19785	-8730		4.72	-490	-134		3.54	185	-143		4.72	-136	102		3.54	97	-48		4.72	153	-17		4.72	-159	94		3.54	119	-344		3.54	320	-495		3.54	-253	-21		3.54	125	-19
4.72333	-19860	-8787		4.72333	-488	-154		3.5425	179	-147		4.72333	-148	110		3.5425	100	-71		4.72333	134	-11		4.72333	-161	76		3.5425	126	-356		3.5425	324	-495		3.5425	-288	-11		3.5425	111	-18
4.72667	-19904	-8753		4.72667	-491	-169		3.545	165	-153		4.72667	-154	121		3.545	97	-87		4.72667	113	-15		4.72667	-175	53		3.545	138	-358		3.545	321	-499		3.545	-328	-5		3.545	117	-13
4.73	-19947	-8674		4.73	-499	-171		3.5475	152	-159		4.73	-146	125		3.5475	89	-95		4.73	108	-25		4.73	-196	29		3.5475	144	-347		3.5475	308	-505		3.5475	-360	-1		3.5475	142	-2
4.73333	-19959	-8596		4.73333	-505	-165		3.55	147	-164		4.73333	-126	124		3.55	80	-89		4.73333	116	-33		4.73333	-214	11		3.55	128	-329		3.55	300	-503		3.55	-381	19		3.55	172	10
4.73667	-19920	-8546		4.73667	-501	-157		3.5525	147	-166		4.73667	-103	129		3.5525	72	-88		4.73667	128	-33		4.73667	-223	1		3.5525	97	-309		3.5525	308	-495		3.5525	-382	64		3.5525	207	20
4.74	-19866	-8538		4.74	-483	-149		3.555	149	-165		4.74	-89	144		3.555	75	-103		4.74	142	-26		4.74	-223	-7		3.555	75	-284		3.555	319	-485		3.555	-349	115		3.555	239	28
4.74333	-19838	-8574		4.74333	-459	-138		3.5575	149	-161		4.74333	-88	160		3.5575	102	-113		4.74333	150	-20		4.74333	-222	-11		3.5575	74	-258		3.5575	330	-476		3.5575	-295	152		3.5575	251	31
4.74667	-19837	-8614		4.74667	-437	-128		3.56	147	-155		4.74667	-95	169		3.56	137	-106		4.74667	154	-16		4.74667	-217	-9		3.56	86	-240		3.56	346	-468		3.56	-240	166		3.56	242	29
4.75	-19847	-8588		4.75	-424	-121		3.5625	140	-150		4.75	-101	168		3.5625	153	-97		4.75	152	-3		4.75	-207	-5		3.5625	99	-226		3.5625	351	-460		3.5625	-202	150		3.5625	223	26
4.75333	-19849	-8525		4.75333	-420	-119		3.565	125	-149		4.75333	-102	155		3.565	154	-92		4.75333	142	11		4.75333	-201	1		3.565	106	-211		3.565	342	-455		3.565	-191	118		3.565	200	27
4.75667	-19888	-8466		4.75667	-419	-125		3.5675	106	-148		4.75667	-95	139		3.5675	147	-91		4.75667	130	21		4.75667	-209	3		3.5675	109	-201		3.5675	332	-449		3.5675	-192	99		3.5675	181	29
4.76	-19958	-8406		4.76	-412	-137		3.57	91	-141		4.76	-88	126		3.57	135	-89		4.76	126	39		4.76	-221	-3		3.57	120	-198		3.57	325	-439		3.57	-189	104		3.57	164	29
4.76333	-20005	-8399		4.76333	-397	-144		3.5725	82	-128		4.76333	-86	118		3.5725	126	-74		4.76333	131	57		4.76333	-228	-7		3.5725	144	-200		3.5725	319	-432		3.5725	-175	118		3.5725	144	20
4.76667	-20048	-8405		4.76667	-383	-148		3.575	82	-116		4.76667	-91	113		3.575	122	-50		4.76667	138	61		4.76667	-238	-1		3.575	164	-208		3.575	315	-428		3.575	-167	125		3.575	127	1
4.77	-20049	-8437		4.77	-377	-151		3.5775	91	-106		4.77	-104	116		3.5775	112	-40		4.77	146	57		4.77	-255	4		3.5775	172	-222		3.5775	303	-421		3.5775	-176	125		3.5775	117	-17
4.77333	-20015	-8559		4.77333	-375	-148		3.58	106	-90		4.77333	-124	133		3.58	96	-51		4.77333	146	48		4.77333	-275	1		3.58	174	-232		3.58	287	-407		3.58	-196	117		3.58	120	-28
4.77667	-19995	-8696		4.77667	-376	-138		3.5825	120	-66		4.77667	-143	152		3.5825	85	-69		4.77667	138	34		4.77667	-299	-3		3.5825	176	-229		3.5825	284	-390		3.5825	-216	100		3.5825	139	-28
4.78	-19952	-8766		4.78	-381	-129		3.585	136	-39		4.78	-156	163		3.585	86	-83		4.78	128	19		4.78	-322	-5		3.585	173	-214		3.585	285	-373		3.585	-232	78		3.585	166	-20
4.78333	-19906	-8789		4.78333	-378	-129		3.5875	153	-22		4.78333	-166	167		3.5875	92	-84		4.78333	117	8		4.78333	-330	-4		3.5875	153	-197		3.5875	278	-350		3.5875	-237	61		3.5875	192	-12
4.78667	-19894	-8780		4.78667	-359	-139		3.59	162	-17		4.78667	-178	166		3.59	94	-64		4.78667	108	-3		4.78667	-320	-3		3.59	123	-185		3.59	274	-318		3.59	-231	56		3.59	200	-7
4.79	-19906	-8725		4.79	-334	-152		3.5925	163	-19		4.79	-187	161		3.5925	92	-36		4.79	106	-14		4.79	-305	-12		3.5925	94	-180		3.5925	274	-294		3.5925	-222	59		3.5925	184	-7
4.79333	-19911	-8685		4.79333	-318	-161		3.595	155	-21		4.79333	-186	154		3.595	93	-7		4.79333	109	-21		4.79333	-290	-31		3.595	73	-178		3.595	278	-283		3.595	-221	71		3.595	163	-15
4.79667	-19886	-8674		4.79667	-307	-175		3.5975	141	-18		4.79667	-175	144		3.5975	103	17		4.79667	108	-19		4.79667	-269	-53		3.5975	65	-168		3.5975	289	-275		3.5975	-226	81		3.5975	152	-18
4.8	-19872	-8671		4.8	-287	-197		3.6	124	-14		4.8	-165	131		3.6	119	26		4.8	101	-10		4.8	-249	-65		3.6	59	-156		3.6	302	-261		3.6	-230	78		3.6	151	-18
4.80333	-19873	-8670		4.80333	-255	-218		3.6025	105	-5		4.80333	-154	112		3.6025	128	24		4.80333	94	-3		4.80333	-236	-59		3.6025	46	-151		3.6025	306	-240		3.6025	-247	55		3.6025	151	-20
4.80667	-19912	-8689		4.80667	-223	-222		3.605	94	7		4.80667	-143	83		3.605	125	14		4.80667	88	-8		4.80667	-234	-46		3.605	28	-154		3.605	293	-229		3.605	-274	24		3.605	140	-25
4.81	-19970	-8731		4.81	-201	-211		3.6075	92	11		4.81	-133	48		3.6075	107	5		4.81	82	-27		4.81	-243	-33		3.6075	13	-166		3.6075	265	-243		3.6075	-292	1		3.6075	117	-31
4.81333	-19990	-8728		4.81333	-193	-200		3.61	98	4		4.81333	-128	15		3.61	73	12		4.81333	84	-52		4.81333	-262	-20		3.61	4	-187		3.61	235	-270		3.61	-303	-8		3.61	101	-44
4.81667	-20031	-8710		4.81667	-198	-194		3.6125	106	-8		4.81667	-128	-15		3.6125	36	34		4.81667	93	-87		4.81667	-288	-12		3.6125	8	-216		3.6125	210	-298		3.6125	-307	-7		3.6125	98	-64
4.82	-20124	-8690		4.82	-205	-176		3.615	112	-14		4.82	-126	-34		3.615	13	52		4.82	99	-125		4.82	-307	-8		3.615	28	-249		3.615	196	-321		3.615	-307	-8		3.615	110	-84
4.82333	-20215	-8615		4.82333	-215	-146		3.6175	118	-11		4.82333	-118	-35		3.6175	4	53		4.82333	95	-148		4.82333	-316	-1		3.6175	60	-278		3.6175	200	-331		3.6175	-307	-17		3.6175	131	-94
4.82667	-20262	-8563		4.82667	-234	-119		3.62	124	-1		4.82667	-112	-17		3.62	0	52		4.82667	81	-151		4.82667	-319	17		3.62	101	-300		3.62	222	-329		3.62	-298	-22		3.62	146	-89
4.83	-20292	-8586		4.83	-260	-109		3.6225	125	12		4.83	-112	8		3.6225	-2	67		4.83	63	-139		4.83	-321	35		3.6225	146	-314		3.6225	248	-321		3.6225	-275	-15		3.6225	153	-69
4.83333	-20309	-8649		4.83333	-292	-110		3.625	125	18		4.83333	-117	30		3.625	-5	92		4.83333	51	-125		4.83333	-328	41		3.625	179	-325		3.625	260	-319		3.625	-246	-1		3.625	150	-48
4.83667	-20276	-8721		4.83667	-321	-103		3.6275	124	15		4.83667	-126	48		3.6275	-10	114		4.83667	49	-117		4.83667	-334	37		3.6275	184	-337		3.6275	255	-329		3.6275	-222	11		3.6275	138	-39
4.84	-20205	-8752		4.84	-339	-89		3.63	112	13		4.84	-135	58		3.63	-11	128		4.84	62	-107		4.84	-337	26		3.63	168	-338		3.63	250	-339		3.63	-205	18		3.63	123	-40
4.84333	-20151	-8717		4.84333	-349	-82		3.6325	95	12		4.84333	-143	58		3.6325	-6	137		4.84333	81	-93		4.84333	-344	17		3.6325	142	-320		3.6325	251	-340		3.6325	-195	23		3.6325	120	-43
4.84667	-20110	-8677		4.84667	-360	-81		3.635	89	10		4.84667	-155	59		3.635	1	142		4.84667	89	-81		4.84667	-357	16		3.635	118	-294		3.635	251	-335		3.635	-192	25		3.635	136	-46
4.85	-20062	-8650		4.85	-359	-82		3.6375	99	6		4.85	-177	64		3.6375	14	137		4.85	80	-66		4.85	-370	29		3.6375	97	-275		3.6375	248	-334		3.6375	-195	17		3.6375	163	-51
4.85333	-20054	-8566		4.85333	-350	-78		3.64	119	2		4.85333	-200	69		3.64	36	113		4.85333	67	-42		4.85333	-376	50		3.64	72	-263		3.64	250	-349		3.64	-202	2		3.64	186	-59
4.85667	-20053	-8444		4.85667	-351	-62		3.6425	136	-7		4.85667	-210	70		3.6425	55	76		4.85667	53	-30		4.85667	-372	69		3.6425	55	-254		3.6425	258	-368		3.6425	-208	-9		3.6425	194	-68
4.86	-20012	-8421		4.86	-357	-40		3.645	149	-23		4.86	-209	63		3.645	64	50		4.86	34	-41		4.86	-363	80		3.645	52	-232		3.645	254	-385		3.645	-206	-15		3.645	186	-73
4.86333	-19933	-8527		4.86333	-363	-31		3.6475	159	-43		4.86333	-207	50		3.6475	67	50		4.86333	18	-61		4.86333	-353	79		3.6475	57	-203		3.6475	241	-396		3.6475	-198	-30		3.6475	170	-73
4.86667	-19856	-8646		4.86667	-367	-36		3.65	154	-61		4.86667	-209	41		3.65	68	64		4.86667	17	-74		4.86667	-345	67		3.65	65	-188		3.65	242	-385		3.65	-193	-56		3.65	158	-72
4.87	-19836	-8686		4.87	-360	-49		3.6525	131	-76		4.87	-217	39		3.6525	71	77		4.87	24	-81		4.87	-344	53		3.6525	83	-187		3.6525	259	-360		3.6525	-195	-75		3.6525	162	-70
4.87333	-19817	-8686		4.87333	-347	-66		3.655	118	-79		4.87333	-222	43		3.655	78	81		4.87333	34	-97		4.87333	-347	42		3.655	110	-189		3.655	278	-339		3.655	-197	-76		3.655	178	-67
4.87667	-19761	-8683		4.87667	-333	-82		3.6575	127	-70		4.87667	-218	45		3.6575	90	69		4.87667	38	-113		4.87667	-353	34		3.6575	131	-191		3.6575	288	-336		3.6575	-196	-58		3.6575	196	-64
4.88	-19728	-8640		4.88	-325	-97		3.66	149	-56		4.88	-207	46		3.66	103	39		4.88	35	-121		4.88	-356	33		3.66	140	-195		3.66	290	-355		3.66	-199	-33		3.66	212	-67
4.88333	-19717	-8566		4.88333	-333	-121		3.6625	163	-43		4.88333	-194	52		3.6625	105	-7		4.88333	37	-129		4.88333	-351	35		3.6625	138	-206		3.6625	281	-379		3.6625	-210	-16		3.6625	222	-74
4.88667	-19722	-8496		4.88667	-356	-148		3.665	167	-25		4.88667	-182	54		3.665	97	-62		4.88667	45	-139		4.88667	-338	33		3.665	132	-216		3.665	264	-403		3.665	-225	-5		3.665	231	-80
4.89	-19743	-8439		4.89	-378	-165		3.6675	169	-9		4.89	-169	47		3.6675	90	-114		4.89	52	-138		4.89	-322	25		3.6675	126	-221		3.6675	246	-421		3.6675	-231	3		3.6675	240	-87
4.89333	-19713	-8423		4.89333	-391	-170		3.67	179	-3		4.89333	-152	39		3.67	89	-152		4.89333	58	-119		4.89333	-308	17		3.67	122	-223		3.67	226	-432		3.67	-228	6		3.67	248	-100
4.89667	-19645	-8456		4.89667	-386	-174		3.6725	197	-5		4.89667	-134	34		3.6725	86	-175		4.89667	61	-85		4.89667	-301	4		3.6725	115	-217		3.6725	205	-438		3.6725	-221	6		3.6725	247	-112
4.9	-19620	-8492		4.9	-360	-180		3.675	211	-10		4.9	-125	37		3.675	78	-191		4.9	60	-49		4.9	-301	-12		3.675	99	-202		3.675	204	-442		3.675	-219	4		3.675	230	-122
4.90333	-19637	-8490		4.90333	-321	-182		3.6775	216	-14		4.90333	-125	49		3.6775	71	-208		4.90333	72	-21		4.90333	-309	-23		3.6775	80	-180		3.6775	227	-447		3.6775	-234	0		3.6775	202	-121
4.90667	-19663	-8464		4.90667	-284	-179		3.68	214	-13		4.90667	-127	61		3.68	65	-221		4.90667	96	-3		4.90667	-318	-28		3.68	70	-160		3.68	254	-458		3.68	-258	-13		3.68	177	-107
4.91	-19708	-8491		4.91	-255	-172		3.6825	216	-9		4.91	-128	72		3.6825	49	-229		4.91	118	7		4.91	-325	-19		3.6825	76	-159		3.6825	276	-474		3.6825	-276	-32		3.6825	157	-91
4.91333	-19761	-8559		4.91333	-241	-164		3.685	218	-4		4.91333	-130	94		3.685	22	-230		4.91333	133	3		4.91333	-333	10		3.685	100	-173		3.685	293	-475		3.685	-283	-45		3.685	138	-78
4.91667	-19797	-8628		4.91667	-231	-165		3.6875	211	2		4.91667	-136	121		3.6875	-6	-216		4.91667	142	-18		4.91667	-344	50		3.6875	134	-189		3.6875	323	-453		3.6875	-284	-46		3.6875	125	-68
4.92	-19853	-8700		4.92	-204	-168		3.69	197	6		4.92	-145	138		3.69	-25	-197		4.92	146	-48		4.92	-358	82		3.69	160	-209		3.69	378	-419		3.69	-288	-39		3.69	115	-66
4.92333	-19882	-8720		4.92333	-172	-159		3.6925	186	8		4.92333	-150	140		3.6925	-32	-183		4.92333	145	-78		4.92333	-373	89		3.6925	166	-231		3.6925	428	-385		3.6925	-291	-29		3.6925	108	-75
4.92667	-19848	-8731		4.92667	-160	-136		3.695	183	13		4.92667	-149	134		3.695	-27	-171		4.92667	133	-92		4.92667	-384	73		3.695	155	-248		3.695	445	-354		3.695	-276	-28		3.695	112	-95
4.93	-19792	-8815		4.93	-165	-110		3.6975	180	19		4.93	-143	130		3.6975	-14	-156		4.93	117	-90		4.93	-388	44		3.6975	133	-256		3.6975	430	-330		3.6975	-245	-36		3.6975	125	-118
4.93333	-19743	-8892		4.93333	-171	-93		3.7	175	29		4.93333	-130	132		3.7	-2	-145		4.93333	104	-83		4.93333	-385	19		3.7	101	-254		3.7	394	-318		3.7	-220	-51		3.7	131	-136
4.93667	-19719	-8910		4.93667	-173	-93		3.7025	171	46		4.93667	-115	132		3.7025	5	-139		4.93667	96	-77		4.93667	-372	11		3.7025	62	-245		3.7025	363	-317		3.7025	-207	-63		3.7025	130	-146
4.94	-19682	-8884		4.94	-180	-95		3.705	162	64		4.94	-103	117		3.705	6	-135		4.94	99	-82		4.94	-355	7		3.705	30	-237		3.705	349	-322		3.705	-190	-77		3.705	119	-149
4.94333	-19640	-8803		4.94333	-188	-90		3.7075	153	75		4.94333	-89	99		3.7075	5	-133		4.94333	116	-92		4.94333	-341	-1		3.7075	16	-232		3.7075	353	-333		3.7075	-174	-93		3.7075	105	-149
4.94667	-19614	-8684		4.94667	-187	-92		3.71	148	85		4.94667	-78	83		3.71	9	-129		4.94667	143	-97		4.94667	-332	-6		3.71	18	-226		3.71	366	-345		3.71	-168	-103		3.71	98	-146
4.95	-19617	-8567		4.95	-183	-108		3.7125	146	92		4.95	-81	71		3.7125	17	-119		4.95	171	-93		4.95	-329	-12		3.7125	25	-219		3.7125	379	-355		3.7125	-167	-105		3.7125	91	-140
4.95333	-19654	-8482		4.95333	-185	-123		3.715	148	92		4.95333	-92	58		3.715	25	-114		4.95333	181	-83		4.95333	-324	-21		3.715	31	-209		3.715	389	-369		3.715	-159	-105		3.715	77	-138
4.95667	-19693	-8438		4.95667	-195	-131		3.7175	159	88		4.95667	-105	42		3.7175	31	-126		4.95667	171	-69		4.95667	-309	-30		3.7175	35	-201		3.7175	400	-386		3.7175	-147	-105		3.7175	68	-138
4.96	-19748	-8407		4.96	-210	-134		3.72	183	86		4.96	-118	33		3.72	31	-145		4.96	155	-54		4.96	-287	-31		3.72	42	-201		3.72	415	-404		3.72	-141	-109		3.72	81	-130
4.96333	-19822	-8358		4.96333	-228	-135		3.7225	208	86		4.96333	-131	36		3.7225	13	-164		4.96333	138	-41		4.96333	-270	-12		3.7225	45	-208		3.7225	426	-419		3.7225	-139	-116		3.7225	111	-112
4.96667	-19881	-8297		4.96667	-242	-138		3.725	221	80		4.96667	-137	44		3.725	-11	-173		4.96667	121	-36		4.96667	-264	22		3.725	42	-221		3.725	424	-428		3.725	-135	-123		3.725	145	-94
4.97	-19901	-8285		4.97	-251	-140		3.7275	220	73		4.97	-132	55		3.7275	-22	-166		4.97	106	-33		4.97	-266	53		3.7275	44	-234		3.7275	413	-417		3.7275	-138	-127		3.7275	168	-88
4.97333	-19877	-8317		4.97333	-260	-142		3.73	212	71		4.97333	-117	64		3.73	-13	-141		4.97333	83	-28		4.97333	-268	77		3.73	57	-246		3.73	409	-386		3.73	-152	-123		3.73	170	-92
4.97667	-19838	-8357		4.97667	-269	-139		3.7325	202	74		4.97667	-106	72		3.7325	9	-104		4.97667	54	-29		4.97667	-262	90		3.7325	74	-260		3.7325	413	-358		3.7325	-168	-116		3.7325	160	-99
4.98	-19789	-8436		4.98	-285	-126		3.735	198	79		4.98	-110	80		3.735	26	-72		4.98	31	-38		4.98	-251	96		3.735	94	-271		3.735	418	-353		3.735	-178	-108		3.735	147	-100
4.98333	-19705	-8497		4.98333	-304	-118		3.7375	204	84		4.98333	-126	85		3.7375	39	-55		4.98333	22	-50		4.98333	-237	110		3.7375	113	-274		3.7375	427	-369		3.7375	-181	-96		3.7375	138	-93
4.98667	-19634	-8509		4.98667	-313	-121		3.74	211	94		4.98667	-139	81		3.74	71	-51		4.98667	22	-63		4.98667	-227	130		3.74	124	-271		3.74	440	-388		3.74	-176	-73		3.74	136	-78
4.99	-19625	-8508		4.99	-317	-118		3.7425	212	108		4.99	-148	68		3.7425	120	-54		4.99	25	-70		4.99	-228	141		3.7425	117	-266		3.7425	445	-411		3.7425	-164	-41		3.7425	135	-59
4.99333	-19664	-8515		4.99333	-319	-105		3.745	207	116		4.99333	-167	50		3.745	168	-64		4.99333	23	-69		4.99333	-239	148		3.745	100	-260		3.745	443	-448		3.745	-149	-19		3.745	129	-37
4.99667	-19719	-8527		4.99667	-324	-90		3.7475	196	117		4.99667	-194	33		3.7475	203	-72		4.99667	17	-63		4.99667	-253	160		3.7475	92	-256		3.7475	440	-490		3.7475	-140	-10		3.7475	117	-24
5	-19722	-8522		5	-336	-74		3.75	184	114		5	-213	15		3.75	217	-68		5	9	-56		5	-265	173		3.75	92	-253		3.75	439	-524		3.75	-143	-7		3.75	103	-24
5.00333	-19691	-8546		5.00333	-345	-60		3.7525	178	104		5.00333	-218	-7		3.7525	209	-57		5.00333	4	-58		5.00333	-272	181		3.7525	87	-243		3.7525	439	-541		3.7525	-150	-10		3.7525	95	-30
5.00667	-19686	-8599		5.00667	-348	-48		3.755	172	93		5.00667	-216	-28		3.755	187	-51		5.00667	2	-65		5.00667	-273	187		3.755	75	-223		3.755	448	-540		3.755	-158	-9		3.755	93	-37
5.01	-19694	-8604		5.01	-352	-36		3.7575	159	86		5.01	-210	-41		3.7575	161	-54		5.01	5	-69		5.01	-266	180		3.7575	67	-206		3.7575	490	-530		3.7575	-164	-3		3.7575	97	-44
5.01333	-19695	-8538		5.01333	-358	-29		3.76	145	84		5.01333	-201	-47		3.76	142	-59		5.01333	13	-67		5.01333	-256	158		3.76	71	-202		3.76	546	-518		3.76	-168	8		3.76	109	-54
5.01667	-19693	-8470		5.01667	-367	-28		3.7625	128	82		5.01667	-195	-49		3.7625	135	-60		5.01667	24	-62		5.01667	-252	139		3.7625	77	-203		3.7625	565	-510		3.7625	-170	24		3.7625	126	-70
5.02	-19694	-8445		5.02	-374	-24		3.765	110	75		5.02	-191	-43		3.765	139	-63		5.02	48	-50		5.02	-255	127		3.765	82	-197		3.765	543	-511		3.765	-176	34		3.765	148	-90
5.02333	-19687	-8485		5.02333	-373	-18		3.7675	95	63		5.02333	-189	-26		3.7675	142	-73		5.02333	92	-31		5.02333	-261	131		3.7675	91	-188		3.7675	516	-515		3.7675	-183	39		3.7675	169	-110
5.02667	-19696	-8560		5.02667	-364	-13		3.77	78	45		5.02667	-185	-5		3.77	138	-90		5.02667	141	-18		5.02667	-266	146		3.77	100	-175		3.77	511	-510		3.77	-193	38		3.77	181	-122
5.03	-19745	-8586		5.03	-352	-12		3.7725	65	26		5.03	-182	11		3.7725	131	-115		5.03	174	-20		5.03	-273	149		3.7725	110	-160		3.7725	512	-490		3.7725	-203	26		3.7725	181	-126
5.03333	-19822	-8564		5.03333	-340	-18		3.775	64	7		5.03333	-185	22		3.775	123	-145		5.03333	187	-28		5.03333	-292	137		3.775	123	-153		3.775	501	-467		3.775	-212	11		3.775	182	-115
5.03667	-19906	-8554		5.03667	-332	-22		3.7775	67	-8		5.03667	-191	25		3.7775	109	-172		5.03667	186	-39		5.03667	-321	128		3.7775	132	-152		3.7775	486	-454		3.7775	-222	0		3.7775	193	-88
5.04	-19959	-8551		5.04	-328	-10		3.78	69	-16		5.04	-194	21		3.78	94	-191		5.04	178	-56		5.04	-349	116		3.78	131	-146		3.78	473	-451		3.78	-226	-10		3.78	213	-56
5.04333	-19987	-8512		5.04333	-328	14		3.7825	73	-20		5.04333	-196	15		3.7825	81	-204		5.04333	169	-77		5.04333	-374	96		3.7825	128	-129		3.7825	465	-446		3.7825	-220	-13		3.7825	236	-33
5.04667	-19981	-8459		5.04667	-332	35		3.785	76	-24		5.04667	-198	6		3.785	69	-217		5.04667	166	-91		5.04667	-392	79		3.785	135	-106		3.785	452	-431		3.785	-200	-9		3.785	248	-26
5.05	-19986	-8376		5.05	-337	47		3.7875	77	-20		5.05	-199	-1		3.7875	59	-229		5.05	162	-95		5.05	-399	70		3.7875	145	-89		3.7875	437	-409		3.7875	-178	-6		3.7875	249	-32
5.05333	-20031	-8295		5.05333	-352	45		3.79	79	-9		5.05333	-205	1		3.79	64	-226		5.05333	156	-94		5.05333	-406	65		3.79	148	-81		3.79	421	-391		3.79	-167	-8		3.79	246	-45
5.05667	-20037	-8277		5.05667	-373	35		3.7925	85	-5		5.05667	-215	1		3.7925	79	-202		5.05667	154	-94		5.05667	-414	70		3.7925	136	-70		3.7925	410	-374		3.7925	-179	-16		3.7925	243	-62
5.06	-20008	-8326		5.06	-395	33		3.795	96	-15		5.06	-222	-2		3.795	93	-165		5.06	151	-93		5.06	-413	77		3.795	116	-63		3.795	411	-354		3.795	-209	-17		3.795	243	-82
5.06333	-19976	-8424		5.06333	-407	45		3.7975	108	-35		5.06333	-226	-3		3.7975	106	-132		5.06333	152	-91		5.06333	-403	77		3.7975	94	-70		3.7975	417	-340		3.7975	-246	-6		3.7975	245	-104
5.06667	-19958	-8509		5.06667	-403	51		3.8	116	-52		5.06667	-227	7		3.8	122	-112		5.06667	156	-96		5.06667	-390	68		3.8	63	-89		3.8	411	-338		3.8	-283	5		3.8	245	-126
5.07	-19964	-8548		5.07	-397	50		3.8025	119	-61		5.07	-226	33		3.8025	128	-103		5.07	153	-100		5.07	-374	50		3.8025	33	-106		3.8025	387	-340		3.8025	-316	7		3.8025	242	-143
5.07333	-19937	-8547		5.07333	-388	49		3.805	116	-66		5.07333	-222	61		3.805	123	-111		5.07333	141	-91		5.07333	-361	31		3.805	18	-114		3.805	351	-337		3.805	-334	2		3.805	239	-148
5.07667	-19872	-8547		5.07667	-376	45		3.8075	109	-69		5.07667	-217	78		3.8075	125	-130		5.07667	124	-78		5.07667	-350	15		3.8075	29	-115		3.8075	328	-332		3.8075	-330	3		3.8075	236	-140
5.08	-19824	-8569		5.08	-374	33		3.81	104	-72		5.08	-215	85		3.81	147	-137		5.08	118	-72		5.08	-332	-2		3.81	63	-108		3.81	326	-329		3.81	-313	15		3.81	243	-131
5.08333	-19790	-8581		5.08333	-377	6		3.8125	108	-73		5.08333	-204	92		3.8125	180	-132		5.08333	125	-74		5.08333	-308	-18		3.8125	101	-101		3.8125	329	-336		3.8125	-302	30		3.8125	263	-126
5.08667	-19791	-8570		5.08667	-383	-25		3.815	119	-70		5.08667	-183	102		3.815	213	-125		5.08667	131	-75		5.08667	-287	-34		3.815	121	-97		3.815	328	-354		3.815	-291	47		3.815	279	-121
5.09	-19828	-8560		5.09	-394	-49		3.8175	134	-68		5.09	-172	115		3.8175	239	-115		5.09	127	-66		5.09	-273	-54		3.8175	112	-95		3.8175	320	-379		3.8175	-276	59		3.8175	283	-112
5.09333	-19845	-8542		5.09333	-406	-74		3.82	149	-69		5.09333	-176	132		3.82	256	-107		5.09333	113	-55		5.09333	-269	-74		3.82	82	-95		3.82	302	-407		3.82	-261	52		3.82	276	-87
5.09667	-19875	-8535		5.09667	-409	-105		3.8225	165	-76		5.09667	-189	144		3.8225	262	-113		5.09667	101	-51		5.09667	-275	-86		3.8225	53	-98		3.8225	280	-437		3.8225	-247	34		3.8225	264	-52
5.1	-19918	-8571		5.1	-410	-122		3.825	172	-84		5.1	-209	150		3.825	254	-128		5.1	95	-55		5.1	-277	-83		3.825	42	-100		3.825	273	-470		3.825	-247	15		3.825	254	-20
5.10333	-19916	-8564		5.10333	-414	-118		3.8275	160	-84		5.10333	-228	158		3.8275	234	-136		5.10333	83	-61		5.10333	-276	-72		3.8275	45	-94		3.8275	294	-501		3.8275	-269	-8		3.8275	246	-2
5.10667	-19881	-8538		5.10667	-415	-113		3.83	142	-69		5.10667	-238	168		3.83	210	-135		5.10667	65	-65		5.10667	-281	-58		3.83	50	-78		3.83	335	-521		3.83	-288	-31		3.83	234	-6
5.11	-19832	-8546		5.11	-402	-116		3.8325	133	-43		5.11	-241	175		3.8325	189	-124		5.11	46	-68		5.11	-292	-39		3.8325	53	-54		3.8325	376	-527		3.8325	-279	-55		3.8325	216	-21
5.11333	-19808	-8546		5.11333	-364	-120		3.835	135	-24		5.11333	-238	177		3.835	170	-107		5.11333	30	-73		5.11333	-297	-23		3.835	56	-32		3.835	398	-519		3.835	-255	-76		3.835	193	-39
5.11667	-19838	-8549		5.11667	-317	-125		3.8375	141	-15		5.11667	-234	175		3.8375	157	-93		5.11667	26	-82		5.11667	-291	-15		3.8375	57	-18		3.8375	405	-505		3.8375	-227	-77		3.8375	172	-51
5.12	-19899	-8527		5.12	-286	-134		3.84	139	-7		5.12	-230	168		3.84	153	-88		5.12	35	-99		5.12	-281	-15		3.84	56	-17		3.84	410	-498		3.84	-205	-53		3.84	157	-55
5.12333	-19986	-8461		5.12333	-276	-148		3.8425	127	-4		5.12333	-229	155		3.8425	164	-93		5.12333	51	-114		5.12333	-273	-26		3.8425	52	-27		3.8425	403	-499		3.8425	-204	-23		3.8425	145	-52
5.12667	-20071	-8387		5.12667	-282	-158		3.845	110	-11		5.12667	-231	141		3.845	205	-102		5.12667	66	-120		5.12667	-265	-36		3.845	42	-42		3.845	387	-502		3.845	-225	-3		3.845	136	-48
5.13	-20129	-8314		5.13	-299	-150		3.8475	96	-22		5.13	-232	131		3.8475	249	-109		5.13	79	-120		5.13	-258	-35		3.8475	25	-63		3.8475	376	-505		3.8475	-255	13		3.8475	137	-50
5.13333	-20150	-8271		5.13333	-315	-133		3.85	92	-32		5.13333	-241	121		3.85	264	-114		5.13333	93	-119		5.13333	-253	-30		3.85	9	-87		3.85	374	-508		3.85	-291	35		3.85	153	-58
5.13667	-20145	-8263		5.13667	-315	-114		3.8525	93	-41		5.13667	-254	111		3.8525	252	-119		5.13667	106	-121		5.13667	-246	-23		3.8525	4	-111		3.8525	374	-512		3.8525	-323	59		3.8525	170	-67
5.14	-20136	-8270		5.14	-305	-100		3.855	98	-51		5.14	-262	107		3.855	231	-129		5.14	116	-127		5.14	-244	-20		3.855	12	-130		3.855	363	-521		3.855	-339	85		3.855	181	-73
5.14333	-20109	-8333		5.14333	-301	-93		3.8575	102	-61		5.14333	-265	103		3.8575	209	-139		5.14333	123	-137		5.14333	-253	-18		3.8575	36	-143		3.8575	343	-523		3.8575	-339	106		3.8575	195	-78
5.14667	-20079	-8428		5.14667	-307	-81		3.86	102	-72		5.14667	-263	104		3.86	181	-142		5.14667	126	-147		5.14667	-269	-14		3.86	84	-160		3.86	330	-511		3.86	-338	101		3.86	216	-86
5.15	-20056	-8448		5.15	-317	-65		3.8625	105	-77		5.15	-259	111		3.8625	143	-133		5.15	128	-152		5.15	-290	-11		3.8625	131	-183		3.8625	320	-497		3.8625	-346	67		3.8625	226	-99
5.15333	-20069	-8425		5.15333	-325	-55		3.865	115	-71		5.15333	-251	113		3.865	107	-118		5.15333	129	-150		5.15333	-318	-9		3.865	152	-199		3.865	306	-477		3.865	-355	17		3.865	218	-110
5.15667	-20113	-8428		5.15667	-331	-62		3.8675	130	-56		5.15667	-237	113		3.8675	81	-111		5.15667	132	-146		5.15667	-344	3		3.8675	162	-202		3.8675	295	-434		3.8675	-358	-36		3.8675	206	-109
5.16	-20083	-8446		5.16	-339	-83		3.87	147	-45		5.16	-221	115		3.87	64	-113		5.16	135	-150		5.16	-352	20		3.87	172	-198		3.87	300	-381		3.87	-362	-78		3.87	200	-94
5.16333	-19999	-8479		5.16333	-348	-109		3.8725	162	-42		5.16333	-208	119		3.8725	54	-122		5.16333	130	-152		5.16333	-344	34		3.8725	178	-188		3.8725	322	-338		3.8725	-374	-104		3.8725	199	-77
5.16667	-19982	-8502		5.16667	-354	-133		3.875	166	-46		5.16667	-197	122		3.875	57	-138		5.16667	120	-146		5.16667	-336	37		3.875	170	-169		3.875	344	-312		3.875	-389	-116		3.875	212	-75
5.17	-20037	-8515		5.17	-367	-148		3.8775	161	-50		5.17	-182	122		3.8775	79	-151		5.17	108	-143		5.17	-333	25		3.8775	147	-154		3.8775	361	-293		3.8775	-398	-120		3.8775	230	-84
5.17333	-20081	-8560		5.17333	-391	-149		3.88	151	-47		5.17333	-171	121		3.88	112	-160		5.17333	101	-142		5.17333	-338	6		3.88	121	-153		3.88	379	-274		3.88	-401	-126		3.88	238	-96
5.17667	-20082	-8596		5.17667	-410	-139		3.8825	136	-40		5.17667	-168	125		3.8825	143	-167		5.17667	102	-136		5.17667	-351	-17		3.8825	107	-158		3.8825	397	-270		3.8825	-403	-135		3.8825	238	-105
5.18	-20097	-8553		5.18	-415	-133		3.885	120	-42		5.18	-168	132		3.885	165	-177		5.18	103	-129		5.18	-368	-40		3.885	107	-162		3.885	401	-287		3.885	-408	-123		3.885	240	-109
5.18333	-20103	-8446		5.18333	-419	-133		3.8875	109	-55		5.18333	-168	135		3.8875	172	-184		5.18333	93	-126		5.18333	-381	-56		3.8875	115	-160		3.8875	391	-309		3.8875	-416	-92		3.8875	243	-119
5.18667	-20053	-8367		5.18667	-430	-140		3.89	104	-67		5.18667	-181	135		3.89	161	-187		5.18667	81	-125		5.18667	-384	-61		3.89	129	-149		3.89	389	-332		3.89	-430	-66		3.89	242	-135
5.19	-20001	-8348		5.19	-447	-150		3.8925	109	-68		5.19	-201	137		3.8925	136	-188		5.19	75	-126		5.19	-377	-55		3.8925	138	-131		3.8925	398	-356		3.8925	-448	-55		3.8925	234	-153
5.19333	-19950	-8349		5.19333	-460	-157		3.895	126	-67		5.19333	-209	143		3.895	114	-180		5.19333	79	-126		5.19333	-371	-46		3.895	131	-122		3.895	395	-365		3.895	-463	-50		3.895	222	-175
5.19667	-19890	-8335		5.19667	-463	-161		3.8975	149	-72		5.19667	-204	139		3.8975	99	-158		5.19667	83	-124		5.19667	-372	-38		3.8975	113	-131		3.8975	374	-362		3.8975	-470	-53		3.8975	210	-197
5.2	-19868	-8314		5.2	-461	-165		3.9	167	-73		5.2	-201	126		3.9	89	-133		5.2	79	-129		5.2	-373	-24		3.9	97	-149		3.9	357	-360		3.9	-470	-71		3.9	198	-213
5.20333	-19883	-8274		5.20333	-459	-166		3.9025	176	-68		5.20333	-204	112		3.9025	87	-109		5.20333	70	-143		5.20333	-371	-15		3.9025	86	-171		3.9025	351	-349		3.9025	-461	-95		3.9025	182	-217
5.20667	-19924	-8191		5.20667	-458	-173		3.905	179	-66		5.20667	-205	105		3.905	93	-91		5.20667	69	-154		5.20667	-360	-17		3.905	72	-194		3.905	347	-333		3.905	-437	-111		3.905	168	-204
5.21	-19939	-8125		5.21	-457	-185		3.9075	181	-70		5.21	-206	105		3.9075	102	-81		5.21	76	-156		5.21	-344	-29		3.9075	56	-213		3.9075	341	-326		3.9075	-407	-116		3.9075	164	-179
5.21333	-19897	-8115		5.21333	-457	-185		3.91	184	-72		5.21333	-207	107		3.91	115	-81		5.21333	87	-143		5.21333	-329	-46		3.91	42	-219		3.91	333	-330		3.91	-386	-113		3.91	174	-154
5.21667	-19842	-8179		5.21667	-448	-171		3.9125	184	-73		5.21667	-208	108		3.9125	130	-98		5.21667	102	-115		5.21667	-318	-60		3.9125	34	-212		3.9125	323	-332		3.9125	-381	-114		3.9125	188	-136
5.22	-19783	-8288		5.22	-432	-151		3.915	180	-77		5.22	-205	106		3.915	137	-127		5.22	110	-90		5.22	-308	-71		3.915	26	-199		3.915	308	-319		3.915	-382	-121		3.915	191	-128
5.22333	-19734	-8333		5.22333	-420	-130		3.9175	169	-76		5.22333	-198	97		3.9175	135	-144		5.22333	103	-81		5.22333	-304	-91		3.9175	2	-184		3.9175	300	-303		3.9175	-379	-130		3.9175	190	-121
5.22667	-19710	-8312		5.22667	-414	-111		3.92	153	-68		5.22667	-188	82		3.92	143	-143		5.22667	92	-84		5.22667	-311	-108		3.92	-28	-170		3.92	310	-289		3.92	-385	-133		3.92	193	-97
5.23	-19723	-8266		5.23	-411	-95		3.9225	135	-56		5.23	-173	65		3.9225	162	-139		5.23	86	-94		5.23	-320	-118		3.9225	-47	-163		3.9225	326	-277		3.9225	-405	-133		3.9225	206	-58
5.23333	-19771	-8222		5.23333	-407	-90		3.925	122	-47		5.23333	-159	47		3.925	180	-140		5.23333	86	-109		5.23333	-327	-132		3.925	-52	-172		3.925	343	-267		3.925	-414	-130		3.925	221	-21
5.23667	-19803	-8226		5.23667	-408	-97		3.9275	120	-43		5.23667	-151	29		3.9275	188	-144		5.23667	92	-118		5.23667	-329	-137		3.9275	-47	-190		3.9275	358	-259		3.9275	-409	-123		3.9275	225	1
5.24	-19826	-8277		5.24	-418	-106		3.93	130	-40		5.24	-152	16		3.93	182	-155		5.24	97	-110		5.24	-326	-124		3.93	-31	-205		3.93	375	-251		3.93	-402	-120		3.93	220	13
5.24333	-19825	-8351		5.24333	-425	-101		3.9325	147	-31		5.24333	-165	11		3.9325	165	-167		5.24333	100	-92		5.24333	-318	-104		3.9325	-14	-211		3.9325	399	-250		3.9325	-399	-123		3.9325	223	9
5.24667	-19764	-8422		5.24667	-423	-72		3.935	155	-16		5.24667	-189	20		3.935	141	-178		5.24667	107	-76		5.24667	-308	-88		3.935	2	-212		3.935	411	-258		3.935	-398	-125		3.935	234	-22
5.25	-19713	-8466		5.25	-419	-35		3.9375	150	3		5.25	-214	34		3.9375	117	-182		5.25	120	-68		5.25	-302	-78		3.9375	16	-214		3.9375	401	-266		3.9375	-403	-120		3.9375	243	-56
5.25333	-19701	-8540		5.25333	-421	-6		3.94	140	15		5.25333	-231	43		3.94	95	-178		5.25333	135	-71		5.25333	-298	-78		3.94	24	-204		3.94	386	-275		3.94	-409	-112		3.94	239	-77
5.25667	-19729	-8613		5.25667	-425	10		3.9425	126	18		5.25667	-234	50		3.9425	79	-181		5.25667	145	-71		5.25667	-286	-89		3.9425	26	-181		3.9425	377	-297		3.9425	-410	-106		3.9425	227	-86
5.26	-19782	-8591		5.26	-427	14		3.945	113	23		5.26	-227	55		3.945	74	-195		5.26	148	-59		5.26	-270	-100		3.945	27	-157		3.945	357	-329		3.945	-405	-100		3.945	224	-86
5.26333	-19816	-8519		5.26333	-427	11		3.9475	105	33		5.26333	-218	49		3.9475	71	-213		5.26333	151	-42		5.26333	-260	-103		3.9475	28	-143		3.9475	322	-364		3.9475	-400	-92		3.9475	230	-79
5.26667	-19851	-8448		5.26667	-426	7		3.95	95	40		5.26667	-218	39		3.95	76	-224		5.26667	161	-28		5.26667	-258	-104		3.95	26	-141		3.95	296	-395		3.95	-392	-73		3.95	238	-70
5.27	-19889	-8419		5.27	-428	-7		3.9525	83	38		5.27	-224	41		3.9525	99	-222		5.27	174	-8		5.27	-262	-103		3.9525	17	-147		3.9525	287	-412		3.9525	-379	-47		3.9525	239	-59
5.27333	-19917	-8422		5.27333	-430	-29		3.955	70	36		5.27333	-230	49		3.955	127	-213		5.27333	183	25		5.27333	-271	-97		3.955	1	-153		3.955	299	-405		3.955	-370	-32		3.955	239	-56
5.27667	-19937	-8401		5.27667	-426	-50		3.9575	66	43		5.27667	-236	53		3.9575	149	-204		5.27667	180	60		5.27667	-282	-100		3.9575	-9	-166		3.9575	330	-386		3.9575	-361	-32		3.9575	237	-66
5.28	-19960	-8398		5.28	-421	-63		3.96	71	59		5.28	-238	58		3.96	162	-202		5.28	170	87		5.28	-295	-114		3.96	-5	-200		3.96	358	-364		3.96	-351	-37		3.96	227	-81
5.28333	-19987	-8455		5.28333	-413	-70		3.9625	73	78		5.28333	-233	60		3.9625	165	-208		5.28333	152	104		5.28333	-306	-126		3.9625	10	-239		3.9625	369	-337		3.9625	-345	-36		3.9625	211	-91
5.28667	-19996	-8533		5.28667	-403	-76		3.965	70	91		5.28667	-224	55		3.965	156	-210		5.28667	128	111		5.28667	-308	-127		3.965	29	-255		3.965	362	-323		3.965	-331	-30		3.965	194	-97
5.29	-19989	-8557		5.29	-393	-83		3.9675	68	94		5.29	-219	50		3.9675	139	-201		5.29	108	108		5.29	-302	-115		3.9675	53	-246		3.9675	360	-334		3.9675	-304	-20		3.9675	178	-90
5.29333	-19974	-8557		5.29333	-383	-88		3.97	71	93		5.29333	-221	53		3.97	137	-196		5.29333	97	99		5.29333	-289	-95		3.97	78	-222		3.97	382	-352		3.97	-272	-11		3.97	166	-66
5.29667	-19967	-8582		5.29667	-377	-92		3.9725	76	88		5.29667	-229	65		3.9725	154	-203		5.29667	90	82		5.29667	-279	-77		3.9725	104	-197		3.9725	412	-370		3.9725	-239	-9		3.9725	155	-34
5.3	-19973	-8590		5.3	-372	-98		3.975	78	73		5.3	-234	84		3.975	177	-205		5.3	82	63		5.3	-279	-64		3.975	126	-183		3.975	423	-390		3.975	-217	-21		3.975	144	-14
5.30333	-19991	-8568		5.30333	-374	-104		3.9775	69	61		5.30333	-235	107		3.9775	197	-197		5.30333	75	53		5.30333	-286	-54		3.9775	139	-180		3.9775	410	-399		3.9775	-208	-44		3.9775	133	-10
5.30667	-20033	-8545		5.30667	-389	-100		3.98	51	56		5.30667	-233	134		3.98	210	-177		5.30667	71	56		5.30667	-302	-50		3.98	142	-178		3.98	384	-386		3.98	-202	-66		3.98	134	-19
5.31	-20063	-8547		5.31	-406	-75		3.9825	29	52		5.31	-232	163		3.9825	212	-153		5.31	70	68		5.31	-325	-54		3.9825	144	-166		3.9825	350	-354		3.9825	-198	-87		3.9825	148	-38
5.31333	-20070	-8546		5.31333	-416	-38		3.985	14	54		5.31333	-231	191		3.985	208	-137		5.31333	72	92		5.31333	-346	-62		3.985	147	-149		3.985	325	-324		3.985	-196	-98		3.985	170	-54
5.31667	-20071	-8549		5.31667	-417	-14		3.9875	12	57		5.31667	-226	205		3.9875	195	-129		5.31667	79	121		5.31667	-361	-66		3.9875	150	-138		3.9875	313	-304		3.9875	-197	-89		3.9875	199	-57
5.32	-20070	-8572		5.32	-417	-2		3.99	16	47		5.32	-213	198		3.99	170	-119		5.32	90	139		5.32	-370	-64		3.99	145	-148		3.99	310	-297		3.99	-195	-72		3.99	224	-56
5.32333	-20091	-8584		5.32333	-423	5		3.9925	24	28		5.32333	-190	182		3.9925	145	-106		5.32333	97	137		5.32333	-372	-61		3.9925	133	-181		3.9925	319	-306		3.9925	-186	-62		3.9925	238	-59
5.32667	-20168	-8592		5.32667	-425	5		3.995	29	11		5.32667	-160	171		3.995	127	-89		5.32667	98	119		5.32667	-370	-64		3.995	124	-222		3.995	343	-316		3.995	-178	-60		3.995	240	-58
5.33	-20224	-8568		5.33	-416	1		3.9975	19	-4		5.33	-139	170		3.9975	116	-62		5.33	98	94		5.33	-367	-71		3.9975	119	-252		3.9975	369	-319		3.9975	-181	-60		3.9975	235	-59
5.33333	-20197	-8517		5.33333	-399	-5		4	-1	-16		5.33333	-131	168		4	118	-36		5.33333	92	70		5.33333	-369	-74		4	119	-267		4	394	-324		4	-188	-65		4	232	-69
5.33667	-20159	-8493		5.33667	-381	-7		4.0025	-17	-25		5.33667	-129	162		4.0025	130	-18		5.33667	72	52		5.33667	-379	-71		4.0025	119	-277		4.0025	415	-336		4.0025	-188	-69		4.0025	227	-82
5.34	-20126	-8496		5.34	-364	-5		4.005	-27	-23		5.34	-133	158		4.005	141	-16		5.34	49	38		5.34	-392	-62		4.005	114	-280		4.005	418	-362		4.005	-187	-71		4.005	208	-89
5.34333	-20089	-8506		5.34333	-341	-10		4.0075	-31	-4		5.34333	-140	156		4.0075	146	-33		5.34333	33	27		5.34333	-400	-43		4.0075	112	-274		4.0075	410	-394		4.0075	-189	-76		4.0075	182	-101
5.34667	-20084	-8502		5.34667	-317	-27		4.01	-33	19		5.34667	-153	146		4.01	152	-62		5.34667	36	20		5.34667	-399	-17		4.01	116	-273		4.01	407	-408		4.01	-193	-82		4.01	153	-119
5.35	-20106	-8448		5.35	-303	-50		4.0125	-37	31		5.35	-168	130		4.0125	159	-80		5.35	48	16		5.35	-392	5		4.0125	116	-287		4.0125	408	-406		4.0125	-204	-79		4.0125	119	-140
5.35333	-20109	-8388		5.35333	-293	-72		4.015	-40	27		5.35333	-184	115		4.015	165	-74		5.35333	58	7		5.35333	-377	10		4.015	104	-304		4.015	400	-400		4.015	-223	-65		4.015	91	-158
5.35667	-20101	-8374		5.35667	-293	-88		4.0175	-38	15		5.35667	-193	101		4.0175	171	-60		5.35667	65	-10		5.35667	-358	1		4.0175	91	-310		4.0175	384	-377		4.0175	-244	-49		4.0175	76	-156
5.36	-20081	-8367		5.36	-306	-83		4.02	-32	2		5.36	-190	77		4.02	175	-58		5.36	67	-25		5.36	-337	-13		4.02	90	-308		4.02	371	-338		4.02	-259	-34		4.02	80	-135
5.36333	-20049	-8363		5.36333	-320	-56		4.0225	-27	-1		5.36333	-173	49		4.0225	170	-61		5.36333	62	-33		5.36333	-302	-29		4.0225	96	-303		4.0225	361	-309		4.0225	-260	-17		4.0225	102	-108
5.36667	-20057	-8364		5.36667	-333	-29		4.025	-24	6		5.36667	-150	27		4.025	159	-61		5.36667	49	-39		5.36667	-258	-45		4.025	102	-297		4.025	357	-304		4.025	-250	2		4.025	133	-89
5.37	-20078	-8333		5.37	-338	-17		4.0275	-23	14		5.37	-136	14		4.0275	155	-60		5.37	26	-44		5.37	-220	-67		4.0275	112	-286		4.0275	372	-311		4.0275	-245	27		4.0275	166	-83
5.37333	-20077	-8306		5.37333	-331	-11		4.03	-23	16		5.37333	-137	13		4.03	160	-63		5.37333	3	-47		5.37333	-192	-99		4.03	126	-271		4.03	408	-333		4.03	-248	60		4.03	195	-88
5.37667	-20073	-8342		5.37667	-323	-3		4.0325	-28	10		5.37667	-143	25		4.0325	168	-66		5.37667	-11	-55		5.37667	-169	-125		4.0325	150	-254		4.0325	441	-366		4.0325	-257	87		4.0325	208	-99
5.38	-20068	-8422		5.38	-325	9		4.035	-31	-2		5.38	-152	49		4.035	176	-72		5.38	-12	-67		5.38	-153	-131		4.035	178	-230		4.035	457	-394		4.035	-274	102		4.035	205	-117
5.38333	-20029	-8461		5.38333	-335	32		4.0375	-32	-12		5.38333	-161	75		4.0375	185	-87		5.38333	-5	-78		5.38333	-152	-118		4.0375	191	-200		4.0375	473	-410		4.0375	-299	112		4.0375	195	-134
5.38667	-19981	-8469		5.38667	-343	51		4.04	-32	-14		5.38667	-164	88		4.04	196	-106		5.38667	1	-87		5.38667	-159	-91		4.04	195	-175		4.04	491	-412		4.04	-329	122		4.04	186	-148
5.39	-19976	-8509		5.39	-344	57		4.0425	-28	-3		5.39	-154	87		4.0425	207	-120		5.39	-2	-89		5.39	-169	-66		4.0425	206	-162		4.0425	500	-403		4.0425	-351	130		4.0425	180	-158
5.39333	-20029	-8553		5.39333	-344	50		4.045	-18	23		5.39333	-135	87		4.045	211	-134		5.39333	-3	-84		5.39333	-177	-54		4.045	223	-161		4.045	503	-390		4.045	-362	134		4.045	179	-164
5.39667	-20094	-8580		5.39667	-345	37		4.0475	-11	42		5.39667	-115	92		4.0475	206	-159		5.39667	11	-77		5.39667	-180	-50		4.0475	236	-172		4.0475	507	-381		4.0475	-367	127		4.0475	180	-165
5.4	-20136	-8595		5.4	-337	25		4.05	-7	37		5.4	-103	99		4.05	205	-192		5.4	37	-72		5.4	-184	-48		4.05	240	-190		4.05	504	-373		4.05	-372	118		4.05	181	-160
5.40333	-20145	-8597		5.40333	-313	20		4.0525	0	16		5.40333	-93	102		4.0525	217	-214		5.40333	60	-60		5.40333	-190	-49		4.0525	237	-211		4.0525	486	-365		4.0525	-377	114		4.0525	183	-154
5.40667	-20122	-8577		5.40667	-286	31		4.055	16	-2		5.40667	-84	97		4.055	233	-217		5.40667	77	-40		5.40667	-198	-44		4.055	227	-224		4.055	461	-372		4.055	-376	106		4.055	183	-152
5.41	-20127	-8527		5.41	-270	49		4.0575	42	-3		5.41	-79	85		4.0575	242	-203		5.41	84	-25		5.41	-204	-36		4.0575	207	-231		4.0575	439	-395		4.0575	-372	92		4.0575	176	-149
5.41333	-20135	-8496		5.41333	-261	65		4.06	65	4		5.41333	-80	73		4.06	241	-182		5.41333	79	-29		5.41333	-206	-23		4.06	182	-241		4.06	422	-415		4.06	-369	71		4.06	171	-136
5.41667	-20089	-8468		5.41667	-256	78		4.0625	75	1		5.41667	-85	65		4.0625	240	-164		5.41667	66	-43		5.41667	-209	-1		4.0625	166	-258		4.0625	405	-416		4.0625	-364	48		4.0625	177	-122
5.42	-20054	-8397		5.42	-251	82		4.065	68	-17		5.42	-95	58		4.065	247	-140		5.42	51	-52		5.42	-221	19		4.065	157	-283		4.065	388	-396		4.065	-363	27		4.065	185	-116
5.42333	-20047	-8348		5.42333	-241	81		4.0675	52	-42		5.42333	-108	47		4.0675	253	-106		5.42333	44	-53		5.42333	-238	20		4.0675	144	-306		4.0675	378	-365		4.0675	-369	7		4.0675	190	-116
5.42667	-20038	-8371		5.42667	-239	81		4.07	37	-57		5.42667	-121	34		4.07	250	-78		5.42667	44	-49		5.42667	-259	10		4.07	127	-315		4.07	377	-338		4.07	-376	-10		4.07	195	-118
5.43	-20034	-8416		5.43	-249	79		4.0725	24	-58		5.43	-134	19		4.0725	244	-62		5.43	40	-45		5.43	-285	6		4.0725	111	-310		4.0725	378	-322		4.0725	-381	-23		4.0725	190	-125
5.43333	-20054	-8439		5.43333	-262	71		4.075	21	-51		5.43333	-154	4		4.075	242	-51		5.43333	31	-40		5.43333	-307	16		4.075	97	-296		4.075	375	-314		4.075	-384	-30		4.075	180	-137
5.43667	-20094	-8419		5.43667	-274	58		4.0775	25	-48		5.43667	-179	-5		4.0775	240	-46		5.43667	24	-33		5.43667	-320	30		4.0775	87	-280		4.0775	354	-312		4.0775	-376	-24		4.0775	175	-150
5.44	-20079	-8373		5.44	-281	47		4.08	26	-55		5.44	-195	-8		4.08	240	-56		5.44	23	-30		5.44	-328	35		4.08	85	-273		4.08	307	-314		4.08	-357	-3		4.08	169	-170
5.44333	-20012	-8366		5.44333	-277	40		4.0825	30	-70		5.44333	-199	-10		4.0825	245	-90		5.44333	24	-38		5.44333	-339	38		4.0825	94	-277		4.0825	254	-320		4.0825	-339	31		4.0825	151	-189
5.44667	-19973	-8369		5.44667	-268	36		4.085	43	-92		5.44667	-193	-11		4.085	245	-134		5.44667	21	-52		5.44667	-345	56		4.085	106	-280		4.085	218	-332		4.085	-328	62		4.085	123	-199
5.45	-19967	-8362		5.45	-260	31		4.0875	67	-115		5.45	-188	-13		4.0875	236	-170		5.45	12	-67		5.45	-345	83		4.0875	114	-277		4.0875	210	-340		4.0875	-317	83		4.0875	99	-205
5.45333	-19949	-8367		5.45333	-254	22		4.09	88	-135		5.45333	-186	-16		4.09	221	-191		5.45333	0	-80		5.45333	-342	96		4.09	127	-269		4.09	227	-333		4.09	-302	100		4.09	86	-209
5.45667	-19902	-8328		5.45667	-245	7		4.0925	96	-146		5.45667	-182	-20		4.0925	204	-198		5.45667	-16	-91		5.45667	-330	95		4.0925	148	-254		4.0925	263	-317		4.0925	-281	109		4.0925	87	-210
5.46	-19882	-8266		5.46	-231	-11		4.095	91	-155		5.46	-177	-23		4.095	187	-196		5.46	-27	-100		5.46	-320	85		4.095	168	-235		4.095	314	-300		4.095	-269	107		4.095	101	-211
5.46333	-19919	-8227		5.46333	-220	-23		4.0975	81	-159		5.46333	-180	-19		4.0975	172	-188		5.46333	-34	-105		5.46333	-320	73		4.0975	172	-224		4.0975	357	-289		4.0975	-277	93		4.0975	120	-215
5.46667	-19990	-8208		5.46667	-217	-32		4.1	72	-152		5.46667	-192	-12		4.1	160	-178		5.46667	-41	-110		5.46667	-326	60		4.1	160	-222		4.1	381	-292		4.1	-290	72		4.1	142	-213
5.47	-20075	-8215		5.47	-222	-47		4.1025	70	-136		5.47	-202	-3		4.1025	153	-169		5.47	-45	-117		5.47	-338	43		4.1025	139	-223		4.1025	395	-304		4.1025	-285	50		4.1025	161	-207
5.47333	-20143	-8229		5.47333	-236	-64		4.105	67	-119		5.47333	-207	12		4.105	160	-162		5.47333	-50	-127		5.47333	-353	23		4.105	124	-220		4.105	407	-322		4.105	-268	31		4.105	173	-199
5.47667	-20161	-8258		5.47667	-262	-65		4.1075	65	-109		5.47667	-209	31		4.1075	182	-153		5.47667	-51	-134		5.47667	-358	5		4.1075	117	-214		4.1075	410	-344		4.1075	-258	24		4.1075	190	-188
5.48	-20128	-8304		5.48	-283	-40		4.11	65	-107		5.48	-202	42		4.11	210	-142		5.48	-43	-136		5.48	-355	-18		4.11	113	-212		4.11	402	-361		4.11	-257	29		4.11	212	-183
5.48333	-20097	-8345		5.48333	-288	3		4.1125	60	-108		5.48333	-184	42		4.1125	237	-140		5.48333	-34	-140		5.48333	-351	-38		4.1125	111	-216		4.1125	384	-368		4.1125	-259	35		4.1125	230	-188
5.48667	-20067	-8382		5.48667	-278	38		4.115	51	-106		5.48667	-170	38		4.115	261	-150		5.48667	-31	-157		5.48667	-345	-42		4.115	113	-228		4.115	349	-369		4.115	-262	46		4.115	243	-198
5.49	-19999	-8383		5.49	-265	51		4.1175	45	-99		5.49	-162	38		4.1175	281	-160		5.49	-28	-176		5.49	-329	-38		4.1175	109	-250		4.1175	312	-368		4.1175	-263	66		4.1175	258	-209
5.49333	-19953	-8345		5.49333	-258	50		4.12	42	-91		5.49333	-156	49		4.12	289	-168		5.49333	-24	-186		5.49333	-310	-40		4.12	94	-278		4.12	281	-361		4.12	-268	80		4.12	272	-209
5.49667	-19982	-8300		5.49667	-258	43		4.1225	40	-84		5.49667	-153	61		4.1225	281	-179		5.49667	-24	-185		5.49667	-299	-53		4.1225	71	-295		4.1225	253	-344		4.1225	-282	78		4.1225	283	-194
5.5	-20037	-8275		5.5	-262	28		4.125	35	-79		5.5	-150	62		4.125	265	-188		5.5	-28	-170		5.5	-295	-69		4.125	46	-298		4.125	243	-324		4.125	-293	68		4.125	291	-172
5.50333	-20107	-8309		5.50333	-262	7		4.1275	29	-72		5.50333	-141	55		4.1275	253	-190		5.50333	-26	-146		5.50333	-301	-73		4.1275	25	-295		4.1275	263	-317		4.1275	-288	67		4.1275	291	-150
5.50667	-20169	-8369		5.50667	-254	-12		4.13	25	-58		5.50667	-140	44		4.13	251	-189		5.50667	-20	-122		5.50667	-316	-60		4.13	21	-289		4.13	300	-317		4.13	-268	71		4.13	282	-140
5.51	-20192	-8402		5.51	-240	-21		4.1325	17	-43		5.51	-154	32		4.1325	264	-178		5.51	-18	-98		5.51	-336	-39		4.1325	31	-281		4.1325	334	-319		4.1325	-241	68		4.1325	274	-147
5.51333	-20218	-8388		5.51333	-229	-20		4.135	4	-32		5.51333	-176	24		4.135	284	-155		5.51333	-24	-79		5.51333	-347	-26		4.135	40	-276		4.135	363	-326		4.135	-214	65		4.135	269	-164
5.51667	-20209	-8338		5.51667	-220	-9		4.1375	-12	-25		5.51667	-196	16		4.1375	292	-127		5.51667	-34	-71		5.51667	-342	-23		4.1375	43	-265		4.1375	405	-341		4.1375	-198	61		4.1375	261	-185
5.52	-20165	-8272		5.52	-209	-5		4.14	-25	-23		5.52	-208	9		4.14	291	-94		5.52	-39	-70		5.52	-336	-27		4.14	42	-241		4.14	459	-360		4.14	-196	51		4.14	251	-205
5.52333	-20168	-8237		5.52333	-205	-20		4.1425	-29	-24		5.52333	-206	11		4.1425	288	-65		5.52333	-37	-64		5.52333	-336	-38		4.1425	39	-217		4.1425	497	-379		4.1425	-207	41		4.1425	244	-220
5.52667	-20187	-8245		5.52667	-216	-52		4.145	-25	-27		5.52667	-190	29		4.145	285	-48		5.52667	-26	-54		5.52667	-336	-49		4.145	33	-210		4.145	505	-397		4.145	-217	41		4.145	243	-229
5.53	-20217	-8269		5.53	-237	-98		4.1475	-16	-33		5.53	-169	55		4.1475	276	-42		5.53	-5	-52		5.53	-338	-55		4.1475	25	-216		4.1475	484	-408		4.1475	-218	50		4.1475	251	-234
5.53333	-20231	-8326		5.53333	-253	-143		4.15	-7	-44		5.53333	-156	78		4.15	264	-44		5.53333	19	-64		5.53333	-347	-54		4.15	15	-223		4.15	448	-399		4.15	-218	62		4.15	259	-243
5.53667	-20183	-8404		5.53667	-252	-173		4.1525	-1	-48		5.53667	-153	94		4.1525	250	-51		5.53667	40	-78		5.53667	-363	-45		4.1525	-4	-227		4.1525	420	-372		4.1525	-220	74		4.1525	257	-248
5.54	-20115	-8470		5.54	-250	-191		4.155	4	-46		5.54	-156	102		4.155	237	-61		5.54	65	-93		5.54	-387	-33		4.155	-22	-233		4.155	404	-341		4.155	-213	81		4.155	251	-242
5.54333	-20053	-8489		5.54333	-259	-210		4.1575	15	-49		5.54333	-148	104		4.1575	233	-68		5.54333	93	-107		5.54333	-412	-19		4.1575	-21	-243		4.1575	394	-316		4.1575	-197	84		4.1575	246	-233
5.54667	-20029	-8468		5.54667	-272	-230		4.16	31	-61		5.54667	-131	110		4.16	237	-78		5.54667	111	-112		5.54667	-437	-4		4.16	-1	-252		4.16	391	-302		4.16	-179	85		4.16	238	-229
5.55	-20015	-8434		5.55	-287	-248		4.1625	47	-71		5.55	-119	125		4.1625	246	-93		5.55	122	-115		5.55	-457	4		4.1625	18	-261		4.1625	388	-303		4.1625	-163	89		4.1625	233	-214
5.55333	-19997	-8377		5.55333	-296	-265		4.165	63	-76		5.55333	-118	137		4.165	259	-85		5.55333	121	-120		5.55333	-461	4		4.165	30	-274		4.165	370	-319		4.165	-150	99		4.165	235	-175
5.55667	-20020	-8360		5.55667	-295	-285		4.1675	80	-83		5.55667	-121	140		4.1675	277	-43		5.55667	109	-123		5.55667	-454	9		4.1675	44	-288		4.1675	337	-338		4.1675	-143	109		4.1675	242	-135
5.56	-20055	-8397		5.56	-287	-304		4.17	94	-86		5.56	-132	141		4.17	292	5		5.56	98	-116		5.56	-443	20		4.17	56	-296		4.17	300	-353		4.17	-151	106		4.17	252	-116
5.56333	-20092	-8443		5.56333	-276	-306		4.1725	96	-71		5.56333	-141	142		4.1725	298	36		5.56333	87	-105		5.56333	-431	26		4.1725	62	-296		4.1725	273	-357		4.1725	-168	92		4.1725	258	-116
5.56667	-20134	-8454		5.56667	-267	-292		4.175	88	-49		5.56667	-132	135		4.175	298	48		5.56667	77	-101		5.56667	-418	28		4.175	59	-293		4.175	266	-341		4.175	-188	81		4.175	261	-120
5.57	-20161	-8429		5.57	-256	-267		4.1775	79	-37		5.57	-112	125		4.1775	290	44		5.57	77	-101		5.57	-404	29		4.1775	41	-292		4.1775	277	-307		4.1775	-209	89		4.1775	265	-123
5.57333	-20144	-8424		5.57333	-247	-242		4.18	78	-35		5.57333	-95	120		4.18	275	25		5.57333	86	-97		5.57333	-397	34		4.18	10	-292		4.18	293	-262		4.18	-225	112		4.18	265	-132
5.57667	-20067	-8430		5.57667	-247	-227		4.1825	88	-37		5.57667	-84	127		4.1825	249	-6		5.57667	97	-95		5.57667	-402	34		4.1825	-15	-292		4.1825	308	-224		4.1825	-237	137		4.1825	256	-143
5.58	-20024	-8441		5.58	-256	-226		4.185	103	-44		5.58	-84	147		4.185	210	-31		5.58	103	-97		5.58	-405	26		4.185	-22	-289		4.185	313	-209		4.185	-250	157		4.185	233	-154
5.58333	-20064	-8485		5.58333	-266	-238		4.1875	114	-51		5.58333	-95	164		4.1875	172	-39		5.58333	100	-100		5.58333	-400	17		4.1875	-20	-285		4.1875	308	-205		4.1875	-264	166		4.1875	209	-165
5.58667	-20077	-8527		5.58667	-281	-253		4.19	111	-49		5.58667	-111	177		4.19	149	-41		5.58667	89	-105		5.58667	-391	17		4.19	-14	-278		4.19	300	-194		4.19	-279	161		4.19	191	-174
5.59	-20012	-8494		5.59	-298	-267		4.1925	96	-38		5.59	-125	190		4.1925	139	-38		5.59	75	-113		5.59	-382	20		4.1925	-12	-269		4.1925	289	-189		4.1925	-294	150		4.1925	180	-184
5.59333	-19938	-8410		5.59333	-312	-278		4.195	70	-23		5.59333	-128	196		4.195	134	-23		5.59333	66	-119		5.59333	-376	16		4.195	-24	-262		4.195	277	-208		4.195	-302	136		4.195	170	-193
5.59667	-19890	-8362		5.59667	-318	-284		4.1975	39	-14		5.59667	-122	196		4.1975	135	0		5.59667	68	-116		5.59667	-381	7		4.1975	-44	-257		4.1975	273	-246		4.1975	-295	125		4.1975	158	-192
5.6	-19894	-8358		5.6	-312	-287		4.2	11	-15		5.6	-109	194		4.2	144	13		5.6	82	-110		5.6	-394	5		4.2	-56	-256		4.2	275	-288		4.2	-276	118		4.2	150	-195
5.60333	-19942	-8383		5.60333	-306	-293		4.2025	-3	-28		5.60333	-89	186		4.2025	158	6		5.60333	101	-109		5.60333	-401	13		4.2025	-52	-262		4.2025	285	-332		4.2025	-262	111		4.2025	149	-212
5.60667	-19947	-8414		5.60667	-308	-293		4.205	-5	-46		5.60667	-72	176		4.205	164	-22		5.60667	117	-119		5.60667	-402	24		4.205	-33	-270		4.205	303	-370		4.205	-267	101		4.205	160	-221
5.61	-19894	-8410		5.61	-314	-278		4.2075	-5	-54		5.61	-63	173		4.2075	165	-68		5.61	127	-134		5.61	-409	28		4.2075	-7	-271		4.2075	320	-387		4.2075	-287	90		4.2075	170	-216
5.61333	-19859	-8341		5.61333	-320	-259		4.21	-1	-60		5.61333	-63	178		4.21	173	-119		5.61333	135	-149		5.61333	-418	22		4.21	15	-259		4.21	338	-379		4.21	-299	80		4.21	173	-207
5.61667	-19887	-8238		5.61667	-319	-246		4.2125	3	-73		5.61667	-65	192		4.2125	190	-159		5.61667	134	-161		5.61667	-419	12		4.2125	34	-247		4.2125	358	-361		4.2125	-300	67		4.2125	186	-204
5.62	-19946	-8195		5.62	-305	-237		4.215	16	-85		5.62	-63	212		4.215	198	-181		5.62	128	-164		5.62	-415	5		4.215	55	-245		4.215	377	-354		4.215	-303	53		4.215	214	-210
5.62333	-19965	-8219		5.62333	-283	-231		4.2175	44	-88		5.62333	-66	225		4.2175	182	-187		5.62333	130	-158		5.62333	-414	-4		4.2175	74	-251		4.2175	392	-368		4.2175	-304	43		4.2175	235	-220
5.62667	-19953	-8252		5.62667	-272	-226		4.22	71	-86		5.62667	-77	226		4.22	150	-192		5.62667	141	-153		5.62667	-414	-12		4.22	87	-263		4.22	404	-392		4.22	-306	29		4.22	239	-231
5.63	-19972	-8269		5.63	-275	-221		4.2225	83	-87		5.63	-94	217		4.2225	128	-208		5.63	150	-152		5.63	-419	-18		4.2225	96	-275		4.2225	417	-413		4.2225	-309	7		4.2225	233	-236
5.63333	-20029	-8283		5.63333	-280	-212		4.225	87	-91		5.63333	-111	204		4.225	123	-221		5.63333	154	-150		5.63333	-429	-20		4.225	96	-279		4.225	435	-431		4.225	-307	-14		4.225	220	-235
5.63667	-20045	-8288		5.63667	-288	-205		4.2275	92	-94		5.63667	-126	199		4.2275	126	-216		5.63667	154	-138		5.63667	-441	-14		4.2275	82	-276		4.2275	453	-438		4.2275	-302	-28		4.2275	202	-233
5.64	-20029	-8255		5.64	-303	-204		4.23	89	-91		5.64	-139	206		4.23	125	-192		5.64	159	-119		5.64	-456	-4		4.23	62	-271		4.23	461	-434		4.23	-294	-45		4.23	180	-228
5.64333	-20022	-8209		5.64333	-321	-195		4.2325	75	-83		5.64333	-155	214		4.2325	120	-156		5.64333	165	-95		5.64333	-470	3		4.2325	42	-275		4.2325	453	-427		4.2325	-285	-66		4.2325	152	-216
5.64667	-20002	-8187		5.64667	-335	-178		4.235	60	-75		5.64667	-166	214		4.235	119	-123		5.64667	165	-66		5.64667	-478	10		4.235	29	-293		4.235	432	-425		4.235	-284	-82		4.235	122	-200
5.65	-19987	-8182		5.65	-334	-164		4.2375	46	-70		5.65	-169	212		4.2375	118	-98		5.65	167	-40		5.65	-479	17		4.2375	25	-317		4.2375	400	-423		4.2375	-296	-91		4.2375	97	-189
5.65333	-19986	-8180		5.65333	-327	-159		4.24	32	-69		5.65333	-161	214		4.24	110	-80		5.65333	173	-28		5.65333	-474	21		4.24	24	-334		4.24	369	-418		4.24	-309	-90		4.24	84	-191
5.65667	-19984	-8221		5.65667	-327	-164		4.2425	20	-66		5.65667	-147	224		4.2425	101	-73		5.65667	173	-27		5.65667	-468	19		4.2425	34	-342		4.2425	350	-421		4.2425	-313	-82		4.2425	81	-198
5.66	-19950	-8251		5.66	-326	-178		4.245	10	-67		5.66	-135	236		4.245	95	-83		5.66	157	-32		5.66	-462	14		4.245	51	-347		4.245	333	-439		4.245	-315	-74		4.245	81	-205
5.66333	-19885	-8212		5.66333	-309	-197		4.2475	7	-78		5.66333	-124	241		4.2475	93	-104		5.66333	138	-36		5.66333	-456	5		4.2475	58	-347		4.2475	319	-464		4.2475	-324	-64		4.2475	85	-219
5.66667	-19784	-8177		5.66667	-291	-211		4.25	12	-92		5.66667	-113	236		4.25	104	-125		5.66667	127	-34		5.66667	-446	0		4.25	60	-335		4.25	316	-474		4.25	-335	-53		4.25	88	-239
5.67	-19688	-8154		5.67	-293	-217		4.2525	23	-102		5.67	-104	223		4.2525	123	-138		5.67	125	-36		5.67	-428	0		4.2525	67	-316		4.2525	321	-469		4.2525	-343	-42		4.2525	89	-254
5.67333	-19689	-8160		5.67333	-312	-213		4.255	39	-111		5.67333	-104	204		4.255	140	-137		5.67333	124	-43		5.67333	-399	-1		4.255	76	-298		4.255	329	-468		4.255	-341	-31		4.255	95	-261
5.67667	-19775	-8233		5.67667	-335	-205		4.2575	50	-121		5.67667	-108	177		4.2575	147	-127		5.67667	118	-50		5.67667	-369	0		4.2575	77	-278		4.2575	333	-475		4.2575	-339	-23		4.2575	105	-263
5.68	-19900	-8332		5.68	-355	-202		4.26	55	-131		5.68	-105	152		4.26	143	-119		5.68	107	-54		5.68	-347	6		4.26	76	-253		4.26	330	-488		4.26	-347	-21		4.26	125	-256
5.68333	-19997	-8385		5.68333	-362	-210		4.2625	50	-131		5.68333	-102	130		4.2625	139	-118		5.68333	93	-58		5.68333	-345	13		4.2625	81	-230		4.2625	327	-501		4.2625	-359	-19		4.2625	151	-236
5.68667	-20037	-8378		5.68667	-363	-227		4.265	38	-124		5.68667	-110	108		4.265	148	-119		5.68667	84	-67		5.68667	-355	18		4.265	80	-215		4.265	332	-509		4.265	-364	-17		4.265	173	-212
5.69	-20012	-8367		5.69	-367	-241		4.2675	32	-117		5.69	-125	91		4.2675	155	-119		5.69	92	-73		5.69	-370	16		4.2675	77	-207		4.2675	359	-507		4.2675	-357	-13		4.2675	189	-194
5.69333	-19936	-8390		5.69333	-375	-240		4.27	35	-120		5.69333	-146	82		4.27	153	-124		5.69333	107	-75		5.69333	-385	16		4.27	80	-201		4.27	395	-494		4.27	-337	-8		4.27	198	-183
5.69667	-19884	-8413		5.69667	-378	-230		4.2725	40	-123		5.69667	-170	75		4.2725	149	-135		5.69667	113	-79		5.69667	-395	27		4.2725	83	-195		4.2725	412	-482		4.2725	-305	-8		4.2725	199	-175
5.7	-19898	-8409		5.7	-368	-222		4.275	46	-119		5.7	-187	56		4.275	151	-153		5.7	108	-84		5.7	-406	45		4.275	84	-188		4.275	405	-480		4.275	-271	-4		4.275	197	-173
5.70333	-19971	-8356		5.70333	-355	-222		4.2775	56	-112		5.70333	-192	30		4.2775	160	-180		5.70333	94	-88		5.70333	-410	63		4.2775	90	-184		4.2775	387	-490		4.2775	-243	3		4.2775	198	-174
5.70667	-20091	-8289		5.70667	-348	-229		4.28	72	-98		5.70667	-191	3		4.28	166	-207		5.70667	82	-96		5.70667	-400	75		4.28	90	-191		4.28	364	-514		4.28	-231	13		4.28	201	-173
5.71	-20215	-8270		5.71	-341	-229		4.2825	82	-80		5.71	-186	-12		4.2825	165	-227		5.71	76	-112		5.71	-383	78		4.2825	86	-211		4.2825	344	-530		4.2825	-235	24		4.2825	203	-170
5.71333	-20282	-8276		5.71333	-332	-219		4.285	79	-70		5.71333	-179	-14		4.285	162	-237		5.71333	77	-136		5.71333	-363	80		4.285	88	-237		4.285	327	-531		4.285	-249	29		4.285	205	-166
5.71667	-20276	-8283		5.71667	-328	-212		4.2875	66	-65		5.71667	-174	-10		4.2875	161	-241		5.71667	87	-164		5.71667	-340	87		4.2875	84	-263		4.2875	316	-521		4.2875	-256	27		4.2875	211	-160
5.72	-20235	-8281		5.72	-322	-215		4.29	46	-59		5.72	-169	-5		4.29	167	-253		5.72	98	-190		5.72	-320	94		4.29	74	-277		4.29	315	-504		4.29	-247	24		4.29	229	-151
5.72333	-20208	-8284		5.72333	-306	-225		4.2925	30	-50		5.72333	-169	-4		4.2925	180	-270		5.72333	103	-210		5.72333	-302	103		4.2925	74	-273		4.2925	322	-492		4.2925	-233	20		4.2925	258	-146
5.72667	-20181	-8293		5.72667	-284	-238		4.295	29	-37		5.72667	-177	-10		4.295	192	-290		5.72667	107	-212		5.72667	-286	109		4.295	79	-258		4.295	329	-486		4.295	-225	16		4.295	282	-145
5.73	-20164	-8273		5.73	-269	-259		4.2975	39	-27		5.73	-181	-17		4.2975	197	-311		5.73	118	-192		5.73	-273	102		4.2975	81	-243		4.2975	326	-478		4.2975	-206	26		4.2975	286	-151
5.73333	-20176	-8236		5.73333	-268	-281		4.3	49	-23		5.73333	-176	-23		4.3	200	-322		5.73333	135	-167		5.73333	-262	84		4.3	86	-234		4.3	309	-462		4.3	-163	56		4.3	278	-160
5.73667	-20182	-8237		5.73667	-271	-297		4.3025	49	-28		5.73667	-171	-8		4.3025	196	-326		5.73667	148	-155		5.73667	-257	60		4.3025	96	-226		4.3025	286	-441		4.3025	-119	95		4.3025	271	-161
5.74	-20166	-8277		5.74	-266	-292		4.305	39	-39		5.74	-174	27		4.305	194	-327		5.74	143	-159		5.74	-251	34		4.305	98	-217		4.305	265	-431		4.305	-95	122		4.305	267	-155
5.74333	-20162	-8331		5.74333	-261	-260		4.3075	25	-44		5.74333	-184	59		4.3075	202	-315		5.74333	119	-169		5.74333	-239	12		4.3075	83	-210		4.3075	253	-442		4.3075	-90	125		4.3075	253	-152
5.74667	-20176	-8376		5.74667	-264	-205		4.31	10	-41		5.74667	-196	76		4.31	214	-287		5.74667	83	-180		5.74667	-223	-4		4.31	57	-210		4.31	247	-461		4.31	-92	116		4.31	226	-155
5.75	-20189	-8398		5.75	-269	-142		4.3125	4	-44		5.75	-201	80		4.3125	217	-245		5.75	40	-184		5.75	-213	-12		4.3125	33	-219		4.3125	244	-469		4.3125	-98	102		4.3125	201	-160
5.75333	-20195	-8392		5.75333	-274	-90		4.315	9	-60		5.75333	-201	74		4.315	206	-203		5.75333	1	-186		5.75333	-210	-17		4.315	25	-235		4.315	246	-466		4.315	-103	84		4.315	186	-169
5.75667	-20208	-8352		5.75667	-277	-65		4.3175	18	-84		5.75667	-206	67		4.3175	187	-169		5.75667	-26	-191		5.75667	-212	-25		4.3175	43	-254		4.3175	258	-462		4.3175	-98	51		4.3175	172	-180
5.76	-20228	-8344		5.76	-280	-65		4.32	28	-98		5.76	-217	71		4.32	168	-143		5.76	-37	-201		5.76	-212	-35		4.32	72	-267		4.32	278	-458		4.32	-79	6		4.32	159	-190
5.76333	-20251	-8349		5.76333	-287	-77		4.3225	43	-91		5.76333	-224	93		4.3225	154	-123		5.76333	-37	-203		5.76333	-213	-45		4.3225	94	-266		4.3225	293	-440		4.3225	-55	-37		4.3225	150	-192
5.76667	-20277	-8334		5.76667	-297	-94		4.325	57	-74		5.76667	-226	127		4.325	148	-118		5.76667	-38	-187		5.76667	-211	-58		4.325	108	-252		4.325	294	-412		4.325	-48	-69		4.325	149	-188
5.77	-20275	-8361		5.77	-308	-104		4.3275	69	-63		5.77	-225	160		4.3275	146	-131		5.77	-45	-169		5.77	-203	-70		4.3275	115	-228		4.3275	280	-392		4.3275	-61	-85		4.3275	158	-187
5.77333	-20258	-8390		5.77333	-316	-107		4.33	75	-61		5.77333	-220	192		4.33	134	-157		5.77333	-53	-164		5.77333	-193	-77		4.33	113	-210		4.33	266	-385		4.33	-83	-84		4.33	163	-195
5.77667	-20276	-8373		5.77667	-318	-109		4.3325	75	-66		5.77667	-208	220		4.3325	113	-183		5.77667	-55	-161		5.77667	-186	-77		4.3325	96	-201		4.3325	268	-384		4.3325	-98	-73		4.3325	163	-207
5.78	-20316	-8337		5.78	-321	-110		4.335	77	-65		5.78	-188	228		4.335	106	-199		5.78	-49	-146		5.78	-184	-70		4.335	68	-194		4.335	281	-377		4.335	-107	-60		4.335	162	-208
5.78333	-20334	-8303		5.78333	-329	-118		4.3375	85	-47		5.78333	-172	226		4.3375	121	-207		5.78333	-44	-125		5.78333	-187	-61		4.3375	40	-191		4.3375	284	-365		4.3375	-118	-54		4.3375	151	-194
5.78667	-20298	-8297		5.78667	-338	-132		4.34	94	-21		5.78667	-165	230		4.34	142	-207		5.78667	-39	-114		5.78667	-198	-55		4.34	27	-193		4.34	264	-353		4.34	-135	-51		4.34	133	-175
5.79	-20244	-8324		5.79	-350	-151		4.3425	94	-6		5.79	-165	233		4.3425	151	-207		5.79	-32	-123		5.79	-218	-50		4.3425	27	-198		4.3425	226	-340		4.3425	-160	-43		4.3425	126	-160
5.79333	-20214	-8342		5.79333	-368	-177		4.345	84	-4		5.79333	-168	237		4.345	149	-206		5.79333	-24	-143		5.79333	-234	-44		4.345	29	-200		4.345	187	-319		4.345	-193	-30		4.345	133	-156
5.79667	-20175	-8348		5.79667	-380	-199		4.3475	67	-8		5.79667	-163	247		4.3475	147	-201		5.79667	-18	-164		5.79667	-240	-32		4.3475	35	-197		4.3475	164	-293		4.3475	-223	-18		4.3475	148	-164
5.8	-20123	-8345		5.8	-378	-212		4.35	42	-17		5.8	-150	251		4.35	146	-198		5.8	-13	-179		5.8	-239	-18		4.35	50	-191		4.35	158	-270		4.35	-251	-7		4.35	159	-182
5.80333	-20055	-8339		5.80333	-364	-219		4.3525	19	-31		5.80333	-142	242		4.3525	142	-198		5.80333	-7	-184		5.80333	-228	-10		4.3525	72	-194		4.3525	172	-260		4.3525	-283	6		4.3525	160	-205
5.80667	-19997	-8352		5.80667	-347	-226		4.355	0	-46		5.80667	-140	224		4.355	133	-188		5.80667	3	-178		5.80667	-214	-14		4.355	92	-211		4.355	197	-269		4.355	-313	27		4.355	145	-224
5.81	-20048	-8370		5.81	-333	-242		4.3575	-15	-63		5.81	-141	200		4.3575	122	-174		5.81	20	-163		5.81	-200	-28		4.3575	107	-236		4.3575	218	-286		4.3575	-326	53		4.3575	125	-232
5.81333	-20132	-8373		5.81333	-329	-262		4.36	-28	-79		5.81333	-147	171		4.36	121	-176		5.81333	35	-148		5.81333	-192	-46		4.36	122	-258		4.36	227	-296		4.36	-320	70		4.36	116	-228
5.81667	-20185	-8351		5.81667	-330	-279		4.3625	-40	-82		5.81667	-154	140		4.3625	123	-190		5.81667	44	-145		5.81667	-195	-67		4.3625	145	-270		4.3625	216	-299		4.3625	-316	78		4.3625	129	-222
5.82	-20226	-8333		5.82	-328	-291		4.365	-44	-69		5.82	-158	115		4.365	124	-199		5.82	50	-150		5.82	-202	-84		4.365	166	-269		4.365	204	-299		4.365	-324	77		4.365	154	-220
5.82333	-20208	-8351		5.82333	-320	-303		4.3675	-38	-50		5.82333	-163	103		4.3675	125	-205		5.82333	61	-152		5.82333	-206	-82		4.3675	169	-260		4.3675	209	-307		4.3675	-331	62		4.3675	170	-216
5.82667	-20177	-8382		5.82667	-308	-317		4.37	-30	-34		5.82667	-165	97		4.37	129	-206		5.82667	83	-155		5.82667	-209	-73		4.37	162	-260		4.37	213	-315		4.37	-335	32		4.37	173	-206
5.83	-20173	-8396		5.83	-298	-326		4.3725	-29	-19		5.83	-158	91		4.3725	140	-200		5.83	108	-163		5.83	-214	-69		4.3725	155	-272		4.3725	216	-316		4.3725	-330	-7		4.3725	168	-197
5.83333	-20199	-8377		5.83333	-292	-319		4.375	-38	12		5.83333	-150	94		4.375	155	-187		5.83333	120	-169		5.83333	-210	-66		4.375	144	-284		4.375	229	-309		4.375	-307	-42		4.375	166	-193
5.83667	-20233	-8319		5.83667	-283	-300		4.3775	-51	51		5.83667	-151	103		4.3775	170	-172		5.83667	126	-175		5.83667	-196	-58		4.3775	138	-279		4.3775	254	-301		4.3775	-275	-68		4.3775	176	-191
5.84	-20227	-8226		5.84	-267	-283		4.38	-68	74		5.84	-156	107		4.38	184	-162		5.84	132	-186		5.84	-190	-50		4.38	141	-271		4.38	279	-304		4.38	-249	-88		4.38	192	-190
5.84333	-20196	-8196		5.84333	-257	-275		4.3825	-79	85		5.84333	-153	104		4.3825	190	-162		5.84333	136	-192		5.84333	-191	-38		4.3825	148	-277		4.3825	294	-324		4.3825	-229	-109		4.3825	206	-186
5.84667	-20158	-8286		5.84667	-256	-272		4.385	-81	91		5.84667	-140	102		4.385	198	-166		5.84667	139	-192		5.84667	-195	-15		4.385	154	-293		4.385	309	-351		4.385	-212	-133		4.385	216	-182
5.85	-20138	-8390		5.85	-254	-268		4.3875	-74	91		5.85	-124	112		4.3875	215	-165		5.85	142	-192		5.85	-203	9		4.3875	156	-308		4.3875	349	-373		4.3875	-203	-149		4.3875	219	-182
5.85333	-20156	-8461		5.85333	-244	-263		4.39	-65	81		5.85333	-118	132		4.39	225	-159		5.85333	135	-190		5.85333	-214	26		4.39	154	-315		4.39	404	-387		4.39	-209	-149		4.39	219	-185
5.85667	-20169	-8496		5.85667	-234	-260		4.3925	-63	59		5.85667	-115	159		4.3925	224	-145		5.85667	121	-185		5.85667	-224	38		4.3925	148	-313		4.3925	442	-397		4.3925	-223	-137		4.3925	228	-180
5.86	-20198	-8504		5.86	-223	-253		4.395	-67	34		5.86	-108	187		4.395	211	-129		5.86	108	-176		5.86	-226	44		4.395	141	-306		4.395	455	-404		4.395	-230	-119		4.395	244	-159
5.86333	-20237	-8505		5.86333	-217	-239		4.3975	-80	17		5.86333	-94	216		4.3975	188	-121		5.86333	97	-169		5.86333	-217	45		4.3975	141	-294		4.3975	462	-409		4.3975	-226	-101		4.3975	256	-125
5.86667	-20280	-8476		5.86667	-225	-229		4.4	-98	13		5.86667	-83	245		4.4	162	-126		5.86667	83	-168		5.86667	-206	44		4.4	151	-282		4.4	460	-412		4.4	-216	-83		4.4	256	-93
5.87	-20348	-8474		5.87	-242	-227		4.4025	-119	16		5.87	-84	273		4.4025	140	-137		5.87	69	-172		5.87	-202	47		4.4025	162	-275		4.4025	450	-403		4.4025	-204	-61		4.4025	246	-73
5.87333	-20437	-8505		5.87333	-259	-228		4.405	-135	16		5.87333	-96	292		4.405	123	-139		5.87333	62	-167		5.87333	-204	50		4.405	167	-276		4.405	434	-376		4.405	-189	-41		4.405	237	-63
5.87667	-20502	-8493		5.87667	-266	-221		4.4075	-142	14		5.87667	-109	301		4.4075	101	-125		5.87667	54	-142		5.87667	-207	45		4.4075	166	-285		4.4075	410	-350		4.4075	-178	-33		4.4075	231	-61
5.88	-20476	-8421		5.88	-262	-200		4.41	-141	16		5.88	-115	299		4.41	79	-102		5.88	45	-108		5.88	-206	35		4.41	167	-292		4.41	391	-340		4.41	-174	-38		4.41	226	-60
5.88333	-20373	-8344		5.88333	-263	-172		4.4125	-135	26		5.88333	-117	282		4.4125	76	-86		5.88333	39	-58		5.88333	-201	30		4.4125	171	-293		4.4125	377	-346		4.4125	-175	-52		4.4125	216	-61
5.88667	-20271	-8318		5.88667	-270	-151		4.415	-126	37		5.88667	-117	259		4.415	88	-81		5.88667	40	5		5.88667	-194	36		4.415	173	-287		4.415	350	-360		4.415	-165	-64		4.415	201	-49
5.89	-20219	-8310		5.89	-276	-143		4.4175	-113	44		5.89	-121	240		4.4175	106	-76		5.89	37	55		5.89	-185	47		4.4175	171	-275		4.4175	317	-370		4.4175	-146	-62		4.4175	186	-13
5.89333	-20218	-8311		5.89333	-277	-135		4.42	-101	47		5.89333	-131	227		4.42	119	-72		5.89333	27	73		5.89333	-179	54		4.42	160	-262		4.42	285	-374		4.42	-124	-50		4.42	181	26
5.89667	-20246	-8318		5.89667	-276	-106		4.4225	-98	43		5.89667	-147	215		4.4225	121	-74		5.89667	22	69		5.89667	-182	51		4.4225	147	-250		4.4225	255	-382		4.4225	-108	-42		4.4225	185	51
5.9	-20272	-8320		5.9	-271	-65		4.425	-105	27		5.9	-163	207		4.425	118	-81		5.9	31	61		5.9	-187	43		4.425	138	-245		4.425	231	-400		4.425	-110	-47		4.425	186	70
5.90333	-20275	-8357		5.90333	-263	-37		4.4275	-114	4		5.90333	-165	207		4.4275	119	-98		5.90333	50	51		5.90333	-192	38		4.4275	125	-248		4.4275	219	-426		4.4275	-129	-55		4.4275	179	88
5.90667	-20243	-8423		5.90667	-255	-23		4.43	-123	-12		5.90667	-152	208		4.43	127	-122		5.90667	72	31		5.90667	-198	38		4.43	110	-251		4.43	230	-454		4.43	-155	-64		4.43	167	95
5.91	-20175	-8509		5.91	-245	-12		4.4325	-126	-23		5.91	-135	207		4.4325	137	-147		5.91	94	2		5.91	-203	36		4.4325	93	-255		4.4325	257	-473		4.4325	-178	-73		4.4325	156	84
5.91333	-20125	-8600		5.91333	-237	-2		4.435	-116	-32		5.91333	-128	202		4.435	149	-155		5.91333	115	-27		5.91333	-206	38		4.435	84	-260		4.435	277	-475		4.435	-189	-79		4.435	156	58
5.91667	-20170	-8624		5.91667	-224	3		4.4375	-103	-38		5.91667	-133	186		4.4375	161	-144		5.91667	130	-52		5.91667	-210	47		4.4375	83	-262		4.4375	282	-466		4.4375	-191	-82		4.4375	161	19
5.92	-20276	-8589		5.92	-200	5		4.44	-93	-40		5.92	-143	165		4.44	164	-133		5.92	142	-69		5.92	-214	61		4.44	72	-267		4.44	290	-449		4.44	-190	-70		4.44	162	-27
5.92333	-20375	-8566		5.92333	-180	21		4.4425	-82	-38		5.92333	-155	152		4.4425	150	-131		5.92333	143	-70		5.92333	-213	75		4.4425	53	-282		4.4425	315	-427		4.4425	-190	-42		4.4425	159	-71
5.92667	-20400	-8561		5.92667	-170	44		4.445	-71	-33		5.92667	-168	155		4.445	122	-133		5.92667	124	-57		5.92667	-208	83		4.445	38	-300		4.445	358	-410		4.445	-202	-17		4.445	157	-110
5.93	-20315	-8526		5.93	-167	51		4.4475	-64	-30		5.93	-182	170		4.4475	92	-133		5.93	94	-46		5.93	-203	89		4.4475	32	-317		4.4475	397	-403		4.4475	-229	-3		4.4475	160	-146
5.93333	-20205	-8480		5.93333	-173	42		4.45	-60	-26		5.93333	-190	187		4.45	69	-135		5.93333	72	-45		5.93333	-205	101		4.45	32	-328		4.45	421	-406		4.45	-266	0		4.45	161	-180
5.93667	-20123	-8448		5.93667	-188	29		4.4525	-53	-21		5.93667	-187	202		4.4525	48	-145		5.93667	67	-51		5.93667	-208	112		4.4525	34	-328		4.4525	437	-405		4.4525	-292	-4		4.4525	160	-212
5.94	-20096	-8401		5.94	-207	21		4.455	-43	-18		5.94	-174	219		4.455	26	-161		5.94	73	-59		5.94	-210	115		4.455	39	-318		4.455	451	-393		4.455	-294	-9		4.455	158	-231
5.94333	-20183	-8385		5.94333	-224	20		4.4575	-31	-7		5.94333	-158	231		4.4575	13	-176		5.94333	76	-71		5.94333	-213	110		4.4575	40	-310		4.4575	454	-374		4.4575	-281	-10		4.4575	149	-229
5.94667	-20314	-8426		5.94667	-234	23		4.46	-17	18		5.94667	-147	228		4.46	8	-190		5.94667	81	-83		5.94667	-217	99		4.46	36	-310		4.46	438	-350		4.46	-268	-2		4.46	135	-210
5.95	-20381	-8487		5.95	-236	23		4.4625	-5	43		5.95	-137	218		4.4625	12	-203		5.95	89	-87		5.95	-220	82		4.4625	36	-310		4.4625	413	-335		4.4625	-266	11		4.4625	118	-186
5.95333	-20417	-8541		5.95333	-230	17		4.465	-2	52		5.95333	-133	200		4.465	28	-209		5.95333	103	-85		5.95333	-220	59		4.465	44	-313		4.465	397	-332		4.465	-272	34		4.465	97	-159
5.95667	-20441	-8571		5.95667	-225	7		4.4675	-3	40		5.95667	-138	175		4.4675	54	-210		5.95667	128	-81		5.95667	-215	38		4.4675	59	-316		4.4675	395	-334		4.4675	-278	57		4.4675	71	-133
5.96	-20448	-8593		5.96	-228	-1		4.47	3	19		5.96	-145	153		4.47	89	-211		5.96	158	-74		5.96	-206	17		4.47	79	-312		4.47	394	-339		4.47	-279	64		4.47	47	-114
5.96333	-20453	-8595		5.96333	-236	-7		4.4725	19	-2		5.96333	-147	141		4.4725	118	-210		5.96333	182	-66		5.96333	-189	-8		4.4725	90	-294		4.4725	383	-337		4.4725	-266	58		4.4725	36	-108
5.96667	-20416	-8569		5.96667	-251	-15		4.475	38	-19		5.96667	-146	132		4.475	130	-203		5.96667	197	-62		5.96667	-166	-30		4.475	85	-270		4.475	365	-326		4.475	-238	50		4.475	44	-111
5.97	-20338	-8546		5.97	-270	-29		4.4775	53	-33		5.97	-147	122		4.4775	134	-188		5.97	205	-63		5.97	-153	-47		4.4775	76	-255		4.4775	349	-309		4.4775	-208	36		4.4775	67	-116
5.97333	-20301	-8511		5.97333	-285	-48		4.48	57	-40		5.97333	-143	114		4.48	138	-171		5.97333	204	-70		5.97333	-154	-57		4.48	79	-257		4.48	333	-291		4.48	-174	19		4.48	92	-127
5.97667	-20305	-8445		5.97667	-296	-67		4.4825	51	-43		5.97667	-131	104		4.4825	139	-160		5.97667	195	-76		5.97667	-165	-52		4.4825	104	-273		4.4825	303	-275		4.4825	-129	8		4.4825	105	-141
5.98	-20332	-8346		5.98	-305	-86		4.485	37	-49		5.98	-124	88		4.485	134	-147		5.98	184	-82		5.98	-184	-37		4.485	142	-284		4.485	259	-260		4.485	-91	-1		4.485	113	-154
5.98333	-20378	-8238		5.98333	-312	-109		4.4875	22	-58		5.98333	-129	76		4.4875	124	-130		5.98333	173	-87		5.98333	-204	-26		4.4875	169	-276		4.4875	230	-247		4.4875	-79	-11		4.4875	124	-168
5.98667	-20379	-8158		5.98667	-320	-127		4.49	25	-62		5.98667	-147	71		4.49	106	-109		5.98667	162	-87		5.98667	-212	-16		4.49	183	-253		4.49	238	-241		4.49	-90	-15		4.49	138	-186
5.99	-20364	-8149		5.99	-322	-134		4.4925	42	-62		5.99	-167	78		4.4925	75	-86		5.99	150	-86		5.99	-207	-2		4.4925	191	-224		4.4925	280	-240		4.4925	-106	-20		4.4925	150	-200
5.99333	-20334	-8189		5.99333	-318	-139		4.495	59	-61		5.99333	-181	97		4.495	40	-72		5.99333	134	-91		5.99333	-202	7		4.495	193	-200		4.495	340	-244		4.495	-114	-35		4.495	159	-210
5.99667	-20327	-8209		5.99667	-316	-146		4.4975	70	-59		5.99667	-188	115		4.4975	18	-70		5.99667	115	-100		5.99667	-196	9		4.4975	182	-189		4.4975	406	-250		4.4975	-115	-54		4.4975	168	-218
6	-20404	-8226		6	-314	-156		4.5	77	-58		6	-191	116		4.5	12	-72		6	101	-111		6	-182	9		4.5	163	-182		4.5	454	-255		4.5	-118	-61		4.5	175	-220
6.00333	-20476	-8290		6.00333	-311	-169		4.5025	83	-61		6.00333	-187	103		4.5025	13	-73		6.00333	90	-121		6.00333	-164	10		4.5025	149	-181		4.5025	464	-260		4.5025	-129	-54		4.5025	172	-216
6.00667	-20520	-8353		6.00667	-317	-179		4.505	84	-71		6.00667	-174	93		4.505	14	-70		6.00667	81	-134		6.00667	-152	7		4.505	144	-195		4.505	451	-269		4.505	-147	-38		4.505	168	-209
6.01	-20555	-8372		6.01	-324	-183		4.5075	82	-82		6.01	-155	95		4.5075	18	-57		6.01	71	-149		6.01	-148	-6		4.5075	140	-218		4.5075	446	-279		4.5075	-161	-5		4.5075	172	-204
6.01333	-20568	-8353		6.01333	-314	-187		4.51	83	-96		6.01333	-136	108		4.51	26	-48		6.01333	60	-160		6.01333	-151	-31		4.51	139	-235		4.51	449	-290		4.51	-163	33		4.51	176	-194
6.01667	-20550	-8323		6.01667	-287	-194		4.5125	92	-112		6.01667	-121	126		4.5125	36	-45		6.01667	46	-169		6.01667	-156	-60		4.5125	145	-247		4.5125	456	-295		4.5125	-163	56		4.5125	173	-171
6.02	-20505	-8352		6.02	-254	-188		4.515	108	-131		6.02	-117	143		4.515	55	-41		6.02	32	-183		6.02	-167	-88		4.515	151	-260		4.515	468	-292		4.515	-163	59		4.515	167	-140
6.02333	-20465	-8387		6.02333	-222	-168		4.5175	124	-147		6.02333	-120	155		4.5175	73	-35		6.02333	31	-195		6.02333	-183	-113		4.5175	147	-249		4.5175	480	-290		4.5175	-157	47		4.5175	160	-118
6.02667	-20444	-8382		6.02667	-200	-139		4.52	130	-151		6.02667	-117	167		4.52	77	-28		6.02667	42	-199		6.02667	-192	-134		4.52	129	-201		4.52	485	-292		4.52	-147	34		4.52	162	-107
6.03	-20464	-8393		6.03	-197	-114		4.5225	126	-135		6.03	-105	185		4.5225	77	-28		6.03	60	-188		6.03	-189	-143		4.5225	112	-155		4.5225	478	-292		4.5225	-139	28		4.5225	174	-103
6.03333	-20484	-8382		6.03333	-215	-96		4.525	122	-114		6.03333	-87	208		4.525	77	-43		6.03333	88	-159		6.03333	-181	-137		4.525	105	-140		4.525	461	-289		4.525	-132	33		4.525	178	-108
6.03667	-20470	-8323		6.03667	-241	-83		4.5275	116	-103		6.03667	-67	226		4.5275	70	-69		6.03667	113	-127		6.03667	-174	-114		4.5275	101	-144		4.5275	453	-290		4.5275	-128	46		4.5275	169	-118
6.04	-20468	-8314		6.04	-258	-74		4.53	98	-105		6.04	-50	235		4.53	51	-89		6.04	118	-103		6.04	-174	-87		4.53	103	-167		4.53	459	-302		4.53	-130	54		4.53	156	-108
6.04333	-20458	-8352		6.04333	-264	-65		4.5325	67	-114		6.04333	-47	232		4.5325	29	-98		6.04333	102	-87		6.04333	-178	-65		4.5325	110	-204		4.5325	466	-320		4.5325	-139	57		4.5325	144	-79
6.04667	-20426	-8376		6.04667	-262	-51		4.535	35	-118		6.04667	-57	219		4.535	17	-96		6.04667	80	-81		6.04667	-179	-41		4.535	108	-243		4.535	468	-334		4.535	-153	56		4.535	136	-55
6.05	-20415	-8387		6.05	-255	-43		4.5375	16	-118		6.05	-71	206		4.5375	15	-91		6.05	61	-78		6.05	-178	-19		4.5375	99	-271		4.5375	455	-338		4.5375	-164	48		4.5375	126	-48
6.05333	-20430	-8402		6.05333	-248	-45		4.54	15	-115		6.05333	-90	200		4.54	22	-93		6.05333	43	-71		6.05333	-176	-3		4.54	84	-287		4.54	420	-345		4.54	-168	29		4.54	109	-57
6.05667	-20445	-8445		6.05667	-243	-47		4.5425	29	-110		6.05667	-114	192		4.5425	36	-107		6.05667	33	-71		6.05667	-164	9		4.5425	64	-293		4.5425	370	-359		4.5425	-165	2		4.5425	91	-73
6.06	-20476	-8511		6.06	-237	-49		4.545	40	-107		6.06	-129	180		4.545	50	-129		6.06	30	-81		6.06	-150	13		4.545	45	-295		4.545	328	-364		4.545	-163	-21		4.545	79	-88
6.06333	-20537	-8562		6.06333	-230	-52		4.5475	55	-111		6.06333	-134	169		4.5475	65	-148		6.06333	27	-96		6.06333	-147	5		4.5475	28	-295		4.5475	317	-366		4.5475	-169	-26		4.5475	69	-97
6.06667	-20569	-8550		6.06667	-225	-56		4.55	79	-122		6.06667	-140	164		4.55	90	-155		6.06667	23	-109		6.06667	-151	-14		4.55	23	-288		4.55	346	-379		4.55	-182	-17		4.55	65	-98
6.07	-20526	-8514		6.07	-227	-60		4.5525	96	-137		6.07	-152	179		4.5525	114	-148		6.07	9	-117		6.07	-158	-33		4.5525	42	-275		4.5525	395	-402		4.5525	-194	-6		4.5525	73	-100
6.07333	-20455	-8490		6.07333	-243	-68		4.555	103	-154		6.07333	-163	209		4.555	115	-134		6.07333	-16	-126		6.07333	-167	-44		4.555	78	-264		4.555	425	-419		4.555	-204	-3		4.555	90	-110
6.07667	-20405	-8475		6.07667	-265	-77		4.5575	110	-169		6.07667	-164	239		4.5575	98	-115		6.07667	-42	-137		6.07667	-185	-57		4.5575	111	-257		4.5575	427	-419		4.5575	-205	-6		4.5575	101	-124
6.08	-20378	-8459		6.08	-278	-80		4.56	114	-178		6.08	-162	257		4.56	83	-91		6.08	-58	-148		6.08	-209	-72		4.56	130	-250		4.56	414	-396		4.56	-195	-18		4.56	98	-136
6.08333	-20349	-8400		6.08333	-278	-87		4.5625	107	-180		6.08333	-165	257		4.5625	82	-65		6.08333	-61	-152		6.08333	-231	-85		4.5625	140	-242		4.5625	399	-366		4.5625	-187	-38		4.5625	89	-137
6.08667	-20323	-8297		6.08667	-269	-98		4.565	94	-181		6.08667	-167	244		4.565	93	-47		6.08667	-60	-127		6.08667	-247	-96		4.565	141	-233		4.565	389	-349		4.565	-192	-58		4.565	78	-130
6.09	-20314	-8234		6.09	-261	-105		4.5675	84	-178		6.09	-159	225		4.5675	107	-44		6.09	-58	-79		6.09	-259	-106		4.5675	135	-223		4.5675	382	-335		4.5675	-208	-73		4.5675	68	-120
6.09333	-20343	-8250		6.09333	-255	-112		4.57	78	-169		6.09333	-148	211		4.57	122	-55		6.09333	-63	-31		6.09333	-262	-115		4.57	138	-204		4.57	373	-314		4.57	-230	-77		4.57	66	-107
6.09667	-20409	-8307		6.09667	-263	-122		4.5725	72	-159		6.09667	-143	199		4.5725	129	-73		6.09667	-78	1		6.09667	-250	-118		4.5725	141	-179		4.5725	360	-295		4.5725	-253	-69		4.5725	77	-96
6.1	-20456	-8373		6.1	-279	-130		4.575	67	-144		6.1	-141	182		4.575	128	-90		6.1	-96	18		6.1	-227	-116		4.575	132	-159		4.575	346	-287		4.575	-271	-57		4.575	108	-90
6.10333	-20489	-8401		6.10333	-286	-140		4.5775	63	-124		6.10333	-140	163		4.5775	125	-104		6.10333	-106	26		6.10333	-206	-119		4.5775	113	-149		4.5775	334	-285		4.5775	-285	-49		4.5775	154	-86
6.10667	-20572	-8404		6.10667	-283	-157		4.58	57	-107		6.10667	-141	135		4.58	129	-120		6.10667	-104	36		6.10667	-195	-126		4.58	94	-145		4.58	321	-283		4.58	-298	-50		4.58	195	-82
6.11	-20641	-8438		6.11	-282	-173		4.5825	47	-94		6.11	-143	100		4.5825	141	-134		6.11	-98	48		6.11	-195	-130		4.5825	89	-143		4.5825	308	-290		4.5825	-306	-51		4.5825	215	-78
6.11333	-20631	-8457		6.11333	-286	-188		4.585	39	-83		6.11333	-140	75		4.585	156	-143		6.11333	-90	58		6.11333	-195	-131		4.585	99	-146		4.585	296	-315		4.585	-308	-49		4.585	205	-81
6.11667	-20572	-8449		6.11667	-289	-202		4.5875	37	-75		6.11667	-142	68		4.5875	166	-144		6.11667	-82	62		6.11667	-192	-131		4.5875	111	-157		4.5875	276	-353		4.5875	-305	-49		4.5875	176	-94
6.12	-20520	-8469		6.12	-292	-217		4.59	37	-70		6.12	-153	65		4.59	174	-127		6.12	-80	57		6.12	-192	-129		4.59	124	-169		4.59	262	-388		4.59	-297	-49		4.59	144	-115
6.12333	-20532	-8533		6.12333	-298	-225		4.5925	41	-67		6.12333	-167	63		4.5925	181	-96		6.12333	-78	48		6.12333	-192	-120		4.5925	132	-173		4.5925	271	-416		4.5925	-285	-37		4.5925	123	-135
6.12667	-20548	-8595		6.12667	-306	-220		4.595	53	-61		6.12667	-179	60		4.595	180	-73		6.12667	-67	39		6.12667	-188	-104		4.595	132	-171		4.595	297	-433		4.595	-272	-7		4.595	119	-146
6.13	-20526	-8601		6.13	-304	-209		4.5975	74	-56		6.13	-187	59		4.5975	167	-58		6.13	-38	33		6.13	-189	-88		4.5975	127	-170		4.5975	323	-437		4.5975	-254	27		4.5975	125	-149
6.13333	-20472	-8559		6.13333	-292	-198		4.6	101	-53		6.13333	-190	64		4.6	143	-45		6.13333	1	30		6.13333	-200	-77		4.6	127	-182		4.6	336	-443		4.6	-227	46		4.6	137	-152
6.13667	-20383	-8494		6.13667	-289	-181		4.6025	134	-51		6.13667	-176	71		4.6025	115	-36		6.13667	27	32		6.13667	-220	-69		4.6025	137	-206		4.6025	342	-457		4.6025	-194	43		4.6025	152	-151
6.14	-20290	-8451		6.14	-299	-160		4.605	161	-47		6.14	-145	74		4.605	96	-37		6.14	33	42		6.14	-238	-63		4.605	157	-229		4.605	345	-470		4.605	-159	27		4.605	165	-143
6.14333	-20250	-8423		6.14333	-310	-147		4.6075	171	-39		6.14333	-115	69		4.6075	81	-46		6.14333	33	58		6.14333	-256	-54		4.6075	176	-248		4.6075	347	-474		4.6075	-131	12		4.6075	173	-134
6.14667	-20285	-8411		6.14667	-319	-137		4.61	165	-34		6.14667	-102	54		4.61	72	-58		6.14667	34	68		6.14667	-269	-40		4.61	176	-264		4.61	344	-473		4.61	-118	-4		4.61	173	-137
6.15	-20360	-8444		6.15	-336	-132		4.6125	149	-37		6.15	-105	34		4.6125	77	-74		6.15	31	67		6.15	-268	-28		4.6125	158	-273		4.6125	338	-469		4.6125	-118	-16		4.6125	165	-156
6.15333	-20402	-8475		6.15333	-358	-130		4.615	131	-45		6.15333	-117	15		4.615	87	-93		6.15333	32	53		6.15333	-256	-25		4.615	141	-279		4.615	332	-469		4.615	-118	-27		4.615	159	-179
6.15667	-20396	-8430		6.15667	-376	-128		4.6175	118	-54		6.15667	-128	5		4.6175	96	-110		6.15667	46	33		6.15667	-242	-38		4.6175	135	-285		4.6175	328	-468		4.6175	-111	-46		4.6175	160	-201
6.16	-20403	-8295		6.16	-383	-129		4.62	111	-56		6.16	-135	2		4.62	106	-122		6.16	57	8		6.16	-229	-69		4.62	145	-289		4.62	324	-455		4.62	-101	-72		4.62	171	-220
6.16333	-20416	-8145		6.16333	-384	-136		4.6225	105	-51		6.16333	-134	-5		4.6225	113	-124		6.16333	54	-19		6.16333	-219	-106		4.6225	162	-288		4.6225	312	-434		4.6225	-103	-88		4.6225	189	-232
6.16667	-20399	-8107		6.16667	-386	-150		4.625	100	-49		6.16667	-127	-13		4.625	110	-126		6.16667	44	-38		6.16667	-213	-143		4.625	166	-277		4.625	291	-413		4.625	-120	-78		4.625	209	-236
6.17	-20353	-8182		6.17	-391	-171		4.6275	95	-55		6.17	-121	-14		4.6275	94	-133		6.17	36	-43		6.17	-212	-180		4.6275	156	-257		4.6275	271	-400		4.6275	-141	-47		4.6275	229	-232
6.17333	-20325	-8256		6.17333	-400	-191		4.63	82	-69		6.17333	-121	-7		4.63	75	-134		6.17333	34	-42		6.17333	-208	-208		4.63	145	-243		4.63	258	-402		4.63	-154	-12		4.63	237	-226
6.17667	-20330	-8280		6.17667	-406	-209		4.6325	69	-84		6.17667	-126	-2		4.6325	63	-127		6.17667	35	-48		6.17667	-206	-227		4.6325	145	-238		4.6325	254	-408		4.6325	-155	10		4.6325	230	-219
6.18	-20350	-8287		6.18	-408	-225		4.635	63	-95		6.18	-134	-3		4.635	51	-121		6.18	35	-59		6.18	-203	-242		4.635	154	-239		4.635	250	-400		4.635	-149	14		4.635	217	-207
6.18333	-20369	-8293		6.18333	-413	-223		4.6375	62	-95		6.18333	-144	-4		4.6375	41	-120		6.18333	39	-69		6.18333	-200	-252		4.6375	168	-245		4.6375	240	-381		4.6375	-138	9		4.6375	206	-186
6.18667	-20384	-8266		6.18667	-417	-207		4.64	62	-87		6.18667	-154	4		4.64	44	-115		6.18667	41	-81		6.18667	-200	-254		4.64	179	-250		4.64	223	-373		4.64	-116	6		4.64	192	-154
6.19	-20441	-8235		6.19	-409	-195		4.6425	60	-80		6.19	-161	27		4.6425	51	-97		6.19	40	-92		6.19	-196	-244		4.6425	180	-259		4.6425	212	-386		4.6425	-94	4		4.6425	169	-123
6.19333	-20514	-8279		6.19333	-389	-198		4.645	51	-76		6.19333	-167	67		4.645	45	-71		6.19333	41	-94		6.19333	-190	-226		4.645	173	-277		4.645	215	-403		4.645	-81	7		4.645	135	-101
6.19667	-20541	-8402		6.19667	-366	-209		4.6475	39	-72		6.19667	-175	115		4.6475	28	-55		6.19667	44	-87		6.19667	-185	-206		4.6475	164	-299		4.6475	215	-409		4.6475	-75	14		4.6475	100	-87
6.2	-20517	-8500		6.2	-339	-214		4.65	32	-66		6.2	-184	147		4.65	14	-56		6.2	43	-83		6.2	-184	-188		4.65	149	-315		4.65	204	-404		4.65	-77	19		4.65	76	-77
6.20333	-20463	-8525		6.20333	-314	-219		4.6525	37	-62		6.20333	-186	163		4.6525	9	-67		6.20333	39	-86		6.20333	-190	-173		4.6525	129	-326		4.6525	186	-390		4.6525	-89	14		4.6525	76	-69
6.20667	-20398	-8513		6.20667	-298	-225		4.655	56	-61		6.20667	-181	175		4.655	15	-74		6.20667	40	-83		6.20667	-194	-167		4.655	110	-339		4.655	169	-367		4.655	-112	9		4.655	100	-66
6.21	-20357	-8507		6.21	-294	-235		4.6575	76	-60		6.21	-172	189		4.6575	31	-64		6.21	48	-67		6.21	-192	-162		4.6575	88	-351		4.6575	165	-349		4.6575	-134	15		4.6575	132	-62
6.21333	-20363	-8547		6.21333	-306	-246		4.66	82	-54		6.21333	-158	203		4.66	55	-47		6.21333	52	-43		6.21333	-186	-144		4.66	65	-352		4.66	172	-339		4.66	-146	28		4.66	156	-63
6.21667	-20390	-8590		6.21667	-326	-251		4.6625	75	-47		6.21667	-145	217		4.6625	86	-38		6.21667	53	-20		6.21667	-176	-112		4.6625	54	-344		4.6625	188	-327		4.6625	-152	32		4.6625	174	-74
6.22	-20409	-8608		6.22	-333	-252		4.665	55	-43		6.22	-135	225		4.665	120	-43		6.22	50	-11		6.22	-174	-79		4.665	51	-338		4.665	216	-311		4.665	-157	16		4.665	187	-90
6.22333	-20418	-8586		6.22333	-321	-259		4.6675	24	-41		6.22333	-119	221		4.6675	145	-55		6.22333	51	-20		6.22333	-181	-53		4.6675	52	-333		4.6675	249	-286		4.6675	-166	-10		4.6675	195	-100
6.22667	-20401	-8525		6.22667	-307	-269		4.67	-4	-41		6.22667	-95	214		4.67	157	-66		6.22667	57	-39		6.22667	-196	-39		4.67	54	-315		4.67	277	-249		4.67	-177	-35		4.67	200	-100
6.23	-20381	-8459		6.23	-305	-279		4.6725	-20	-41		6.23	-80	201		4.6725	159	-82		6.23	57	-54		6.23	-209	-36		4.6725	51	-274		4.6725	287	-219		4.6725	-191	-55		4.6725	201	-95
6.23333	-20346	-8392		6.23333	-310	-291		4.675	-27	-46		6.23333	-79	181		4.675	151	-100		6.23333	50	-65		6.23333	-205	-38		4.675	50	-227		4.675	272	-215		4.675	-200	-71		4.675	201	-91
6.23667	-20323	-8364		6.23667	-321	-302		4.6775	-21	-58		6.23667	-80	159		4.6775	130	-113		6.23667	32	-73		6.23667	-185	-39		4.6775	48	-191		4.6775	253	-231		4.6775	-201	-87		4.6775	201	-82
6.24	-20340	-8400		6.24	-336	-307		4.68	6	-70		6.24	-80	131		4.68	100	-121		6.24	7	-80		6.24	-163	-44		4.68	37	-174		4.68	244	-249		4.68	-203	-106		4.68	193	-64
6.24333	-20370	-8468		6.24333	-346	-305		4.6825	48	-76		6.24333	-80	100		4.6825	69	-121		6.24333	-10	-88		6.24333	-145	-62		4.6825	27	-178		4.6825	245	-256		4.6825	-202	-134		4.6825	182	-48
6.24667	-20422	-8496		6.24667	-341	-296		4.685	94	-76		6.24667	-73	80		4.685	54	-111		6.24667	-19	-96		6.24667	-137	-87		4.685	20	-195		4.685	250	-259		4.685	-194	-164		4.685	175	-39
6.25	-20478	-8423		6.25	-327	-287		4.6875	132	-77		6.25	-57	82		4.6875	69	-99		6.25	-32	-103		6.25	-140	-107		4.6875	16	-211		4.6875	244	-271		4.6875	-186	-183		4.6875	171	-34
6.25333	-20526	-8296		6.25333	-313	-285		4.69	153	-85		6.25333	-43	95		4.69	95	-102		6.25333	-55	-106		6.25333	-139	-117		4.69	15	-221		4.69	230	-290		4.69	-183	-189		4.69	158	-30
6.25667	-20547	-8251		6.25667	-303	-286		4.6925	159	-88		6.25667	-30	102		4.6925	119	-102		6.25667	-81	-100		6.25667	-128	-119		4.6925	18	-229		4.6925	214	-304		4.6925	-183	-185		4.6925	146	-28
6.26	-20555	-8355		6.26	-303	-283		4.695	161	-83		6.26	-12	104		4.695	142	-87		6.26	-104	-89		6.26	-118	-121		4.695	26	-243		4.695	198	-305		4.695	-186	-178		4.695	147	-31
6.26333	-20574	-8521		6.26333	-308	-273		4.6975	157	-83		6.26333	8	106		4.6975	160	-71		6.26333	-116	-82		6.26333	-114	-128		4.6975	37	-262		4.6975	192	-300		4.6975	-192	-171		4.6975	148	-46
6.26667	-20568	-8628		6.26667	-313	-262		4.7	143	-89		6.26667	22	108		4.7	170	-58		6.26667	-118	-79		6.26667	-118	-133		4.7	56	-273		4.7	202	-289		4.7	-205	-158		4.7	139	-62
6.27	-20504	-8628		6.27	-316	-255		4.7025	132	-100		6.27	28	114		4.7025	183	-56		6.27	-118	-74		6.27	-125	-132		4.7025	78	-270		4.7025	228	-272		4.7025	-225	-142		4.7025	123	-70
6.27333	-20427	-8546		6.27333	-310	-247		4.705	128	-110		6.27333	27	121		4.705	195	-75		6.27333	-115	-69		6.27333	-136	-132		4.705	88	-258		4.705	273	-241		4.705	-245	-134		4.705	110	-80
6.27667	-20392	-8472		6.27667	-293	-233		4.7075	132	-111		6.27667	24	122		4.7075	195	-106		6.27667	-117	-64		6.27667	-155	-138		4.7075	82	-244		4.7075	318	-206		4.7075	-266	-130		4.7075	113	-96
6.28	-20374	-8481		6.28	-282	-220		4.71	139	-111		6.28	23	127		4.71	184	-134		6.28	-126	-56		6.28	-172	-147		4.71	71	-226		4.71	332	-192		4.71	-286	-129		4.71	131	-109
6.28333	-20348	-8550		6.28333	-285	-212		4.7125	144	-121		6.28333	18	136		4.7125	164	-156		6.28333	-130	-38		6.28333	-180	-155		4.7125	57	-203		4.7125	328	-207		4.7125	-289	-130		4.7125	152	-110
6.28667	-20354	-8600		6.28667	-295	-210		4.715	156	-141		6.28667	4	142		4.715	136	-166		6.28667	-119	-13		6.28667	-191	-156		4.715	38	-177		4.715	332	-247		4.715	-267	-133		4.715	165	-102
6.29	-20384	-8616		6.29	-307	-213		4.7175	178	-161		6.29	-21	147		4.7175	105	-169		6.29	-100	7		6.29	-214	-141		4.7175	22	-160		4.7175	336	-292		4.7175	-235	-146		4.7175	165	-94
6.29333	-20413	-8640		6.29333	-310	-214		4.72	203	-168		6.29333	-46	151		4.72	82	-172		6.29333	-81	16		6.29333	-244	-117		4.72	19	-165		4.72	335	-326		4.72	-207	-161		4.72	151	-92
6.29667	-20434	-8669		6.29667	-305	-218		4.7225	219	-158		6.29667	-66	151		4.7225	70	-173		6.29667	-63	17		6.29667	-259	-97		4.7225	28	-181		4.7225	344	-348		4.7225	-189	-167		4.7225	134	-97
6.3	-20456	-8689		6.3	-308	-224		4.725	218	-144		6.3	-84	142		4.725	61	-171		6.3	-41	11		6.3	-259	-83		4.725	47	-190		4.725	358	-362		4.725	-177	-173		4.725	122	-104
6.30333	-20491	-8712		6.30333	-316	-223		4.7275	204	-133		6.30333	-104	129		4.7275	47	-171		6.30333	-17	2		6.30333	-266	-77		4.7275	69	-191		4.7275	362	-362		4.7275	-172	-173		4.7275	120	-104
6.30667	-20527	-8725		6.30667	-331	-213		4.73	179	-122		6.30667	-124	111		4.73	25	-175		6.30667	-9	-15		6.30667	-283	-85		4.73	88	-190		4.73	362	-350		4.73	-182	-155		4.73	130	-96
6.31	-20551	-8699		6.31	-350	-200		4.7325	153	-110		6.31	-142	91		4.7325	1	-177		6.31	-17	-38		6.31	-298	-98		4.7325	102	-189		4.7325	359	-338		4.7325	-203	-133		4.7325	149	-89
6.31333	-20565	-8669		6.31333	-367	-190		4.735	139	-98		6.31333	-153	79		4.735	-8	-175		6.31333	-30	-58		6.31333	-302	-105		4.735	109	-187		4.735	347	-326		4.735	-225	-108		4.735	165	-93
6.31667	-20534	-8678		6.31667	-386	-189		4.7375	135	-85		6.31667	-155	76		4.7375	7	-172		6.31667	-37	-77		6.31667	-293	-110		4.7375	119	-181		4.7375	334	-315		4.7375	-243	-77		4.7375	173	-108
6.32	-20461	-8658		6.32	-402	-188		4.74	141	-73		6.32	-159	79		4.74	32	-177		6.32	-37	-97		6.32	-278	-117		4.74	139	-175		4.74	319	-314		4.74	-253	-41		4.74	176	-127
6.32333	-20405	-8568		6.32333	-412	-181		4.7425	151	-66		6.32333	-168	82		4.7425	46	-191		6.32333	-41	-115		6.32333	-263	-124		4.7425	154	-172		4.7425	303	-316		4.7425	-255	-13		4.7425	172	-133
6.32667	-20394	-8486		6.32667	-415	-177		4.745	156	-61		6.32667	-164	80		4.745	51	-203		6.32667	-52	-127		6.32667	-248	-128		4.745	147	-173		4.745	291	-308		4.745	-255	-2		4.745	169	-123
6.33	-20447	-8492		6.33	-416	-183		4.7475	158	-51		6.33	-148	68		4.7475	56	-207		6.33	-64	-128		6.33	-236	-122		4.7475	119	-170		4.7475	294	-301		4.7475	-258	7		4.7475	172	-108
6.33333	-20574	-8563		6.33333	-415	-200		4.75	161	-42		6.33333	-135	49		4.75	69	-199		6.33333	-68	-126		6.33333	-236	-109		4.75	86	-161		4.75	314	-310		4.75	-259	23		4.75	177	-94
6.33667	-20704	-8608		6.33667	-410	-225		4.7525	165	-35		6.33667	-125	31		4.7525	93	-179		6.33667	-60	-125		6.33667	-243	-96		4.7525	61	-145		4.7525	348	-335		4.7525	-254	44		4.7525	174	-84
6.34	-20772	-8631		6.34	-403	-252		4.755	167	-28		6.34	-113	19		4.755	121	-158		6.34	-43	-117		6.34	-246	-90		4.755	46	-126		4.755	392	-357		4.755	-246	70		4.755	169	-86
6.34333	-20804	-8643		6.34333	-396	-276		4.7575	166	-26		6.34333	-98	17		4.7575	138	-142		6.34333	-27	-101		6.34333	-249	-90		4.7575	43	-110		4.7575	435	-370		4.7575	-244	87		4.7575	170	-94
6.34667	-20833	-8620		6.34667	-391	-291		4.76	159	-31		6.34667	-84	20		4.76	139	-126		6.34667	-17	-87		6.34667	-245	-90		4.76	57	-106		4.76	466	-371		4.76	-243	78		4.76	168	-102
6.35	-20831	-8610		6.35	-386	-289		4.7625	146	-32		6.35	-80	26		4.7625	129	-114		6.35	-16	-74		6.35	-234	-85		4.7625	84	-122		4.7625	489	-350		4.7625	-238	52		4.7625	158	-104
6.35333	-20795	-8588		6.35333	-378	-277		4.765	142	-30		6.35333	-82	30		4.765	119	-103		6.35333	-21	-67		6.35333	-223	-74		4.765	112	-151		4.765	507	-321		4.765	-236	24		4.765	138	-104
6.35667	-20780	-8538		6.35667	-366	-271		4.7675	153	-30		6.35667	-79	31		4.7675	112	-90		6.35667	-21	-65		6.35667	-215	-59		4.7675	149	-181		4.7675	512	-305		4.7675	-239	-2		4.7675	112	-109
6.36	-20826	-8520		6.36	-356	-270		4.77	171	-30		6.36	-77	33		4.77	112	-82		6.36	-14	-64		6.36	-207	-52		4.77	202	-201		4.77	502	-310		4.77	-245	-23		4.77	98	-118
6.36333	-20926	-8580		6.36333	-348	-277		4.7725	187	-29		6.36333	-84	39		4.7725	117	-84		6.36333	-7	-58		6.36333	-208	-59		4.7725	253	-210		4.7725	473	-325		4.7725	-250	-33		4.7725	94	-126
6.36667	-21014	-8676		6.36667	-344	-295		4.775	195	-33		6.36667	-95	42		4.775	128	-92		6.36667	-11	-46		6.36667	-222	-71		4.775	273	-214		4.775	430	-333		4.775	-245	-32		4.775	89	-130
6.37	-21038	-8736		6.37	-341	-313		4.7775	196	-45		6.37	-105	43		4.7775	138	-109		6.37	-26	-32		6.37	-239	-85		4.7775	256	-215		4.7775	385	-334		4.7775	-231	-25		4.7775	76	-134
6.37333	-21026	-8782		6.37333	-335	-324		4.78	190	-59		6.37333	-115	43		4.78	135	-138		6.37333	-42	-20		6.37333	-244	-102		4.78	223	-212		4.78	346	-336		4.78	-208	-17		4.78	49	-140
6.37667	-21027	-8805		6.37667	-324	-331		4.7825	180	-78		6.37667	-128	41		4.7825	125	-166		6.37667	-49	-2		6.37667	-241	-113		4.7825	200	-201		4.7825	327	-343		4.7825	-179	-5		4.7825	22	-152
6.38	-21017	-8804		6.38	-314	-335		4.785	168	-104		6.38	-135	43		4.785	116	-181		6.38	-42	19		6.38	-240	-113		4.785	196	-182		4.785	332	-352		4.785	-146	13		4.785	16	-169
6.38333	-20938	-8810		6.38333	-309	-336		4.7875	155	-131		6.38333	-134	53		4.7875	116	-171		6.38333	-26	39		6.38333	-242	-100		4.7875	199	-160		4.7875	340	-359		4.7875	-119	24		4.7875	33	-183
6.38667	-20814	-8819		6.38667	-314	-332		4.79	149	-153		6.38667	-125	64		4.79	122	-136		6.38667	-7	48		6.38667	-243	-88		4.79	194	-143		4.79	331	-366		4.79	-105	23		4.79	57	-190
6.39	-20704	-8832		6.39	-331	-317		4.7925	142	-165		6.39	-109	68		4.7925	132	-101		6.39	19	43		6.39	-241	-92		4.7925	183	-133		4.7925	317	-372		4.7925	-91	13		4.7925	84	-187
6.39333	-20649	-8797		6.39333	-355	-291		4.795	128	-162		6.39333	-93	69		4.795	147	-83		6.39333	45	29		6.39333	-235	-112		4.795	168	-124		4.795	306	-363		4.795	-77	7		4.795	111	-184
6.39667	-20660	-8704		6.39667	-367	-266		4.7975	115	-149		6.39667	-82	68		4.7975	171	-82		6.39667	62	12		6.39667	-223	-139		4.7975	158	-123		4.7975	303	-342		4.7975	-68	8		4.7975	138	-184
6.4	-20684	-8605		6.4	-367	-253		4.8	107	-136		6.4	-79	63		4.8	203	-96		6.4	75	-9		6.4	-200	-165		4.8	160	-132		4.8	316	-318		4.8	-58	19		4.8	168	-175
6.40333	-20631	-8560		6.40333	-360	-252		4.8025	102	-126		6.40333	-83	55		4.8025	230	-117		6.40333	91	-34		6.40333	-175	-180		4.8025	168	-141		4.8025	341	-299		4.8025	-45	38		4.8025	197	-161
6.40667	-20503	-8613		6.40667	-354	-263		4.805	100	-116		6.40667	-87	49		4.805	238	-132		6.40667	112	-60		6.40667	-153	-179		4.805	171	-145		4.805	356	-300		4.805	-38	63		4.805	215	-157
6.41	-20411	-8686		6.41	-356	-279		4.8075	104	-106		6.41	-87	49		4.8075	217	-139		6.41	132	-84		6.41	-131	-175		4.8075	164	-146		4.8075	357	-318		4.8075	-40	82		4.8075	216	-169
6.41333	-20404	-8685		6.41333	-360	-293		4.81	111	-93		6.41333	-85	51		4.81	172	-151		6.41333	140	-107		6.41333	-115	-179		4.81	153	-145		4.81	352	-344		4.81	-50	90		4.81	211	-191
6.41667	-20423	-8637		6.41667	-356	-301		4.8125	116	-75		6.41667	-76	57		4.8125	120	-169		6.41667	137	-125		6.41667	-110	-185		4.8125	154	-138		4.8125	337	-366		4.8125	-66	96		4.8125	211	-212
6.42	-20434	-8602		6.42	-347	-294		4.815	116	-60		6.42	-59	70		4.815	83	-182		6.42	126	-130		6.42	-111	-183		4.815	163	-119		4.815	321	-373		4.815	-78	99		4.815	219	-221
6.42333	-20457	-8609		6.42333	-341	-269		4.8175	108	-52		6.42333	-37	90		4.8175	64	-183		6.42333	110	-128		6.42333	-120	-172		4.8175	170	-94		4.8175	313	-362		4.8175	-78	95		4.8175	224	-220
6.42667	-20452	-8651		6.42667	-347	-237		4.82	101	-47		6.42667	-21	114		4.82	60	-174		6.42667	90	-131		6.42667	-140	-165		4.82	173	-79		4.82	312	-341		4.82	-67	86		4.82	226	-213
6.43	-20412	-8656		6.43	-357	-208		4.8225	105	-44		6.43	-10	131		4.8225	62	-160		6.43	77	-139		6.43	-163	-168		4.8225	177	-76		4.8225	321	-317		4.8225	-63	64		4.8225	222	-206
6.43333	-20383	-8594		6.43333	-365	-191		4.825	119	-45		6.43333	-3	138		4.825	68	-144		6.43333	74	-141		6.43333	-184	-179		4.825	175	-79		4.825	335	-296		4.825	-71	32		4.825	217	-198
6.43667	-20343	-8549		6.43667	-382	-186		4.8275	130	-49		6.43667	-4	132		4.8275	80	-136		6.43667	73	-136		6.43667	-199	-193		4.8275	155	-77		4.8275	339	-281		4.8275	-81	3		4.8275	214	-178
6.44	-20302	-8539		6.44	-400	-195		4.83	142	-59		6.44	-12	118		4.83	102	-138		6.44	73	-126		6.44	-204	-197		4.83	125	-72		4.83	325	-274		4.83	-92	-19		4.83	204	-146
6.44333	-20312	-8539		6.44333	-401	-210		4.8325	151	-70		6.44333	-28	101		4.8325	130	-140		6.44333	69	-106		6.44333	-205	-190		4.8325	102	-67		4.8325	301	-271		4.8325	-109	-30		4.8325	185	-126
6.44667	-20334	-8560		6.44667	-380	-218		4.835	154	-77		6.44667	-54	88		4.835	152	-134		6.44667	57	-79		6.44667	-205	-187		4.835	86	-63		4.835	276	-276		4.835	-129	-19		4.835	161	-128
6.45	-20356	-8545		6.45	-357	-217		4.8375	153	-83		6.45	-79	84		4.8375	161	-120		6.45	45	-61		6.45	-201	-189		4.8375	73	-67		4.8375	268	-290		4.8375	-147	9		4.8375	136	-145
6.45333	-20388	-8473		6.45333	-347	-215		4.84	153	-92		6.45333	-95	93		4.84	161	-103		6.45333	31	-50		6.45333	-198	-192		4.84	62	-79		4.84	279	-299		4.84	-156	29		4.84	111	-166
6.45667	-20392	-8390		6.45667	-353	-214		4.8425	161	-101		6.45667	-106	108		4.8425	157	-93		6.45667	18	-39		6.45667	-196	-192		4.8425	51	-92		4.8425	284	-295		4.8425	-160	30		4.8425	90	-180
6.46	-20371	-8319		6.46	-366	-218		4.845	178	-108		6.46	-116	112		4.845	150	-101		6.46	17	-31		6.46	-193	-192		4.845	43	-101		4.845	270	-283		4.845	-159	19		4.845	75	-183
6.46333	-20314	-8252		6.46333	-366	-224		4.8475	192	-111		6.46333	-126	111		4.8475	142	-117		6.46333	33	-35		6.46333	-195	-191		4.8475	45	-109		4.8475	235	-263		4.8475	-145	17		4.8475	66	-180
6.46667	-20258	-8211		6.46667	-347	-232		4.85	191	-114		6.46667	-129	111		4.85	132	-121		6.46667	50	-41		6.46667	-200	-186		4.85	50	-120		4.85	195	-231		4.85	-133	33		4.85	66	-175
6.47	-20229	-8204		6.47	-320	-239		4.8525	182	-112		6.47	-127	109		4.8525	118	-110		6.47	54	-44		6.47	-202	-177		4.8525	53	-135		4.8525	166	-201		4.8525	-143	55		4.8525	75	-173
6.47333	-20196	-8212		6.47333	-299	-238		4.855	179	-102		6.47333	-129	108		4.855	109	-91		6.47333	47	-47		6.47333	-196	-175		4.855	55	-150		4.855	158	-191		4.855	-163	73		4.855	91	-171
6.47667	-20166	-8250		6.47667	-293	-224		4.8575	179	-89		6.47667	-138	109		4.8575	106	-65		6.47667	39	-55		6.47667	-188	-179		4.8575	51	-157		4.8575	167	-203		4.8575	-170	86		4.8575	109	-166
6.48	-20159	-8319		6.48	-298	-200		4.86	175	-80		6.48	-139	106		4.86	100	-37		6.48	32	-70		6.48	-184	-182		4.86	47	-161		4.86	189	-229		4.86	-158	92		4.86	126	-161
6.48333	-20158	-8427		6.48333	-301	-184		4.8625	167	-65		6.48333	-130	102		4.8625	90	-13		6.48333	27	-78		6.48333	-180	-179		4.8625	52	-166		4.8625	211	-261		4.8625	-144	97		4.8625	133	-156
6.48667	-20152	-8525		6.48667	-296	-184		4.865	152	-42		6.48667	-123	97		4.865	79	3		6.48667	35	-74		6.48667	-177	-172		4.865	64	-169		4.865	225	-289		4.865	-144	103		4.865	122	-152
6.49	-20130	-8530		6.49	-279	-192		4.8675	134	-26		6.49	-124	86		4.8675	71	7		6.49	65	-72		6.49	-180	-159		4.8675	74	-160		4.8675	240	-307		4.8675	-158	109		4.8675	107	-147
6.49333	-20081	-8498		6.49333	-252	-197		4.87	120	-24		6.49333	-129	71		4.87	72	2		6.49333	102	-77		6.49333	-192	-145		4.87	77	-140		4.87	261	-315		4.87	-175	111		4.87	99	-142
6.49667	-20052	-8460		6.49667	-225	-195		4.8725	112	-28		6.49667	-132	55		4.8725	84	0		6.49667	125	-91		6.49667	-208	-136		4.8725	82	-128		4.8725	274	-320		4.8725	-192	102		4.8725	99	-137
6.5	-20085	-8422		6.5	-199	-186		4.875	108	-32		6.5	-130	38		4.875	98	2		6.5	129	-106		6.5	-226	-135		4.875	103	-131		4.875	274	-328		4.875	-206	84		4.875	103	-133
6.50333	-20198	-8425		6.50333	-172	-180		4.8775	102	-31		6.50333	-129	21		4.8775	104	1		6.50333	121	-109		6.50333	-247	-143		4.8775	129	-135		4.8775	262	-331		4.8775	-217	70		4.8775	110	-134
6.50667	-20346	-8469		6.50667	-146	-190		4.88	104	-22		6.50667	-132	14		4.88	102	5		6.50667	107	-96		6.50667	-257	-145		4.88	150	-134		4.88	243	-323		4.88	-228	63		4.88	127	-142
6.51	-20463	-8557		6.51	-125	-205		4.8825	115	-10		6.51	-131	24		4.8825	95	24		6.51	91	-81		6.51	-241	-133		4.8825	154	-136		4.8825	230	-310		4.8825	-239	59		4.8825	149	-148
6.51333	-20524	-8614		6.51333	-99	-210		4.885	123	-4		6.51333	-127	44		4.885	89	53		6.51333	82	-71		6.51333	-203	-118		4.885	140	-143		4.885	235	-290		4.885	-244	55		4.885	162	-154
6.51667	-20512	-8606		6.51667	-71	-214		4.8875	125	-3		6.51667	-130	62		4.8875	86	73		6.51667	81	-66		6.51667	-165	-109		4.8875	124	-144		4.8875	260	-272		4.8875	-245	49		4.8875	164	-164
6.52	-20449	-8619		6.52	-62	-225		4.89	123	1		6.52	-139	67		4.89	92	67		6.52	86	-59		6.52	-138	-102		4.89	113	-139		4.89	286	-264		4.89	-237	40		4.89	157	-174
6.52333	-20371	-8674		6.52333	-61	-237		4.8925	117	3		6.52333	-140	63		4.8925	104	34		6.52333	87	-52		6.52333	-118	-96		4.8925	106	-135		4.8925	303	-269		4.8925	-218	30		4.8925	141	-187
6.52667	-20309	-8730		6.52667	-51	-239		4.895	110	-3		6.52667	-129	58		4.895	112	-15		6.52667	85	-52		6.52667	-107	-98		4.895	104	-142		4.895	308	-288		4.895	-203	26		4.895	126	-201
6.53	-20276	-8764		6.53	-40	-238		4.8975	104	-18		6.53	-110	51		4.8975	117	-67		6.53	82	-62		6.53	-108	-111		4.8975	102	-159		4.8975	300	-308		4.8975	-199	18		4.8975	120	-211
6.53333	-20240	-8737		6.53333	-38	-239		4.9	96	-36		6.53333	-83	42		4.9	121	-115		6.53333	77	-81		6.53333	-112	-133		4.9	98	-174		4.9	274	-311		4.9	-196	6		4.9	121	-219
6.53667	-20204	-8686		6.53667	-46	-238		4.9025	86	-47		6.53667	-47	33		4.9025	118	-147		6.53667	78	-104		6.53667	-108	-152		4.9025	94	-181		4.9025	238	-302		4.9025	-188	-4		4.9025	123	-232
6.54	-20202	-8670		6.54	-57	-228		4.905	79	-53		6.54	-10	31		4.905	103	-162		6.54	86	-128		6.54	-98	-161		4.905	97	-183		4.905	194	-292		4.905	-170	-7		4.905	122	-244
6.54333	-20203	-8645		6.54333	-67	-210		4.9075	76	-61		6.54333	14	43		4.9075	81	-165		6.54333	101	-148		6.54333	-91	-158		4.9075	118	-183		4.9075	154	-284		4.9075	-150	-6		4.9075	130	-243
6.54667	-20197	-8614		6.54667	-79	-194		4.91	74	-71		6.54667	25	62		4.91	60	-157		6.54667	120	-164		6.54667	-96	-144		4.91	142	-181		4.91	132	-284		4.91	-144	-8		4.91	150	-241
6.55	-20225	-8625		6.55	-98	-174		4.9125	67	-77		6.55	28	74		4.9125	47	-130		6.55	131	-169		6.55	-114	-123		4.9125	151	-181		4.9125	133	-288		4.9125	-159	0		4.9125	173	-242
6.55333	-20293	-8650		6.55333	-116	-143		4.915	59	-71		6.55333	32	67		4.915	51	-86		6.55333	131	-169		6.55333	-141	-105		4.915	148	-186		4.915	158	-295		4.915	-182	23		4.915	196	-235
6.55667	-20354	-8641		6.55667	-130	-110		4.9175	50	-59		6.55667	34	50		4.9175	70	-44		6.55667	128	-175		6.55667	-167	-100		4.9175	149	-195		4.9175	193	-312		4.9175	-200	46		4.9175	219	-218
6.56	-20356	-8633		6.56	-141	-88		4.92	37	-54		6.56	31	34		4.92	88	-16		6.56	130	-187		6.56	-197	-102		4.92	155	-207		4.92	215	-327		4.92	-212	55		4.92	241	-204
6.56333	-20349	-8648		6.56333	-150	-76		4.9225	22	-54		6.56333	21	27		4.9225	101	-4		6.56333	135	-197		6.56333	-232	-97		4.9225	154	-210		4.9225	219	-331		4.9225	-217	48		4.9225	256	-199
6.56667	-20355	-8612		6.56667	-160	-72		4.925	1	-56		6.56667	11	32		4.925	107	-7		6.56667	139	-197		6.56667	-264	-88		4.925	145	-199		4.925	216	-323		4.925	-204	37		4.925	259	-204
6.57	-20365	-8523		6.57	-175	-72		4.9275	-30	-58		6.57	3	40		4.9275	105	-23		6.57	147	-193		6.57	-281	-79		4.9275	131	-187		4.9275	221	-301		4.9275	-164	20		4.9275	253	-209
6.57333	-20371	-8437		6.57333	-195	-74		4.93	-58	-50		6.57333	-7	46		4.93	102	-44		6.57333	157	-195		6.57333	-284	-73		4.93	125	-183		4.93	239	-273		4.93	-119	-3		4.93	245	-212
6.57667	-20328	-8358		6.57667	-216	-78		4.9325	-79	-34		6.57667	-10	54		4.9325	101	-64		6.57667	158	-203		6.57667	-277	-72		4.9325	125	-178		4.9325	252	-248		4.9325	-98	-15		4.9325	238	-211
6.58	-20261	-8274		6.58	-228	-79		4.935	-95	-17		6.58	1	61		4.935	93	-80		6.58	143	-210		6.58	-264	-79		4.935	122	-166		4.935	253	-220		4.935	-101	-4		4.935	227	-206
6.58333	-20188	-8207		6.58333	-230	-79		4.9375	-101	-9		6.58333	14	65		4.9375	82	-91		6.58333	120	-211		6.58333	-255	-81		4.9375	112	-153		4.9375	257	-189		4.9375	-118	24		4.9375	216	-195
6.58667	-20099	-8193		6.58667	-233	-79		4.94	-101	-8		6.58667	19	66		4.94	79	-89		6.58667	103	-205		6.58667	-252	-76		4.94	96	-146		4.94	275	-164		4.94	-147	45		4.94	207	-179
6.59	-20025	-8219		6.59	-239	-79		4.9425	-95	-6		6.59	18	62		4.9425	80	-76		6.59	96	-197		6.59	-249	-74		4.9425	80	-143		4.9425	302	-160		4.9425	-179	54		4.9425	194	-158
6.59333	-19979	-8256		6.59333	-239	-84		4.945	-80	0		6.59333	16	52		4.945	83	-58		6.59333	96	-191		6.59333	-245	-81		4.945	72	-142		4.945	323	-169		4.945	-202	56		4.945	180	-129
6.59667	-19970	-8289		6.59667	-221	-90		4.9475	-67	3		6.59667	20	39		4.9475	100	-46		6.59667	100	-190		6.59667	-240	-95		4.9475	71	-141		4.9475	326	-174		4.9475	-212	56		4.9475	166	-97
6.6	-19987	-8321		6.6	-184	-95		4.95	-60	-2		6.6	29	32		4.95	124	-53		6.6	102	-191		6.6	-233	-110		4.95	77	-138		4.95	317	-187		4.95	-213	59		4.95	153	-74
6.60333	-19986	-8360		6.60333	-148	-103		4.9525	-54	-7		6.60333	37	33		4.9525	149	-84		6.60333	92	-198		6.60333	-225	-125		4.9525	80	-135		4.9525	307	-212		4.9525	-207	66		4.9525	141	-71
6.60667	-19980	-8400		6.60667	-130	-115		4.955	-44	-5		6.60667	51	36		4.955	173	-125		6.60667	67	-208		6.60667	-218	-133		4.955	69	-134		4.955	308	-238		4.955	-191	75		4.955	130	-91
6.61	-19993	-8422		6.61	-130	-125		4.9575	-29	2		6.61	68	38		4.9575	190	-154		6.61	33	-210		6.61	-214	-137		4.9575	53	-135		4.9575	312	-264		4.9575	-161	72		4.9575	127	-113
6.61333	-19989	-8429		6.61333	-141	-130		4.96	-11	7		6.61333	88	37		4.96	192	-170		6.61333	6	-209		6.61333	-213	-136		4.96	45	-142		4.96	314	-291		4.96	-132	61		4.96	132	-123
6.61667	-19946	-8437		6.61667	-157	-136		4.9625	7	8		6.61667	113	31		4.9625	171	-170		6.61667	-8	-202		6.61667	-217	-135		4.9625	50	-150		4.9625	336	-313		4.9625	-118	57		4.9625	135	-125
6.62	-19929	-8417		6.62	-172	-150		4.965	27	16		6.62	128	25		4.965	129	-157		6.62	-8	-187		6.62	-216	-137		4.965	67	-152		4.965	376	-322		4.965	-115	71		4.965	131	-125
6.62333	-19978	-8390		6.62333	-176	-167		4.9675	42	39		6.62333	128	23		4.9675	85	-149		6.62333	6	-172		6.62333	-210	-144		4.9675	88	-137		4.9675	408	-312		4.9675	-112	91		4.9675	119	-127
6.62667	-20063	-8419		6.62667	-170	-180		4.97	49	68		6.62667	118	21		4.97	57	-157		6.62667	25	-168		6.62667	-207	-155		4.97	113	-102		4.97	420	-274		4.97	-107	104		4.97	103	-129
6.63	-20158	-8493		6.63	-167	-189		4.9725	48	90		6.63	106	15		4.9725	48	-175		6.63	44	-172		6.63	-211	-170		4.9725	149	-70		4.9725	428	-231		4.9725	-103	108		4.9725	87	-125
6.63333	-20239	-8530		6.63333	-169	-187		4.975	48	93		6.63333	90	3		4.975	54	-192		6.63333	56	-167		6.63333	-217	-182		4.975	183	-60		4.975	449	-209		4.975	-103	101		4.975	75	-106
6.63667	-20288	-8511		6.63667	-168	-168		4.9775	49	80		6.63667	64	-4		4.9775	65	-197		6.63667	68	-147		6.63667	-223	-186		4.9775	199	-73		4.9775	480	-209		4.9775	-102	83		4.9775	77	-81
6.64	-20341	-8489		6.64	-164	-133		4.98	48	61		6.64	37	1		4.98	71	-186		6.64	91	-133		6.64	-227	-192		4.98	195	-98		4.98	503	-219		4.98	-102	60		4.98	93	-72
6.64333	-20366	-8480		6.64333	-160	-92		4.9825	47	44		6.64333	12	9		4.9825	72	-173		6.64333	120	-130		6.64333	-232	-206		4.9825	173	-130		4.9825	503	-226		4.9825	-115	39		4.9825	115	-88
6.64667	-20347	-8452		6.64667	-150	-57		4.985	43	39		6.64667	-11	10		4.985	73	-165		6.64667	145	-131		6.64667	-245	-218		4.985	142	-154		4.985	489	-227		4.985	-138	20		4.985	131	-114
6.65	-20386	-8418		6.65	-130	-35		4.9875	38	42		6.65	-33	6		4.9875	73	-157		6.65	165	-133		6.65	-271	-225		4.9875	119	-162		4.9875	474	-229		4.9875	-158	-2		4.9875	123	-131
6.65333	-20441	-8429		6.65333	-102	-30		4.99	38	42		6.65333	-53	-4		4.99	70	-145		6.65333	177	-138		6.65333	-300	-233		4.99	106	-161		4.99	453	-239		4.99	-173	-29		4.99	99	-137
6.65667	-20443	-8465		6.65667	-77	-35		4.9925	42	39		6.65667	-67	-14		4.9925	66	-138		6.65667	169	-144		6.65667	-324	-244		4.9925	98	-169		4.9925	425	-257		4.9925	-191	-51		4.9925	80	-136
[truncated: 8,803 more rows]
