# Supplementary material for: Cryo-EM structure of GABA transporter 1 reveals substrate recognition and transport mechanism
Source: Nat Struct Mol Biol. 2023 Jul 3;30(7):1023–32. doi: 10.1038/s41594-023-01011-w (PMC10352132; doi:10.1038/s41594-023-01011-w)
Supplement: Source Data Extended Data Fig. 2 — Fig_ED2 has four Excel sheets. Fig_ED2a_data contains FSEC chromatogram data for rGAT1WT, rGAT1epi4 and rGAT1EM. Fig_ED2b_data contains raw data values for uptake inhibition by tiagabine and NO711 for rGAT1WT. Fig_ED2c_data contains MS binding data of NO711 with rGAT1WT. Fig_ED2d_data contains raw data values for GABA uptake in rGAT1WT and rGAT1EM constructs. [file 41594_2023_1011_MOESM7_ESM.xlsx]

## Sheet: FigED_2a
rGAT1WT				rGAT1Epi4				rGAT1EM
Volume (mL)	rGAT1 WT			Volume (mL)	rGAT1_Epi4			Volume (mL)	rGAT1_EM
0	-39.6154			0	-56.4706			0	-21.4286
0.003332	-39.6154			0.003332	-56.4706			0.003332	-21.4286
0.006668	-17.6923			0.006668	-2.35294			0.006668	-3.92857
0.01	-4.23077			0.01	-6.47059			0.01	-12.8571
0.013332	-8.07692			0.013332	-11.1765			0.013332	-24.2857
0.016668	-11.5385			0.016668	-14.7059			0.016668	-34.6429
0.02	-12.3077			0.02	-18.2353			0.02	-42.5
0.023332	-11.1539			0.023332	-19.4118			0.023332	-49.2857
0.026668	-9.61538			0.026668	-17.6471			0.026668	-54.2857
0.03	-9.61538			0.03	-16.4706			0.03	-55.7143
0.033332	-10.3846			0.033332	-23.5294			0.033332	-54.2857
0.036668	-11.1539			0.036668	-34.1176			0.036668	-49.6429
0.04	-8.84615			0.04	-41.7647			0.04	-43.9286
0.043332	-2.69231			0.043332	-44.1176			0.043332	-38.5714
0.046668	5.38462			0.046668	-45.8824			0.046668	-34.2857
0.05	12.3077			0.05	-50.5882			0.05	-29.2857
0.053332	17.3077			0.053332	-57.6471			0.053332	-23.2143
0.056668	23.8462			0.056668	-64.1176			0.056668	-20.3571
0.06	31.9231			0.06	-69.4118			0.06	-22.8571
0.063332	40			0.063332	-74.1176			0.063332	-28.2143
0.066668	47.6923			0.066668	-76.4706			0.066668	-33.5714
0.07	52.6923			0.07	-77.6471			0.07	-37.8571
0.073332	56.1538			0.073332	-77.0588			0.073332	-40
0.076668	58.8462			0.076668	-71.1765			0.076668	-41.7857
0.08	63.4615			0.08	-57.0588			0.08	-46.0714
0.083332	70.7692			0.083332	-29.4118			0.083332	-50.3571
0.086668	76.5385			0.086668	5.88235			0.086668	-52.8571
0.09	78.8461			0.09	40.5882			0.09	-56.0714
0.093332	78.0769			0.093332	65.8824			0.093332	-61.4286
0.096668	76.9231			0.096668	74.7059			0.096668	-67.8571
0.1	79.6154			0.1	72.3529			0.1	-75
0.103332	85.3846			0.103332	67.6471			0.103332	-80.7143
0.106668	88.8461			0.106668	66.4706			0.106668	-84.2857
0.11	91.1539			0.11	67.0588			0.11	-86.4286
0.113332	93.4615			0.113332	63.5294			0.113332	-85.3571
0.116668	96.9231			0.116668	50.5882			0.116668	-82.8571
0.12	101.154			0.12	31.1765			0.12	-82.1429
0.123332	103.846			0.123332	16.4706			0.123332	-80.3571
0.126668	101.538			0.126668	8.23529			0.126668	-75.7143
0.13	98.0769			0.13	-0.588235			0.13	-70.3571
0.133332	93.8461			0.133332	-14.1176			0.133332	-65.3571
0.136668	86.1539			0.136668	-33.5294			0.136668	-62.8571
0.14	77.6923			0.14	-48.8235			0.14	-62.1429
0.143332	68.4615			0.143332	-56.4706			0.143332	-64.2857
0.146668	60			0.146668	-56.4706			0.146668	-68.5714
0.15	56.9231			0.15	-51.7647			0.15	-70.3571
0.153332	58.4615			0.153332	-47.6471			0.153332	-66.4286
0.156668	60.7692			0.156668	-47.6471			0.156668	-59.6429
0.16	61.1538			0.16	-48.2353			0.16	-51.7857
0.163332	60			0.163332	-45.2941			0.163332	-44.6429
0.166668	58.4615			0.166668	-41.7647			0.166668	-40
0.17	56.9231			0.17	-38.2353			0.17	-36.7857
0.173332	56.1538			0.173332	-36.4706			0.173332	-32.5
0.176668	56.1538			0.176668	-34.7059			0.176668	-25.7143
0.18	55.7692			0.18	-29.4118			0.18	-18.2143
0.183332	55.3846			0.183332	-21.1765			0.183332	-11.7857
0.186668	54.6154			0.186668	-8.23529			0.186668	-6.42857
0.19	51.1538			0.19	4.11765			0.19	-4.64286
0.193332	46.9231			0.193332	10			0.193332	-6.78571
0.196668	43.8462			0.196668	10			0.196668	-11.0714
0.2	39.2308			0.2	7.05882			0.2	-13.2143
0.203332	32.6923			0.203332	-2.35294			0.203332	-12.8571
0.206668	25			0.206668	-14.1176			0.206668	-13.9286
0.21	18.0769			0.21	-20			0.21	-20
0.213332	13.4615			0.213332	-21.7647			0.213332	-27.8571
0.216668	14.2308			0.216668	-24.1177			0.216668	-33.2143
0.22	18.4615			0.22	-28.8235			0.22	-35.3571
0.223332	21.1538			0.223332	-34.1176			0.223332	-35
0.226668	18.4615			0.226668	-41.7647			0.226668	-36.4286
0.23	11.9231			0.23	-50.5882			0.23	-39.6429
0.233332	4.23077			0.233332	-54.1176			0.233332	-43.5714
0.236668	0			0.236668	-50			0.236668	-48.2143
0.24	-1.53846			0.24	-42.9412			0.24	-53.9286
0.243332	-3.07692			0.243332	-39.4118			0.243332	-57.5
0.246668	-3.46154			0.246668	-35.2941			0.246668	-60.3571
0.25	-2.30769			0.25	-29.4118			0.25	-63.2143
0.253332	0			0.253332	-28.2353			0.253332	-65.3571
0.256668	3.46154			0.256668	-27.6471			0.256668	-66.7857
0.26	7.30769			0.26	-21.7647			0.26	-66.0714
0.263332	10.3846			0.263332	-10			0.263332	-60.3571
0.266668	10			0.266668	2.94118			0.266668	-53.5714
0.27	10.7692			0.27	10.5882			0.27	-48.5714
0.273332	14.2308			0.273332	10.5882			0.273332	-45
0.276668	16.1538			0.276668	9.41177			0.276668	-42.5
0.28	15.3846			0.28	13.5294			0.28	-38.9286
0.283332	16.5385			0.283332	21.1765			0.283332	-31.7857
0.286668	20.7692			0.286668	23.5294			0.286668	-23.2143
0.29	25.3846			0.29	19.4118			0.29	-16.0714
0.293332	26.9231			0.293332	12.9412			0.293332	-11.7857
0.296668	24.6154			0.296668	6.47059			0.296668	-8.57143
0.3	20.3846			0.3	-2.94118			0.3	-6.42857
0.303332	16.5385			0.303332	-12.9412			0.303332	-6.78571
0.306668	14.2308			0.306668	-12.9412			0.306668	-10.7143
0.31	10.7692			0.31	-7.05882			0.31	-15.3571
0.313332	5.38462			0.313332	-3.52941			0.313332	-15
0.316668	1.15385			0.316668	0			0.316668	-8.92857
0.32	-1.92308			0.32	8.82353			0.32	-2.85714
0.323332	-4.61538			0.323332	18.2353			0.323332	-1.42857
0.326668	-3.46154			0.326668	20.5882			0.326668	-5
0.33	1.92308			0.33	17.6471			0.33	-13.5714
0.333332	8.07692			0.333332	15.2941			0.333332	-24.2857
0.336668	10.7692			0.336668	10			0.336668	-32.1429
0.34	8.46154			0.34	2.94118			0.34	-38.2143
0.343332	3.46154			0.343332	-6.47059			0.343332	-45
0.346668	-2.30769			0.346668	-17.6471			0.346668	-50.3571
0.35	-8.07692			0.35	-30			0.35	-52.5
0.353332	-10.7692			0.353332	-37.6471			0.353332	-54.2857
0.356668	-10.3846			0.356668	-37.6471			0.356668	-53.2143
0.36	-9.23077			0.36	-41.1765			0.36	-47.8571
0.363332	-8.07692			0.363332	-53.5294			0.363332	-41.0714
0.366668	-7.69231			0.366668	-63.5294			0.366668	-35
0.37	-9.23077			0.37	-65.2941			0.37	-31.7857
0.373332	-11.9231			0.373332	-64.1176			0.373332	-31.7857
0.376668	-18.4615			0.376668	-62.3529			0.376668	-33.2143
0.38	-26.5385			0.38	-56.4706			0.38	-34.2857
0.383332	-33.4615			0.383332	-43.5294			0.383332	-34.2857
0.386668	-38.4615			0.386668	-28.2353			0.386668	-35.7143
0.39	-41.5385			0.39	-22.3529			0.39	-39.6429
0.393332	-42.3077			0.393332	-28.2353			0.393332	-42.1429
0.396668	-43.4615			0.396668	-40.5882			0.396668	-42.1429
0.4	-45.3846			0.4	-51.7647			0.4	-40.7143
0.403332	-45			0.403332	-53.5294			0.403332	-39.6429
0.406668	-40.7692			0.406668	-46.4706			0.406668	-40.7143
0.41	-36.5385			0.41	-39.4118			0.41	-47.1429
0.413332	-31.9231			0.413332	-40.5882			0.413332	-55.7143
0.416668	-26.9231			0.416668	-51.7647			0.416668	-60.7143
0.42	-18.8462			0.42	-61.7647			0.42	-61.4286
0.423332	-6.92308			0.423332	-66.4706			0.423332	-61.7857
0.426668	3.46154			0.426668	-71.1765			0.426668	-62.5
0.43	8.84615			0.43	-71.7647			0.43	-60.7143
0.433332	9.61538			0.433332	-67.6471			0.433332	-55.7143
0.436668	11.9231			0.436668	-65.2941			0.436668	-50
0.44	18.4615			0.44	-69.4118			0.44	-44.6429
0.443332	26.1538			0.443332	-71.7647			0.443332	-39.6429
0.446668	33.4615			0.446668	-71.7647			0.446668	-34.2857
0.45	36.9231			0.45	-78.2353			0.45	-28.2143
0.453332	34.6154			0.453332	-92.9412			0.453332	-21.4286
0.456668	30.3846			0.456668	-108.235			0.456668	-11.4286
0.46	29.6154			0.46	-118.823			0.46	0
0.463332	32.6923			0.463332	-127.647			0.463332	9.28571
0.466668	36.9231			0.466668	-136.471			0.466668	13.2143
0.47	37.6923			0.47	-143.529			0.47	10.7143
0.473332	32.6923			0.473332	-149.412			0.473332	1.78571
0.476668	26.9231			0.476668	-158.823			0.476668	-10.3571
0.48	22.6923			0.48	-178.823			0.48	-21.4286
0.483332	18.8462			0.483332	-206.471			0.483332	-31.4286
0.486668	16.1538			0.486668	-230.588			0.486668	-41.7857
0.49	18.4615			0.49	-245.882			0.49	-51.0714
0.493332	21.9231			0.493332	-250			0.493332	-54.6429
0.496668	21.9231			0.496668	-245.882			0.496668	-46.4286
0.5	18.8462			0.5	-235.882			0.5	-30.7143
0.503332	13.8461			0.503332	-222.941			0.503332	-18.5714
0.506668	7.30769			0.506668	-211.177			0.506668	-12.8571
0.51	1.15385			0.51	-198.235			0.51	-12.8571
0.513332	-3.07692			0.513332	-185.882			0.513332	-13.9286
0.516668	-5			0.516668	-175.294			0.516668	-15.3571
0.52	-4.23077			0.52	-164.706			0.52	-17.1429
0.523332	-0.384615			0.523332	-154.118			0.523332	-17.1429
0.526668	4.23077			0.526668	-147.059			0.526668	-13.5714
0.53	5.76923			0.53	-146.471			0.53	-5.71429
0.533332	4.61538			0.533332	-150			0.533332	2.5
0.536668	3.07692			0.536668	-148.235			0.536668	7.85714
0.54	3.46154			0.54	-138.823			0.54	11.4286
0.543332	6.15385			0.543332	-134.706			0.543332	16.7857
0.546668	6.92308			0.546668	-138.235			0.546668	28.5714
0.55	5.76923			0.55	-144.118			0.55	44.6429
0.553332	6.92308			0.553332	-148.235			0.553332	56.7857
0.556668	8.84615			0.556668	-147.647			0.556668	60.3571
0.56	7.69231			0.56	-147.647			0.56	57.8571
0.563332	1.92308			0.563332	-151.177			0.563332	51.7857
0.566668	-4.61538			0.566668	-154.706			0.566668	43.9286
0.57	-7.69231			0.57	-154.118			0.57	33.5714
0.573332	-5.38462			0.573332	-147.647			0.573332	22.5
0.576668	-1.53846			0.576668	-135.294			0.576668	11.0714
0.58	-0.384615			0.58	-120.588			0.58	0
0.583332	-3.07692			0.583332	-107.647			0.583332	-6.07143
0.586668	-6.53846			0.586668	-97.0588			0.586668	-5
0.59	-5.76923			0.59	-88.8235			0.59	2.14286
0.593332	-0.769231			0.593332	-82.3529			0.593332	11.4286
0.596668	3.84615			0.596668	-75.2941			0.596668	18.5714
0.6	6.53846			0.6	-68.2353			0.6	20.7143
0.603332	5.38462			0.603332	-62.3529			0.603332	15.7143
0.606668	-0.384615			0.606668	-56.4706			0.606668	6.78571
0.61	-5.76923			0.61	-50			0.61	-2.14286
0.613332	-9.61538			0.613332	-47.6471			0.613332	-12.5
0.616668	-11.9231			0.616668	-51.1765			0.616668	-25
0.62	-11.9231			0.62	-58.8235			0.62	-35
0.623332	-7.30769			0.623332	-70.5882			0.623332	-42.8571
0.626668	1.53846			0.626668	-82.3529			0.626668	-50.7143
0.63	10			0.63	-93.5294			0.63	-59.2857
0.633332	14.2308			0.633332	-109.412			0.633332	-69.6429
0.636668	14.2308			0.636668	-128.235			0.636668	-82.5
0.64	15.3846			0.64	-144.706			0.64	-95
0.643332	17.3077			0.643332	-160			0.643332	-104.286
0.646668	18.8462			0.646668	-171.765			0.646668	-108.214
0.65	20			0.65	-178.823			0.65	-104.643
0.653332	22.3077			0.653332	-181.765			0.653332	-96.4286
0.656668	28.4615			0.656668	-186.471			0.656668	-88.5714
0.66	38.0769			0.66	-194.706			0.66	-81.4286
0.663332	48.4615			0.663332	-198.235			0.663332	-75.7143
0.666668	54.6154			0.666668	-193.529			0.666668	-73.9286
0.67	52.6923			0.67	-183.529			0.67	-72.5
0.673332	47.6923			0.673332	-169.412			0.673332	-69.6429
0.676668	43.0769			0.676668	-154.706			0.676668	-67.8571
0.68	35.3846			0.68	-147.647			0.68	-71.0714
0.683332	28.0769			0.683332	-150			0.683332	-77.8571
0.686668	27.6923			0.686668	-158.235			0.686668	-83.9286
0.69	30.7692			0.69	-168.823			0.69	-89.6429
0.693332	33.4615			0.693332	-174.118			0.693332	-95.3571
0.696668	33.0769			0.696668	-163.529			0.696668	-100
0.7	30			0.7	-138.235			0.7	-101.429
0.703332	26.9231			0.703332	-109.412			0.703332	-97.8571
0.706668	26.9231			0.706668	-91.1765			0.706668	-90
0.71	28.0769			0.71	-88.8235			0.71	-81.0714
0.713332	28.8462			0.713332	-90.5882			0.713332	-73.9286
0.716668	29.2308			0.716668	-91.7647			0.716668	-66.4286
0.72	28.8462			0.72	-90.5882			0.72	-60
0.723332	27.3077			0.723332	-87.6471			0.723332	-56.4286
0.726668	23.0769			0.726668	-87.0588			0.726668	-53.2143
0.73	13.8461			0.73	-87.0588			0.73	-51.7857
0.733332	3.46154			0.733332	-82.9412			0.733332	-51.7857
0.736668	-2.69231			0.736668	-76.4706			0.736668	-47.5
0.74	-5.38462			0.74	-69.4118			0.74	-37.5
0.743332	-5.38462			0.743332	-63.5294			0.743332	-27.8571
0.746668	-5.76923			0.746668	-65.2941			0.746668	-25
0.75	-8.84615			0.75	-77.0588			0.75	-28.9286
0.753332	-15			0.753332	-94.7059			0.753332	-33.5714
0.756668	-19.2308			0.756668	-111.765			0.756668	-37.1429
0.76	-18.0769			0.76	-125.882			0.76	-41.7857
0.763332	-15.7692			0.763332	-138.823			0.763332	-47.5
0.766668	-15.3846			0.766668	-149.412			0.766668	-54.2857
0.77	-16.1538			0.77	-158.823			0.77	-60.7143
0.773332	-17.3077			0.773332	-168.235			0.773332	-63.2143
0.776668	-17.6923			0.776668	-176.471			0.776668	-60.3571
0.78	-15.3846			0.78	-177.059			0.78	-55
0.783332	-11.1539			0.783332	-172.941			0.783332	-51.4286
0.786668	-7.69231			0.786668	-175.294			0.786668	-50
0.79	-6.92308			0.79	-182.941			0.79	-49.6429
0.793332	-5.76923			0.793332	-189.412			0.793332	-51.0714
0.796668	-2.30769			0.796668	-198.823			0.796668	-52.8571
0.8	2.30769			0.8	-213.529			0.8	-51.7857
0.803332	6.53846			0.803332	-228.823			0.803332	-49.6429
0.806668	11.1539			0.806668	-238.235			0.806668	-50.3571
0.81	15.3846			0.81	-234.118			0.81	-53.2143
0.813332	18.8462			0.813332	-224.118			0.813332	-56.7857
0.816668	20.7692			0.816668	-225.882			0.816668	-60
0.82	23.8462			0.82	-241.177			0.82	-62.1429
0.823332	28.0769			0.823332	-261.765			0.823332	-62.1429
0.826668	30.7692			0.826668	-273.529			0.826668	-60.7143
0.83	33.0769			0.83	-272.353			0.83	-57.8571
0.833332	35.7692			0.833332	-261.176			0.833332	-54.2857
0.836668	38.0769			0.836668	-243.529			0.836668	-48.9286
0.84	37.6923			0.84	-229.412			0.84	-42.1429
0.843332	33.0769			0.843332	-227.647			0.843332	-34.6429
0.846668	28.0769			0.846668	-238.823			0.846668	-26.7857
0.85	27.6923			0.85	-258.235			0.85	-23.9286
0.853332	30.3846			0.853332	-280			0.853332	-29.2857
0.856668	33.0769			0.856668	-297.059			0.856668	-38.5714
0.86	37.6923			0.86	-310			0.86	-49.6429
0.863332	43.4615			0.863332	-315.294			0.863332	-58.9286
0.866668	46.1538			0.866668	-314.706			0.866668	-60
0.87	43.4615			0.87	-313.529			0.87	-52.1429
0.873332	36.9231			0.873332	-309.412			0.873332	-38.9286
0.876668	30.3846			0.876668	-300.588			0.876668	-27.5
0.88	27.6923			0.88	-291.176			0.88	-23.9286
0.883332	27.3077			0.883332	-286.471			0.883332	-28.5714
0.886668	25			0.886668	-284.706			0.886668	-36.4286
0.89	20			0.89	-277.059			0.89	-42.1429
0.893332	14.2308			0.893332	-260.588			0.893332	-46.0714
0.896668	8.46154			0.896668	-242.353			0.896668	-50
0.9	1.53846			0.9	-220.588			0.9	-55.3571
0.903332	-4.61538			0.903332	-201.177			0.903332	-61.0714
0.906668	-8.46154			0.906668	-191.765			0.906668	-65
0.91	-11.1539			0.91	-192.941			0.91	-66.0714
0.913332	-11.5385			0.913332	-201.765			0.913332	-67.5
0.916668	-10.7692			0.916668	-214.118			0.916668	-71.7857
0.92	-10.7692			0.92	-227.647			0.92	-77.5
0.923332	-10			0.923332	-243.529			0.923332	-83.2143
0.926668	-8.07692			0.926668	-257.059			0.926668	-89.6429
0.93	-8.07692			0.93	-264.118			0.93	-96.7857
0.933332	-8.84615			0.933332	-268.824			0.933332	-105.357
0.936668	-6.53846			0.936668	-274.118			0.936668	-113.929
0.94	-1.53846			0.94	-280.588			0.94	-121.429
0.943332	2.30769			0.943332	-287.059			0.943332	-128.214
0.946668	6.15385			0.946668	-286.471			0.946668	-132.5
0.95	9.61538			0.95	-275.294			0.95	-132.5
0.953332	10.3846			0.953332	-264.706			0.953332	-126.071
0.956668	11.1539			0.956668	-262.353			0.956668	-116.786
0.96	12.6923			0.96	-264.706			0.96	-108.571
0.963332	11.5385			0.963332	-268.235			0.963332	-100.357
0.966668	8.46154			0.966668	-275.882			0.966668	-92.1429
0.97	6.92308			0.97	-285.882			0.97	-83.5714
0.973332	7.69231			0.973332	-291.765			0.973332	-73.2143
0.976668	8.84615			0.976668	-295.294			0.976668	-61.0714
0.98	11.9231			0.98	-302.353			0.98	-49.6429
0.983332	18.0769			0.983332	-307.647			0.983332	-42.8571
0.986668	25.3846			0.986668	-308.235			0.986668	-40.3571
0.99	31.9231			0.99	-304.706			0.99	-38.5714
0.993332	36.5385			0.993332	-297.059			0.993332	-36.4286
0.996668	40.3846			0.996668	-285.294			0.996668	-35.7143
1	45.3846			1	-271.176			1	-36.4286
1.00333	53.0769			1.00333	-262.353			1.00333	-38.2143
1.00667	61.9231			1.00667	-258.235			1.00667	-38.2143
1.01	66.9231			1.01	-254.118			1.01	-35.3571
1.01333	67.6923			1.01333	-252.941			1.01333	-32.1429
1.01667	65			1.01667	-256.471			1.01667	-26.7857
1.02	58.8462			1.02	-265.294			1.02	-20.3571
1.02333	52.3077			1.02333	-271.765			1.02333	-18.2143
1.02667	51.5385			1.02667	-271.176			1.02667	-20
1.03	57.6923			1.03	-264.118			1.03	-24.6429
1.03333	68.8461			1.03333	-255.294			1.03333	-28.9286
1.03667	78.8461			1.03667	-248.235			1.03667	-28.9286
1.04	81.9231			1.04	-247.647			1.04	-27.5
1.04333	75.7692			1.04333	-255.882			1.04333	-27.8571
1.04667	62.3077			1.04667	-268.824			1.04667	-30.3571
1.05	48.4615			1.05	-277.059			1.05	-36.4286
1.05333	36.1538			1.05333	-272.353			1.05333	-46.0714
1.05667	25.7692			1.05667	-262.941			1.05667	-56.7857
1.06	20.3846			1.06	-257.647			1.06	-65
1.06333	18.0769			1.06333	-256.471			1.06333	-70
1.06667	16.1538			1.06667	-261.176			1.06667	-69.6429
1.07	13.8461			1.07	-268.235			1.07	-63.9286
1.07333	11.1539			1.07333	-272.353			1.07333	-52.1429
1.07667	7.69231			1.07667	-275.294			1.07667	-36.4286
1.08	5.38462			1.08	-277.647			1.08	-23.9286
1.08333	6.15385			1.08333	-275.882			1.08333	-15
1.08667	7.69231			1.08667	-272.941			1.08667	-10.3571
1.09	10.7692			1.09	-262.941			1.09	-10.3571
1.09333	16.5385			1.09333	-246.471			1.09333	-12.5
1.09667	26.1538			1.09667	-233.529			1.09667	-15.3571
1.1	37.3077			1.1	-225.294			1.1	-18.9286
1.10333	43.4615			1.10333	-215.294			1.10333	-22.5
1.10667	44.6154			1.10667	-207.059			1.10667	-26.7857
1.11	45.3846			1.11	-205.882			1.11	-30.3571
1.11333	45.7692			1.11333	-207.647			1.11333	-34.6429
1.11667	46.1538			1.11667	-210.588			1.11667	-41.0714
1.12	44.2308			1.12	-216.471			1.12	-48.2143
1.12333	38.8462			1.12333	-224.118			1.12333	-56.4286
1.12667	33.4615			1.12667	-232.941			1.12667	-67.1429
1.13	28.4615			1.13	-243.529			1.13	-78.9286
1.13333	24.2308			1.13333	-255.294			1.13333	-88.2143
1.13667	21.1538			1.13667	-265.294			1.13667	-95.3571
1.14	15.7692			1.14	-268.824			1.14	-101.071
1.14333	8.07692			1.14333	-264.706			1.14333	-105
1.14667	3.07692			1.14667	-255.882			1.14667	-107.857
1.15	4.23077			1.15	-248.235			1.15	-106.786
1.15333	8.46154			1.15333	-246.471			1.15333	-98.9286
1.15667	13.0769			1.15667	-246.471			1.15667	-84.6429
1.16	20.3846			1.16	-245.294			1.16	-69.6429
1.16333	29.2308			1.16333	-244.118			1.16333	-58.5714
1.16667	34.6154			1.16667	-241.765			1.16667	-51.4286
1.17	33.4615			1.17	-235.294			1.17	-47.5
1.17333	29.2308			1.17333	-219.412			1.17333	-47.1429
1.17667	26.1538			1.17667	-195.294			1.17667	-48.9286
1.18	24.2308			1.18	-174.706			1.18	-51.4286
1.18333	21.9231			1.18333	-164.118			1.18333	-54.2857
1.18667	20.7692			1.18667	-160			1.18667	-58.5714
1.19	20.7692			1.19	-159.412			1.19	-64.6429
1.19333	22.3077			1.19333	-164.118			1.19333	-72.1429
1.19667	23.0769			1.19667	-173.529			1.19667	-77.5
1.2	22.3077			1.2	-183.529			1.2	-78.5714
1.20333	19.6154			1.20333	-185.882			1.20333	-78.5714
1.20667	14.6154			1.20667	-186.471			1.20667	-80
1.21	8.84615			1.21	-194.118			1.21	-82.5
1.21333	3.84615			1.21333	-207.059			1.21333	-83.5714
1.21667	3.46154			1.21667	-223.529			1.21667	-84.2857
1.22	4.61538			1.22	-243.529			1.22	-83.9286
1.22333	5.38462			1.22333	-262.353			1.22333	-78.2143
1.22667	5			1.22667	-278.235			1.22667	-70
1.23	1.53846			1.23	-292.353			1.23	-66.4286
1.23333	-3.07692			1.23333	-304.706			1.23333	-67.8571
1.23667	-8.46154			1.23667	-306.471			1.23667	-73.5714
1.24	-14.6154			1.24	-302.353			1.24	-83.5714
1.24333	-18.4615			1.24333	-300.588			1.24333	-95
1.24667	-19.2308			1.24667	-300			1.24667	-103.214
1.25	-18.4615			1.25	-300.588			1.25	-107.143
1.25333	-17.3077			1.25333	-302.941			1.25333	-107.143
1.25667	-16.1538			1.25667	-301.176			1.25667	-105
1.26	-15.3846			1.26	-292.353			1.26	-102.857
1.26333	-16.1538			1.26333	-284.706			1.26333	-99.2857
1.26667	-17.3077			1.26667	-281.176			1.26667	-91.7857
1.27	-16.9231			1.27	-280			1.27	-84.2857
1.27333	-14.6154			1.27333	-277.059			1.27333	-77.1429
1.27667	-8.46154			1.27667	-275.294			1.27667	-71.7857
1.28	1.15385			1.28	-277.059			1.28	-71.7857
1.28333	8.84615			1.28333	-280.588			1.28333	-73.9286
1.28667	15			1.28667	-287.059			1.28667	-77.5
1.29	23.8462			1.29	-295.294			1.29	-80.3571
1.29333	33.0769			1.29333	-304.118			1.29333	-79.6429
1.29667	36.1538			1.29667	-311.765			1.29667	-78.9286
1.3	31.9231			1.3	-321.176			1.3	-80.3571
1.30333	25			1.30333	-336.471			1.30333	-82.1429
1.30667	17.6923			1.30667	-354.706			1.30667	-80
1.31	13.0769			1.31	-370			1.31	-77.8571
1.31333	11.5385			1.31333	-378.824			1.31333	-77.1429
1.31667	16.9231			1.31667	-384.706			1.31667	-72.8571
1.32	26.1538			1.32	-385.882			1.32	-64.6429
1.32333	33.4615			1.32333	-379.412			1.32333	-56.4286
1.32667	41.1538			1.32667	-367.647			1.32667	-49.6429
1.33	49.2308			1.33	-353.529			1.33	-40.7143
1.33333	55			1.33333	-344.118			1.33333	-31.0714
1.33667	58.0769			1.33667	-335.294			1.33667	-24.2857
1.34	59.2308			1.34	-325.294			1.34	-21.4286
1.34333	56.5385			1.34333	-321.176			1.34333	-21.4286
1.34667	51.1538			1.34667	-324.706			1.34667	-26.4286
1.35	44.6154			1.35	-327.059			1.35	-37.5
1.35333	38.8462			1.35333	-324.706			1.35333	-50
1.35667	37.3077			1.35667	-320			1.35667	-60.7143
1.36	38.8462			1.36	-315.882			1.36	-67.8571
1.36333	36.9231			1.36333	-307.059			1.36333	-68.9286
1.36667	30.3846			1.36667	-292.353			1.36667	-61.7857
1.37	23.4615			1.37	-279.412			1.37	-48.9286
1.37333	20			1.37333	-272.941			1.37333	-38.9286
1.37667	19.6154			1.37667	-271.176			1.37667	-39.2857
1.38	20			1.38	-276.471			1.38	-46.7857
1.38333	20			1.38333	-285.882			1.38333	-53.5714
1.38667	20.7692			1.38667	-295.294			1.38667	-56.4286
1.39	21.1538			1.39	-298.235			1.39	-55.3571
1.39333	19.6154			1.39333	-294.706			1.39333	-47.8571
1.39667	15			1.39667	-292.353			1.39667	-36.4286
1.4	8.46154			1.4	-288.824			1.4	-26.0714
1.40333	1.15385			1.40333	-284.706			1.40333	-17.8571
1.40667	-3.07692			1.40667	-283.529			1.40667	-11.7857
1.41	-3.84615			1.41	-285.294			1.41	-7.85714
1.41333	-2.30769			1.41333	-292.353			1.41333	-5
1.41667	-1.53846			1.41667	-302.941			1.41667	-4.28571
1.42	-1.92308			1.42	-310.588			1.42	-6.07143
1.42333	-1.53846			1.42333	-314.706			1.42333	-11.7857
1.42667	-0.384615			1.42667	-316.471			1.42667	-20
1.43	0.769231			1.43	-318.235			1.43	-27.1429
1.43333	1.15385			1.43333	-321.176			1.43333	-31.4286
1.43667	0			1.43667	-319.412			1.43667	-34.2857
1.44	-4.61538			1.44	-312.353			1.44	-37.1429
1.44333	-10.3846			1.44333	-304.118			1.44333	-41.0714
1.44667	-13.8461			1.44667	-297.647			1.44667	-46.0714
1.45	-13.4615			1.45	-294.118			1.45	-46.7857
1.45333	-9.61538			1.45333	-290			1.45333	-41.0714
1.45667	-4.61538			1.45667	-287.647			1.45667	-34.6429
1.46	0			1.46	-282.941			1.46	-30
1.46333	7.30769			1.46333	-270			1.46333	-29.6429
1.46667	16.5385			1.46667	-256.471			1.46667	-32.5
1.47	23.8462			1.47	-251.765			1.47	-36.4286
1.47333	26.9231			1.47333	-254.706			1.47333	-38.9286
1.47667	27.3077			1.47667	-257.647			1.47667	-41.0714
1.48	28.8462			1.48	-258.235			1.48	-44.2857
1.48333	34.2308			1.48333	-259.412			1.48333	-47.5
1.48667	39.6154			1.48667	-258.235			1.48667	-50.3571
1.49	41.9231			1.49	-260.588			1.49	-51.4286
1.49333	43.0769			1.49333	-270			1.49333	-50
1.49667	40.3846			1.49667	-278.235			1.49667	-48.9286
1.5	35.7692			1.5	-280.588			1.5	-51.4286
1.50333	32.3077			1.50333	-276.471			1.50333	-57.1429
1.50667	29.6154			1.50667	-264.706			1.50667	-59.2857
1.51	27.6923			1.51	-254.118			1.51	-55
1.51333	25.7692			1.51333	-255.294			1.51333	-47.5
1.51667	24.2308			1.51667	-264.706			1.51667	-40.3571
1.52	20.7692			1.52	-275.294			1.52	-38.2143
1.52333	13.0769			1.52333	-284.706			1.52333	-38.9286
1.52667	4.23077			1.52667	-288.235			1.52667	-42.1429
1.53	-3.07692			1.53	-285.882			1.53	-46.0714
1.53333	-10.3846			1.53333	-281.176			1.53333	-50
1.53667	-16.9231			1.53667	-277.059			1.53667	-57.5
1.54	-21.9231			1.54	-278.824			1.54	-68.2143
1.54333	-23.4615			1.54333	-289.412			1.54333	-78.9286
1.54667	-22.3077			1.54667	-302.353			1.54667	-86.0714
1.55	-20.3846			1.55	-315.882			1.55	-85.7143
1.55333	-20			1.55333	-329.412			1.55333	-80.3571
1.55667	-19.6154			1.55667	-340			1.55667	-77.5
1.56	-15.3846			1.56	-350			1.56	-78.2143
1.56333	-9.61538			1.56333	-361.765			1.56333	-77.1429
1.56667	-8.46154			1.56667	-377.647			1.56667	-72.1429
1.57	-11.1539			1.57	-395.882			1.57	-65
1.57333	-15			1.57333	-408.824			1.57333	-59.6429
1.57667	-17.3077			1.57667	-412.353			1.57667	-57.8571
1.58	-16.1538			1.58	-404.706			1.58	-60.3571
1.58333	-9.23077			1.58333	-388.235			1.58333	-62.1429
1.58667	0			1.58667	-371.176			1.58667	-60
1.59	8.07692			1.59	-360			1.59	-58.5714
1.59333	11.5385			1.59333	-355.294			1.59333	-61.7857
1.59667	8.84615			1.59667	-357.059			1.59667	-67.5
1.6	1.92308			1.6	-361.176			1.6	-71.4286
1.60333	-4.61538			1.60333	-364.706			1.60333	-73.9286
1.60667	-9.61538			1.60667	-365.294			1.60667	-78.5714
1.61	-12.6923			1.61	-365.294			1.61	-86.0714
1.61333	-10.7692			1.61333	-369.412			1.61333	-94.2857
1.61667	-3.84615			1.61667	-377.059			1.61667	-98.9286
1.62	0.384615			1.62	-385.294			1.62	-103.214
1.62333	-0.769231			1.62333	-386.471			1.62333	-109.286
1.62667	-1.92308			1.62667	-376.471			1.62667	-114.643
1.63	-2.69231			1.63	-364.118			1.63	-117.857
1.63333	-4.23077			1.63333	-358.235			1.63333	-119.643
1.63667	-7.30769			1.63667	-359.412			1.63667	-118.214
1.64	-13.0769			1.64	-364.706			1.64	-115
1.64333	-19.6154			1.64333	-371.176			1.64333	-112.143
1.64667	-23.0769			1.64667	-373.529			1.64667	-107.857
1.65	-26.5385			1.65	-376.471			1.65	-99.6429
1.65333	-30			1.65333	-385.882			1.65333	-91.7857
1.65667	-32.6923			1.65667	-398.235			1.65667	-90.7143
1.66	-32.6923			1.66	-411.176			1.66	-92.1429
1.66333	-27.6923			1.66333	-421.765			1.66333	-90.3571
1.66667	-20.3846			1.66667	-430.588			1.66667	-90
1.67	-18.0769			1.67	-432.941			1.67	-92.5
1.67333	-20.3846			1.67333	-428.235			1.67333	-96.4286
1.67667	-20.7692			1.67667	-422.353			1.67667	-102.5
1.68	-16.5385			1.68	-423.529			1.68	-109.643
1.68333	-11.1539			1.68333	-430			1.68333	-114.286
1.68667	-5.76923			1.68667	-431.765			1.68667	-116.429
1.69	1.15385			1.69	-422.353			1.69	-117.5
1.69333	9.61538			1.69333	-414.706			1.69333	-118.929
1.69667	17.6923			1.69667	-420			1.69667	-120.357
1.7	24.2308			1.7	-426.471			1.7	-119.643
1.70333	28.4615			1.70333	-428.235			1.70333	-115.357
1.70667	30.3846			1.70667	-428.824			1.70667	-103.929
1.71	30.3846			1.71	-427.647			1.71	-89.2857
1.71333	29.6154			1.71333	-418.824			1.71333	-79.6429
1.71667	28.8462			1.71667	-405.294			1.71667	-76.0714
1.72	31.5385			1.72	-397.647			1.72	-73.2143
1.72333	34.6154			1.72333	-395.294			1.72333	-66.4286
1.72667	38.0769			1.72667	-393.529			1.72667	-59.6429
1.73	42.3077			1.73	-391.765			1.73	-56.7857
1.73333	44.2308			1.73333	-392.941			1.73333	-57.1429
1.73667	42.6923			1.73667	-390.588			1.73667	-58.2143
1.74	38.8462			1.74	-382.353			1.74	-61.0714
1.74333	33.8462			1.74333	-377.059			1.74333	-66.7857
1.74667	32.6923			1.74667	-381.176			1.74667	-72.5
1.75	36.9231			1.75	-391.176			1.75	-76.7857
1.75333	40.3846			1.75333	-398.824			1.75333	-79.6429
1.75667	37.6923			1.75667	-402.353			1.75667	-82.5
1.76	31.5385			1.76	-402.353			1.76	-85.7143
1.76333	27.6923			1.76333	-404.118			1.76333	-87.1429
1.76667	26.5385			1.76667	-413.529			1.76667	-87.8571
1.77	29.6154			1.77	-420.588			1.77	-92.5
1.77333	35.3846			1.77333	-418.235			1.77333	-101.429
1.77667	37.3077			1.77667	-411.765			1.77667	-111.071
1.78	35.7692			1.78	-407.647			1.78	-119.643
1.78333	34.6154			1.78333	-407.647			1.78333	-127.143
1.78667	33.4615			1.78667	-412.353			1.78667	-132.143
1.79	30			1.79	-421.765			1.79	-136.071
1.79333	23.8462			1.79333	-431.176			1.79333	-136.429
1.79667	18.4615			1.79667	-435.294			1.79667	-133.929
1.8	16.5385			1.8	-437.647			1.8	-132.143
1.80333	15.3846			1.80333	-444.118			1.80333	-131.071
1.80667	12.3077			1.80667	-454.118			1.80667	-128.929
1.81	8.84615			1.81	-462.353			1.81	-127.5
1.81333	7.69231			1.81333	-468.235			1.81333	-128.571
1.81667	6.92308			1.81667	-471.765			1.81667	-133.929
1.82	4.23077			1.82	-477.059			1.82	-142.143
1.82333	1.92308			1.82333	-484.706			1.82333	-150.714
1.82667	0.384615			1.82667	-495.294			1.82667	-155.357
1.83	-1.92308			1.83	-507.059			1.83	-155.714
1.83333	-2.69231			1.83333	-513.529			1.83333	-155
1.83667	-1.53846			1.83667	-514.706			1.83667	-153.571
1.84	0.384615			1.84	-508.235			1.84	-150
1.84333	4.61538			1.84333	-497.059			1.84333	-145
1.84667	8.46154			1.84667	-492.353			1.84667	-141.071
1.85	8.46154			1.85	-493.529			1.85	-140
1.85333	5.38462			1.85333	-495.882			1.85333	-142.5
1.85667	2.69231			1.85667	-495.882			1.85667	-146.786
1.86	2.30769			1.86	-489.412			1.86	-149.286
1.86333	4.23077			1.86333	-478.235			1.86333	-148.929
1.86667	7.69231			1.86667	-465.882			1.86667	-149.643
1.87	11.9231			1.87	-449.412			1.87	-153.214
1.87333	19.2308			1.87333	-431.176			1.87333	-154.643
1.87667	28.4615			1.87667	-420.588			1.87667	-155
1.88	38.4615			1.88	-420.588			1.88	-158.214
1.88333	47.3077			1.88333	-425.294			1.88333	-163.571
1.88667	52.3077			1.88667	-431.176			1.88667	-169.643
1.89	50			1.89	-433.529			1.89	-175
1.89333	41.9231			1.89333	-431.176			1.89333	-180.714
1.89667	34.2308			1.89667	-428.824			1.89667	-188.571
1.9	31.1538			1.9	-431.765			1.9	-196.429
1.90333	33.4615			1.90333	-440			1.90333	-202.143
1.90667	37.3077			1.90667	-449.412			1.90667	-206.786
1.91	39.6154			1.91	-460.588			1.91	-210
1.91333	39.2308			1.91333	-473.529			1.91333	-209.286
1.91667	37.6923			1.91667	-477.647			1.91667	-203.571
1.92	33.8462			1.92	-472.353			1.92	-194.286
1.92333	26.1538			1.92333	-465.882			1.92333	-186.786
1.92667	19.2308			1.92667	-462.941			1.92667	-183.571
1.93	15.7692			1.93	-462.941			1.93	-181.786
1.93333	14.6154			1.93333	-460.588			1.93333	-183.214
1.93667	15			1.93667	-451.765			1.93667	-187.857
1.94	13.0769			1.94	-440.588			1.94	-192.143
1.94333	8.07692			1.94333	-434.706			1.94333	-195
1.94667	1.92308			1.94667	-434.706			1.94667	-195.714
1.95	-2.30769			1.95	-435.294			1.95	-196.786
1.95333	-5			1.95333	-432.941			1.95333	-197.857
1.95667	-6.15385			1.95667	-431.176			1.95667	-196.429
1.96	-3.84615			1.96	-433.529			1.96	-192.143
1.96333	0			1.96333	-443.529			1.96333	-183.929
1.96667	1.53846			1.96667	-458.824			1.96667	-173.214
1.97	2.69231			1.97	-470.588			1.97	-166.786
1.97333	5			1.97333	-477.059			1.97333	-165.714
1.97667	8.46154			1.97667	-482.353			1.97667	-163.929
1.98	9.23077			1.98	-484.118			1.98	-156.786
1.98333	6.15385			1.98333	-484.706			1.98333	-146.786
1.98667	2.30769			1.98667	-486.471			1.98667	-138.929
1.99	0.384615			1.99	-486.471			1.99	-133.929
1.99333	3.46154			1.99333	-483.529			1.99333	-132.857
1.99667	14.6154			1.99667	-482.353			1.99667	-135
2	28.4615			2	-483.529			2	-135.714
2.00333	38.8462			2.00333	-482.941			2.00333	-136.429
2.00667	45			2.00667	-482.941			2.00667	-138.214
2.01	46.9231			2.01	-490			2.01	-140.714
2.01333	44.6154			2.01333	-501.765			2.01333	-144.643
2.01667	41.9231			2.01667	-514.118			2.01667	-146.071
2.02	43.8462			2.02	-525.882			2.02	-141.786
2.02333	50			2.02333	-537.647			2.02333	-134.286
2.02667	55.3846			2.02667	-542.353			2.02667	-128.571
2.03	58.0769			2.03	-538.823			2.03	-122.857
2.03333	56.1538			2.03333	-534.118			2.03333	-115.714
2.03667	53.4615			2.03667	-530			2.03667	-108.571
2.04	51.9231			2.04	-531.765			2.04	-102.857
2.04333	51.1538			2.04333	-537.647			2.04333	-101.071
2.04667	49.6154			2.04667	-539.412			2.04667	-106.071
2.05	46.9231			2.05	-533.529			2.05	-117.143
2.05333	46.9231			2.05333	-522.353			2.05333	-129.286
2.05667	51.5385			2.05667	-512.353			2.05667	-137.857
2.06	59.6154			2.06	-505.294			2.06	-140.714
2.06333	75.7692			2.06333	-498.824			2.06333	-138.214
2.06667	97.6923			2.06667	-496.471			2.06667	-135.714
2.07	110.385			2.07	-500			2.07	-137.857
2.07333	110.385			2.07333	-508.824			2.07333	-145.357
2.07667	104.615			2.07667	-518.823			2.07667	-154.643
2.08	97.3077			2.08	-529.412			2.08	-163.571
2.08333	90.7692			2.08333	-539.412			2.08333	-168.929
2.08667	86.9231			2.08667	-545.294			2.08667	-170
2.09	86.1539			2.09	-550.588			2.09	-166.786
2.09333	87.3077			2.09333	-551.765			2.09333	-158.929
2.09667	88.0769			2.09667	-548.235			2.09667	-150.714
2.1	83.4615			2.1	-538.823			2.1	-147.143
2.10333	73.4615			2.10333	-522.941			2.10333	-147.857
2.10667	62.6923			2.10667	-506.471			2.10667	-147.857
2.11	55			2.11	-494.118			2.11	-145.357
2.11333	52.3077			2.11333	-486.471			2.11333	-141.071
2.11667	52.6923			2.11667	-483.529			2.11667	-136.786
2.12	53.4615			2.12	-484.706			2.12	-131.786
2.12333	54.2308			2.12333	-489.412			2.12333	-127.143
2.12667	56.5385			2.12667	-496.471			2.12667	-126.429
2.13	57.3077			2.13	-503.529			2.13	-130.714
2.13333	55			2.13333	-508.235			2.13333	-137.143
2.13667	48.0769			2.13667	-510.588			2.13667	-144.286
2.14	37.3077			2.14	-511.176			2.14	-154.643
2.14333	28.4615			2.14333	-511.765			2.14333	-165
2.14667	24.2308			2.14667	-512.941			2.14667	-167.857
2.15	21.9231			2.15	-509.412			2.15	-163.214
2.15333	21.1538			2.15333	-500.588			2.15333	-155
2.15667	20.3846			2.15667	-488.824			2.15667	-145.357
2.16	18.4615			2.16	-478.824			2.16	-140
2.16333	18.4615			2.16333	-474.706			2.16333	-140
2.16667	20			2.16667	-472.941			2.16667	-141.786
2.17	25.3846			2.17	-468.235			2.17	-144.286
2.17333	35			2.17333	-460.588			2.17333	-145
2.17667	42.3077			2.17667	-450.588			2.17667	-141.786
2.18	45.3846			2.18	-438.235			2.18	-138.929
2.18333	46.9231			2.18333	-427.059			2.18333	-137.143
2.18667	47.6923			2.18667	-419.412			2.18667	-137.143
2.19	46.1538			2.19	-416.471			2.19	-138.571
2.19333	41.9231			2.19333	-417.647			2.19333	-138.929
2.19667	39.6154			2.19667	-420.588			2.19667	-137.143
2.2	40.7692			2.2	-422.353			2.2	-134.643
2.20333	43.0769			2.20333	-421.765			2.20333	-132.5
2.20667	45.3846			2.20667	-421.176			2.20667	-133.929
2.21	46.9231			2.21	-421.765			2.21	-137.5
2.21333	46.1538			2.21333	-422.941			2.21333	-138.571
2.21667	41.5385			2.21667	-428.235			2.21667	-137.143
2.22	35			2.22	-437.647			2.22	-131.429
2.22333	30.7692			2.22333	-445.882			2.22333	-123.214
2.22667	29.2308			2.22667	-451.176			2.22667	-117.5
2.23	26.9231			2.23	-457.059			2.23	-115
2.23333	23.8462			2.23333	-459.412			2.23333	-115
2.23667	22.3077			2.23667	-454.118			2.23667	-116.071
2.24	23.8462			2.24	-445.294			2.24	-117.5
2.24333	28.0769			2.24333	-441.176			2.24333	-119.286
2.24667	33.4615			2.24667	-444.118			2.24667	-118.214
2.25	40			2.25	-451.765			2.25	-111.429
2.25333	46.1538			2.25333	-466.471			2.25333	-103.571
2.25667	50			2.25667	-489.412			2.25667	-101.786
2.26	50.7692			2.26	-512.353			2.26	-104.643
2.26333	50.3846			2.26333	-527.059			2.26333	-108.929
2.26667	48.8462			2.26667	-534.706			2.26667	-112.143
2.27	44.6154			2.27	-540			2.27	-114.643
2.27333	38.4615			2.27333	-540.588			2.27333	-118.929
2.27667	31.1538			2.27667	-535.294			2.27667	-126.071
2.28	23.8462			2.28	-523.529			2.28	-135
2.28333	19.2308			2.28333	-507.059			2.28333	-143.929
2.28667	20.7692			2.28667	-489.412			2.28667	-151.071
2.29	28.0769			2.29	-471.765			2.29	-157.143
2.29333	34.6154			2.29333	-459.412			2.29333	-163.571
2.29667	38.4615			2.29667	-454.706			2.29667	-167.5
2.3	40			2.3	-454.118			2.3	-168.929
2.30333	37.6923			2.30333	-457.059			2.30333	-166.071
2.30667	35			2.30667	-460.588			2.30667	-158.214
2.31	35			2.31	-463.529			2.31	-148.571
2.31333	35.7692			2.31333	-467.647			2.31333	-142.143
2.31667	38.0769			2.31667	-472.353			2.31667	-140.714
2.32	43.0769			2.32	-481.176			2.32	-142.143
2.32333	45.7692			2.32333	-493.529			2.32333	-140.714
2.32667	46.5385			2.32667	-508.824			2.32667	-137.143
2.33	49.2308			2.33	-522.941			2.33	-135.357
2.33333	52.6923			2.33333	-530			2.33333	-135
2.33667	54.6154			2.33667	-528.235			2.33667	-133.571
2.34	56.9231			2.34	-519.412			2.34	-132.5
2.34333	60.7692			2.34333	-513.529			2.34333	-134.286
2.34667	63.0769			2.34667	-518.235			2.34667	-135.357
2.35	60.7692			2.35	-528.823			2.35	-132.5
2.35333	59.2308			2.35333	-541.765			2.35333	-126.429
2.35667	59.6154			2.35667	-554.706			2.35667	-121.429
2.36	59.6154			2.36	-557.059			2.36	-119.286
2.36333	61.5385			2.36333	-545.882			2.36333	-119.286
2.36667	65.7692			2.36667	-532.353			2.36667	-117.857
2.37	67.3077			2.37	-523.529			2.37	-116.071
2.37333	65			2.37333	-510.588			2.37333	-115.714
2.37667	61.1538			2.37667	-484.706			2.37667	-115.357
2.38	52.6923			2.38	-460			2.38	-117.5
2.38333	43.4615			2.38333	-449.412			2.38333	-121.071
2.38667	35.3846			2.38667	-447.059			2.38667	-121.429
2.39	26.9231			2.39	-448.824			2.39	-119.286
2.39333	19.6154			2.39333	-452.941			2.39333	-118.929
2.39667	13.0769			2.39667	-458.824			2.39667	-119.286
2.4	6.15385			2.4	-470			2.4	-118.929
2.40333	0.384615			2.40333	-484.118			2.40333	-113.929
2.40667	-4.23077			2.40667	-493.529			2.40667	-106.429
2.41	-6.92308			2.41	-484.706			2.41	-102.857
2.41333	-5.38462			2.41333	-466.471			2.41333	-106.071
2.41667	1.53846			2.41667	-454.706			2.41667	-111.071
2.42	9.61538			2.42	-451.176			2.42	-115.714
2.42333	16.9231			2.42333	-452.353			2.42333	-121.071
2.42667	23.4615			2.42667	-452.941			2.42667	-129.643
2.43	28.4615			2.43	-448.824			2.43	-139.643
2.43333	29.6154			2.43333	-446.471			2.43333	-149.286
2.43667	27.6923			2.43667	-447.647			2.43667	-153.929
2.44	25.3846			2.44	-448.824			2.44	-153.571
2.44333	29.6154			2.44333	-452.941			2.44333	-153.214
2.44667	43.4615			2.44667	-460.588			2.44667	-153.214
2.45	59.2308			2.45	-471.765			2.45	-152.143
2.45333	68.8461			2.45333	-483.529			2.45333	-151.429
2.45667	71.9231			2.45667	-492.353			2.45667	-153.571
2.46	71.5385			2.46	-498.235			2.46	-157.5
2.46333	75.7692			2.46333	-502.353			2.46333	-160.357
2.46667	82.3077			2.46667	-502.353			2.46667	-162.857
2.47	82.6923			2.47	-497.647			2.47	-163.929
2.47333	81.1539			2.47333	-494.706			2.47333	-161.429
2.47667	82.6923			2.47667	-497.647			2.47667	-157.5
2.48	84.2308			2.48	-500			2.48	-153.214
2.48333	83.4615			2.48333	-497.647			2.48333	-151.071
2.48667	80			2.48667	-491.765			2.48667	-147.143
2.49	78.0769			2.49	-490			2.49	-139.643
2.49333	79.6154			2.49333	-498.235			2.49333	-133.929
2.49667	82.3077			2.49667	-512.353			2.49667	-134.643
2.5	81.9231			2.5	-523.529			2.5	-140.714
2.50333	79.2308			2.50333	-521.765			2.50333	-148.929
2.50667	75			2.50667	-509.412			2.50667	-157.857
2.51	70			2.51	-496.471			2.51	-167.857
2.51333	66.5385			2.51333	-487.647			2.51333	-175
2.51667	66.5385			2.51667	-484.706			2.51667	-178.214
2.52	66.1539			2.52	-485.294			2.52	-180
2.52333	65			2.52333	-487.647			2.52333	-179.286
2.52667	65			2.52667	-492.353			2.52667	-174.643
2.53	65.7692			2.53	-499.412			2.53	-170
2.53333	65.7692			2.53333	-502.353			2.53333	-167.143
2.53667	63.8462			2.53667	-495.882			2.53667	-162.5
2.54	59.6154			2.54	-486.471			2.54	-152.143
2.54333	54.2308			2.54333	-484.706			2.54333	-138.929
2.54667	52.6923			2.54667	-489.412			2.54667	-128.571
2.55	53.4615			2.55	-497.059			2.55	-121.429
2.55333	51.1538			2.55333	-501.765			2.55333	-117.857
2.55667	47.6923			2.55667	-505.294			2.55667	-115
2.56	48.8462			2.56	-513.529			2.56	-108.929
2.56333	55.3846			2.56333	-525.294			2.56333	-102.857
2.56667	65.7692			2.56667	-535.294			2.56667	-99.6429
2.57	77.3077			2.57	-535.294			2.57	-96.7857
2.57333	85.3846			2.57333	-515.882			2.57333	-90.7143
2.57667	86.1539			2.57667	-489.412			2.57667	-80.3571
2.58	79.6154			2.58	-476.471			2.58	-69.2857
2.58333	69.2308			2.58333	-481.765			2.58333	-61.4286
2.58667	62.6923			2.58667	-497.059			2.58667	-54.6429
2.59	60.7692			2.59	-510.588			2.59	-46.7857
2.59333	61.9231			2.59333	-521.177			2.59333	-38.9286
2.59667	65.3846			2.59667	-532.353			2.59667	-31.0714
2.6	66.9231			2.6	-542.941			2.6	-22.5
2.60333	64.2308			2.60333	-552.941			2.60333	-15.3571
2.60667	63.0769			2.60667	-564.706			2.60667	-12.1429
2.61	66.5385			2.61	-574.118			2.61	-15
2.61333	71.5385			2.61333	-584.118			2.61333	-23.2143
2.61667	73.4615			2.61667	-598.235			2.61667	-34.6429
2.62	70.3846			2.62	-611.177			2.62	-42.8571
2.62333	65			2.62333	-619.412			2.62333	-45
2.62667	59.2308			2.62667	-623.529			2.62667	-45.3571
2.63	52.3077			2.63	-626.471			2.63	-45.7143
2.63333	46.9231			2.63333	-627.059			2.63333	-46.7857
2.63667	44.2308			2.63667	-628.823			2.63667	-48.5714
2.64	43.8462			2.64	-628.823			2.64	-51.4286
2.64333	44.2308			2.64333	-625.294			2.64333	-53.9286
2.64667	46.9231			2.64667	-620.588			2.64667	-54.2857
2.65	53.4615			2.65	-622.353			2.65	-50
2.65333	61.1538			2.65333	-631.765			2.65333	-44.2857
2.65667	65.3846			2.65667	-644.118			2.65667	-40.3571
2.66	65.7692			2.66	-654.118			2.66	-39.2857
2.66333	66.9231			2.66333	-660.588			2.66333	-42.5
2.66667	71.1539			2.66667	-664.706			2.66667	-49.6429
2.67	73.8461			2.67	-671.765			2.67	-60.3571
2.67333	75.7692			2.67333	-681.765			2.67333	-72.8571
2.67667	78.0769			2.67667	-690.588			2.67667	-84.6429
2.68	76.1539			2.68	-700			2.68	-98.5714
2.68333	69.6154			2.68333	-702.941			2.68333	-113.214
2.68667	61.9231			2.68667	-698.823			2.68667	-123.214
2.69	53.4615			2.69	-693.529			2.69	-127.143
2.69333	45			2.69333	-690			2.69333	-127.857
2.69667	38.0769			2.69667	-685.882			2.69667	-128.214
2.7	35			2.7	-674.706			2.7	-131.429
2.70333	35.3846			2.70333	-654.118			2.70333	-135.714
2.70667	36.9231			2.70667	-630			2.70667	-133.571
2.71	38.4615			2.71	-603.529			2.71	-128.214
2.71333	42.6923			2.71333	-577.059			2.71333	-126.071
2.71667	47.3077			2.71667	-554.706			2.71667	-128.571
2.72	52.3077			2.72	-540			2.72	-135.714
2.72333	56.1538			2.72333	-530.588			2.72333	-143.571
2.72667	56.5385			2.72667	-526.471			2.72667	-151.429
2.73	55.3846			2.73	-528.823			2.73	-157.857
2.73333	55.7692			2.73333	-532.353			2.73333	-158.214
2.73667	58.4615			2.73667	-538.823			2.73667	-151.786
2.74	60			2.74	-551.765			2.74	-146.786
2.74333	57.6923			2.74333	-563.529			2.74333	-146.429
2.74667	51.1538			2.74667	-567.647			2.74667	-148.214
2.75	43.4615			2.75	-565.882			2.75	-148.214
2.75333	36.9231			2.75333	-563.529			2.75333	-147.857
2.75667	28.0769			2.75667	-562.353			2.75667	-148.571
2.76	17.3077			2.76	-571.177			2.76	-148.929
2.76333	8.07692			2.76333	-594.118			2.76333	-150
2.76667	-0.384615			2.76667	-613.529			2.76667	-151.429
2.77	-5			2.77	-622.941			2.77	-152.857
2.77333	-2.30769			2.77333	-631.765			2.77333	-155.714
2.77667	7.30769			2.77667	-637.059			2.77667	-160.357
2.78	17.6923			2.78	-637.647			2.78	-165
2.78333	21.9231			2.78333	-640.588			2.78333	-168.929
2.78667	18.8462			2.78667	-643.529			2.78667	-171.429
2.79	16.1538			2.79	-644.118			2.79	-173.571
2.79333	15			2.79333	-644.118			2.79333	-173.571
2.79667	14.2308			2.79667	-648.235			2.79667	-168.929
2.8	13.8461			2.8	-657.647			2.8	-161.071
2.80333	14.6154			2.80333	-671.765			2.80333	-150
2.80667	15.3846			2.80667	-681.765			2.80667	-136.786
2.81	15.3846			2.81	-686.471			2.81	-125.714
2.81333	15			2.81333	-691.765			2.81333	-120.357
2.81667	14.2308			2.81667	-699.412			2.81667	-119.643
2.82	12.6923			2.82	-702.941			2.82	-121.429
2.82333	10.3846			2.82333	-704.118			2.82333	-120.714
2.82667	8.07692			2.82667	-707.059			2.82667	-119.643
2.83	4.61538			2.83	-708.823			2.83	-120.357
2.83333	-3.46154			2.83333	-705.294			2.83333	-119.643
2.83667	-13.0769			2.83667	-701.765			2.83667	-117.5
2.84	-18.0769			2.84	-704.118			2.84	-117.5
2.84333	-15.7692			2.84333	-710			2.84333	-124.286
2.84667	-7.69231			2.84667	-715.294			2.84667	-138.929
2.85	4.61538			2.85	-718.823			2.85	-157.143
2.85333	15.7692			2.85333	-720.588			2.85333	-173.214
2.85667	24.2308			2.85667	-715.882			2.85667	-184.286
2.86	31.5385			2.86	-705.882			2.86	-189.286
2.86333	36.5385			2.86333	-696.471			2.86333	-188.929
2.86667	40.7692			2.86667	-684.706			2.86667	-188.214
2.87	44.6154			2.87	-668.235			2.87	-185.714
2.87333	47.3077			2.87333	-655.294			2.87333	-176.071
2.87667	47.6923			2.87667	-651.765			2.87667	-162.857
2.88	45.7692			2.88	-648.823			2.88	-150.357
2.88333	41.9231			2.88333	-646.471			2.88333	-140.714
2.88667	36.5385			2.88667	-650.588			2.88667	-136.071
2.89	29.2308			2.89	-655.294			2.89	-131.429
2.89333	21.1538			2.89333	-655.294			2.89333	-124.286
2.89667	15.7692			2.89667	-653.529			2.89667	-116.071
2.9	11.5385			2.9	-648.823			2.9	-111.071
2.90333	6.53846			2.90333	-641.177			2.90333	-110
2.90667	1.92308			2.90667	-634.118			2.90667	-111.786
2.91	-2.69231			2.91	-629.412			2.91	-115.714
2.91333	-7.69231			2.91333	-630			2.91333	-120.714
2.91667	-11.5385			2.91667	-637.059			2.91667	-124.286
2.92	-13.4615			2.92	-648.235			2.92	-127.5
2.92333	-14.2308			2.92333	-660			2.92333	-131.786
2.92667	-12.6923			2.92667	-664.118			2.92667	-134.286
2.93	-11.9231			2.93	-658.823			2.93	-132.5
2.93333	-14.2308			2.93333	-651.177			2.93333	-128.929
2.93667	-18.4615			2.93667	-647.059			2.93667	-128.214
2.94	-23.0769			2.94	-643.529			2.94	-126.786
2.94333	-26.9231			2.94333	-635.294			2.94333	-121.071
2.94667	-29.6154			2.94667	-625.294			2.94667	-113.214
2.95	-32.6923			2.95	-617.647			2.95	-106.071
2.95333	-35			2.95333	-610.588			2.95333	-98.9286
2.95667	-31.9231			2.95667	-603.529			2.95667	-93.9286
2.96	-25.3846			2.96	-598.235			2.96	-89.2857
2.96333	-20			2.96333	-597.647			2.96333	-85
2.96667	-19.2308			2.96667	-603.529			2.96667	-82.1429
2.97	-20.7692			2.97	-614.706			2.97	-80
2.97333	-19.2308			2.97333	-627.059			2.97333	-77.1429
2.97667	-15.3846			2.97667	-637.647			2.97667	-71.0714
2.98	-10.7692			2.98	-642.941			2.98	-63.5714
2.98333	-4.61538			2.98333	-640			2.98333	-60.3571
2.98667	0.384615			2.98667	-631.765			2.98667	-59.2857
2.99	3.07692			2.99	-625.882			2.99	-58.9286
2.99333	4.61538			2.99333	-621.177			2.99333	-61.4286
2.99667	5.38462			2.99667	-613.529			2.99667	-64.6429
3	6.15385			3	-603.529			3	-67.5
3.00333	6.53846			3.00333	-598.823			3.00333	-70.3571
3.00667	7.69231			3.00667	-599.412			3.00667	-75.3571
3.01	9.61538			3.01	-602.353			3.01	-80.7143
3.01333	10			3.01333	-607.059			3.01333	-86.4286
3.01667	6.92308			3.01667	-618.235			3.01667	-92.1429
3.02	2.30769			3.02	-634.118			3.02	-95.7143
3.02333	-1.53846			3.02333	-648.823			3.02333	-97.1429
3.02667	-3.46154			3.02667	-653.529			3.02667	-97.5
3.03	-4.61538			3.03	-643.529			3.03	-96.0714
3.03333	-5.76923			3.03333	-623.529			3.03333	-93.5714
3.03667	-6.15385			3.03667	-605.294			3.03667	-92.1429
3.04	-7.30769			3.04	-595.294			3.04	-89.2857
3.04333	-8.07692			3.04333	-594.706			3.04333	-85.3571
3.04667	-3.84615			3.04667	-600			3.04667	-83.5714
3.05	1.92308			3.05	-611.177			3.05	-83.5714
3.05333	4.61538			3.05333	-625.294			3.05333	-86.7857
3.05667	3.46154			3.05667	-635.294			3.05667	-93.9286
3.06	1.15385			3.06	-645.294			3.06	-102.857
3.06333	-0.384615			3.06333	-655.882			3.06333	-112.143
3.06667	-0.769231			3.06667	-661.177			3.06667	-120
3.07	-0.384615			3.07	-658.823			3.07	-123.929
3.07333	-0.384615			3.07333	-650			3.07333	-125.714
3.07667	0.769231			3.07667	-641.765			3.07667	-126.429
3.08	0.384615			3.08	-640			3.08	-125.357
3.08333	-2.69231			3.08333	-640.588			3.08333	-124.286
3.08667	-6.53846			3.08667	-640			3.08667	-123.571
3.09	-10.7692			3.09	-637.059			3.09	-124.286
3.09333	-12.3077			3.09333	-634.706			3.09333	-126.429
3.09667	-8.46154			3.09667	-632.353			3.09667	-129.643
3.1	0.384615			3.1	-630.588			3.1	-134.643
3.10333	9.23077			3.10333	-631.177			3.10333	-139.643
3.10667	13.4615			3.10667	-637.059			3.10667	-141.786
3.11	13.4615			3.11	-651.177			3.11	-144.643
3.11333	8.46154			3.11333	-669.412			3.11333	-153.214
3.11667	2.30769			3.11667	-683.529			3.11667	-163.929
3.12	-2.30769			3.12	-687.059			3.12	-172.5
3.12333	-5.76923			3.12333	-683.529			3.12333	-178.214
3.12667	-11.9231			3.12667	-679.412			3.12667	-181.429
3.13	-20.7692			3.13	-678.235			3.13	-181.786
3.13333	-27.3077			3.13333	-676.471			3.13333	-181.071
3.13667	-28.8462			3.13667	-670			3.13667	-181.786
3.14	-28.8462			3.14	-660			3.14	-185
3.14333	-29.2308			3.14333	-653.529			3.14333	-188.214
3.14667	-30			3.14667	-656.471			3.14667	-189.643
3.15	-29.6154			3.15	-666.471			3.15	-187.143
3.15333	-27.6923			3.15333	-678.235			3.15333	-182.5
3.15667	-26.1538			3.15667	-685.294			3.15667	-180
3.16	-27.6923			3.16	-683.529			3.16	-177.5
3.16333	-31.9231			3.16333	-679.412			3.16333	-175
3.16667	-36.9231			3.16667	-678.823			3.16667	-174.286
3.17	-42.3077			3.17	-681.765			3.17	-175
3.17333	-43.0769			3.17333	-684.706			3.17333	-176.071
3.17667	-38.8462			3.17667	-687.647			3.17667	-177.143
3.18	-34.6154			3.18	-694.118			3.18	-178.929
3.18333	-34.6154			3.18333	-704.706			3.18333	-183.214
3.18667	-38.4615			3.18667	-714.118			3.18667	-190
3.19	-43.8462			3.19	-717.059			3.19	-197.857
3.19333	-48.4615			3.19333	-713.529			3.19333	-205.714
3.19667	-51.9231			3.19667	-705.882			3.19667	-209.643
3.2	-53.0769			3.2	-702.353			3.2	-207.143
3.20333	-52.6923			3.20333	-704.706			3.20333	-203.214
3.20667	-49.6154			3.20667	-707.059			3.20667	-201.071
3.21	-42.6923			3.21	-706.471			3.21	-197.143
3.21333	-31.1538			3.21333	-702.353			3.21333	-195
3.21667	-14.6154			3.21667	-688.823			3.21667	-200
3.22	1.53846			3.22	-671.177			3.22	-204.286
3.22333	12.6923			3.22333	-662.941			3.22333	-202.5
3.22667	21.5385			3.22667	-667.059			3.22667	-196.786
3.23	33.4615			3.23	-667.059			3.23	-188.571
3.23333	48.0769			3.23333	-654.706			3.23333	-178.929
3.23667	60.3846			3.23667	-645.882			3.23667	-168.571
3.24	65.3846			3.24	-648.823			3.24	-157.143
3.24333	65.7692			3.24333	-657.059			3.24333	-145.357
3.24667	65			3.24667	-662.353			3.24667	-135.714
3.25	64.6154			3.25	-667.059			3.25	-127.5
3.25333	65.3846			3.25333	-677.059			3.25333	-121.429
3.25667	65			3.25667	-694.706			3.25667	-117.857
3.26	63.0769			3.26	-712.941			3.26	-119.286
3.26333	60.7692			3.26333	-721.177			3.26333	-124.286
3.26667	59.2308			3.26667	-721.177			3.26667	-127.857
3.27	60			3.27	-722.353			3.27	-130
3.27333	63.0769			3.27333	-728.823			3.27333	-130.714
3.27667	62.6923			3.27667	-738.235			3.27667	-131.786
3.28	56.5385			3.28	-745.882			3.28	-137.5
3.28333	50.7692			3.28333	-748.823			3.28333	-146.071
3.28667	47.3077			3.28667	-747.059			3.28667	-151.429
3.29	42.3077			3.29	-744.706			3.29	-151.786
3.29333	36.5385			3.29333	-741.765			3.29333	-151.786
3.29667	33.0769			3.29667	-738.235			3.29667	-154.286
3.3	33.8462			3.3	-732.941			3.3	-154.643
3.30333	34.6154			3.30333	-729.412			3.30333	-151.429
3.30667	32.6923			3.30667	-727.059			3.30667	-147.5
3.31	31.1538			3.31	-719.412			3.31	-146.071
3.31333	30.3846			3.31333	-695.294			3.31333	-146.786
3.31667	30			3.31667	-664.706			3.31667	-151.071
3.32	33.4615			3.32	-645.882			3.32	-157.857
3.32333	41.5385			3.32333	-643.529			3.32333	-163.929
3.32667	48.0769			3.32667	-653.529			3.32667	-169.286
3.33	50			3.33	-664.706			3.33	-175.357
3.33333	48.0769			3.33333	-667.647			3.33333	-182.5
3.33667	41.9231			3.33667	-660.588			3.33667	-187.143
3.34	32.3077			3.34	-651.765			3.34	-183.214
3.34333	23.4615			3.34333	-644.118			3.34333	-169.643
3.34667	20			3.34667	-638.823			3.34667	-152.5
3.35	21.9231			3.35	-639.412			3.35	-142.5
3.35333	23.4615			3.35333	-641.765			3.35333	-140.714
3.35667	24.6154			3.35667	-644.706			3.35667	-143.214
3.36	26.1538			3.36	-648.235			3.36	-145
3.36333	26.5385			3.36333	-650.588			3.36333	-144.643
3.36667	24.2308			3.36667	-653.529			3.36667	-143.929
3.37	21.1538			3.37	-662.941			3.37	-142.857
3.37333	18.8462			3.37333	-666.471			3.37333	-141.071
3.37667	20			3.37667	-654.118			3.37667	-140.714
3.38	25			3.38	-637.647			3.38	-141.071
3.38333	29.6154			3.38333	-628.823			3.38333	-140.714
3.38667	32.3077			3.38667	-621.765			3.38667	-139.643
3.39	34.2308			3.39	-613.529			3.39	-138.571
3.39333	35.3846			3.39333	-611.177			3.39333	-138.214
3.39667	35.3846			3.39667	-614.706			3.39667	-140.714
3.4	36.5385			3.4	-618.235			3.4	-147.143
3.40333	37.3077			3.40333	-618.235			3.40333	-156.429
3.40667	37.3077			3.40667	-620.588			3.40667	-166.786
3.41	37.3077			3.41	-628.235			3.41	-176.429
3.41333	36.1538			3.41333	-637.647			3.41333	-181.429
3.41667	35.3846			3.41667	-645.294			3.41667	-182.857
3.42	38.8462			3.42	-649.412			3.42	-183.929
3.42333	45.7692			3.42333	-651.765			3.42333	-183.214
3.42667	53.8462			3.42667	-655.294			3.42667	-181.429
3.43	60.3846			3.43	-663.529			3.43	-181.429
3.43333	63.4615			3.43333	-672.941			3.43333	-182.857
3.43667	68.4615			3.43667	-681.177			3.43667	-185
3.44	76.9231			3.44	-690			3.44	-186.429
3.44333	85.3846			3.44333	-698.823			3.44333	-186.786
3.44667	91.1539			3.44667	-710			3.44667	-185
3.45	92.3077			3.45	-724.706			3.45	-182.143
3.45333	92.6923			3.45333	-737.059			3.45333	-184.286
3.45667	93.8461			3.45667	-742.941			3.45667	-191.071
3.46	93.0769			3.46	-747.059			3.46	-197.857
3.46333	93.8461			3.46333	-749.412			3.46333	-202.143
3.46667	95			3.46667	-744.118			3.46667	-204.643
3.47	94.6154			3.47	-730.588			3.47	-205
3.47333	95.7692			3.47333	-721.177			3.47333	-203.571
3.47667	98.0769			3.47667	-723.529			3.47667	-200.357
3.48	99.2308			3.48	-735.882			3.48	-195.357
3.48333	98.4615			3.48333	-748.823			3.48333	-189.643
3.48667	97.3077			3.48667	-756.471			3.48667	-183.571
3.49	95			3.49	-760			3.49	-178.571
3.49333	91.1539			3.49333	-760.588			3.49333	-175.714
3.49667	87.3077			3.49667	-755.294			3.49667	-173.214
3.5	87.6923			3.5	-747.647			3.5	-168.214
3.50333	93.0769			3.50333	-745.882			3.50333	-160.357
3.50667	99.6154			3.50667	-751.765			3.50667	-154.643
3.51	103.462			3.51	-760.588			3.51	-155
3.51333	103.846			3.51333	-770			3.51333	-157.143
3.51667	100.769			3.51667	-777.059			3.51667	-158.929
3.52	95			3.52	-780.588			3.52	-164.286
3.52333	86.5385			3.52333	-778.823			3.52333	-171.786
3.52667	78.0769			3.52667	-777.059			3.52667	-176.786
3.53	73.4615			3.53	-777.059			3.53	-182.5
3.53333	71.9231			3.53333	-774.706			3.53333	-191.786
3.53667	67.3077			3.53667	-768.823			3.53667	-200.714
3.54	60.7692			3.54	-762.353			3.54	-207.857
3.54333	54.2308			3.54333	-754.706			3.54333	-212.143
3.54667	47.6923			3.54667	-747.059			3.54667	-212.857
3.55	41.5385			3.55	-741.177			3.55	-210.357
3.55333	37.3077			3.55333	-740.588			3.55333	-209.286
3.55667	35			3.55667	-742.353			3.55667	-210.714
3.56	33.8462			3.56	-738.823			3.56	-211.429
3.56333	35.7692			3.56333	-731.765			3.56333	-207.5
3.56667	38.0769			3.56667	-721.765			3.56667	-197.857
3.57	40.3846			3.57	-707.647			3.57	-190.714
3.57333	43.8462			3.57333	-698.235			3.57333	-190
3.57667	48.0769			3.57667	-692.353			3.57667	-191.786
3.58	49.2308			3.58	-690.588			3.58	-190.357
3.58333	49.6154			3.58333	-692.353			3.58333	-183.214
3.58667	52.6923			3.58667	-694.118			3.58667	-173.571
3.59	57.6923			3.59	-692.353			3.59	-166.071
3.59333	61.1538			3.59333	-683.529			3.59333	-156.071
3.59667	61.9231			3.59667	-672.941			3.59667	-146.429
3.6	60.3846			3.6	-669.412			3.6	-143.214
3.60333	60.3846			3.60333	-674.706			3.60333	-143.929
3.60667	62.6923			3.60667	-684.118			3.60667	-142.857
3.61	61.5385			3.61	-694.706			3.61	-140
3.61333	56.9231			3.61333	-711.765			3.61333	-140
3.61667	54.2308			3.61667	-734.706			3.61667	-142.5
3.62	54.2308			3.62	-751.765			3.62	-143.929
3.62333	54.6154			3.62333	-755.294			3.62333	-145
3.62667	54.2308			3.62667	-747.647			3.62667	-147.5
3.63	53.4615			3.63	-736.471			3.63	-153.929
3.63333	51.5385			3.63333	-728.235			3.63333	-165.714
3.63667	47.6923			3.63667	-721.177			3.63667	-177.143
3.64	43.0769			3.64	-718.235			3.64	-182.857
3.64333	37.3077			3.64333	-721.765			3.64333	-185.714
3.64667	30.7692			3.64667	-728.823			3.64667	-187.857
3.65	28.0769			3.65	-739.412			3.65	-187.143
3.65333	31.1538			3.65333	-751.765			3.65333	-182.857
3.65667	37.6923			3.65667	-764.118			3.65667	-177.5
3.66	45.7692			3.66	-775.294			3.66	-172.857
3.66333	53.0769			3.66333	-784.706			3.66333	-171.071
3.66667	58.0769			3.66667	-794.118			3.66667	-172.857
3.67	60.7692			3.67	-798.235			3.67	-174.286
3.67333	60.7692			3.67333	-795.882			3.67333	-174.286
3.67667	59.6154			3.67667	-788.235			3.67667	-175
3.68	55.7692			3.68	-774.118			3.68	-177.143
3.68333	50.7692			3.68333	-757.059			3.68333	-180.357
3.68667	46.9231			3.68667	-742.941			3.68667	-181.786
3.69	43.4615			3.69	-736.471			3.69	-183.214
3.69333	39.6154			3.69333	-741.177			3.69333	-185.357
3.69667	36.1538			3.69667	-752.941			3.69667	-186.071
3.7	35.7692			3.7	-761.765			3.7	-187.857
3.70333	40			3.70333	-766.471			3.70333	-189.643
3.70667	45.3846			3.70667	-764.118			3.70667	-187.5
3.71	48.0769			3.71	-755.882			3.71	-183.929
3.71333	47.6923			3.71333	-748.235			3.71333	-181.786
3.71667	44.6154			3.71667	-746.471			3.71667	-177.857
3.72	39.6154			3.72	-752.353			3.72	-169.286
3.72333	35.7692			3.72333	-762.941			3.72333	-158.929
3.72667	35			3.72667	-774.706			3.72667	-152.143
3.73	36.1538			3.73	-787.059			3.73	-148.571
3.73333	36.1538			3.73333	-793.529			3.73333	-148.214
3.73667	33.0769			3.73667	-793.529			3.73667	-151.429
3.74	28.8462			3.74	-787.647			3.74	-156.071
3.74333	27.3077			3.74333	-769.412			3.74333	-160.714
3.74667	28.8462			3.74667	-745.294			3.74667	-163.214
3.75	34.2308			3.75	-728.823			3.75	-162.5
3.75333	41.1538			3.75333	-723.529			3.75333	-158.571
3.75667	44.6154			3.75667	-726.471			3.75667	-154.286
3.76	44.2308			3.76	-732.941			3.76	-155.714
3.76333	43.4615			3.76333	-740.588			3.76333	-161.429
3.76667	42.3077			3.76667	-744.706			3.76667	-167.143
3.77	39.6154			3.77	-745.294			3.77	-173.571
3.77333	35.7692			3.77333	-744.706			3.77333	-180.714
3.77667	31.1538			3.77667	-740			3.77667	-185.714
3.78	26.5385			3.78	-734.706			3.78	-190
3.78333	24.2308			3.78333	-737.059			3.78333	-193.571
3.78667	24.2308			3.78667	-741.177			3.78667	-194.643
3.79	23.8462			3.79	-746.471			3.79	-191.071
3.79333	22.3077			3.79333	-756.471			3.79333	-179.643
3.79667	19.6154			3.79667	-762.941			3.79667	-165.357
3.8	18.8462			3.8	-760			3.8	-156.786
3.80333	21.1538			3.80333	-752.353			3.80333	-151.786
3.80667	25.3846			3.80667	-747.059			3.80667	-146.786
3.81	29.6154			3.81	-746.471			3.81	-141.786
3.81333	31.5385			3.81333	-748.823			3.81333	-140
3.81667	29.6154			3.81667	-754.706			3.81667	-140.357
3.82	25			3.82	-759.412			3.82	-139.643
3.82333	19.6154			3.82333	-760			3.82333	-139.643
3.82667	12.3077			3.82667	-758.823			3.82667	-143.929
3.83	3.46154			3.83	-759.412			3.83	-149.643
3.83333	-0.384615			3.83333	-764.118			3.83333	-152.857
3.83667	1.15385			3.83667	-770.588			3.83667	-155
3.84	3.46154			3.84	-771.765			3.84	-156.071
3.84333	5.76923			3.84333	-765.882			3.84333	-154.286
3.84667	5			3.84667	-757.647			3.84667	-153.214
3.85	1.15385			3.85	-749.412			3.85	-153.929
3.85333	-1.53846			3.85333	-737.647			3.85333	-155.714
3.85667	-0.769231			3.85667	-725.294			3.85667	-159.286
3.86	2.69231			3.86	-720			3.86	-162.5
3.86333	5.76923			3.86333	-724.118			3.86333	-162.143
3.86667	6.15385			3.86667	-734.118			3.86667	-158.929
3.87	6.15385			3.87	-746.471			3.87	-151.071
3.87333	10			3.87333	-761.177			3.87333	-138.929
3.87667	16.9231			3.87667	-778.235			3.87667	-127.143
3.88	24.6154			3.88	-791.765			3.88	-122.857
3.88333	28.8462			3.88333	-796.471			3.88333	-128.571
3.88667	30.3846			3.88667	-792.941			3.88667	-140.357
3.89	31.9231			3.89	-787.059			3.89	-153.214
3.89333	33.0769			3.89333	-787.647			3.89333	-162.143
3.89667	31.9231			3.89667	-794.118			3.89667	-165.357
3.9	28.8462			3.9	-802.941			3.9	-166.786
3.90333	26.5385			3.90333	-808.823			3.90333	-170
3.90667	22.3077			3.90667	-807.647			3.90667	-176.071
3.91	15.3846			3.91	-806.471			3.91	-183.571
3.91333	8.46154			3.91333	-814.118			3.91333	-189.643
3.91667	2.30769			3.91667	-825.882			3.91667	-193.214
3.92	-3.07692			3.92	-833.529			3.92	-195.357
3.92333	-7.30769			3.92333	-838.823			3.92333	-201.071
3.92667	-7.69231			3.92667	-841.765			3.92667	-208.929
3.93	-5.38462			3.93	-836.471			3.93	-216.429
3.93333	-0.769231			3.93333	-827.647			3.93333	-221.071
3.93667	5			3.93667	-822.353			3.93667	-222.857
3.94	12.3077			3.94	-817.647			3.94	-223.929
3.94333	21.1538			3.94333	-811.765			3.94333	-227.5
3.94667	28.8462			3.94667	-810			3.94667	-233.929
3.95	33.0769			3.95	-814.706			3.95	-239.286
3.95333	31.9231			3.95333	-822.353			3.95333	-241.071
3.95667	30			3.95667	-825.882			3.95667	-239.643
3.96	27.6923			3.96	-819.412			3.96	-236.071
3.96333	23.4615			3.96333	-807.059			3.96333	-231.786
3.96667	18.0769			3.96667	-799.412			3.96667	-229.286
3.97	16.5385			3.97	-798.235			3.97	-228.929
3.97333	21.1538			3.97333	-795.882			3.97333	-230
3.97667	26.5385			3.97667	-791.765			3.97667	-231.429
3.98	30.3846			3.98	-789.412			3.98	-231.786
3.98333	33.0769			3.98333	-785.882			3.98333	-228.929
3.98667	37.3077			3.98667	-777.059			3.98667	-220.714
3.99	40.7692			3.99	-765.882			3.99	-207.857
3.99333	41.5385			3.99333	-758.235			3.99333	-192.5
3.99667	41.1538			3.99667	-754.706			3.99667	-178.571
4	43.8462			4	-751.177			4	-169.286
4.00333	47.6923			4.00333	-748.235			4.00333	-164.286
4.00667	48.0769			4.00667	-745.882			4.00667	-163.929
4.01	46.1538			4.01	-740.588			4.01	-167.143
4.01333	46.9231			4.01333	-734.118			4.01333	-171.429
4.01667	50			4.01667	-727.647			4.01667	-172.143
4.02	52.3077			4.02	-723.529			4.02	-169.643
4.02333	55.3846			4.02333	-718.235			4.02333	-167.143
4.02667	62.6923			4.02667	-705.882			4.02667	-167.5
4.03	73.4615			4.03	-688.235			4.03	-171.786
4.03333	81.9231			4.03333	-674.706			4.03333	-176.071
4.03667	85			4.03667	-674.118			4.03667	-177.5
4.04	85.3846			4.04	-681.177			4.04	-173.929
4.04333	83.4615			4.04333	-690.588			4.04333	-163.571
4.04667	78.8461			4.04667	-700.588			4.04667	-154.286
4.05	72.3077			4.05	-706.471			4.05	-152.857
4.05333	65.7692			4.05333	-709.412			4.05333	-159.286
4.05667	58.8462			4.05667	-712.941			4.05667	-167.5
4.06	55			4.06	-718.823			4.06	-172.857
4.06333	57.3077			4.06333	-727.647			4.06333	-176.786
4.06667	60.7692			4.06667	-735.882			4.06667	-180.357
4.07	63.0769			4.07	-742.941			4.07	-182.143
4.07333	66.5385			4.07333	-750.588			4.07333	-184.286
4.07667	70			4.07667	-757.059			4.07667	-186.429
4.08	72.3077			4.08	-764.118			4.08	-187.5
4.08333	75			4.08333	-775.882			4.08333	-188.929
4.08667	75.7692			4.08667	-785.294			4.08667	-193.214
4.09	78.0769			4.09	-787.059			4.09	-198.571
4.09333	82.3077			4.09333	-788.235			4.09333	-202.143
4.09667	86.1539			4.09667	-784.118			4.09667	-203.929
4.1	87.6923			4.1	-772.941			4.1	-204.643
4.10333	88.0769			4.10333	-762.941			4.10333	-205
4.10667	88.0769			4.10667	-761.177			4.10667	-204.643
4.11	86.1539			4.11	-769.412			4.11	-204.286
4.11333	80			4.11333	-778.823			4.11333	-208.214
4.11667	73.4615			4.11667	-785.882			4.11667	-215.714
4.12	71.9231			4.12	-791.765			4.12	-224.286
4.12333	72.6923			4.12333	-795.294			4.12333	-228.571
4.12667	75.3846			4.12667	-790			4.12667	-223.214
4.13	81.1539			4.13	-776.471			4.13	-211.786
4.13333	85.3846			4.13333	-766.471			4.13333	-204.286
4.13667	85			4.13667	-766.471			4.13667	-203.571
4.14	81.1539			4.14	-770.588			4.14	-204.286
4.14333	74.6154			4.14333	-772.941			4.14333	-198.571
4.14667	65.3846			4.14667	-772.941			4.14667	-189.643
4.15	57.3077			4.15	-767.059			4.15	-183.214
4.15333	57.6923			4.15333	-758.823			4.15333	-176.429
4.15667	69.6154			4.15667	-752.353			4.15667	-168.929
4.16	84.6154			4.16	-748.235			4.16	-166.429
4.16333	95			4.16333	-745.882			4.16333	-171.071
4.16667	96.9231			4.16667	-745.294			4.16667	-178.214
4.17	94.6154			4.17	-745.294			4.17	-183.929
4.17333	93.8461			4.17333	-741.765			4.17333	-186.429
4.17667	93.4615			4.17667	-739.412			4.17667	-187.857
4.18	90.3846			4.18	-739.412			4.18	-190
4.18333	84.6154			4.18333	-741.177			4.18333	-188.571
4.18667	76.9231			4.18667	-742.941			4.18667	-186.429
4.19	67.3077			4.19	-741.177			4.19	-190.714
4.19333	61.1538			4.19333	-737.059			4.19333	-200
4.19667	60.3846			4.19667	-735.294			4.19667	-208.929
4.2	59.2308			4.2	-735.882			4.2	-212.5
4.20333	56.1538			4.20333	-741.765			4.20333	-211.429
4.20667	54.6154			4.20667	-752.941			4.20667	-208.929
4.21	53.8462			4.21	-765.882			4.21	-204.643
4.21333	52.6923			4.21333	-774.706			4.21333	-203.214
4.21667	51.9231			4.21667	-777.647			4.21667	-205.714
4.22	47.6923			4.22	-774.118			4.22	-210.714
4.22333	41.1538			4.22333	-770			4.22333	-217.5
4.22667	33.0769			4.22667	-770.588			4.22667	-224.286
4.23	24.6154			4.23	-771.177			4.23	-227.143
4.23333	18.4615			4.23333	-768.235			4.23333	-228.571
4.23667	18.4615			4.23667	-763.529			4.23667	-232.143
4.24	26.5385			4.24	-762.353			4.24	-235.714
4.24333	38.0769			4.24333	-765.882			4.24333	-238.929
4.24667	47.6923			4.24667	-772.353			4.24667	-240.357
4.25	55.3846			4.25	-779.412			4.25	-237.143
4.25333	59.6154			4.25333	-783.529			4.25333	-233.214
4.25667	60.3846			4.25667	-781.177			4.25667	-231.786
4.26	60			4.26	-772.353			4.26	-232.143
4.26333	57.6923			4.26333	-762.353			4.26333	-232.857
4.26667	52.3077			4.26667	-753.529			4.26667	-234.286
4.27	47.3077			4.27	-746.471			4.27	-233.571
4.27333	43.8462			4.27333	-745.882			4.27333	-227.857
4.27667	43.0769			4.27667	-749.412			4.27667	-217.143
4.28	43.4615			4.28	-754.118			4.28	-206.071
4.28333	44.2308			4.28333	-757.059			4.28333	-198.214
4.28667	46.9231			4.28667	-756.471			4.28667	-193.571
4.29	51.5385			4.29	-755.294			4.29	-188.214
4.29333	54.6154			4.29333	-752.941			4.29333	-183.571
4.29667	54.6154			4.29667	-751.765			4.29667	-182.143
4.3	51.1538			4.3	-755.294			4.3	-181.071
4.30333	48.0769			4.30333	-762.353			4.30333	-180.714
4.30667	46.5385			4.30667	-768.823			4.30667	-182.857
4.31	44.2308			4.31	-770.588			4.31	-188.929
4.31333	40			4.31333	-768.235			4.31333	-195.357
4.31667	35.7692			4.31667	-763.529			4.31667	-196.429
4.32	31.5385			4.32	-757.647			4.32	-194.286
4.32333	27.6923			4.32333	-753.529			4.32333	-193.214
4.32667	30			4.32667	-755.294			4.32667	-195
4.33	38.0769			4.33	-760.588			4.33	-201.071
4.33333	43.8462			4.33333	-766.471			4.33333	-210.357
4.33667	43.8462			4.33667	-775.294			4.33667	-219.643
4.34	41.9231			4.34	-787.647			4.34	-224.286
4.34333	40.7692			4.34333	-800.588			4.34333	-223.214
4.34667	37.6923			4.34667	-811.765			4.34667	-216.786
4.35	30.3846			4.35	-814.706			4.35	-206.429
4.35333	23.0769			4.35333	-814.118			4.35333	-197.143
4.35667	18.0769			4.35667	-817.647			4.35667	-190
4.36	12.3077			4.36	-820.588			4.36	-181.071
4.36333	5.38462			4.36333	-812.353			4.36333	-171.786
4.36667	1.15385			4.36667	-785.882			4.36667	-167.5
4.37	-1.53846			4.37	-748.823			4.37	-170.357
4.37333	-3.84615			4.37333	-717.059			4.37333	-179.643
4.37667	-6.53846			4.37667	-697.647			4.37667	-191.429
4.38	-9.61538			4.38	-691.177			4.38	-202.143
4.38333	-8.46154			4.38333	-699.412			4.38333	-207.5
4.38667	-3.07692			4.38667	-717.059			4.38667	-204.643
4.39	1.92308			4.39	-732.941			4.39	-196.429
4.39333	4.61538			4.39333	-741.177			4.39333	-187.5
4.39667	4.61538			4.39667	-747.647			4.39667	-181.071
4.4	3.46154			4.4	-758.823			4.4	-179.286
4.40333	0			4.40333	-772.353			4.40333	-180
4.40667	-6.92308			4.40667	-781.177			4.40667	-182.857
4.41	-12.6923			4.41	-781.177			4.41	-183.929
4.41333	-17.3077			4.41333	-778.823			4.41333	-182.5
4.41667	-22.3077			4.41667	-775.882			4.41667	-180
4.42	-24.6154			4.42	-775.882			4.42	-177.143
4.42333	-24.2308			4.42333	-784.118			4.42333	-175.357
4.42667	-24.2308			4.42667	-797.059			4.42667	-174.286
4.43	-24.2308			4.43	-812.353			4.43	-174.643
4.43333	-21.5385			4.43333	-829.412			4.43333	-176.429
4.43667	-18.8462			4.43667	-846.471			4.43667	-174.286
4.44	-16.9231			4.44	-855.294			4.44	-167.857
4.44333	-18.0769			4.44333	-853.529			4.44333	-160.357
4.44667	-20.3846			4.44667	-846.471			4.44667	-157.5
4.45	-21.1538			4.45	-838.823			4.45	-161.786
4.45333	-18.8462			4.45333	-836.471			4.45333	-168.214
4.45667	-10.7692			4.45667	-835.294			4.45667	-171.786
4.46	0			4.46	-831.177			4.46	-173.929
4.46333	9.23077			4.46333	-831.765			4.46333	-176.429
4.46667	17.6923			4.46667	-838.235			4.46667	-176.786
4.47	24.6154			4.47	-841.765			4.47	-175.714
4.47333	29.6154			4.47333	-839.412			4.47333	-173.929
4.47667	29.6154			4.47667	-825.882			4.47667	-168.571
4.48	25.3846			4.48	-794.118			4.48	-161.071
4.48333	23.0769			4.48333	-757.647			4.48333	-154.643
4.48667	21.1538			4.48667	-733.529			4.48667	-149.643
4.49	15.7692			4.49	-722.941			4.49	-145.714
4.49333	9.61538			4.49333	-718.235			4.49333	-141.786
4.49667	6.15385			4.49667	-717.059			4.49667	-138.214
4.5	6.15385			4.5	-720.588			4.5	-136.429
4.50333	6.92308			4.50333	-726.471			4.50333	-135.357
4.50667	6.15385			4.50667	-732.353			4.50667	-131.071
4.51	3.46154			4.51	-741.177			4.51	-122.857
4.51333	2.30769			4.51333	-751.177			4.51333	-116.071
4.51667	2.30769			4.51667	-757.647			4.51667	-114.643
4.52	0.769231			4.52	-762.941			4.52	-116.786
4.52333	-2.30769			4.52333	-765.882			4.52333	-118.929
4.52667	-6.53846			4.52667	-764.118			4.52667	-118.571
4.53	-10			4.53	-761.177			4.53	-115.357
4.53333	-11.5385			4.53333	-757.647			4.53333	-113.571
4.53667	-11.9231			4.53667	-752.353			4.53667	-113.929
4.54	-11.5385			4.54	-742.353			4.54	-116.786
4.54333	-9.23077			4.54333	-727.059			4.54333	-121.429
4.54667	-6.92308			4.54667	-713.529			4.54667	-123.214
4.55	-8.46154			4.55	-705.882			4.55	-120.714
4.55333	-13.8461			4.55333	-702.941			4.55333	-116.786
4.55667	-16.5385			4.55667	-700			4.55667	-118.571
4.56	-13.8461			4.56	-698.235			4.56	-125.357
4.56333	-8.46154			4.56333	-704.118			4.56333	-133.214
4.56667	-6.92308			4.56667	-708.823			4.56667	-141.786
4.57	-10			4.57	-706.471			4.57	-150.714
4.57333	-13.8461			4.57333	-704.706			4.57333	-160
4.57667	-13.8461			4.57667	-705.294			4.57667	-167.5
4.58	-10.3846			4.58	-707.059			4.58	-168.214
4.58333	-4.61538			4.58333	-712.941			4.58333	-163.929
4.58667	4.23077			4.58667	-724.118			4.58667	-161.429
4.59	10.7692			4.59	-738.235			4.59	-163.929
4.59333	14.2308			4.59333	-752.353			4.59333	-168.214
4.59667	16.5385			4.59667	-764.706			4.59667	-170.714
4.6	16.1538			4.6	-773.529			4.6	-169.286
4.60333	14.2308			4.60333	-776.471			4.60333	-165
4.60667	8.46154			4.60667	-774.706			4.60667	-159.286
4.61	-0.769231			4.61	-771.177			4.61	-152.5
4.61333	-8.84615			4.61333	-770.588			4.61333	-147.857
4.61667	-13.4615			4.61667	-775.882			4.61667	-147.143
4.62	-12.3077			4.62	-782.353			4.62	-148.571
4.62333	-6.92308			4.62333	-785.294			4.62333	-147.143
4.62667	-2.30769			4.62667	-784.706			4.62667	-143.214
4.63	1.53846			4.63	-781.765			4.63	-140.714
4.63333	3.84615			4.63333	-772.353			4.63333	-137.857
4.63667	3.84615			4.63667	-760.588			4.63667	-132.143
4.64	3.46154			4.64	-751.177			4.64	-127.5
4.64333	4.61538			4.64333	-743.529			4.64333	-127.857
4.64667	6.92308			4.64667	-740.588			4.64667	-131.429
4.65	10.7692			4.65	-744.706			4.65	-133.571
4.65333	13.4615			4.65333	-754.706			4.65333	-133.571
4.65667	11.9231			4.65667	-769.412			4.65667	-133.214
4.66	8.84615			4.66	-784.118			4.66	-135.714
4.66333	6.92308			4.66333	-791.765			4.66333	-142.143
4.66667	5.38462			4.66667	-792.941			4.66667	-146.429
4.67	4.61538			4.67	-788.823			4.67	-148.929
4.67333	6.53846			4.67333	-780			4.67333	-153.929
4.67667	7.69231			4.67667	-772.941			4.67667	-160.357
4.68	6.92308			4.68	-770.588			4.68	-165.714
4.68333	6.15385			4.68333	-772.941			4.68333	-170.357
4.68667	4.23077			4.68667	-774.706			4.68667	-172.5
4.69	0.769231			4.69	-771.765			4.69	-169.643
4.69333	-3.46154			4.69333	-765.882			4.69333	-160.357
4.69667	-9.61538			4.69667	-758.823			4.69667	-149.286
4.7	-15.7692			4.7	-752.941			4.7	-142.143
4.70333	-18.8462			4.70333	-753.529			4.70333	-138.214
4.70667	-21.5385			4.70667	-755.294			4.70667	-135.714
4.71	-25			4.71	-747.647			4.71	-138.214
4.71333	-28.8462			4.71333	-732.941			4.71333	-145
4.71667	-33.4615			4.71667	-722.353			4.71667	-147.5
4.72	-35.7692			4.72	-717.647			4.72	-142.5
4.72333	-32.6923			4.72333	-713.529			4.72333	-138.571
4.72667	-27.3077			4.72667	-710			4.72667	-143.214
4.73	-23.4615			4.73	-711.765			4.73	-151.786
4.73333	-25			4.73333	-715.882			4.73333	-155.714
4.73667	-31.1538			4.73667	-725.294			4.73667	-156.071
4.74	-36.1538			4.74	-738.235			4.74	-157.143
4.74333	-36.1538			4.74333	-745.294			4.74333	-160.357
4.74667	-33.4615			4.74667	-744.706			4.74667	-166.071
4.75	-32.6923			4.75	-745.882			4.75	-171.429
4.75333	-34.2308			4.75333	-755.882			4.75333	-176.071
4.75667	-38.4615			4.75667	-775.294			4.75667	-181.786
4.76	-40.3846			4.76	-796.471			4.76	-186.429
4.76333	-37.6923			4.76333	-812.941			4.76333	-188.571
4.76667	-32.6923			4.76667	-826.471			4.76667	-185.357
4.77	-28.0769			4.77	-835.882			4.77	-175.357
4.77333	-22.6923			4.77333	-838.235			4.77333	-164.286
4.77667	-15.7692			4.77667	-832.941			4.77667	-159.643
4.78	-9.61538			4.78	-824.118			4.78	-158.571
4.78333	-5.76923			4.78333	-815.882			4.78333	-154.286
4.78667	-3.46154			4.78667	-812.941			4.78667	-148.571
4.79	-1.92308			4.79	-816.471			4.79	-145
4.79333	-1.92308			4.79333	-822.353			4.79333	-141.786
4.79667	-3.46154			4.79667	-824.706			4.79667	-140.357
4.8	-4.61538			4.8	-821.765			4.8	-143.929
4.80333	-3.46154			4.80333	-811.177			4.80333	-152.143
4.80667	0			4.80667	-800.588			4.80667	-162.5
4.81	4.61538			4.81	-798.235			4.81	-170.714
4.81333	8.46154			4.81333	-800			4.81333	-175
4.81667	10.7692			4.81667	-806.471			4.81667	-177.143
4.82	12.3077			4.82	-818.235			4.82	-178.571
4.82333	15			4.82333	-828.823			4.82333	-180
4.82667	19.2308			4.82667	-831.765			4.82667	-180.714
4.83	23.8462			4.83	-828.235			4.83	-180.714
4.83333	31.5385			4.83333	-824.706			4.83333	-178.929
4.83667	39.2308			4.83667	-824.118			4.83667	-177.143
4.84	42.3077			4.84	-820.588			4.84	-177.5
4.84333	41.1538			4.84333	-814.118			4.84333	-180
4.84667	36.9231			4.84667	-814.706			4.84667	-183.214
4.85	31.1538			4.85	-820.588			4.85	-180.714
4.85333	24.6154			4.85333	-824.706			4.85333	-172.5
4.85667	18.8462			4.85667	-824.118			4.85667	-164.643
4.86	16.1538			4.86	-815.882			4.86	-158.571
4.86333	18.4615			4.86333	-801.765			4.86333	-155
4.86667	21.1538			4.86667	-792.353			4.86667	-153.929
4.87	21.1538			4.87	-792.353			4.87	-154.643
4.87333	19.6154			4.87333	-792.941			4.87333	-155.357
4.87667	16.5385			4.87667	-784.706			4.87667	-153.214
4.88	15.7692			4.88	-770			4.88	-148.214
4.88333	23.4615			4.88333	-755.294			4.88333	-139.643
4.88667	38.8462			4.88667	-744.118			4.88667	-128.571
4.89	56.5385			4.89	-734.706			4.89	-113.929
4.89333	69.2308			4.89333	-730.588			4.89333	-98.5714
4.89667	73.4615			4.89667	-735.294			4.89667	-86.4286
4.9	70.3846			4.9	-745.294			4.9	-80
4.90333	62.6923			4.90333	-755.882			4.90333	-78.2143
4.90667	54.2308			4.90667	-764.706			4.90667	-79.2857
4.91	47.3077			4.91	-770			4.91	-80.7143
4.91333	39.2308			4.91333	-771.177			4.91333	-83.9286
4.91667	30.3846			4.91667	-769.412			4.91667	-92.1429
4.92	21.9231			4.92	-768.823			4.92	-103.571
4.92333	16.9231			4.92333	-768.823			4.92333	-113.929
4.92667	16.1538			4.92667	-768.235			4.92667	-120.714
4.93	16.5385			4.93	-772.941			4.93	-123.571
4.93333	15			4.93333	-780			4.93333	-124.286
4.93667	13.0769			4.93667	-782.941			4.93667	-127.5
4.94	10.3846			4.94	-778.823			4.94	-129.286
4.94333	9.61538			4.94333	-770			4.94333	-123.571
4.94667	10.3846			4.94667	-761.765			4.94667	-117.143
4.95	9.23077			4.95	-753.529			4.95	-115
4.95333	4.61538			4.95333	-743.529			4.95333	-115
4.95667	-3.84615			4.95667	-739.412			4.95667	-118.214
4.96	-13.4615			4.96	-741.177			4.96	-124.643
4.96333	-17.6923			4.96333	-748.235			4.96333	-131.786
4.96667	-16.5385			4.96667	-759.412			4.96667	-137.857
4.97	-8.84615			4.97	-768.823			4.97	-138.929
4.97333	5.38462			4.97333	-771.177			4.97333	-133.571
4.97667	17.3077			4.97667	-763.529			4.97667	-126.071
4.98	23.4615			4.98	-748.235			4.98	-120.357
4.98333	29.2308			4.98333	-733.529			4.98333	-115.357
4.98667	34.2308			4.98667	-725.294			4.98667	-111.071
4.99	39.6154			4.99	-725.882			4.99	-106.429
4.99333	48.4615			4.99333	-729.412			4.99333	-104.643
4.99667	60.3846			4.99667	-725.882			4.99667	-106.071
5	71.9231			5	-722.941			5	-106.786
5.00333	80			5.00333	-728.235			5.00333	-108.214
5.00667	81.5385			5.00667	-737.647			5.00667	-111.786
5.01	76.9231			5.01	-743.529			5.01	-117.143
5.01333	71.1539			5.01333	-741.765			5.01333	-125.714
5.01667	66.1539			5.01667	-734.118			5.01667	-137.5
5.02	61.9231			5.02	-729.412			5.02	-151.786
5.02333	58.4615			5.02333	-733.529			5.02333	-166.429
5.02667	52.6923			5.02667	-742.941			5.02667	-179.643
5.03	46.1538			5.03	-754.118			5.03	-189.286
5.03333	39.6154			5.03333	-764.706			5.03333	-192.143
5.03667	33.0769			5.03667	-774.706			5.03667	-189.286
5.04	29.6154			5.04	-785.294			5.04	-183.214
5.04333	28.8462			5.04333	-793.529			5.04333	-180.357
5.04667	28.0769			5.04667	-802.353			5.04667	-185.357
5.05	28.4615			5.05	-808.235			5.05	-193.571
5.05333	27.3077			5.05333	-808.823			5.05333	-198.214
5.05667	25.3846			5.05667	-804.706			5.05667	-194.643
5.06	25.3846			5.06	-800			5.06	-185
5.06333	28.4615			5.06333	-794.706			5.06333	-175.357
5.06667	32.3077			5.06667	-786.471			5.06667	-167.857
5.07	35			5.07	-778.823			5.07	-158.571
5.07333	34.2308			5.07333	-772.353			5.07333	-149.643
5.07667	30.3846			5.07667	-759.412			5.07667	-143.214
5.08	24.2308			5.08	-745.294			5.08	-141.429
5.08333	20.7692			5.08333	-740			5.08333	-143.214
5.08667	19.2308			5.08667	-742.941			5.08667	-145.714
5.09	16.1538			5.09	-751.177			5.09	-149.286
5.09333	12.6923			5.09333	-762.353			5.09333	-152.857
5.09667	9.61538			5.09667	-771.765			5.09667	-155.357
5.1	5.76923			5.1	-778.823			5.1	-156.429
5.10333	0			5.10333	-778.823			5.10333	-156.429
5.10667	-3.46154			5.10667	-768.823			5.10667	-155.357
5.11	-3.84615			5.11	-752.941			5.11	-152.143
5.11333	-3.84615			5.11333	-739.412			5.11333	-149.643
5.11667	-0.769231			5.11667	-732.353			5.11667	-148.929
5.12	7.30769			5.12	-731.177			5.12	-148.214
5.12333	21.1538			5.12333	-732.353			5.12333	-146.786
5.12667	35.3846			5.12667	-735.882			5.12667	-141.071
5.13	45.3846			5.13	-741.765			5.13	-134.286
5.13333	51.5385			5.13333	-749.412			5.13333	-127.143
5.13667	56.5385			5.13667	-759.412			5.13667	-119.643
5.14	61.1538			5.14	-768.823			5.14	-115
5.14333	64.2308			5.14333	-774.706			5.14333	-115.714
5.14667	64.6154			5.14667	-780			5.14667	-118.214
5.15	62.3077			5.15	-785.294			5.15	-120.714
5.15333	60.7692			5.15333	-791.765			5.15333	-123.214
5.15667	62.6923			5.15667	-798.235			5.15667	-124.286
5.16	68.0769			5.16	-808.235			5.16	-122.5
5.16333	73.8461			5.16333	-821.177			5.16333	-120
5.16667	76.5385			5.16667	-835.294			5.16667	-117.857
5.17	75			5.17	-851.177			5.17	-115.714
5.17333	69.6154			5.17333	-860.588			5.17333	-115.714
5.17667	62.6923			5.17667	-854.706			5.17667	-120.357
5.18	57.6923			5.18	-832.353			5.18	-131.786
5.18333	55.7692			5.18333	-804.118			5.18333	-144.286
5.18667	54.2308			5.18667	-785.294			5.18667	-149.286
5.19	50.7692			5.19	-775.294			5.19	-147.857
5.19333	47.6923			5.19333	-767.059			5.19333	-144.643
5.19667	46.1538			5.19667	-760			5.19667	-142.857
5.2	46.1538			5.2	-754.706			5.2	-142.857
5.20333	49.6154			5.20333	-748.235			5.20333	-139.643
5.20667	53.4615			5.20667	-741.177			5.20667	-134.643
5.21	54.6154			5.21	-735.882			5.21	-132.143
5.21333	53.4615			5.21333	-733.529			5.21333	-131.429
5.21667	55.3846			5.21667	-739.412			5.21667	-132.143
5.22	59.6154			5.22	-759.412			5.22	-135.357
5.22333	59.6154			5.22333	-784.118			5.22333	-140.357
5.22667	55			5.22667	-800			5.22667	-145
5.23	48.0769			5.23	-802.353			5.23	-147.5
5.23333	42.3077			5.23333	-794.118			5.23333	-146.429
5.23667	40.7692			5.23667	-788.235			5.23667	-145.357
5.24	41.1538			5.24	-786.471			5.24	-145.357
5.24333	40			5.24333	-781.765			5.24333	-148.214
5.24667	36.9231			5.24667	-775.882			5.24667	-153.214
5.25	32.3077			5.25	-774.118			5.25	-156.786
5.25333	29.6154			5.25333	-780			5.25333	-156.429
5.25667	30.3846			5.25667	-792.941			5.25667	-156.429
5.26	33.0769			5.26	-807.059			5.26	-158.929
5.26333	33.8462			5.26333	-820			5.26333	-163.214
5.26667	33.0769			5.26667	-822.353			5.26667	-166.071
5.27	33.4615			5.27	-812.353			5.27	-166.429
5.27333	36.9231			5.27333	-797.059			5.27333	-165.714
5.27667	39.6154			5.27667	-786.471			5.27667	-161.071
5.28	40.7692			5.28	-788.823			5.28	-155
5.28333	40.3846			5.28333	-798.823			5.28333	-155.357
5.28667	36.5385			5.28667	-805.882			5.28667	-161.786
5.29	34.6154			5.29	-812.941			5.29	-169.643
5.29333	36.9231			5.29333	-815.294			5.29333	-175.357
5.29667	40.3846			5.29667	-805.882			5.29667	-177.857
5.3	40.3846			5.3	-792.353			5.3	-180.357
5.30333	36.5385			5.30333	-782.353			5.30333	-183.214
5.30667	30.3846			5.30667	-778.823			5.30667	-183.571
5.31	26.1538			5.31	-782.941			5.31	-182.143
5.31333	23.8462			5.31333	-787.647			5.31333	-182.5
5.31667	20			5.31667	-795.882			5.31667	-181.786
5.32	14.2308			5.32	-807.059			5.32	-176.071
5.32333	8.84615			5.32333	-820			5.32333	-168.929
5.32667	4.23077			5.32667	-834.118			5.32667	-165
5.33	1.53846			5.33	-841.765			5.33	-165.714
5.33333	1.53846			5.33333	-838.823			5.33333	-165.714
5.33667	3.84615			5.33667	-832.353			5.33667	-162.5
5.34	8.07692			5.34	-825.882			5.34	-157.857
5.34333	12.6923			5.34333	-818.823			5.34333	-155
5.34667	16.1538			5.34667	-809.412			5.34667	-155.357
5.35	14.6154			5.35	-800			5.35	-155.714
5.35333	9.61538			5.35333	-797.059			5.35333	-154.286
5.35667	5			5.35667	-800			5.35667	-152.857
5.36	1.53846			5.36	-805.882			5.36	-152.857
5.36333	-0.769231			5.36333	-811.177			5.36333	-158.214
5.36667	-4.23077			5.36667	-816.471			5.36667	-166.786
5.37	-7.30769			5.37	-821.765			5.37	-172.5
5.37333	-4.23077			5.37333	-826.471			5.37333	-175.714
5.37667	1.92308			5.37667	-825.882			5.37667	-178.214
5.38	8.84615			5.38	-815.294			5.38	-180.714
5.38333	18.4615			5.38333	-800.588			5.38333	-185.357
5.38667	28.8462			5.38667	-789.412			5.38667	-188.214
5.39	39.2308			5.39	-782.353			5.39	-190
5.39333	49.6154			5.39333	-781.177			5.39333	-193.571
5.39667	57.3077			5.39667	-787.647			5.39667	-193.929
5.4	60.3846			5.4	-800.588			5.4	-187.143
5.40333	59.2308			5.40333	-814.118			5.40333	-176.071
5.40667	55.3846			5.40667	-818.823			5.40667	-168.214
5.41	53.0769			5.41	-817.059			5.41	-165
5.41333	55.7692			5.41333	-818.823			5.41333	-164.286
5.41667	58.8462			5.41667	-825.294			5.41667	-164.643
5.42	56.5385			5.42	-831.765			5.42	-166.786
5.42333	48.4615			5.42333	-835.882			5.42333	-169.286
5.42667	36.1538			5.42667	-836.471			5.42667	-171.429
5.43	23.0769			5.43	-837.059			5.43	-173.214
5.43333	15.7692			5.43333	-839.412			5.43333	-174.286
5.43667	16.5385			5.43667	-846.471			5.43667	-175.714
5.44	20			5.44	-854.118			5.44	-176.429
5.44333	22.3077			5.44333	-860.588			5.44333	-173.929
5.44667	24.2308			5.44667	-865.294			5.44667	-169.643
5.45	26.9231			5.45	-864.706			5.45	-166.429
5.45333	29.2308			5.45333	-858.235			5.45333	-164.643
5.45667	30			5.45667	-851.765			5.45667	-164.643
5.46	30			5.46	-851.177			5.46	-167.5
5.46333	31.5385			5.46333	-854.706			5.46333	-173.571
5.46667	34.2308			5.46667	-857.059			5.46667	-179.643
5.47	36.5385			5.47	-855.294			5.47	-181.071
5.47333	36.1538			5.47333	-848.235			5.47333	-176.429
5.47667	35			5.47667	-837.647			5.47667	-168.929
5.48	35.7692			5.48	-828.823			5.48	-162.5
5.48333	35.3846			5.48333	-827.059			5.48333	-161.786
5.48667	33.8462			5.48667	-830			5.48667	-166.429
5.49	33.4615			5.49	-830			5.49	-172.143
5.49333	32.6923			5.49333	-827.059			5.49333	-174.286
5.49667	29.6154			5.49667	-823.529			5.49667	-174.286
5.5	26.1538			5.5	-814.706			5.5	-175
5.50333	23.0769			5.50333	-794.706			5.50333	-175.357
5.50667	20.7692			5.50667	-772.353			5.50667	-173.929
5.51	21.9231			5.51	-761.765			5.51	-168.929
5.51333	26.1538			5.51333	-756.471			5.51333	-159.643
5.51667	31.5385			5.51667	-747.647			5.51667	-152.143
5.52	34.6154			5.52	-744.706			5.52	-148.571
5.52333	33.4615			5.52333	-757.059			5.52333	-147.5
5.52667	31.9231			5.52667	-774.706			5.52667	-149.286
5.53	34.2308			5.53	-791.177			5.53	-153.571
5.53333	41.1538			5.53333	-804.706			5.53333	-160
5.53667	48.0769			5.53667	-812.353			5.53667	-164.286
5.54	51.1538			5.54	-812.941			5.54	-161.429
5.54333	50.3846			5.54333	-812.353			5.54333	-151.071
5.54667	45.7692			5.54667	-819.412			5.54667	-138.929
5.55	37.6923			5.55	-830			5.55	-132.5
5.55333	30			5.55333	-836.471			5.55333	-135.714
5.55667	24.6154			5.55667	-838.235			5.55667	-144.286
5.56	20			5.56	-834.118			5.56	-151.786
5.56333	15.3846			5.56333	-826.471			5.56333	-156.429
5.56667	10.3846			5.56667	-817.647			5.56667	-157.143
5.57	6.15385			5.57	-810			5.57	-154.286
5.57333	3.07692			5.57333	-805.294			5.57333	-150.714
5.57667	3.84615			5.57667	-799.412			5.57667	-151.071
5.58	9.61538			5.58	-787.647			5.58	-158.214
5.58333	17.6923			5.58333	-774.706			5.58333	-167.5
5.58667	23.8462			5.58667	-767.647			5.58667	-175.714
5.59	30.7692			5.59	-762.353			5.59	-182.5
5.59333	41.5385			5.59333	-758.235			5.59333	-187.857
5.59667	52.6923			5.59667	-754.118			5.59667	-190.357
5.6	58.8462			5.6	-750			5.6	-188.929
5.60333	60.3846			5.60333	-745.882			5.60333	-185
5.60667	60			5.60667	-746.471			5.60667	-179.286
5.61	57.6923			5.61	-750			5.61	-172.857
5.61333	55			5.61333	-756.471			5.61333	-167.5
5.61667	50			5.61667	-766.471			5.61667	-164.286
5.62	42.3077			5.62	-778.823			5.62	-163.929
5.62333	36.9231			5.62333	-792.353			5.62333	-165.714
5.62667	34.2308			5.62667	-799.412			5.62667	-168.571
5.63	29.6154			5.63	-799.412			5.63	-170
5.63333	25			5.63333	-797.059			5.63333	-170.714
5.63667	25.7692			5.63667	-791.765			5.63667	-170
5.64	30.3846			5.64	-780.588			5.64	-168.214
5.64333	35.3846			5.64333	-771.765			5.64333	-169.643
5.64667	38.4615			5.64667	-770.588			5.64667	-175.357
5.65	38.8462			5.65	-779.412			5.65	-183.571
5.65333	35.3846			5.65333	-794.706			5.65333	-190.357
5.65667	33.8462			5.65667	-807.059			5.65667	-196.786
5.66	38.4615			5.66	-815.294			5.66	-200.357
5.66333	45.3846			5.66333	-822.353			5.66333	-195
5.66667	48.0769			5.66667	-825.294			5.66667	-185.714
5.67	46.9231			5.67	-825.294			5.67	-182.5
5.67333	43.8462			5.67333	-828.235			5.67333	-187.143
5.67667	43.0769			5.67667	-833.529			5.67667	-195
5.68	44.6154			5.68	-830.588			5.68	-202.857
5.68333	45			5.68333	-814.118			5.68333	-208.929
5.68667	43.8462			5.68667	-792.941			5.68667	-206.429
5.69	44.6154			5.69	-776.471			5.69	-196.786
5.69333	49.2308			5.69333	-762.353			5.69333	-188.929
5.69667	55.7692			5.69667	-747.647			5.69667	-186.786
5.7	64.2308			5.7	-737.059			5.7	-189.286
5.70333	70.3846			5.70333	-736.471			5.70333	-193.929
5.70667	73.0769			5.70667	-741.177			5.70667	-198.214
5.71	73.0769			5.71	-741.765			5.71	-200.357
5.71333	72.6923			5.71333	-737.059			5.71333	-202.143
5.71667	73.4615			5.71667	-734.118			5.71667	-203.214
5.72	74.6154			5.72	-738.235			5.72	-204.286
5.72333	75.7692			5.72333	-752.941			5.72333	-205.714
5.72667	76.9231			5.72667	-768.235			5.72667	-205.714
5.73	79.2308			5.73	-772.353			5.73	-205.714
5.73333	82.3077			5.73333	-763.529			5.73333	-208.929
5.73667	85.3846			5.73667	-754.706			5.73667	-211.429
5.74	88.4615			5.74	-751.177			5.74	-211.429
5.74333	91.9231			5.74333	-750.588			5.74333	-212.143
5.74667	98.0769			5.74667	-749.412			5.74667	-213.571
5.75	105			5.75	-748.823			5.75	-216.786
5.75333	109.231			5.75333	-751.177			5.75333	-219.643
5.75667	108.846			5.75667	-758.235			5.75667	-220.714
5.76	105			5.76	-769.412			5.76	-219.286
5.76333	103.462			5.76333	-784.118			5.76333	-214.643
5.76667	103.462			5.76667	-801.765			5.76667	-210.357
5.77	102.692			5.77	-818.823			5.77	-208.571
5.77333	98.0769			5.77333	-832.941			5.77333	-210.357
5.77667	91.5385			5.77667	-838.823			5.77667	-213.929
5.78	86.5385			5.78	-834.118			5.78	-218.214
5.78333	83.8461			5.78333	-821.765			5.78333	-221.429
5.78667	82.6923			5.78667	-808.235			5.78667	-224.286
5.79	81.1539			5.79	-798.235			5.79	-227.857
5.79333	78.4615			5.79333	-792.353			5.79333	-228.214
5.79667	77.3077			5.79667	-784.118			5.79667	-224.286
5.8	78.0769			5.8	-778.235			5.8	-216.786
5.80333	78.8461			5.80333	-780			5.80333	-206.429
5.80667	79.2308			5.80667	-788.823			5.80667	-197.5
5.81	80			5.81	-800.588			5.81	-190.357
5.81333	80			5.81333	-812.353			5.81333	-179.286
5.81667	79.2308			5.81667	-824.118			5.81667	-164.643
5.82	78.0769			5.82	-835.294			5.82	-152.143
5.82333	78.8461			5.82333	-847.647			5.82333	-147.143
5.82667	80.7692			5.82667	-860			5.82667	-149.286
5.83	80.7692			5.83	-870			5.83	-155.357
5.83333	78.4615			5.83333	-873.529			5.83333	-163.929
5.83667	76.1539			5.83667	-866.471			5.83667	-175
5.84	73.4615			5.84	-852.353			5.84	-185.357
5.84333	69.2308			5.84333	-842.941			5.84333	-193.929
5.84667	67.3077			5.84667	-845.294			5.84667	-202.5
5.85	70.7692			5.85	-851.765			5.85	-210.714
5.85333	77.3077			5.85333	-859.412			5.85333	-219.643
5.85667	85			5.85667	-867.647			5.85667	-232.143
5.86	90.7692			5.86	-874.706			5.86	-243.929
5.86333	91.5385			5.86333	-879.412			5.86333	-249.286
5.86667	88.8461			5.86667	-884.706			5.86667	-249.643
5.87	85.7692			5.87	-890.588			5.87	-252.143
5.87333	83.0769			5.87333	-894.118			5.87333	-256.071
5.87667	85.3846			5.87667	-893.529			5.87667	-257.5
5.88	91.9231			5.88	-888.235			5.88	-255
5.88333	96.1539			5.88333	-884.118			5.88333	-251.071
5.88667	95			5.88667	-885.882			5.88667	-249.643
5.89	91.1539			5.89	-887.059			5.89	-251.786
5.89333	87.6923			5.89333	-876.471			5.89333	-252.5
5.89667	87.3077			5.89667	-864.706			5.89667	-248.929
5.9	89.2308			5.9	-862.941			5.9	-241.071
5.90333	88.8461			5.90333	-867.647			5.90333	-233.214
5.90667	85.3846			5.90667	-880			5.90667	-227.857
5.91	79.6154			5.91	-897.647			5.91	-222.857
5.91333	72.6923			5.91333	-910			5.91333	-213.929
5.91667	66.5385			5.91667	-917.059			5.91667	-203.571
5.92	61.5385			5.92	-923.529			5.92	-198.214
5.92333	59.6154			5.92333	-930.588			5.92333	-199.286
5.92667	59.2308			5.92667	-934.118			5.92667	-201.786
5.93	57.6923			5.93	-936.471			5.93	-200.357
5.93333	55			5.93333	-940			5.93333	-195.714
5.93667	55			5.93667	-943.529			5.93667	-192.857
5.94	60			5.94	-944.706			5.94	-193.929
5.94333	68.8461			5.94333	-945.882			5.94333	-199.286
5.94667	77.3077			5.94667	-949.412			5.94667	-203.571
5.95	81.9231			5.95	-949.412			5.95	-202.5
5.95333	82.3077			5.95333	-940			5.95333	-196.429
5.95667	79.6154			5.95667	-924.706			5.95667	-191.071
5.96	75			5.96	-912.941			5.96	-191.786
5.96333	66.9231			5.96333	-909.412			5.96333	-200.357
5.96667	58.8462			5.96667	-908.823			5.96667	-214.643
5.97	55			5.97	-903.529			5.97	-228.929
5.97333	54.6154			5.97333	-892.941			5.97333	-239.643
5.97667	55			5.97667	-881.765			5.97667	-244.286
5.98	53.4615			5.98	-874.706			5.98	-245
5.98333	48.4615			5.98333	-872.353			5.98333	-243.571
5.98667	46.1538			5.98667	-872.941			5.98667	-239.643
5.99	49.6154			5.99	-874.706			5.99	-233.929
5.99333	55			5.99333	-875.294			5.99333	-226.786
5.99667	55.7692			5.99667	-872.353			5.99667	-220.357
6	53.8462			6	-876.471			6	-215.714
6.00333	53.8462			6.00333	-894.118			6.00333	-213.929
6.00667	55			6.00667	-917.059			6.00667	-216.071
6.01	51.5385			6.01	-933.529			6.01	-220.714
6.01333	41.9231			6.01333	-938.823			6.01333	-220.357
6.01667	30.3846			6.01667	-934.118			6.01667	-213.929
6.02	22.6923			6.02	-919.412			6.02	-208.571
6.02333	20.7692			6.02333	-894.706			6.02333	-207.857
6.02667	23.8462			6.02667	-872.941			6.02667	-207.5
6.03	28.4615			6.03	-863.529			6.03	-204.286
6.03333	30.7692			6.03333	-859.412			6.03333	-199.286
6.03667	30.3846			6.03667	-855.882			6.03667	-194.643
6.04	31.1538			6.04	-855.882			6.04	-192.143
6.04333	30.7692			6.04333	-858.823			6.04333	-182.857
6.04667	30			6.04667	-862.941			6.04667	-166.071
6.05	31.9231			6.05	-864.706			6.05	-155
6.05333	33.8462			6.05333	-861.765			6.05333	-157.5
6.05667	33.0769			6.05667	-854.706			6.05667	-165.714
6.06	32.6923			6.06	-844.706			6.06	-174.286
6.06333	35			6.06333	-837.059			6.06333	-183.214
6.06667	39.6154			6.06667	-834.706			6.06667	-192.143
6.07	43.8462			6.07	-837.059			6.07	-198.571
6.07333	46.1538			6.07333	-840.588			6.07333	-205.714
6.07667	47.3077			6.07667	-841.765			6.07667	-214.286
6.08	46.5385			6.08	-843.529			6.08	-222.857
6.08333	47.6923			6.08333	-846.471			6.08333	-232.143
6.08667	50.7692			6.08667	-848.823			6.08667	-240.357
6.09	52.3077			6.09	-850.588			6.09	-243.214
6.09333	49.2308			6.09333	-851.177			6.09333	-242.5
6.09667	41.5385			6.09667	-849.412			6.09667	-241.071
6.1	31.9231			6.1	-846.471			6.1	-237.857
6.10333	25.7692			6.10333	-848.235			6.10333	-230
6.10667	25.7692			6.10667	-856.471			6.10667	-221.071
6.11	31.5385			6.11	-861.765			6.11	-213.571
6.11333	36.1538			6.11333	-857.647			6.11333	-208.214
6.11667	36.1538			6.11667	-853.529			6.11667	-205.714
6.12	33.8462			6.12	-855.294			6.12	-206.429
6.12333	32.3077			6.12333	-853.529			6.12333	-208.214
6.12667	32.3077			6.12667	-842.941			6.12667	-210.714
6.13	31.9231			6.13	-831.765			6.13	-213.214
6.13333	30.3846			6.13333	-827.647			6.13333	-211.786
6.13667	29.2308			6.13667	-830.588			6.13667	-209.286
6.14	30.7692			6.14	-830			6.14	-207.5
6.14333	35.3846			6.14333	-826.471			6.14333	-207.143
6.14667	40.7692			6.14667	-824.118			6.14667	-205.714
6.15	46.1538			6.15	-825.294			6.15	-199.286
6.15333	49.2308			6.15333	-830			6.15333	-193.929
6.15667	50.3846			6.15667	-834.118			6.15667	-194.643
6.16	53.0769			6.16	-840.588			6.16	-196.429
6.16333	54.6154			6.16333	-857.059			6.16333	-195
6.16667	51.9231			6.16667	-879.412			6.16667	-192.5
6.17	49.2308			6.17	-899.412			6.17	-192.143
6.17333	48.4615			6.17333	-911.765			6.17333	-195
6.17667	47.6923			6.17667	-911.177			6.17667	-197.857
6.18	48.0769			6.18	-900.588			6.18	-197.5
6.18333	46.1538			6.18333	-887.647			6.18333	-194.643
6.18667	41.5385			6.18667	-877.059			6.18667	-192.857
6.19	36.5385			6.19	-868.235			6.19	-193.214
6.19333	30.7692			6.19333	-855.294			6.19333	-195
6.19667	25.7692			6.19667	-840			6.19667	-196.429
6.2	24.2308			6.2	-831.765			6.2	-198.571
6.20333	26.1538			6.20333	-833.529			6.20333	-201.071
6.20667	31.9231			6.20667	-843.529			6.20667	-204.643
6.21	41.1538			6.21	-853.529			6.21	-210.357
6.21333	50			6.21333	-856.471			6.21333	-215
6.21667	55			6.21667	-854.706			6.21667	-215.357
6.22	56.1538			6.22	-851.765			6.22	-213.214
6.22333	57.3077			6.22333	-850			6.22333	-209.286
6.22667	58.0769			6.22667	-850			6.22667	-206.071
6.23	56.1538			6.23	-851.765			6.23	-207.5
6.23333	53.4615			6.23333	-855.294			6.23333	-211.786
6.23667	51.5385			6.23667	-857.059			6.23667	-217.857
6.24	53.4615			6.24	-854.118			6.24	-226.071
6.24333	59.2308			6.24333	-847.647			6.24333	-233.571
6.24667	64.6154			6.24667	-838.823			6.24667	-235
6.25	67.3077			6.25	-830.588			6.25	-230
6.25333	68.0769			6.25333	-825.882			6.25333	-223.214
6.25667	70.3846			6.25667	-826.471			6.25667	-215.714
6.26	74.6154			6.26	-831.765			6.26	-207.857
6.26333	78.8461			6.26333	-841.765			6.26333	-203.571
6.26667	83.0769			6.26667	-852.941			6.26667	-201.071
6.27	86.1539			6.27	-860.588			6.27	-196.429
6.27333	86.9231			6.27333	-862.941			6.27333	-188.214
6.27667	88.4615			6.27667	-863.529			6.27667	-178.571
6.28	95.3846			6.28	-866.471			6.28	-174.286
6.28333	106.538			6.28333	-872.353			6.28333	-175.714
6.28667	113.077			6.28667	-871.765			6.28667	-180.714
6.29	114.231			6.29	-868.235			6.29	-187.143
6.29333	113.077			6.29333	-865.882			6.29333	-194.286
6.29667	108.846			6.29667	-863.529			6.29667	-197.857
6.3	102.308			6.3	-865.294			6.3	-197.857
6.30333	93.8461			6.30333	-869.412			6.30333	-196.786
6.30667	86.1539			6.30667	-868.823			6.30667	-197.5
6.31	77.6923			6.31	-865.294			6.31	-198.571
6.31333	70			6.31333	-863.529			6.31333	-201.071
6.31667	65.3846			6.31667	-867.059			6.31667	-205
6.32	60.7692			6.32	-870			6.32	-207.857
6.32333	54.6154			6.32333	-872.353			6.32333	-207.5
6.32667	48.8462			6.32667	-874.706			6.32667	-207.5
6.33	44.2308			6.33	-877.647			6.33	-211.786
6.33333	43.4615			6.33333	-881.177			6.33333	-219.643
6.33667	47.6923			6.33667	-885.882			6.33667	-227.857
6.34	53.4615			6.34	-890			6.34	-232.5
6.34333	58.8462			6.34333	-888.235			6.34333	-236.429
6.34667	63.0769			6.34667	-884.118			6.34667	-242.143
6.35	66.1539			6.35	-884.118			6.35	-247.143
6.35333	70			6.35333	-886.471			6.35333	-250.357
6.35667	76.5385			6.35667	-887.059			6.35667	-254.643
6.36	82.3077			6.36	-888.823			6.36	-258.929
6.36333	83.8461			6.36333	-893.529			6.36333	-260.357
6.36667	81.5385			6.36667	-898.823			6.36667	-258.929
6.37	78.4615			6.37	-899.412			6.37	-255.714
6.37333	75.7692			6.37333	-894.706			6.37333	-252.143
6.37667	73.4615			6.37667	-881.765			6.37667	-251.429
6.38	73.8461			6.38	-862.353			6.38	-251.786
6.38333	76.1539			6.38333	-848.235			6.38333	-247.857
6.38667	77.6923			6.38667	-837.059			6.38667	-240.714
6.39	75.3846			6.39	-824.706			6.39	-236.786
6.39333	69.6154			6.39333	-817.647			6.39333	-236.429
6.39667	62.6923			6.39667	-820.588			6.39667	-236.071
6.4	55.7692			6.4	-828.823			6.4	-233.571
6.40333	51.1538			6.40333	-838.823			6.40333	-227.857
6.40667	50			6.40667	-847.647			6.40667	-220.714
6.41	52.3077			6.41	-852.353			6.41	-215.714
6.41333	55.3846			6.41333	-857.059			6.41333	-215.714
6.41667	55.7692			6.41667	-860			6.41667	-221.071
6.42	53.8462			6.42	-857.059			6.42	-228.571
6.42333	51.9231			6.42333	-851.765			6.42333	-233.929
6.42667	51.1538			6.42667	-847.647			6.42667	-238.214
6.43	53.4615			6.43	-845.294			6.43	-243.571
6.43333	55.7692			6.43333	-841.765			6.43333	-248.929
6.43667	55.3846			6.43667	-834.706			6.43667	-253.929
6.44	55.3846			6.44	-827.647			6.44	-258.214
6.44333	58.8462			6.44333	-827.059			6.44333	-259.643
6.44667	63.4615			6.44667	-832.353			6.44667	-258.214
6.45	66.9231			6.45	-838.235			6.45	-258.929
6.45333	67.6923			6.45333	-844.706			6.45333	-262.143
6.45667	61.5385			6.45667	-845.882			6.45667	-266.429
6.46	54.2308			6.46	-840.588			6.46	-272.5
6.46333	53.0769			6.46333	-831.765			6.46333	-279.643
6.46667	60			6.46667	-818.235			6.46667	-287.143
6.47	68.0769			6.47	-807.059			6.47	-291.071
6.47333	70			6.47333	-805.294			6.47333	-290.714
6.47667	67.3077			6.47667	-808.823			6.47667	-287.857
6.48	65.3846			6.48	-810.588			6.48	-281.429
6.48333	64.2308			6.48333	-808.823			6.48333	-271.071
6.48667	64.2308			6.48667	-806.471			6.48667	-261.786
6.49	65.3846			6.49	-808.823			6.49	-253.571
6.49333	63.8462			6.49333	-820			6.49333	-247.143
6.49667	58.0769			6.49667	-831.765			6.49667	-244.286
6.5	55.7692			6.5	-830			6.5	-243.571
6.50333	58.4615			6.50333	-821.765			6.50333	-243.571
6.50667	60.7692			6.50667	-818.235			6.50667	-244.643
6.51	58.0769			6.51	-822.941			6.51	-244.643
6.51333	54.2308			6.51333	-834.118			6.51333	-240.714
6.51667	54.2308			6.51667	-847.647			6.51667	-235
6.52	56.9231			6.52	-858.823			6.52	-230.357
6.52333	58.0769			6.52333	-864.706			6.52333	-228.929
6.52667	54.2308			6.52667	-862.353			6.52667	-230.714
6.53	50.3846			6.53	-859.412			6.53	-233.929
6.53333	51.5385			6.53333	-861.765			6.53333	-238.929
6.53667	56.5385			6.53667	-871.765			6.53667	-241.786
6.54	64.6154			6.54	-887.059			6.54	-240.357
6.54333	71.9231			6.54333	-901.765			6.54333	-236.071
6.54667	72.6923			6.54667	-910.588			6.54667	-230.357
6.55	71.5385			6.55	-913.529			6.55	-222.857
6.55333	70			6.55333	-912.941			6.55333	-215.714
6.55667	66.1539			6.55667	-911.177			6.55667	-211.071
6.56	65.3846			6.56	-910.588			6.56	-210.357
6.56333	71.5385			6.56333	-912.941			6.56333	-211.071
6.56667	80			6.56667	-924.118			6.56667	-210
6.57	84.2308			6.57	-942.353			6.57	-209.286
6.57333	83.4615			6.57333	-958.235			6.57333	-211.071
6.57667	86.1539			6.57667	-967.059			6.57667	-216.071
6.58	91.9231			6.58	-965.882			6.58	-222.143
6.58333	94.2308			6.58333	-956.471			6.58333	-222.5
6.58667	93.4615			6.58667	-942.941			6.58667	-212.5
6.59	92.6923			6.59	-932.353			6.59	-197.143
6.59333	91.5385			6.59333	-928.823			6.59333	-185.357
6.59667	90.7692			6.59667	-933.529			6.59667	-180
6.6	89.2308			6.6	-943.529			6.6	-180
6.60333	86.5385			6.60333	-952.353			6.60333	-184.286
6.60667	85.3846			6.60667	-955.294			6.60667	-189.643
6.61	84.2308			6.61	-953.529			6.61	-194.643
6.61333	82.3077			6.61333	-954.706			6.61333	-201.786
6.61667	81.9231			6.61667	-960			6.61667	-212.143
6.62	83.0769			6.62	-963.529			6.62	-223.571
6.62333	83.4615			6.62333	-963.529			6.62333	-235.714
6.62667	84.6154			6.62667	-962.353			6.62667	-248.214
6.63	88.4615			6.63	-962.353			6.63	-257.857
6.63333	93.8461			6.63333	-963.529			6.63333	-261.429
6.63667	96.5385			6.63667	-964.118			6.63667	-258.571
6.64	96.1539			6.64	-964.118			6.64	-252.5
6.64333	92.6923			6.64333	-958.823			6.64333	-246.071
6.64667	85.3846			6.64667	-950.588			6.64667	-237.857
6.65	78.4615			6.65	-945.882			6.65	-231.429
6.65333	76.9231			6.65333	-947.059			6.65333	-228.929
6.65667	80			6.65667	-947.647			6.65667	-225.714
[truncated: 5,203 more rows]

## Sheet: FigED_2b
GABA uptake inhibition assays of rGAT1WT
Tiagabine (nM)	Raw counts (CPM)									Specific counts (CPM)							log10 [Tiagabine] M	3[H]GABA uptake (% of uninhibited sample)
	T1	T2	T3	T4	T5	T6	BG			T1	T2	T3	T4	T5	T6			T1	T2	T3	T4	T5	T6
1	2694	2809	2828	2741	2827	2682	19.5			2674.5	2789.5	2808.5	2721.5	2807.5	2662.5		-9	97.4672	101.658	102.351	99.18	102.314	97.0299
10	2866	2684	2440	2896	2814	2602	48			2818	2636	2392	2848	2766	2554		-8	102.697	96.0641	87.172	103.79	100.802	93.0758
30	2951	2711	2629	2673	2649	2483	21			2930	2690	2608	2652	2628	2462		-7.52288	106.778	98.0321	95.0437	96.6472	95.7726	89.723
100	2478	2499	2375	2571	2565	2347	18.5			2459.5	2480.5	2356.5	2552.5	2546.5	2328.5		-7	89.6319	90.3972	85.8783	93.0211	92.8025	84.8579
500	1339	1642	1975	1924	1818	2014	14.5			1324.5	1627.5	1960.5	1909.5	1803.5	1999.5		-6.30103	48.269	59.3112	71.4468	69.5882	65.7252	72.8681
1000	1326	1299	1326	1301	1342	1303	20			1306	1279	1306	1281	1322	1283		-6	47.5948	46.6108	47.5948	46.6837	48.1778	46.7566
3000	686	671	590	710	758	754	25			661	646	565	685	733	729		-5.52288	24.0889	23.5423	20.5904	24.9636	26.7128	26.5671
10000	316	300	313	282	294	228	16			300	284	297	266	278	212		-5	10.9329	10.3499	10.8236	9.69388	10.1312	7.72595
50000	40	83	79	87	72	60	14.5			25.5	68.5	64.5	72.5	57.5	45.5		-4.30103	0.9293	2.49636	2.35058	2.64213	2.09548	1.65816
100000	18	19	17	17	16	16	11			7	8	6	6	5	5		-4	0.255102	0.291545	0.218659	0.218659	0.182216	0.182216
NO711 (nM)	Raw counts (CPM)									Specific counts (CPM)							log10 [NO711] M	3[H]GABA uptake (% of uninhibited sample)
	T1	T2	T3	T4	T5	T6	bg			T1	T2	T3	T4	T5	T6			T1	T2	T3	T4	T5	T6
1	2536	2524	2480	2887	2968	2650	13			2523	2511	2467	2874	2955	2637		-9	91.7343	91.298	89.6982	104.496	107.442	95.8793
10	2473	2866	2938	2814	2954	2598	23.5			2449.5	2842.5	2914.5	2790.5	2930.5	2574.5		-8	89.0619	103.351	105.969	101.46	106.551	93.6068
30	2308	2266	2518	2510	2657	2622	18			2290	2248	2500	2492	2639	2604		-7.52288	83.2626	81.7356	90.8981	90.6072	95.952	94.6794
100	2530	2331	2293	1385	2257	2056	22			2508	2309	2271	1363	2235	2034		-7	91.189	83.9535	82.5718	49.5576	81.2629	73.9547
500	1538	1390	1360	1491	1522	1303	25			1513	1365	1335	1466	1497	1278		-6.30103	55.0115	49.6303	48.5396	53.3026	54.4298	46.4671
1000	1108	1140	1185	1045	1067	1068	32			1076	1108	1153	1013	1035	1036		-6	39.1225	40.286	41.9222	36.8319	37.6318	37.6682
3000	530	416	495	479	502	548	25			505	391	470	454	477	523		-5.52288	18.3614	14.2165	17.0888	16.5071	17.3434	19.0159
10000	322	234	155	237	205	162	21			301	213	134	216	184	141		-5	10.9441	7.74452	4.87214	7.85359	6.6901	5.12665
50000	65	51	56	48	85	56	16			49	35	40	32	69	40		-4.30103	1.7816	1.27257	1.45437	1.16349	2.50879	1.45437
100000	59	39	31	54	29	35	15			44	24	16	39	14	20		-4	1.59981	0.872622	0.581748	1.41801	0.509029	0.727185

## Sheet: FigED_2c
	Original data measured by LC-ESI-MS/MS in MS-based saturation experiment shown in ED Fig. 2c
	c NO711 / nM	total binding / nM			non-specific binding / nM
	2.5	0.0851	0.0839	0.0992
	5	0.236	0.225	0.219
	10	0.387	0.387	0.361
	20	0.566	0.612	0.546
	40	0.967	0.954	0.928	0.0154	0.0179	0.0127
	80	1.15	1.08	1.2	0.0317	0.0305	0.029
	160	1.46	1.6	1.46	0.0708	0.0715	0.07
	320	1.95	1.86	1.76	0.131	0.157	0.18
	640	2.12	2.1	2.38	0.27	0.291	0.276
	1280	2.77	2.69	2.73	0.65	0.595	0.624

## Sheet: FigED_2d
rGAT1Epi4
GABA (µM)									Specific counts (CPM)						GABA uptake (f.moles/min/well)
	T1	T2	T3	T4	T5	T6	BG		T1	T2	T3	T4	T5	T6	T1	T2	T3	T4	T5	T6
40	1094	834	743	687	645	584	23.5		1070.5	810.5	719.5	663.5	621.5	560.5	842.582	637.938	566.312	522.235	489.178	441.165
20	763	753	579	589	687	599	19		744	734	560	570	668	580	585.596	577.725	440.771	448.642	525.777	456.513
10	808	678	606	630	524	541	13		795	665	593	617	511	528	625.738	523.416	466.745	485.636	402.204	415.584
8	683	712	686	654	481	645	13		670	699	673	641	468	632	527.351	550.177	529.713	504.526	368.359	497.442
4	455	477	438	554	490	456	15		440	462	423	539	475	441	346.32	363.636	332.94	424.242	373.869	347.108
2	319	302	301	292	295	388	10.5		308.5	291.5	290.5	281.5	284.5	377.5	242.818	229.437	228.65	221.566	223.928	297.127
1	158	121	141	164	159	162	9.5		148.5	111.5	131.5	154.5	149.5	152.5	116.883	87.7607	103.503	121.606	117.67	120.031
0.5	90	88	102	97	99	71	11.5		78.5	76.5	90.5	85.5	87.5	59.5	61.7867	60.2125	71.2318	67.2963	68.8705	46.8319
