# Supplementary material for: Cryo-EM structure of GABA transporter 1 reveals substrate recognition and transport mechanism
Source: Nat Struct Mol Biol. 2023 Jul 3;30(7):1023–32. doi: 10.1038/s41594-023-01011-w (PMC10352132; doi:10.1038/s41594-023-01011-w)
Supplement: Source Data Extended Data Fig. 3 — Fig_ED3 has two Excel sheets. Fig_ED3a_data contains SEC chromatogram data of purified rGAT1EM. Fig_ED3b_data contains SEC chromatogram data of purified 9D5. [file 41594_2023_1011_MOESM8_ESM.xlsx]

## Sheet: FigED_3a
rGAT1EM
Volume (mL)	Absorbance (mA.U.)
-1.02538	0.001244
-1.02471	4.44639
-1.02405	4.44563
-1.02338	4.44532
-1.02272	4.4451
-1.02205	4.44463
-1.02139	4.44441
-1.02072	4.42093
-1.02006	4.25191
-1.01939	4.12477
-1.01872	4.12092
-1.01806	4.11814
-1.01739	4.1172
-1.01673	4.11679
-1.01606	4.11538
-1.0154	4.11388
-1.01473	4.11264
-1.01407	4.11127
-1.0134	4.10957
-1.01273	4.10807
-1.01207	4.1075
-1.0114	4.10667
-1.01074	4.10502
-1.01007	4.10295
-1.00941	4.10017
-1.00874	4.09751
-1.00808	4.09563
-1.00741	4.09246
-1.00675	4.08845
-1.00608	4.0841
-1.00541	4.07853
-1.00475	4.07073
-1.00408	1.53379
-1.00342	-0.005201
-1.00275	-0.014139
-1.00209	-0.023879
-1.00142	-0.033619
-1.00076	-0.042264
-1.00009	-0.05071
-0.999424	-0.058058
-0.998758	-0.064676
-0.998093	-0.070995
-0.997427	-0.076533
-0.996762	-0.080923
-0.996096	-0.083227
-0.995431	-0.083465
-0.994765	-0.081727
-0.9941	-0.078193
-0.993434	-0.072797
-0.992768	-0.067111
-0.992103	-0.061163
-0.991437	-0.055746
-0.990772	-0.053714
-0.990106	-0.054208
-0.989441	-0.055974
-0.988775	-0.059943
-0.98811	-0.066103
-0.987444	-0.074294
-0.986779	-0.084348
-0.986113	-0.094836
-0.985448	-0.106416
-0.984782	-0.1199
-0.984116	-0.134635
-0.983451	-0.150126
-0.982785	-0.166734
-0.98212	-0.183221
-0.981454	-0.200162
-0.980789	-0.217463
-0.980123	-0.234394
-0.979458	-0.252432
-0.978792	-0.270761
-0.978127	-0.28886
-0.977461	-0.307202
-0.976796	-0.326036
-0.97613	-0.3447
-0.975465	-0.363395
-0.974799	-0.383315
-0.974133	-0.402963
-0.973468	-0.421631
-0.972802	-0.440187
-0.972137	-0.458037
-0.971471	-0.47501
-0.970806	-0.490963
-0.97014	-0.506481
-0.969475	-0.522033
-0.968809	-0.537671
-0.968144	-0.554221
-0.967478	-0.57156
-0.966813	-0.589065
-0.966147	-0.607584
-0.965481	-0.626988
-0.964816	-0.64666
-0.96415	-0.66758
-0.963485	-0.689951
-0.962819	-0.714223
-0.962154	-0.740335
-0.961488	-0.768806
-0.960823	-0.799978
-0.960157	-0.832904
-0.959492	-0.866904
-0.958826	-0.900699
-0.958161	-0.934285
-0.957495	-0.966064
-0.956829	-0.995585
-0.956164	-1.0237
-0.955498	-1.04907
-0.954833	-1.07239
-0.954167	-1.09458
-0.953502	-1.11467
-0.952836	-1.13336
-0.952171	-1.15183
-0.951505	-1.1688
-0.95084	-1.18434
-0.950174	-1.19886
-0.949509	-1.21221
-0.948843	-1.22466
-0.948178	-1.23744
-0.947512	-1.24968
-0.946846	-1.26187
-0.946181	-1.27381
-0.945515	-1.28529
-0.94485	-1.29725
-0.944184	-1.30824
-0.943519	-1.31886
-0.942853	-1.32902
-0.942188	-1.33972
-0.941522	-1.34963
-0.940857	-1.35925
-0.940191	-1.36808
-0.939526	-1.37604
-0.93886	-1.38284
-0.938195	-1.38958
-0.937529	-1.39579
-0.936863	-1.40207
-0.936198	-1.40834
-0.935532	-1.41322
-0.934867	-1.4172
-0.934201	-1.42021
-0.933536	-1.42268
-0.93287	-1.42481
-0.932205	-1.42664
-0.931539	-1.4291
-0.930874	-1.43138
-0.930208	-1.43247
-0.929542	-1.43318
-0.928877	-1.43351
-0.928211	-1.43387
-0.927546	-1.43347
-0.92688	-1.43308
-0.926215	-1.433
-0.925549	-1.43242
-0.924884	-1.43148
-0.924218	-1.42965
-0.923553	-1.42784
-0.922887	-1.42489
-0.922222	-1.42213
-0.921556	-1.41983
-0.920891	-1.41641
-0.920225	-1.41185
-0.919559	-1.40763
-0.918894	-1.40268
-0.918228	-1.39629
-0.917563	-1.39048
-0.916897	-1.38432
-0.916232	-1.37695
-0.915566	-1.36952
-0.914901	-1.36026
-0.914235	-1.35056
-0.91357	-1.34026
-0.912904	-1.32843
-0.912239	-1.31638
-0.911573	-1.30329
-0.910908	-1.28981
-0.910242	-1.27422
-0.909576	-1.25858
-0.908911	-1.24193
-0.908245	-1.22422
-0.90758	-1.20506
-0.906914	-1.18561
-0.906249	-1.16602
-0.905583	-1.14548
-0.904918	-1.12406
-0.904252	-1.1017
-0.903587	-1.07847
-0.902921	-1.05435
-0.902256	-1.03066
-0.90159	-1.00641
-0.900924	-0.981624
-0.900259	-0.956607
-0.899593	-0.93135
-0.898928	-0.905648
-0.898262	-0.87914
-0.897597	-0.852048
-0.896931	-0.825498
-0.896266	-0.798953
-0.8956	-0.772905
-0.894935	-0.745946
-0.894269	-0.719333
-0.893604	-0.693043
-0.892938	-0.66622
-0.892272	-0.64021
-0.891607	-0.614591
-0.890941	-0.589168
-0.890276	-0.563667
-0.88961	-0.538963
-0.888945	-0.515739
-0.888279	-0.493258
-0.887614	-0.47165
-0.886948	-0.450827
-0.886283	-0.430018
-0.885617	-0.410461
-0.884952	-0.392747
-0.884286	-0.375517
-0.883621	-0.359442
-0.882955	-0.344386
-0.882289	-0.330232
-0.881624	-0.317672
-0.880958	-0.305891
-0.880293	-0.294927
-0.879627	-0.28604
-0.878962	-0.278605
-0.878296	-0.271934
-0.877631	-0.266956
-0.876965	-0.263857
-0.8763	-0.261341
-0.875634	-0.260098
-0.874969	-0.260194
-0.874303	-0.261884
-0.873637	-0.264999
-0.872972	-0.268572
-0.872306	-0.274871
-0.871641	-0.283029
-0.870975	-0.292783
-0.87031	-0.303401
-0.869644	-0.315022
-0.868979	-0.326119
-0.868313	-0.339151
-0.867648	-0.354199
-0.866982	-0.370791
-0.866317	-0.388223
-0.865651	-0.405181
-0.864985	-0.423657
-0.86432	-0.442505
-0.863654	-0.462377
-0.862989	-0.483645
-0.862323	-0.504573
-0.861658	-0.526162
-0.860992	-0.54731
-0.860327	-0.569522
-0.859661	-0.592459
-0.858996	-0.614644
-0.85833	-0.636141
-0.857665	-0.658161
-0.856999	-0.68061
-0.856333	-0.704005
-0.855668	-0.726211
-0.855002	-0.747156
-0.854337	-0.768972
-0.853671	-0.790423
-0.853006	-0.812055
-0.85234	-0.832991
-0.851675	-0.853759
-0.851009	-0.873276
-0.850344	-0.892885
-0.849678	-0.912395
-0.849013	-0.933013
-0.848347	-0.953109
-0.847682	-0.973017
-0.847016	-0.992664
-0.84635	-1.01168
-0.845685	-1.03042
-0.845019	-1.04948
-0.844354	-1.06745
-0.843688	-1.08487
-0.843023	-1.10256
-0.842357	-1.12032
-0.841692	-1.13809
-0.841026	-1.15392
-0.840361	-1.17074
-0.839695	-1.18715
-0.83903	-1.20326
-0.838364	-1.2186
-0.837698	-1.23331
-0.837033	-1.24763
-0.836367	-1.26006
-0.835702	-1.27439
-0.835036	-1.28751
-0.834371	-1.30023
-0.833705	-1.3141
-0.83304	-1.32814
-0.832374	-1.34188
-0.831709	-1.3554
-0.831043	-1.36896
-0.830378	-1.38181
-0.829712	-1.39387
-0.829046	-1.40638
-0.828381	-1.41946
-0.827715	-1.43308
-0.82705	-1.44544
-0.826384	-1.45689
-0.825719	-1.46981
-0.825053	-1.48265
-0.824388	-1.49475
-0.823722	-1.50674
-0.823057	-1.5182
-0.822391	-1.52913
-0.821726	-1.54021
-0.82106	-1.55053
-0.820395	-1.5607
-0.819729	-1.57163
-0.819063	-1.58293
-0.818398	-1.59381
-0.817732	-1.60509
-0.817067	-1.61657
-0.816401	-1.62696
-0.815736	-1.63671
-0.81507	-1.6471
-0.814405	-1.65807
-0.813739	-1.66871
-0.813074	-1.6797
-0.812408	-1.6886
-0.811743	-1.69793
-0.811077	-1.70747
-0.810411	-1.71595
-0.809746	-1.72272
-0.80908	-1.72723
-0.808415	-1.73123
-0.807749	-1.73858
-0.807084	-1.7467
-0.806418	-1.75462
-0.805753	-1.76269
-0.805087	-1.77195
-0.804422	-1.77977
-0.803756	-1.78778
-0.803091	-1.79833
-0.802425	-1.80785
-0.801759	-1.81736
-0.801094	-1.82743
-0.800428	-1.8355
-0.799763	-1.84262
-0.799097	-1.85221
-0.798432	-1.85958
-0.797766	-1.8677
-0.797101	-1.87481
-0.796435	-1.8825
-0.79577	-1.8905
-0.795104	-1.89816
-0.794439	-1.90495
-0.793773	-1.91171
-0.793108	-1.91978
-0.792442	-1.9264
-0.791776	-1.93321
-0.791111	-1.941
-0.790445	-1.94803
-0.78978	-1.95628
-0.789114	-1.9645
-0.788449	-1.97335
-0.787783	-1.98126
-0.787118	-1.98915
-0.786452	-1.99588
-0.785787	-2.00345
-0.785121	-2.0115
-0.784456	-2.01962
-0.78379	-2.02698
-0.783124	-2.0356
-0.782459	-2.04297
-0.781793	-2.04987
-0.781128	-2.05668
-0.780462	-2.06393
-0.779797	-2.07174
-0.779131	-2.08047
-0.778466	-2.08774
-0.7778	-2.09516
-0.777135	-2.1038
-0.776469	-2.11483
-0.775804	-2.12759
-0.775138	-2.13964
-0.774472	-2.15053
-0.773807	-2.15889
-0.773141	-2.1678
-0.772476	-2.1761
-0.77181	-2.18377
-0.771145	-2.19238
-0.770479	-2.20108
-0.769814	-2.20875
-0.769148	-2.21677
-0.768483	-2.22379
-0.767817	-2.23076
-0.767152	-2.23747
-0.766486	-2.24421
-0.765821	-2.25002
-0.765155	-2.25773
-0.764489	-2.26507
-0.763824	-2.27234
-0.763158	-2.27864
-0.762493	-2.28452
-0.761827	-2.29065
-0.761162	-2.29774
-0.760496	-2.30571
-0.759831	-2.31299
-0.759165	-2.32003
-0.7585	-2.32741
-0.757834	-2.33434
-0.757169	-2.34108
-0.756503	-2.34675
-0.755837	-2.35305
-0.755172	-2.35867
-0.754506	-2.36439
-0.753841	-2.37056
-0.753175	-2.37654
-0.75251	-2.38344
-0.751844	-2.38926
-0.751179	-2.39487
-0.750513	-2.40108
-0.749848	-2.4081
-0.749182	-2.41438
-0.748517	-2.42149
-0.747851	-2.42754
-0.747185	-2.43363
-0.74652	-2.43928
-0.745854	-2.44533
-0.745189	-2.45154
-0.744523	-2.45764
-0.743858	-2.46363
-0.743192	-2.46933
-0.742527	-2.47446
-0.741861	-2.47948
-0.741196	-2.48382
-0.74053	-2.48922
-0.739865	-2.49463
-0.739199	-2.49986
-0.738533	-2.50428
-0.737868	-2.50908
-0.737202	-2.51333
-0.736537	-2.51858
-0.735871	-2.52425
-0.735206	-2.53045
-0.73454	-2.53516
-0.733875	-2.54051
-0.733209	-2.54558
-0.732544	-2.55132
-0.731878	-2.55633
-0.731213	-2.5612
-0.730547	-2.56679
-0.729882	-2.57297
-0.729216	-2.5791
-0.72855	-2.58397
-0.727885	-2.58817
-0.727219	-2.59212
-0.726554	-2.59664
-0.725888	-2.60162
-0.725223	-2.60561
-0.724557	-2.61059
-0.723892	-2.61605
-0.723226	-2.62066
-0.722561	-2.6251
-0.721895	-2.62987
-0.72123	-2.63475
-0.720564	-2.63947
-0.719898	-2.64429
-0.719233	-2.64803
-0.718567	-2.6534
-0.717902	-2.65868
-0.717236	-2.66318
-0.716571	-2.66684
-0.715905	-2.67181
-0.71524	-2.67509
-0.714574	-2.67933
-0.713909	-2.68373
-0.713243	-2.68741
-0.712578	-2.69143
-0.711912	-2.69601
-0.711246	-2.70077
-0.710581	-2.70426
-0.709915	-2.70745
-0.70925	-2.71158
-0.708584	-2.71591
-0.707919	-2.72065
-0.707253	-2.72487
-0.706588	-2.72861
-0.705922	-2.73236
-0.705257	-2.7363
-0.704591	-2.7402
-0.703926	-2.74407
-0.70326	-2.74721
-0.702595	-2.75018
-0.701929	-2.75385
-0.701263	-2.75804
-0.700598	-2.76157
-0.699932	-2.76506
-0.699267	-2.76781
-0.698601	-2.77071
-0.697936	-2.77467
-0.69727	-2.77808
-0.696605	-2.78159
-0.695939	-2.7852
-0.695274	-2.78912
-0.694608	-2.7932
-0.693943	-2.79653
-0.693277	-2.79972
-0.692611	-2.80281
-0.691946	-2.80614
-0.69128	-2.80893
-0.690615	-2.81147
-0.689949	-2.81488
-0.689284	-2.81843
-0.688618	-2.82185
-0.687953	-2.82548
-0.687287	-2.82914
-0.686622	-2.83232
-0.685956	-2.83556
-0.685291	-2.83862
-0.684625	-2.84119
-0.683959	-2.84421
-0.683294	-2.84728
-0.682628	-2.85014
-0.681963	-2.85348
-0.681297	-2.85678
-0.680632	-2.85858
-0.679966	-2.86131
-0.679301	-2.86391
-0.678635	-2.86644
-0.67797	-2.8683
-0.677304	-2.8721
-0.676639	-2.87599
-0.675973	-2.87832
-0.675308	-2.88138
-0.674642	-2.88419
-0.673976	-2.88731
-0.673311	-2.8904
-0.672645	-2.89238
-0.67198	-2.89528
-0.671314	-2.89776
-0.670649	-2.90114
-0.669983	-2.90446
-0.669318	-2.90773
-0.668652	-2.90998
-0.667987	-2.91166
-0.667321	-2.91464
-0.666656	-2.91727
-0.66599	-2.92053
-0.665324	-2.9237
-0.664659	-2.9261
-0.663993	-2.92977
-0.663328	-2.93306
-0.662662	-2.93652
-0.661997	-2.93926
-0.661331	-2.94149
-0.660666	-2.94418
-0.66	-2.94647
-0.659335	-2.94868
-0.658669	-2.95142
-0.658004	-2.95399
-0.657338	-2.95675
-0.656672	-2.95956
-0.656007	-2.96168
-0.655341	-2.96447
-0.654676	-2.96774
-0.65401	-2.97048
-0.653345	-2.97362
-0.652679	-2.97677
-0.652014	-2.97902
-0.651348	-2.9813
-0.650683	-2.98404
-0.650017	-2.98662
-0.649352	-2.98863
-0.648686	-2.99045
-0.648021	-2.99256
-0.647355	-2.99508
-0.646689	-2.99756
-0.646024	-2.99976
-0.645358	-3.00222
-0.644693	-3.00511
-0.644027	-3.00782
-0.643362	-3.00977
-0.642696	-3.01205
-0.642031	-3.01456
-0.641365	-3.01675
-0.6407	-3.01844
-0.640034	-3.02062
-0.639369	-3.02347
-0.638703	-3.02555
-0.638037	-3.02759
-0.637372	-3.02924
-0.636706	-3.0312
-0.636041	-3.03384
-0.635375	-3.03639
-0.63471	-3.0393
-0.634044	-3.04113
-0.633379	-3.04328
-0.632713	-3.04566
-0.632048	-3.04749
-0.631382	-3.04954
-0.630717	-3.05131
-0.630051	-3.05357
-0.629385	-3.05519
-0.62872	-3.057
-0.628054	-3.05946
-0.627389	-3.06167
-0.626723	-3.06396
-0.626058	-3.06637
-0.625392	-3.0683
-0.624727	-3.07029
-0.624061	-3.07169
-0.623396	-3.07266
-0.62273	-3.07447
-0.622065	-3.07569
-0.621399	-3.07673
-0.620733	-3.07774
-0.620068	-3.07905
-0.619402	-3.08071
-0.618737	-3.08292
-0.618071	-3.08531
-0.617406	-3.08667
-0.61674	-3.08847
-0.616075	-3.09094
-0.615409	-3.09368
-0.614744	-3.09565
-0.614078	-3.09832
-0.613413	-3.10051
-0.612747	-3.10181
-0.612082	-3.10227
-0.611416	-3.10355
-0.61075	-3.10492
-0.610085	-3.10661
-0.609419	-3.10873
-0.608754	-3.11007
-0.608088	-3.11198
-0.607423	-3.11389
-0.606757	-3.1153
-0.606092	-3.11685
-0.605426	-3.11913
-0.604761	-3.12154
-0.604095	-3.12362
-0.60343	-3.12546
-0.602764	-3.12669
-0.602098	-3.12762
-0.601433	-3.12911
-0.600767	-3.13105
-0.600102	-3.1328
-0.599436	-3.13402
-0.598771	-3.13568
-0.598105	-3.13755
-0.59744	-3.13909
-0.596774	-3.14044
-0.596109	-3.14191
-0.595443	-3.14344
-0.594778	-3.14459
-0.594112	-3.14552
-0.593446	-3.1466
-0.592781	-3.14797
-0.592115	-3.1495
-0.59145	-3.1511
-0.590784	-3.1531
-0.590119	-3.15536
-0.589453	-3.15674
-0.588788	-3.15773
-0.588122	-3.15898
-0.587457	-3.16066
-0.586791	-3.16259
-0.586126	-3.16387
-0.58546	-3.16502
-0.584795	-3.16621
-0.584129	-3.16802
-0.583463	-3.17002
-0.582798	-3.17143
-0.582132	-3.17272
-0.581467	-3.17445
-0.580801	-3.17555
-0.580136	-3.17664
-0.57947	-3.17901
-0.578805	-3.18171
-0.578139	-3.18371
-0.577474	-3.1846
-0.576808	-3.18575
-0.576143	-3.18747
-0.575477	-3.18953
-0.574811	-3.19165
-0.574146	-3.19358
-0.57348	-3.19506
-0.572815	-3.19597
-0.572149	-3.1967
-0.571484	-3.1974
-0.570818	-3.19912
-0.570153	-3.20088
-0.569487	-3.20203
-0.568822	-3.20362
-0.568156	-3.20466
-0.567491	-3.2052
-0.566825	-3.20643
-0.566159	-3.20782
-0.565494	-3.20931
-0.564828	-3.21062
-0.564163	-3.21162
-0.563497	-3.21262
-0.562832	-3.2133
-0.562166	-3.21427
-0.561501	-3.2159
-0.560835	-3.2178
-0.56017	-3.21963
-0.559504	-3.22136
-0.558839	-3.22281
-0.558173	-3.22412
-0.557508	-3.22511
-0.556842	-3.22601
-0.556176	-3.22832
-0.555511	-3.23066
-0.554845	-3.23218
-0.55418	-3.23298
-0.553514	-3.23329
-0.552849	-3.23369
-0.552183	-3.23453
-0.551518	-3.23574
-0.550852	-3.2361
-0.550187	-3.23666
-0.549521	-3.23747
-0.548856	-3.23874
-0.54819	-3.23934
-0.547524	-3.24035
-0.546859	-3.24139
-0.546193	-3.24192
-0.545528	-3.2426
-0.544862	-3.24325
-0.544197	-3.24473
-0.543531	-3.24603
-0.542866	-3.24681
-0.5422	-3.24744
-0.541535	-3.24797
-0.540869	-3.24837
-0.540204	-3.24915
-0.539538	-3.25087
-0.538872	-3.25254
-0.538207	-3.25412
-0.537541	-3.25513
-0.536876	-3.25609
-0.53621	-3.25791
-0.535545	-3.25917
-0.534879	-3.26024
-0.534214	-3.26174
-0.533548	-3.26309
-0.532883	-3.26362
-0.532217	-3.26378
-0.531552	-3.26414
-0.530886	-3.26535
-0.530221	-3.26674
-0.529555	-3.26848
-0.528889	-3.27052
-0.528224	-3.27133
-0.527558	-3.27188
-0.526893	-3.27122
-0.526227	-3.27083
-0.525562	-3.27175
-0.524896	-3.27204
-0.524231	-3.27272
-0.523565	-3.2742
-0.5229	-3.27489
-0.522234	-3.27471
-0.521569	-3.27567
-0.520903	-3.27712
-0.520238	-3.27856
-0.519572	-3.28027
-0.518906	-3.28182
-0.518241	-3.28287
-0.517575	-3.28389
-0.51691	-3.28476
-0.516244	-3.28556
-0.515579	-3.28663
-0.514913	-3.28765
-0.514248	-3.28822
-0.513582	-3.28899
-0.512917	-3.28981
-0.512251	-3.29074
-0.511586	-3.29164
-0.51092	-3.29223
-0.510254	-3.29333
-0.509589	-3.29362
-0.508923	-3.29364
-0.508258	-3.29418
-0.507592	-3.29454
-0.506927	-3.29468
-0.506261	-3.29514
-0.505596	-3.29564
-0.50493	-3.29617
-0.504265	-3.29653
-0.503599	-3.29609
-0.502934	-3.29597
-0.502268	-3.29643
-0.501602	-3.29729
-0.500937	-3.29817
-0.500271	-3.29857
-0.499606	-3.29929
-0.49894	-3.30121
-0.498275	-3.30202
-0.497609	-3.30153
-0.496944	-3.30154
-0.496278	-3.30181
-0.495613	-3.30126
-0.494947	-3.30141
-0.494282	-3.30163
-0.493616	-3.30344
-0.49295	-3.30513
-0.492285	-3.30548
-0.491619	-3.3071
-0.490954	-3.30825
-0.490288	-3.3081
-0.489623	-3.30918
-0.488957	-3.31091
-0.488292	-3.31223
-0.487626	-3.31181
-0.486961	-3.31248
-0.486295	-3.31329
-0.48563	-3.31328
-0.484964	-3.31426
-0.484299	-3.3159
-0.483633	-3.31722
-0.482967	-3.31839
-0.482302	-3.31936
-0.481636	-3.31992
-0.480971	-3.32091
-0.480305	-3.32169
-0.47964	-3.32184
-0.478974	-3.32221
-0.478309	-3.32263
-0.477643	-3.32395
-0.476978	-3.32466
-0.476312	-3.32588
-0.475647	-3.32768
-0.474981	-3.32882
-0.474315	-3.32888
-0.47365	-3.33007
-0.472984	-3.33065
-0.472319	-3.33135
-0.471653	-3.33173
-0.470988	-3.33267
-0.470322	-3.33465
-0.469657	-3.33529
-0.468991	-3.33591
-0.468326	-3.33637
-0.46766	-3.33707
-0.466995	-3.33814
-0.466329	-3.33919
-0.465663	-3.3395
-0.464998	-3.34052
-0.464332	-3.34208
-0.463667	-3.34233
-0.463001	-3.34297
-0.462336	-3.34423
-0.46167	-3.3456
-0.461005	-3.34723
-0.460339	-3.34859
-0.459674	-3.34965
-0.459008	-3.34985
-0.458343	-3.35012
-0.457677	-3.35094
-0.457012	-3.35239
-0.456346	-3.35339
-0.45568	-3.35398
-0.455015	-3.35472
-0.454349	-3.35596
-0.453684	-3.35585
-0.453018	-3.3563
-0.452353	-3.35772
-0.451687	-3.35847
-0.451022	-3.35879
-0.450356	-3.35937
-0.449691	-3.35952
-0.449025	-3.3597
-0.44836	-3.3599
-0.447694	-3.36021
-0.447028	-3.3617
-0.446363	-3.36294
-0.445697	-3.3641
-0.445032	-3.36502
-0.444366	-3.36491
-0.443701	-3.36575
-0.443035	-3.36546
-0.44237	-3.36573
-0.441704	-3.36525
-0.441039	-3.36689
-0.440373	-3.36819
-0.439708	-3.36879
-0.439042	-3.36846
-0.438376	-3.37017
-0.437711	-3.37054
-0.437045	-3.37056
-0.43638	-3.37185
-0.435714	-3.37289
-0.435049	-3.37345
-0.434383	-3.37331
-0.433718	-3.37315
-0.433052	-3.37389
-0.432387	-3.3745
-0.431721	-3.37497
-0.431056	-3.37595
-0.43039	-3.37654
-0.429725	-3.37691
-0.429059	-3.37846
-0.428393	-3.37942
-0.427728	-3.37926
-0.427062	-3.37958
-0.426397	-3.37984
-0.425731	-3.38066
-0.425066	-3.382
-0.4244	-3.38361
-0.423735	-3.38426
-0.423069	-3.38381
-0.422404	-3.38479
-0.421738	-3.38511
-0.421073	-3.38575
-0.420407	-3.38629
-0.419741	-3.38791
-0.419076	-3.38785
-0.41841	-3.38816
-0.417745	-3.38879
-0.417079	-3.38848
-0.416414	-3.38894
-0.415748	-3.38972
-0.415083	-3.3904
-0.414417	-3.39168
-0.413752	-3.39195
-0.413086	-3.39156
-0.412421	-3.39177
-0.411755	-3.39171
-0.411089	-3.39254
-0.410424	-3.3936
-0.409758	-3.39548
-0.409093	-3.39631
-0.408427	-3.39668
-0.407762	-3.39684
-0.407096	-3.39638
-0.406431	-3.39636
-0.405765	-3.39641
-0.4051	-3.39667
-0.404434	-3.39726
-0.403769	-3.39778
-0.403103	-3.39802
-0.402438	-3.398
-0.401772	-3.39832
-0.401106	-3.39922
-0.400441	-3.40046
-0.399775	-3.40039
-0.39911	-3.4016
-0.398444	-3.40184
-0.397779	-3.40102
-0.397113	-3.4024
-0.396448	-3.40247
-0.395782	-3.40123
-0.395117	-3.4022
-0.394451	-3.40356
-0.393786	-3.40442
-0.39312	-3.40466
-0.392454	-3.4046
-0.391789	-3.40461
-0.391123	-3.40403
-0.390458	-3.40351
-0.389792	-3.40428
-0.389127	-3.40416
-0.388461	-3.40374
-0.387796	-3.40379
-0.38713	-3.40483
-0.386465	-3.40425
-0.385799	-3.40523
-0.385134	-3.40568
-0.384468	-3.40533
-0.383802	-3.40605
-0.383137	-3.40705
-0.382471	-3.4076
-0.381806	-3.40748
-0.38114	-3.40768
-0.380475	-3.40763
-0.379809	-3.40839
-0.379144	-3.40865
-0.378478	-3.40973
-0.377813	-3.4103
-0.377147	-3.41032
-0.376482	-3.41055
-0.375816	-3.41035
-0.375151	-3.41137
-0.374485	-3.41191
-0.373819	-3.41293
-0.373154	-3.41427
-0.372488	-3.41592
-0.371823	-3.41631
-0.371157	-3.41706
-0.370492	-3.41729
-0.369826	-3.4176
-0.369161	-3.41816
-0.368495	-3.41903
-0.36783	-3.42032
-0.367164	-3.42143
-0.366499	-3.42175
-0.365833	-3.42185
-0.365167	-3.42238
-0.364502	-3.42378
-0.363836	-3.42486
-0.363171	-3.42559
-0.362505	-3.42698
-0.36184	-3.42684
-0.361174	-3.42712
-0.360509	-3.42698
-0.359843	-3.42749
-0.359178	-3.42865
-0.358512	-3.42931
-0.357847	-3.42985
-0.357181	-3.43108
-0.356515	-3.43126
-0.35585	-3.43187
-0.355184	-3.43346
-0.354519	-3.43391
-0.353853	-3.43377
-0.353188	-3.43459
-0.352522	-3.43508
-0.351857	-3.43501
-0.351191	-3.43657
-0.350526	-3.43694
-0.34986	-3.43658
-0.349195	-3.43645
-0.348529	-3.43742
-0.347863	-3.43776
-0.347198	-3.43803
-0.346532	-3.43811
-0.345867	-3.43828
-0.345201	-3.43773
-0.344536	-3.438
-0.34387	-3.43905
-0.343205	-3.43888
-0.342539	-3.43949
-0.341874	-3.43911
-0.341208	-3.43975
-0.340543	-3.44017
-0.339877	-3.44038
-0.339212	-3.44021
-0.338546	-3.4401
-0.33788	-3.44051
-0.337215	-3.44052
-0.336549	-3.44101
-0.335884	-3.44163
-0.335218	-3.44157
-0.334553	-3.44142
-0.333887	-3.44077
-0.333222	-3.4406
-0.332556	-3.44115
-0.331891	-3.44154
-0.331225	-3.4421
-0.33056	-3.44134
-0.329894	-3.44125
-0.329228	-3.44192
-0.328563	-3.443
-0.327897	-3.44281
-0.327232	-3.44245
-0.326566	-3.44205
-0.325901	-3.44167
-0.325235	-3.44153
-0.32457	-3.44216
-0.323904	-3.44232
-0.323239	-3.44297
-0.322573	-3.44314
-0.321908	-3.44354
-0.321242	-3.44374
-0.320576	-3.44423
-0.319911	-3.44562
-0.319245	-3.44578
-0.31858	-3.44623
-0.317914	-3.44556
-0.317249	-3.44576
-0.316583	-3.44648
-0.315918	-3.44779
-0.315252	-3.44905
-0.314587	-3.45004
-0.313921	-3.45067
-0.313256	-3.45154
-0.31259	-3.45241
-0.311925	-3.45366
-0.311259	-3.45413
-0.310593	-3.45386
-0.309928	-3.45394
-0.309262	-3.45438
-0.308597	-3.4552
-0.307931	-3.45653
-0.307266	-3.45693
-0.3066	-3.45759
-0.305935	-3.45823
-0.305269	-3.4583
-0.304604	-3.45909
-0.303938	-3.46076
-0.303273	-3.46121
-0.302607	-3.46156
-0.301941	-3.46251
-0.301276	-3.46248
-0.30061	-3.4628
-0.299945	-3.4639
-0.299279	-3.46381
-0.298614	-3.4639
-0.297948	-3.4639
-0.297283	-3.46502
-0.296617	-3.46555
-0.295952	-3.46547
-0.295286	-3.46535
-0.294621	-3.46595
-0.293955	-3.46623
-0.293289	-3.46717
-0.292624	-3.46827
-0.291958	-3.46821
-0.291293	-3.46821
-0.290627	-3.46921
-0.289962	-3.46917
-0.289296	-3.46991
-0.288631	-3.47067
-0.287965	-3.47083
-0.2873	-3.472
-0.286634	-3.47154
-0.285969	-3.47143
-0.285303	-3.47128
-0.284638	-3.47208
-0.283972	-3.47283
-0.283306	-3.47296
-0.282641	-3.47261
-0.281975	-3.4723
-0.28131	-3.47214
-0.280644	-3.47178
-0.279979	-3.47133
-0.279313	-3.47085
-0.278648	-3.47077
-0.277982	-3.47154
-0.277317	-3.47222
-0.276651	-3.4725
-0.275986	-3.47295
-0.27532	-3.47346
-0.274654	-3.47304
-0.273989	-3.47316
-0.273323	-3.47302
-0.272658	-3.47264
-0.271992	-3.47361
-0.271327	-3.47321
-0.270661	-3.47245
-0.269996	-3.47263
-0.26933	-3.47261
-0.268665	-3.47309
-0.267999	-3.4738
-0.267334	-3.47386
-0.266668	-3.47426
-0.266002	-3.47527
-0.265337	-3.47614
-0.264671	-3.47651
-0.264006	-3.47638
-0.26334	-3.47612
-0.262675	-3.47623
-0.262009	-3.4767
-0.261344	-3.47708
-0.260678	-3.47798
-0.260013	-3.47905
-0.259347	-3.47938
-0.258682	-3.48043
-0.258016	-3.48127
-0.257351	-3.48133
-0.256685	-3.48122
-0.256019	-3.48148
-0.255354	-3.48103
-0.254688	-3.4815
-0.254023	-3.48135
-0.253357	-3.48134
-0.252692	-3.48133
-0.252026	-3.48251
-0.251361	-3.48209
-0.250695	-3.48181
-0.25003	-3.48197
-0.249364	-3.48211
-0.248699	-3.48213
-0.248033	-3.48226
-0.247368	-3.48306
-0.246702	-3.48406
-0.246036	-3.48495
-0.245371	-3.48486
-0.244705	-3.48467
-0.24404	-3.48454
-0.243374	-3.48517
-0.242709	-3.48584
-0.242043	-3.48628
-0.241378	-3.48635
-0.240712	-3.48616
-0.240047	-3.48696
-0.239381	-3.48757
-0.238715	-3.48694
-0.23805	-3.48681
-0.237384	-3.48655
-0.236719	-3.48656
-0.236053	-3.48738
-0.235388	-3.4871
-0.234722	-3.48645
-0.234057	-3.48726
-0.233391	-3.48736
-0.232726	-3.48676
-0.23206	-3.48645
-0.231395	-3.48645
-0.230729	-3.48677
-0.230063	-3.48759
-0.229398	-3.48814
-0.228732	-3.48829
-0.228067	-3.48824
-0.227401	-3.48812
-0.226736	-3.48757
-0.22607	-3.48713
-0.225405	-3.48678
-0.224739	-3.48638
-0.224074	-3.4864
-0.223408	-3.48671
-0.222743	-3.48643
-0.222077	-3.48669
-0.221412	-3.48716
-0.220746	-3.48731
-0.22008	-3.48809
-0.219415	-3.48864
-0.218749	-3.48863
-0.218084	-3.48895
-0.217418	-3.48941
-0.216753	-3.48951
-0.216087	-3.4895
-0.215422	-3.48917
-0.214756	-3.48869
-0.214091	-3.48873
-0.213425	-3.48901
-0.21276	-3.48898
-0.212094	-3.4898
-0.211429	-3.49056
-0.210763	-3.49108
-0.210097	-3.49124
-0.209432	-3.49044
-0.208766	-3.49029
-0.208101	-3.49093
-0.207435	-3.49067
-0.20677	-3.48988
-0.206104	-3.49016
-0.205439	-3.49069
-0.204773	-3.49148
-0.204108	-3.49208
-0.203442	-3.49248
-0.202776	-3.4934
-0.202111	-3.49441
-0.201445	-3.49555
-0.20078	-3.49637
-0.200114	-3.49691
-0.199449	-3.49759
-0.198783	-3.49753
-0.198118	-3.49778
-0.197452	-3.49794
-0.196787	-3.49759
-0.196121	-3.4978
-0.195456	-3.49834
-0.19479	-3.49863
-0.194125	-3.49896
-0.193459	-3.49976
-0.192793	-3.50117
-0.192128	-3.50167
-0.191462	-3.50202
-0.190797	-3.50236
-0.190131	-3.50259
-0.189466	-3.50352
-0.1888	-3.504
-0.188135	-3.50383
-0.187469	-3.50381
-0.186804	-3.50383
-0.186138	-3.50465
-0.185473	-3.50486
-0.184807	-3.50535
-0.184142	-3.50584
-0.183476	-3.50639
-0.18281	-3.50709
-0.182145	-3.50796
-0.181479	-3.50921
-0.180814	-3.50999
-0.180148	-3.51057
-0.179483	-3.51112
-0.178817	-3.51112
-0.178152	-3.51079
-0.177486	-3.51103
-0.176821	-3.51125
-0.176155	-3.51266
-0.17549	-3.51355
-0.174824	-3.51357
-0.174158	-3.51425
-0.173493	-3.5149
-0.172827	-3.51569
-0.172162	-3.51653
-0.171496	-3.51702
-0.170831	-3.51738
-0.170165	-3.51785
-0.1695	-3.51753
-0.168834	-3.51719
-0.168169	-3.51714
-0.167503	-3.51701
-0.166838	-3.51674
-0.166172	-3.51718
-0.165506	-3.51738
-0.164841	-3.51765
-0.164175	-3.51819
-0.16351	-3.51905
-0.162844	-3.51955
-0.162179	-3.51973
-0.161513	-3.52014
-0.160848	-3.52033
-0.160182	-3.52
-0.159517	-3.51942
-0.158851	-3.51936
-0.158186	-3.51988
-0.15752	-3.51968
-0.156855	-3.52
-0.156189	-3.52037
-0.155523	-3.51984
-0.154858	-3.52009
-0.154192	-3.52105
-0.153527	-3.52159
-0.152861	-3.52131
-0.152196	-3.52109
-0.15153	-3.52122
-0.150865	-3.52105
-0.150199	-3.52123
-0.149534	-3.52164
-0.148868	-3.52228
-0.148203	-3.52251
-0.147537	-3.5224
-0.146871	-3.52192
-0.146206	-3.52168
-0.14554	-3.52196
-0.144875	-3.52213
-0.144209	-3.52189
-0.143544	-3.52157
-0.142878	-3.52109
-0.142213	-3.52119
-0.141547	-3.52147
-0.140882	-3.52226
-0.140216	-3.52357
-0.139551	-3.52361
-0.138885	-3.52341
-0.138219	-3.52372
-0.137554	-3.52378
-0.136888	-3.52415
-0.136223	-3.52436
-0.135557	-3.52448
-0.134892	-3.52481
-0.134226	-3.52534
-0.133561	-3.52541
-0.132895	-3.52525
-0.13223	-3.52613
-0.131564	-3.52685
-0.130899	-3.52651
-0.130233	-3.52573
-0.129568	-3.52542
-0.128902	-3.5251
-0.128236	-3.52517
-0.127571	-3.52606
-0.126905	-3.52699
-0.12624	-3.5277
-0.125574	-3.52824
-0.124909	-3.52858
-0.124243	-3.52892
-0.123578	-3.52896
-0.122912	-3.52892
-0.122247	-3.52924
-0.121581	-3.52863
-0.120916	-3.52782
-0.12025	-3.52714
-0.119584	-3.52777
-0.118919	-3.52857
-0.118253	-3.52862
-0.117588	-3.52876
-0.116922	-3.52927
-0.116257	-3.53024
-0.115591	-3.53048
-0.114926	-3.531
-0.11426	-3.53135
-0.113595	-3.53231
-0.112929	-3.53356
-0.112264	-3.53446
-0.111598	-3.53451
-0.110932	-3.53442
-0.110267	-3.53503
-0.109601	-3.53585
-0.108936	-3.53542
-0.10827	-3.53516
-0.107605	-3.53466
-0.106939	-3.53445
-0.106274	-3.53426
-0.105608	-3.53439
-0.104943	-3.53523
-0.104277	-3.53622
-0.103612	-3.536
-0.102946	-3.53568
-0.10228	-3.53632
-0.101615	-3.5365
-0.100949	-3.53634
-0.100284	-3.53646
-0.099618	-3.53672
-0.098953	-3.53632
-0.098287	-3.5366
-0.097622	-3.53646
-0.096956	-3.53798
-0.096291	-3.53923
-0.095625	-3.53919
-0.09496	-3.5397
-0.094294	-3.53995
-0.093629	-3.5399
-0.092963	-3.53958
-0.092297	-3.54003
-0.091632	-3.54011
-0.090966	-3.54048
-0.090301	-3.54127
-0.089635	-3.54166
-0.08897	-3.54152
-0.088304	-3.54267
-0.087639	-3.54415
-0.086973	-3.54525
-0.086308	-3.54588
-0.085642	-3.5467
-0.084977	-3.54805
-0.084311	-3.54829
-0.083645	-3.54772
-0.08298	-3.54714
-0.082314	-3.54656
-0.081649	-3.54591
-0.080983	-3.54571
-0.080318	-3.54553
-0.079652	-3.54574
-0.078987	-3.54585
-0.078321	-3.5465
-0.077656	-3.54783
-0.07699	-3.54813
-0.076325	-3.54797
-0.075659	-3.54872
-0.074993	-3.54969
-0.074328	-3.55092
-0.073662	-3.5509
-0.072997	-3.55117
-0.072331	-3.55288
-0.071666	-3.55308
-0.071	-3.55245
-0.070335	-3.55231
-0.069669	-3.55267
-0.069004	-3.55314
-0.068338	-3.55389
-0.067673	-3.55444
-0.067007	-3.55496
-0.066342	-3.5556
-0.065676	-3.55562
-0.06501	-3.55522
-0.064345	-3.55625
-0.063679	-3.55626
-0.063014	-3.55584
-0.062348	-3.55649
-0.061683	-3.55615
-0.061017	-3.55533
-0.060352	-3.5557
-0.059686	-3.55624
-0.059021	-3.5559
-0.058355	-3.55645
-0.05769	-3.55695
-0.057024	-3.55619
-0.056358	-3.55539
-0.055693	-3.55683
-0.055027	-3.55741
-0.054362	-3.55678
-0.053696	-3.55662
-0.053031	-3.55594
-0.052365	-3.55416
-0.0517	-3.55294
-0.051034	-3.55295
-0.050369	-3.55406
-0.049703	-3.55414
-0.049038	-3.55467
-0.048372	-3.55516
-0.047706	-3.55579
-0.047041	-3.55586
-0.046375	-3.55481
-0.04571	-3.55379
-0.045044	-3.55391
-0.044379	-3.55415
-0.043713	-3.55394
-0.043048	-3.55417
-0.042382	-3.55442
-0.041717	-3.55381
-0.041051	-3.55284
-0.040386	-3.55292
-0.03972	-3.55286
-0.039055	-3.55226
-0.038389	-3.55158
-0.037723	-3.55119
-0.037058	-3.55233
-0.036392	-3.5532
-0.035727	-3.55278
-0.035061	-3.55165
-0.034396	-3.55138
-0.03373	-3.55166
-0.033065	-3.55154
-0.032399	-3.55197
-0.031734	-3.55216
-0.031068	-3.55236
-0.030403	-3.55269
-0.029737	-3.5533
-0.029071	-3.55363
-0.028406	-3.5538
-0.02774	-3.55352
-0.027075	-3.55336
-0.026409	-3.55372
-0.025744	-3.55416
-0.025078	-3.55339
-0.024413	-3.55316
-0.023747	-3.55413
-0.023082	-3.55463
-0.022416	-3.55496
-0.021751	-3.5553
-0.021085	-3.55572
-0.020419	-3.55588
-0.019754	-3.55674
-0.019088	-3.55747
-0.018423	-3.55727
-0.017757	-3.55805
-0.017092	-3.55828
-0.016426	-3.55789
-0.015761	-3.55714
-0.015095	-3.55689
-0.01443	-3.55624
-0.013764	-3.55573
-0.013099	-3.55611
-0.012433	-3.55756
-0.011768	-3.55808
-0.011102	-3.5583
-0.010436	-3.55844
-0.009771	-3.55829
-0.009105	-3.55793
-0.00844	-3.55814
-0.007774	-3.55909
-0.007109	-3.55944
-0.006443	-3.55957
-0.005778	-3.55934
-0.005112	-3.56025
-0.004447	-3.56084
-0.003781	-3.56101
-0.003116	-3.56081
-0.00245	-0.16538
-0.001784	-0.00066
-0.001119	-0.00184
-0.000453	-0.001273
0.000212	-0.004223
0.000878	-0.006068
0.001543	-0.007023
0.002209	-0.007485
0.002874	-0.007623
0.00354	-0.008715
0.004205	-0.010054
0.004871	-0.01024
0.005536	-0.011109
0.006202	-0.012896
0.006868	-0.01361
0.007533	-0.014026
0.008199	-0.015029
0.008864	-0.01593
0.00953	-0.017023
0.010195	-0.017948
0.010861	-0.018591
0.011526	-0.019936
0.012192	-0.020779
0.012857	-0.021326
0.013523	-0.021489
0.014188	-0.021473
0.014854	-0.02294
0.015519	-0.023899
0.016185	-0.024613
0.016851	-0.024553
0.017516	-0.02449
0.018182	-0.024761
0.018847	-0.025118
0.019513	-0.02463
0.020178	-0.025024
0.020844	-0.025262
0.021509	-0.025274
0.022175	-0.0256
0.02284	-0.025368
0.023506	-0.024707
0.024171	-0.024513
0.024837	-0.024812
0.025503	-0.025582
0.026168	-0.026277
0.026834	-0.02646
0.027499	-0.027693
0.028165	-0.027277
0.02883	-0.027168
0.029496	-0.027217
0.030161	-0.026997
0.030827	-0.027277
0.031492	-0.026839
0.032158	-0.026416
0.032823	-0.025852
0.033489	-0.025222
0.034155	-0.025585
0.03482	-0.025875
0.035486	-0.025414
0.036151	-0.024955
0.036817	-0.024348
0.037482	-0.022951
0.038148	-0.021699
0.038813	-0.02123
0.039479	-0.020626
0.040144	-0.020007
0.04081	-0.01971
0.041475	-0.019251
0.042141	-0.018718
0.042807	-0.018392
0.043472	-0.018144
0.044138	-0.017802
0.044803	-0.017165
0.045469	-0.016598
0.046134	-0.015646
0.0468	-0.01453
0.047465	-0.014508
0.048131	-0.014041
0.048796	-0.013407
0.049462	-0.013545
0.050127	-0.013372
0.050793	-0.012878
0.051458	-0.012729
0.052124	-0.012575
0.05279	-0.013104
0.053455	-0.013655
0.054121	-0.013024
0.054786	-0.012398
0.055452	-0.011696
0.056117	-0.011278
0.056783	-0.011322
0.057448	-0.011571
0.058114	-0.011378
0.058779	-0.011324
0.059445	-0.011
0.06011	-0.010745
0.060776	-0.010278
0.061442	-0.009607
0.062107	-0.009412
0.062773	-0.009146
0.063438	-0.009028
0.064104	-0.008758
0.064769	-0.008292
0.065435	-0.007776
0.0661	-0.007625
0.066766	-0.00841
0.067431	-0.00849
0.068097	-0.008369
0.068762	-0.008854
0.069428	-0.008963
0.070094	-0.008708
0.070759	-0.009208
0.071425	-0.009839
0.07209	-0.009634
0.072756	-0.009399
0.073421	-0.008873
0.074087	-0.007851
0.074752	-0.007797
0.075418	-0.008832
0.076083	-0.009496
0.076749	-0.009489
0.077414	-0.009838
0.07808	-0.010355
0.078745	-0.010412
0.079411	-0.010911
0.080077	-0.011389
0.080742	-0.011506
0.081408	-0.011395
0.082073	-0.011535
0.082739	-0.011583
0.083404	-0.012289
0.08407	-0.013516
0.084735	-0.013734
0.085401	-0.013635
0.086066	-0.012869
0.086732	-0.012337
0.087397	-0.012563
0.088063	-0.012793
0.088729	-0.01271
0.089394	-0.013154
0.09006	-0.013476
0.090725	-0.013799
0.091391	-0.014283
0.092056	-0.014599
0.092722	-0.014294
0.093387	-0.015001
0.094053	-0.015262
0.094718	-0.015981
0.095384	-0.016737
0.096049	-0.017476
0.096715	-0.017861
0.097381	-0.018085
0.098046	-0.018926
0.098712	-0.019588
0.099377	-0.019885
0.100043	-0.019738
0.100708	-0.018942
0.101374	-0.018923
0.102039	-0.019028
0.102705	-0.018628
0.10337	-0.018545
0.104036	-0.018718
0.104701	-0.01917
0.105367	-0.020136
0.106032	-0.021045
0.106698	-0.021101
0.107364	-0.022198
0.108029	-0.022713
0.108695	-0.022012
0.10936	-0.021164
0.110026	-0.02075
0.110691	-0.020894
0.111357	-0.02083
0.112022	-0.020113
0.112688	-0.019519
0.113353	-0.019882
0.114019	-0.01988
0.114684	-0.019283
0.11535	-0.018915
0.116016	-0.017475
0.116681	-0.015876
0.117347	-0.014595
0.118012	-0.013939
0.118678	-0.013973
0.119343	-0.013596
0.120009	-0.013076
0.120674	-0.012665
0.12134	-0.012576
0.122005	-0.012461
0.122671	-0.011587
0.123336	-0.010672
0.124002	-0.010268
0.124668	-0.009574
0.125333	-0.008905
0.125999	-0.008171
0.126664	-0.007057
0.12733	-0.005826
0.127995	-0.004309
0.128661	-0.002987
0.129326	-0.001437
0.129992	1e-06
0.130657	0.001255
0.131323	0.002718
0.131988	0.003653
0.132654	0.004696
0.133319	0.005541
0.133985	0.006574
0.134651	0.008103
0.135316	0.009169
0.135982	0.010235
0.136647	0.011072
0.137313	0.012353
0.137978	0.013902
0.138644	0.015221
0.139309	0.016258
0.139975	0.017013
0.14064	0.017897
0.141306	0.018675
0.141971	0.018833
0.142637	0.019868
0.143303	0.021307
0.143968	0.0224
0.144634	0.023239
0.145299	0.024256
0.145965	0.024026
0.14663	0.025051
0.147296	0.026344
0.147961	0.027061
0.148627	0.027927
0.149292	0.027824
0.149958	0.027065
0.150623	0.027081
0.151289	0.026589
0.151955	0.026968
0.15262	0.027577
0.153286	0.028013
0.153951	0.028515
0.154617	0.028182
0.155282	0.028176
0.155948	0.027932
0.156613	0.027442
0.157279	0.027682
0.157944	0.027931
0.15861	0.028306
0.159275	0.028806
0.159941	0.028545
0.160607	0.028202
0.161272	0.027605
0.161938	0.027285
0.162603	0.027374
0.163269	0.027083
0.163934	0.027154
0.1646	0.02708
0.165265	0.027329
0.165931	0.027113
0.166596	0.026619
0.167262	0.026063
0.167927	0.025413
0.168593	0.025117
0.169258	0.024316
0.169924	0.023918
0.17059	0.023459
0.171255	0.023387
0.171921	0.023436
0.172586	0.023606
0.173252	0.023127
0.173917	0.022983
0.174583	0.022734
0.175248	0.022564
0.175914	0.02192
0.176579	0.020603
0.177245	0.019984
0.17791	0.020114
0.178576	0.020388
0.179242	0.020201
0.179907	0.019339
0.180573	0.019001
0.181238	0.018196
0.181904	0.017663
0.182569	0.016625
0.183235	0.015758
0.1839	0.015686
0.184566	0.016152
0.185231	0.016098
0.185897	0.0153
0.186562	0.014429
0.187228	0.013883
0.187894	0.013485
0.188559	0.012763
0.189225	0.0121
0.18989	0.011649
0.190556	0.010838
0.191221	0.009797
0.191887	0.008555
0.192552	0.007686
0.193218	0.007684
0.193883	0.007956
0.194549	0.007743
0.195214	0.007833
0.19588	0.007302
0.196545	0.005982
0.197211	0.005153
0.197877	0.004588
0.198542	0.003188
0.199208	0.002785
0.199873	0.001888
0.200539	0.001763
0.201204	0.001083
0.20187	0.001221
0.202535	0.001086
0.203201	0.001104
0.203866	0.001304
0.204532	0.000785
0.205197	0.000502
0.205863	0.000829
0.206529	0.000911
0.207194	0.000113
0.20786	-0.000635
0.208525	1.2e-05
0.209191	-0.000498
0.209856	-0.000649
0.210522	-0.000993
0.211187	-0.001034
0.211853	-0.001458
0.212518	-0.000891
0.213184	-0.000696
0.213849	-0.001252
0.214515	-0.001392
0.215181	-0.001919
0.215846	-0.001785
0.216512	-0.001393
0.217177	-0.00155
0.217843	-0.002626
0.218508	-0.002453
0.219174	-0.002066
0.219839	-0.002156
0.220505	-0.003193
0.22117	-0.002968
0.221836	-0.003289
0.222501	-0.003327
0.223167	-0.003448
0.223832	-0.002802
0.224498	-0.002577
0.225164	-0.00283
0.225829	-0.002753
0.226495	-0.003374
0.22716	-0.004377
0.227826	-0.004101
0.228491	-0.004906
0.229157	-0.00555
0.229822	-0.005743
0.230488	-0.006111
0.231153	-0.00641
0.231819	-0.006579
0.232484	-0.006547
0.23315	-0.006277
0.233816	-0.006782
0.234481	-0.006945
0.235147	-0.007044
0.235812	-0.006933
0.236478	-0.007446
0.237143	-0.007414
0.237809	-0.00743
0.238474	-0.008653
0.23914	-0.009927
0.239805	-0.011056
0.240471	-0.01098
0.241136	-0.011198
0.241802	-0.012104
0.242468	-0.012734
0.243133	-0.012909
0.243798	-0.013251
0.244464	-0.013609
0.24513	-0.013493
0.245795	-0.014615
0.246461	-0.014779
0.247126	-0.014879
0.247792	-0.015306
0.248457	-0.016369
0.249123	-0.016049
0.249788	-0.015836
0.250454	-0.015953
0.251119	-0.015604
0.251785	-0.016098
0.252451	-0.016864
0.253116	-0.017784
0.253782	-0.018158
0.254447	-0.018586
0.255113	-0.017687
0.255778	-0.01693
0.256444	-0.016978
0.257109	-0.017241
0.257775	-0.017183
0.25844	-0.017386
0.259106	-0.018112
0.259771	-0.018769
0.260437	-0.018106
0.261103	-0.019156
0.261768	-0.019762
0.262434	-0.019425
0.263099	-0.019497
0.263765	-0.019528
0.26443	-0.019194
0.265096	-0.0192
0.265761	-0.020006
0.266427	-0.020064
0.267092	-0.019936
0.267758	-0.019339
0.268423	-0.020267
0.269089	-0.021419
0.269755	-0.021747
0.27042	-0.02174
0.271086	-0.023184
0.271751	-0.022538
0.272417	-0.022943
0.273082	-0.022004
0.273748	-0.02267
0.274413	-0.022997
0.275079	-0.023755
0.275744	-0.023815
0.27641	-0.023716
0.277075	-0.023865
0.277741	-0.02362
0.278407	-0.024963
0.279072	-0.025396
0.279737	-0.025388
0.280403	-0.025922
0.281069	-0.024998
0.281734	-0.024796
0.2824	-0.024768
0.283065	-0.025519
0.283731	-0.025575
0.284396	-0.025102
0.285062	-0.025591
0.285727	-0.025599
0.286393	-0.025026
0.287058	-0.024738
0.287724	-0.025055
0.288389	-0.025808
0.289055	-0.026861
0.289721	-0.027787
0.290386	-0.02863
0.291052	-0.028919
0.291717	-0.028913
0.292383	-0.029092
0.293048	-0.028823
0.293714	-0.029604
0.294379	-0.029304
0.295045	-0.029505
0.29571	-0.029823
0.296376	-0.030215
0.297042	-0.030619
0.297707	-0.030775
0.298373	-0.030738
0.299038	-0.031303
0.299704	-0.031722
0.300369	-0.031532
0.301035	-0.032569
0.3017	-0.032407
0.302366	-0.032113
0.303031	-0.032847
0.303697	-0.032804
[truncated: 35,600 more rows]

## Sheet: FigED_3b
9D5_Fab
Volume (mL)	Absorbance (mA.U.)
-1.20709	0.002861
-1.20626	0.289808
-1.20543	0.290786
-1.2046	0.289912
-1.20377	0.289804
-1.20294	0.289407
-1.2021	0.298005
-1.20127	0.316358
-1.20044	0.326292
-1.19961	0.326774
-1.19878	0.325913
-1.19795	0.32701
-1.19712	0.326748
-1.19629	0.327452
-1.19545	0.327607
-1.19462	0.327595
-1.19379	0.327319
-1.19296	0.327
-1.19213	0.327162
-1.1913	0.327023
-1.19047	0.326577
-1.18963	0.326798
-1.1888	0.327182
-1.18797	0.327094
-1.18714	0.3274
-1.18631	0.326614
-1.18548	0.327405
-1.18465	0.327204
-1.18382	0.327265
-1.18298	0.304559
-1.18215	5.8e-05
-1.18132	0.000698
-1.18049	0.000611
-1.17966	0.001676
-1.17883	0.00273
-1.178	0.003408
-1.17717	0.004166
-1.17633	0.004534
-1.1755	0.004257
-1.17467	0.003801
-1.17384	0.004001
-1.17301	0.004383
-1.17218	0.0034
-1.17135	0.002374
-1.17051	0.001692
-1.16968	0.001282
-1.16885	0.00146
-1.16802	0.000865
-1.16719	0.000955
-1.16636	0.001719
-1.16553	0.001966
-1.1647	0.001077
-1.16386	0.000589
-1.16303	-0.000244
-1.1622	-0.000185
-1.16137	-0.001751
-1.16054	-0.002593
-1.15971	-0.003013
-1.15888	-0.003473
-1.15805	-0.003412
-1.15722	-0.003837
-1.15638	-0.004442
-1.15555	-0.004696
-1.15472	-0.004474
-1.15389	-0.004953
-1.15306	-0.005619
-1.15223	-0.006554
-1.1514	-0.006785
-1.15057	-0.007087
-1.14973	-0.007165
-1.1489	-0.00766
-1.14807	-0.008632
-1.14724	-0.009575
-1.14641	-0.010391
-1.14558	-0.011181
-1.14475	-0.011359
-1.14392	-0.012515
-1.14308	-0.013756
-1.14225	-0.014224
-1.14142	-0.014943
-1.14059	-0.015293
-1.13976	-0.014937
-1.13893	-0.013399
-1.1381	-0.012276
-1.13726	-0.010882
-1.13643	-0.008344
-1.1356	-0.005786
-1.13477	-0.00329
-1.13394	0.000692
-1.13311	0.00508
-1.13228	0.00884
-1.13145	0.012763
-1.13061	0.018169
-1.12978	0.024558
-1.12895	0.030539
-1.12812	0.036711
-1.12729	0.043009
-1.12646	0.049249
-1.12563	0.056341
-1.1248	0.06454
-1.12396	0.073521
-1.12313	0.08411
-1.1223	0.094854
-1.12147	0.106793
-1.12064	0.120244
-1.11981	0.135924
-1.11898	0.153963
-1.11814	0.173195
-1.11731	0.194448
-1.11648	0.217831
-1.11565	0.243971
-1.11482	0.273221
-1.11399	0.304783
-1.11316	0.338841
-1.11233	0.376258
-1.11149	0.416456
-1.11066	0.459255
-1.10983	0.504544
-1.109	0.551113
-1.10817	0.598934
-1.10734	0.648808
-1.10651	0.701433
-1.10568	0.755896
-1.10485	0.81117
-1.10401	0.867354
-1.10318	0.924673
-1.10235	0.983438
-1.10152	1.04325
-1.10069	1.10343
-1.09986	1.16416
-1.09903	1.22588
-1.0982	1.28807
-1.09736	1.3491
-1.09653	1.41112
-1.0957	1.47451
-1.09487	1.5368
-1.09404	1.59955
-1.09321	1.66329
-1.09238	1.72699
-1.09154	1.79078
-1.09071	1.85536
-1.08988	1.91996
-1.08905	1.98363
-1.08822	2.04771
-1.08739	2.11343
-1.08656	2.17945
-1.08573	2.2452
-1.08489	2.31132
-1.08406	2.37777
-1.08323	2.44326
-1.0824	2.5084
-1.08157	2.57353
-1.08074	2.63782
-1.07991	2.70208
-1.07908	2.76526
-1.07824	2.82653
-1.07741	2.88581
-1.07658	2.94389
-1.07575	3.00035
-1.07492	3.05457
-1.07409	3.10632
-1.07326	3.15525
-1.07243	3.20186
-1.0716	3.2454
-1.07076	3.28561
-1.06993	3.32309
-1.0691	3.35687
-1.06827	3.38811
-1.06744	3.41818
-1.06661	3.44602
-1.06578	3.47179
-1.06495	3.49506
-1.06411	3.51654
-1.06328	3.53714
-1.06245	3.55602
-1.06162	3.57364
-1.06079	3.58942
-1.05996	3.60305
-1.05913	3.61582
-1.05829	3.62724
-1.05746	3.6366
-1.05663	3.64527
-1.0558	3.65335
-1.05497	3.65968
-1.05414	3.66417
-1.05331	3.66901
-1.05248	3.67331
-1.05164	3.67595
-1.05081	3.67681
-1.04998	3.6764
-1.04915	3.67506
-1.04832	3.67252
-1.04749	3.67044
-1.04666	3.66679
-1.04583	3.66084
-1.04499	3.65461
-1.04416	3.64795
-1.04333	3.6395
-1.0425	3.62992
-1.04167	3.61957
-1.04084	3.60833
-1.04001	3.59606
-1.03917	3.58324
-1.03834	3.56928
-1.03751	3.55415
-1.03668	3.53834
-1.03585	3.52172
-1.03502	3.50335
-1.03419	3.48482
-1.03336	3.46636
-1.03252	3.44765
-1.03169	3.428
-1.03086	3.40833
-1.03003	3.38865
-1.0292	3.36834
-1.02837	3.34741
-1.02754	3.32713
-1.02671	3.3073
-1.02588	3.28705
-1.02504	3.26725
-1.02421	3.24738
-1.02338	3.22723
-1.02255	3.20686
-1.02172	3.18557
-1.02089	3.16369
-1.02006	3.14216
-1.01923	3.12115
-1.01839	3.10072
-1.01756	3.08007
-1.01673	3.06056
-1.0159	3.04326
-1.01507	3.02573
-1.01424	3.00682
-1.01341	2.98797
-1.01258	2.96907
-1.01174	2.95012
-1.01091	2.93034
-1.01008	2.91127
-1.00925	2.89234
-1.00842	2.87465
-1.00759	2.85623
-1.00676	2.83894
-1.00592	2.82042
-1.00509	2.80262
-1.00426	2.78427
-1.00343	2.76659
-1.0026	2.74857
-1.00177	2.73097
-1.00094	2.71389
-1.00011	2.69583
-0.999274	2.67917
-0.998443	2.66253
-0.997612	2.64573
-0.996781	2.62861
-0.995949	2.61217
-0.995118	2.59641
-0.994287	2.5809
-0.993456	2.56561
-0.992624	2.54972
-0.991793	2.53421
-0.990962	2.51852
-0.99013	2.50338
-0.989299	2.48871
-0.988468	2.4731
-0.987637	2.45796
-0.986805	2.44367
-0.985974	2.42897
-0.985143	2.41462
-0.984312	2.39971
-0.98348	2.38448
-0.982649	2.37
-0.981818	2.35626
-0.980987	2.34175
-0.980155	2.32797
-0.979324	2.31573
-0.978493	2.30335
-0.977661	2.29045
-0.97683	2.27786
-0.975999	2.26503
-0.975168	2.25244
-0.974336	2.23967
-0.973505	2.22666
-0.972674	2.215
-0.971843	2.20317
-0.971011	2.19051
-0.97018	2.17854
-0.969349	2.16672
-0.968518	2.15511
-0.967686	2.1428
-0.966855	2.13046
-0.966024	2.1186
-0.965193	2.10682
-0.964361	2.09575
-0.96353	2.08444
-0.962699	2.07435
-0.961867	2.06454
-0.961036	2.05509
-0.960205	2.04474
-0.959374	2.03433
-0.958542	2.02486
-0.957711	2.01319
-0.95688	2.00269
-0.956049	1.9919
-0.955217	1.98148
-0.954386	1.97108
-0.953555	1.96143
-0.952724	1.95161
-0.951892	1.94213
-0.951061	1.93374
-0.95023	1.92431
-0.949398	1.91466
-0.948567	1.90409
-0.947736	1.89288
-0.946905	1.88292
-0.946073	1.87328
-0.945242	1.86363
-0.944411	1.85511
-0.94358	1.84587
-0.942748	1.83647
-0.941917	1.82836
-0.941086	1.82027
-0.940255	1.81114
-0.939423	1.80304
-0.938592	1.79488
-0.937761	1.78646
-0.936929	1.77705
-0.936098	1.76867
-0.935267	1.7601
-0.934436	1.75213
-0.933604	1.74398
-0.932773	1.73508
-0.931942	1.72749
-0.931111	1.71962
-0.930279	1.71052
-0.929448	1.70265
-0.928617	1.69335
-0.927786	1.68426
-0.926954	1.67597
-0.926123	1.66818
-0.925292	1.65994
-0.92446	1.65285
-0.923629	1.64513
-0.922798	1.63693
-0.921967	1.62923
-0.921135	1.62127
-0.920304	1.61191
-0.919473	1.60351
-0.918642	1.59629
-0.91781	1.58786
-0.916979	1.58059
-0.916148	1.57336
-0.915317	1.56498
-0.914485	1.55837
-0.913654	1.55118
-0.912823	1.54373
-0.911991	1.53591
-0.91116	1.52809
-0.910329	1.52114
-0.909498	1.5133
-0.908666	1.50682
-0.907835	1.50059
-0.907004	1.4942
-0.906173	1.48831
-0.905341	1.48256
-0.90451	1.47627
-0.903679	1.46949
-0.902848	1.46232
-0.902016	1.45534
-0.901185	1.44935
-0.900354	1.44327
-0.899522	1.43714
-0.898691	1.43083
-0.89786	1.42509
-0.897029	1.41931
-0.896197	1.41228
-0.895366	1.40612
-0.894535	1.39912
-0.893704	1.39317
-0.892872	1.38768
-0.892041	1.38198
-0.89121	1.37673
-0.890379	1.37041
-0.889547	1.36408
-0.888716	1.35767
-0.887885	1.35165
-0.887053	1.3464
-0.886222	1.34136
-0.885391	1.33585
-0.88456	1.33051
-0.883728	1.32496
-0.882897	1.31886
-0.882066	1.31342
-0.881235	1.3084
-0.880403	1.30259
-0.879572	1.29685
-0.878741	1.29293
-0.87791	1.28856
-0.877078	1.28298
-0.876247	1.27832
-0.875416	1.2722
-0.874584	1.26703
-0.873753	1.2636
-0.872922	1.25887
-0.872091	1.25401
-0.871259	1.24885
-0.870428	1.24368
-0.869597	1.23945
-0.868766	1.23434
-0.867934	1.22897
-0.867103	1.22414
-0.866272	1.21923
-0.865441	1.2138
-0.864609	1.20931
-0.863778	1.20457
-0.862947	1.20054
-0.862116	1.1968
-0.861284	1.19276
-0.860453	1.18819
-0.859622	1.18325
-0.85879	1.17836
-0.857959	1.17262
-0.857128	1.16831
-0.856297	1.16258
-0.855465	1.15663
-0.854634	1.15256
-0.853803	1.14856
-0.852972	1.14531
-0.85214	1.14187
-0.851309	1.13715
-0.850478	1.13289
-0.849647	1.12787
-0.848815	1.12349
-0.847984	1.11917
-0.847153	1.11621
-0.846321	1.11349
-0.84549	1.10981
-0.844659	1.10599
-0.843828	1.10173
-0.842996	1.09756
-0.842165	1.09429
-0.841334	1.09137
-0.840503	1.08782
-0.839671	1.08454
-0.83884	1.0814
-0.838009	1.07816
-0.837178	1.0743
-0.836346	1.07069
-0.835515	1.06764
-0.834684	1.06365
-0.833852	1.06128
-0.833021	1.05887
-0.83219	1.05535
-0.831359	1.05124
-0.830527	1.04814
-0.829696	1.04575
-0.828865	1.04326
-0.828034	1.03984
-0.827202	1.03643
-0.826371	1.03373
-0.82554	1.0307
-0.824709	1.0274
-0.823877	1.02593
-0.823046	1.02368
-0.822215	1.0206
-0.821383	1.01707
-0.820552	1.01372
-0.819721	1.01039
-0.81889	1.00662
-0.818058	1.00349
-0.817227	1.00049
-0.816396	0.997486
-0.815565	0.994799
-0.814733	0.993358
-0.813902	0.992236
-0.813071	0.99015
-0.81224	0.987532
-0.811408	0.983906
-0.810577	0.980306
-0.809746	0.976946
-0.808914	0.973245
-0.808083	0.970429
-0.807252	0.968231
-0.806421	0.965739
-0.805589	0.962461
-0.804758	0.958663
-0.803927	0.955943
-0.803096	0.952319
-0.802264	0.949359
-0.801433	0.946794
-0.800602	0.94416
-0.799771	0.941005
-0.798939	0.938202
-0.798108	0.935251
-0.797277	0.93245
-0.796445	0.93016
-0.795614	0.928185
-0.794783	0.925385
-0.793952	0.922402
-0.79312	0.920316
-0.792289	0.917284
-0.791458	0.913736
-0.790627	0.910586
-0.789795	0.907912
-0.788964	0.904775
-0.788133	0.901113
-0.787302	0.897583
-0.78647	0.894792
-0.785639	0.892574
-0.784808	0.890181
-0.783976	0.887755
-0.783145	0.885705
-0.782314	0.882551
-0.781483	0.87902
-0.780651	0.875746
-0.77982	0.872846
-0.778989	0.869717
-0.778158	0.866818
-0.777326	0.864136
-0.776495	0.861608
-0.775664	0.859067
-0.774833	0.856838
-0.774001	0.854136
-0.77317	0.850487
-0.772339	0.847278
-0.771508	0.844312
-0.770676	0.841881
-0.769845	0.839178
-0.769014	0.836373
-0.768182	0.833961
-0.767351	0.831546
-0.76652	0.82864
-0.765689	0.825346
-0.764857	0.822096
-0.764026	0.818942
-0.763195	0.816115
-0.762364	0.812986
-0.761532	0.810104
-0.760701	0.807434
-0.75987	0.804737
-0.759039	0.802028
-0.758207	0.799029
-0.757376	0.796307
-0.756545	0.793045
-0.755713	0.789779
-0.754882	0.786451
-0.754051	0.783322
-0.75322	0.780656
-0.752388	0.777461
-0.751557	0.774483
-0.750726	0.771953
-0.749895	0.769387
-0.749063	0.766789
-0.748232	0.764676
-0.747401	0.763137
-0.74657	0.761861
-0.745738	0.760389
-0.744907	0.758366
-0.744076	0.755971
-0.743244	0.753753
-0.742413	0.751427
-0.741582	0.748482
-0.740751	0.745503
-0.739919	0.743144
-0.739088	0.740897
-0.738257	0.738486
-0.737426	0.735883
-0.736594	0.73351
-0.735763	0.731116
-0.734932	0.728671
-0.734101	0.726097
-0.733269	0.723854
-0.732438	0.721892
-0.731607	0.719927
-0.730775	0.717692
-0.729944	0.715383
-0.729113	0.713518
-0.728282	0.712249
-0.72745	0.711092
-0.726619	0.709547
-0.725788	0.708175
-0.724957	0.707084
-0.724125	0.705972
-0.723294	0.704041
-0.722463	0.702281
-0.721632	0.700944
-0.7208	0.699698
-0.719969	0.698806
-0.719138	0.697504
-0.718306	0.69491
-0.717475	0.692947
-0.716644	0.692146
-0.715813	0.690773
-0.714981	0.689203
-0.71415	0.687803
-0.713319	0.686088
-0.712488	0.684618
-0.711656	0.682826
-0.710825	0.681297
-0.709994	0.679623
-0.709163	0.678196
-0.708331	0.676788
-0.7075	0.675081
-0.706669	0.673577
-0.705837	0.671322
-0.705006	0.66871
-0.704175	0.666679
-0.703344	0.664827
-0.702512	0.662362
-0.701681	0.659885
-0.70085	0.658038
-0.700019	0.656821
-0.699187	0.65573
-0.698356	0.654128
-0.697525	0.652851
-0.696694	0.652064
-0.695862	0.650891
-0.695031	0.64933
-0.6942	0.647808
-0.693368	0.646525
-0.692537	0.645395
-0.691706	0.644394
-0.690875	0.643424
-0.690043	0.642311
-0.689212	0.64065
-0.688381	0.638352
-0.68755	0.63645
-0.686718	0.633741
-0.685887	0.631038
-0.685056	0.629471
-0.684225	0.627198
-0.683393	0.62492
-0.682562	0.623099
-0.681731	0.622045
-0.6809	0.621342
-0.680068	0.620022
-0.679237	0.618275
-0.678406	0.616621
-0.677574	0.615044
-0.676743	0.614892
-0.675912	0.613914
-0.675081	0.612049
-0.674249	0.609884
-0.673418	0.608157
-0.672587	0.606501
-0.671756	0.605767
-0.670924	0.604712
-0.670093	0.603899
-0.669262	0.602952
-0.668431	0.602111
-0.667599	0.60008
-0.666768	0.598164
-0.665937	0.597682
-0.665105	0.597095
-0.664274	0.596227
-0.663443	0.594907
-0.662612	0.592998
-0.66178	0.591972
-0.660949	0.590733
-0.660118	0.590159
-0.659287	0.588946
-0.658455	0.587329
-0.657624	0.586093
-0.656793	0.58537
-0.655962	0.584129
-0.65513	0.58247
-0.654299	0.5813
-0.653468	0.58
-0.652636	0.578986
-0.651805	0.578174
-0.650974	0.577362
-0.650143	0.575787
-0.649311	0.573609
-0.64848	0.572495
-0.647649	0.571876
-0.646818	0.572066
-0.645986	0.571071
-0.645155	0.570274
-0.644324	0.569443
-0.643493	0.567756
-0.642661	0.567071
-0.64183	0.566648
-0.640999	0.565629
-0.640167	0.564888
-0.639336	0.564568
-0.638505	0.564411
-0.637674	0.563645
-0.636842	0.563058
-0.636011	0.562122
-0.63518	0.559983
-0.634349	0.559242
-0.633517	0.558601
-0.632686	0.558193
-0.631855	0.55705
-0.631024	0.556979
-0.630192	0.555546
-0.629361	0.554202
-0.62853	0.552284
-0.627698	0.550839
-0.626867	0.548826
-0.626036	0.548474
-0.625205	0.547471
-0.624373	0.546066
-0.623542	0.544269
-0.622711	0.542378
-0.62188	0.541297
-0.621048	0.541234
-0.620217	0.539304
-0.619386	0.53791
-0.618555	0.53707
-0.617723	0.536704
-0.616892	0.536885
-0.616061	0.535437
-0.615229	0.533822
-0.614398	0.533592
-0.613567	0.533525
-0.612736	0.532795
-0.611904	0.531825
-0.611073	0.530393
-0.610242	0.529734
-0.609411	0.528074
-0.608579	0.526592
-0.607748	0.525818
-0.606917	0.524456
-0.606086	0.522737
-0.605254	0.520921
-0.604423	0.519783
-0.603592	0.518811
-0.60276	0.517796
-0.601929	0.517431
-0.601098	0.516424
-0.600267	0.514845
-0.599435	0.513129
-0.598604	0.511281
-0.597773	0.509371
-0.596942	0.506804
-0.59611	0.505483
-0.595279	0.504538
-0.594448	0.504188
-0.593617	0.503205
-0.592785	0.502099
-0.591954	0.500494
-0.591123	0.498729
-0.590292	0.497851
-0.58946	0.496466
-0.588629	0.495296
-0.587798	0.494713
-0.586966	0.493544
-0.586135	0.492502
-0.585304	0.491234
-0.584473	0.489694
-0.583641	0.489355
-0.58281	0.488354
-0.581979	0.487111
-0.581148	0.485969
-0.580316	0.48407
-0.579485	0.483059
-0.578654	0.482404
-0.577823	0.482091
-0.576991	0.481557
-0.57616	0.479237
-0.575329	0.47747
-0.574497	0.477552
-0.573666	0.476583
-0.572835	0.475016
-0.572004	0.472943
-0.571172	0.471083
-0.570341	0.471118
-0.56951	0.47118
-0.568679	0.468787
-0.567847	0.467637
-0.567016	0.467005
-0.566185	0.466646
-0.565354	0.465499
-0.564522	0.464766
-0.563691	0.463417
-0.56286	0.463389
-0.562028	0.462597
-0.561197	0.461528
-0.560366	0.460525
-0.559535	0.459355
-0.558703	0.45843
-0.557872	0.457812
-0.557041	0.457993
-0.55621	0.45647
-0.555378	0.456482
-0.554547	0.456175
-0.553716	0.454612
-0.552885	0.453
-0.552053	0.452253
-0.551222	0.451172
-0.550391	0.448969
-0.549559	0.448449
-0.548728	0.447371
-0.547897	0.446281
-0.547066	0.445701
-0.546234	0.444228
-0.545403	0.443687
-0.544572	0.443535
-0.543741	0.443314
-0.542909	0.443156
-0.542078	0.442299
-0.541247	0.442128
-0.540416	0.441736
-0.539584	0.440991
-0.538753	0.440691
-0.537922	0.439248
-0.53709	0.438637
-0.536259	0.437444
-0.535428	0.436173
-0.534597	0.436385
-0.533765	0.435847
-0.532934	0.435368
-0.532103	0.435124
-0.531272	0.434191
-0.53044	0.433037
-0.529609	0.43189
-0.528778	0.430586
-0.527947	0.42941
-0.527115	0.42898
-0.526284	0.428488
-0.525453	0.427434
-0.524621	0.425774
-0.52379	0.424679
-0.522959	0.424412
-0.522128	0.424589
-0.521296	0.423413
-0.520465	0.422443
-0.519634	0.421733
-0.518803	0.421162
-0.517971	0.420392
-0.51714	0.419802
-0.516309	0.418532
-0.515478	0.416229
-0.514646	0.415816
-0.513815	0.415124
-0.512984	0.41448
-0.512152	0.413464
-0.511321	0.412161
-0.51049	0.411589
-0.509659	0.411807
-0.508827	0.41279
-0.507996	0.412875
-0.507165	0.412233
-0.506334	0.411641
-0.505502	0.410841
-0.504671	0.410358
-0.50384	0.409797
-0.503009	0.40841
-0.502177	0.407363
-0.501346	0.405364
-0.500515	0.403183
-0.499683	0.401424
-0.498852	0.400218
-0.498021	0.39974
-0.49719	0.399496
-0.496358	0.399748
-0.495527	0.399391
-0.494696	0.398793
-0.493865	0.398153
-0.493033	0.396556
-0.492202	0.394786
-0.491371	0.393195
-0.49054	0.392036
-0.489708	0.391583
-0.488877	0.391251
-0.488046	0.391285
-0.487214	0.390448
-0.486383	0.389695
-0.485552	0.389952
-0.484721	0.389067
-0.483889	0.388403
-0.483058	0.38853
-0.482227	0.387401
-0.481396	0.386659
-0.480564	0.385709
-0.479733	0.385175
-0.478902	0.384157
-0.478071	0.383246
-0.477239	0.382403
-0.476408	0.381362
-0.475577	0.38038
-0.474745	0.379567
-0.473914	0.378904
-0.473083	0.377564
-0.472252	0.376578
-0.47142	0.375084
-0.470589	0.373888
-0.469758	0.373622
-0.468927	0.373033
-0.468095	0.371364
-0.467264	0.369793
-0.466433	0.36866
-0.465602	0.368152
-0.46477	0.367559
-0.463939	0.367809
-0.463108	0.36761
-0.462276	0.366953
-0.461445	0.366803
-0.460614	0.366224
-0.459783	0.366215
-0.458951	0.366155
-0.45812	0.365887
-0.457289	0.365376
-0.456458	0.364757
-0.455626	0.364373
-0.454795	0.363262
-0.453964	0.361983
-0.453133	0.361631
-0.452301	0.361007
-0.45147	0.361063
-0.450639	0.361515
-0.449808	0.361003
-0.448976	0.359798
-0.448145	0.358335
-0.447314	0.357542
-0.446482	0.356934
-0.445651	0.355979
-0.44482	0.355044
-0.443989	0.353968
-0.443157	0.353063
-0.442326	0.352283
-0.441495	0.351359
-0.440664	0.350424
-0.439832	0.349361
-0.439001	0.34875
-0.43817	0.347848
-0.437339	0.347327
-0.436507	0.346731
-0.435676	0.346238
-0.434845	0.346262
-0.434013	0.34593
-0.433182	0.345688
-0.432351	0.345933
-0.43152	0.346167
-0.430688	0.34576
-0.429857	0.345376
-0.429026	0.345368
-0.428195	0.344089
-0.427363	0.343473
-0.426532	0.343065
-0.425701	0.342301
-0.42487	0.341517
-0.424038	0.340365
-0.423207	0.339185
-0.422376	0.338119
-0.421544	0.336939
-0.420713	0.336706
-0.419882	0.336392
-0.419051	0.335592
-0.418219	0.334405
-0.417388	0.333797
-0.416557	0.333348
-0.415726	0.331998
-0.414894	0.330608
-0.414063	0.329113
-0.413232	0.327964
-0.412401	0.326927
-0.411569	0.32581
-0.410738	0.324944
-0.409907	0.323825
-0.409075	0.32215
-0.408244	0.320577
-0.407413	0.320028
-0.406582	0.320241
-0.40575	0.320293
-0.404919	0.319514
-0.404088	0.318554
-0.403257	0.317952
-0.402425	0.317124
-0.401594	0.316759
-0.400763	0.316389
-0.399932	0.315455
-0.3991	0.315135
-0.398269	0.314923
-0.397438	0.313788
-0.396606	0.312293
-0.395775	0.311392
-0.394944	0.310853
-0.394113	0.310458
-0.393281	0.309941
-0.39245	0.309117
-0.391619	0.308223
-0.390788	0.306908
-0.389956	0.305916
-0.389125	0.305171
-0.388294	0.304782
-0.387463	0.304594
-0.386631	0.304426
-0.3858	0.303784
-0.384969	0.303078
-0.384137	0.302303
-0.383306	0.301924
-0.382475	0.302446
-0.381644	0.302633
-0.380812	0.301519
-0.379981	0.300192
-0.37915	0.298606
-0.378319	0.297207
-0.377487	0.296349
-0.376656	0.295787
-0.375825	0.294803
-0.374994	0.29377
-0.374162	0.293441
-0.373331	0.292764
-0.3725	0.291739
-0.371668	0.291456
-0.370837	0.290931
-0.370006	0.290782
-0.369175	0.290477
-0.368343	0.289797
-0.367512	0.289148
-0.366681	0.289315
-0.36585	0.288992
-0.365018	0.2881
-0.364187	0.287123
-0.363356	0.286957
-0.362525	0.287576
-0.361693	0.286972
-0.360862	0.287092
-0.360031	0.28627
-0.359199	0.285099
-0.358368	0.284781
-0.357537	0.284326
-0.356706	0.283994
-0.355874	0.283959
-0.355043	0.283675
-0.354212	0.283284
-0.353381	0.282919
-0.352549	0.282127
-0.351718	0.280579
-0.350887	0.27981
-0.350056	0.279303
-0.349224	0.278821
-0.348393	0.278422
-0.347562	0.277305
-0.34673	0.276071
-0.345899	0.274833
-0.345068	0.27425
-0.344237	0.273128
-0.343405	0.271739
-0.342574	0.27116
-0.341743	0.270353
-0.340912	0.268732
-0.34008	0.26713
-0.339249	0.266036
-0.338418	0.265112
-0.337587	0.26432
-0.336755	0.263324
-0.335924	0.262668
-0.335093	0.262488
-0.334261	0.262056
-0.33343	0.261804
-0.332599	0.261608
-0.331768	0.26106
-0.330936	0.261103
-0.330105	0.260602
-0.329274	0.259708
-0.328443	0.258425
-0.327611	0.257502
-0.32678	0.256895
-0.325949	0.256271
-0.325118	0.255753
-0.324286	0.255124
-0.323455	0.254567
-0.322624	0.253591
-0.321792	0.252143
-0.320961	0.251598
-0.32013	0.251894
-0.319299	0.25098
-0.318467	0.250567
-0.317636	0.250035
-0.316805	0.249022
-0.315974	0.248442
-0.315142	0.247254
-0.314311	0.245625
-0.31348	0.245145
-0.312649	0.244995
-0.311817	0.244035
-0.310986	0.242863
-0.310155	0.242161
-0.309323	0.241765
-0.308492	0.240614
-0.307661	0.240492
-0.30683	0.240442
-0.305998	0.240157
-0.305167	0.240133
-0.304336	0.239529
-0.303505	0.239006
-0.302673	0.239177
-0.301842	0.239885
-0.301011	0.239393
-0.30018	0.239253
-0.299348	0.23835
-0.298517	0.238137
-0.297686	0.237638
-0.296854	0.238041
-0.296023	0.237488
-0.295192	0.237298
-0.294361	0.237496
-0.293529	0.237262
-0.292698	0.236789
-0.291867	0.236009
-0.291036	0.235126
-0.290204	0.234952
-0.289373	0.234432
-0.288542	0.233264
-0.287711	0.23282
-0.286879	0.232805
-0.286048	0.232852
-0.285217	0.232543
-0.284386	0.233341
-0.283554	0.232428
-0.282723	0.23238
-0.281892	0.232268
-0.28106	0.232111
-0.280229	0.232033
-0.279398	0.231438
-0.278567	0.230395
-0.277735	0.229292
-0.276904	0.2291
-0.276073	0.228864
-0.275242	0.229049
-0.27441	0.228797
-0.273579	0.228623
-0.272748	0.229065
-0.271917	0.228219
-0.271085	0.227517
-0.270254	0.227433
-0.269423	0.227771
-0.268591	0.228697
-0.26776	0.228942
-0.266929	0.22931
-0.266098	0.229334
-0.265266	0.228557
-0.264435	0.228517
-0.263604	0.2276
-0.262773	0.22777
-0.261941	0.227467
-0.26111	0.225962
-0.260279	0.225336
-0.259448	0.224358
-0.258616	0.223281
-0.257785	0.222763
-0.256954	0.222242
-0.256122	0.221282
-0.255291	0.221285
-0.25446	0.220424
-0.253629	0.221149
-0.252797	0.219836
-0.251966	0.219636
-0.251135	0.218702
-0.250304	0.218533
-0.249472	0.21906
-0.248641	0.218416
-0.24781	0.217913
-0.246979	0.217537
-0.246147	0.216985
-0.245316	0.215823
-0.244485	0.214764
-0.243653	0.213892
-0.242822	0.212219
-0.241991	0.211886
-0.24116	0.211602
-0.240328	0.210363
-0.239497	0.209652
-0.238666	0.209772
-0.237835	0.209049
-0.237003	0.208017
-0.236172	0.207859
-0.235341	0.205925
-0.23451	0.205267
-0.233678	0.20425
-0.232847	0.202737
-0.232016	0.202215
-0.231184	0.200538
-0.230353	0.200688
-0.229522	0.199442
-0.228691	0.19932
-0.227859	0.199597
-0.227028	0.198022
-0.226197	0.196138
-0.225366	0.195503
-0.224534	0.194813
-0.223703	0.194011
-0.222872	0.192087
-0.222041	0.191545
-0.221209	0.190951
-0.220378	0.190087
-0.219547	0.19115
-0.218715	0.190621
-0.217884	0.190994
-0.217053	0.190117
-0.216222	0.189426
-0.21539	0.18918
-0.214559	0.189202
-0.213728	0.187931
-0.212897	0.188062
-0.212065	0.186854
-0.211234	0.186678
-0.210403	0.185329
-0.209572	0.184933
-0.20874	0.184697
-0.207909	0.183278
-0.207078	0.182884
-0.206246	0.182219
-0.205415	0.182112
-0.204584	0.182778
-0.203753	0.182504
-0.202921	0.182239
-0.20209	0.181907
-0.201259	0.181035
-0.200428	0.180645
-0.199596	0.1798
-0.198765	0.179644
-0.197934	0.17989
-0.197103	0.17866
-0.196271	0.178238
-0.19544	0.17723
-0.194609	0.177033
-0.193778	0.178387
-0.192946	0.177993
-0.192115	0.177911
-0.191284	0.178845
-0.190452	0.178985
-0.189621	0.179234
-0.18879	0.178189
-0.187959	0.178176
-0.187127	0.178732
-0.186296	0.177071
-0.185465	0.17655
-0.184634	0.176894
-0.183802	0.175831
-0.182971	0.17472
-0.18214	0.174444
-0.181309	0.174951
-0.180477	0.174187
-0.179646	0.17399
-0.178815	0.174039
-0.177983	0.172887
-0.177152	0.172892
-0.176321	0.172091
-0.17549	0.171563
-0.174658	0.171959
-0.173827	0.172072
-0.172996	0.171235
-0.172165	0.171722
-0.171333	0.17046
-0.170502	0.16991
-0.169671	0.169495
-0.16884	0.169841
-0.168008	0.170205
-0.167177	0.169706
-0.166346	0.170082
-0.165514	0.168896
-0.164683	0.168418
-0.163852	0.167971
-0.163021	0.166822
-0.162189	0.166674
-0.161358	0.166691
-0.160527	0.166948
-0.159696	0.167418
-0.158864	0.16701
-0.158033	0.166774
-0.157202	0.16637
-0.156371	0.165624
-0.155539	0.165242
-0.154708	0.164685
-0.153877	0.164697
-0.153045	0.165078
-0.152214	0.164886
-0.151383	0.164944
-0.150552	0.163906
-0.14972	0.16222
-0.148889	0.161121
-0.148058	0.161051
-0.147227	0.16103
-0.146395	0.161161
-0.145564	0.159657
-0.144733	0.158538
-0.143902	0.158072
-0.14307	0.157832
-0.142239	0.157324
-0.141408	0.156902
-0.140576	0.156831
-0.139745	0.156487
-0.138914	0.156843
-0.138083	0.156696
-0.137251	0.155993
-0.13642	0.154806
-0.135589	0.153898
-0.134758	0.153316
-0.133926	0.153244
-0.133095	0.152701
-0.132264	0.152164
-0.131433	0.151979
-0.130601	0.150793
-0.12977	0.150509
-0.128939	0.150572
-0.128108	0.150187
-0.127276	0.149492
-0.126445	0.148576
-0.125614	0.148343
-0.124782	0.147932
-0.123951	0.147968
-0.12312	0.147901
-0.122289	0.147379
-0.121457	0.146624
-0.120626	0.146168
-0.119795	0.144498
-0.118964	0.143455
-0.118132	0.142826
-0.117301	0.14239
-0.11647	0.14136
-0.115638	0.140579
-0.114807	0.140423
-0.113976	0.140203
-0.113145	0.139466
-0.112313	0.139007
-0.111482	0.137827
-0.110651	0.136794
-0.10982	0.136423
-0.108988	0.136561
-0.108157	0.136783
-0.107326	0.136688
-0.106495	0.136139
-0.105663	0.135568
-0.104832	0.135154
-0.104001	0.134609
-0.10317	0.134341
-0.102338	0.133701
-0.101507	0.132909
-0.100676	0.132795
-0.099844	0.132929
-0.099013	0.132638
-0.098182	0.132223
-0.097351	0.131616
-0.096519	0.130709
-0.095688	0.130028
-0.094857	0.129624
-0.094026	0.129385
-0.093194	0.12886
-0.092363	0.128221
-0.091532	0.128125
-0.090701	0.127804
-0.089869	0.126905
-0.089038	0.126001
-0.088207	0.12525
-0.087375	0.124437
-0.086544	0.123268
-0.085713	0.12256
-0.084882	0.121875
-0.08405	0.120959
-0.083219	0.120526
-0.082388	0.120116
-0.081557	0.11955
-0.080725	0.119548
-0.079894	0.119309
-0.079063	0.118901
-0.078232	0.119212
-0.0774	0.119845
-0.076569	0.119881
-0.075738	0.120309
-0.074906	0.120311
-0.074075	0.120078
-0.073244	0.11982
-0.072413	0.119083
-0.071581	0.118344
-0.07075	0.1177
-0.069919	0.117506
-0.069088	0.116853
-0.068256	0.116147
-0.067425	0.116129
-0.066594	0.115484
-0.065763	0.114776
-0.064931	0.113888
-0.0641	0.113877
-0.063269	0.113772
-0.062437	0.113919
-0.061606	0.114052
-0.060775	0.114022
-0.059944	0.113804
-0.059112	0.113793
-0.058281	0.113201
-0.05745	0.112632
-0.056619	0.112025
-0.055787	0.111514
-0.054956	0.111252
-0.054125	0.110791
-0.053294	0.111156
-0.052462	0.111241
-0.051631	0.110966
-0.0508	0.111433
-0.049968	0.111371
-0.049137	0.110558
-0.048306	0.110674
-0.047475	0.111287
-0.046643	0.111604
-0.045812	0.111409
-0.044981	0.111585
-0.04415	0.111793
-0.043318	0.111188
-0.042487	0.111015
-0.041656	0.110205
-0.040825	0.109668
-0.039993	0.109723
-0.039162	0.10978
-0.038331	0.109327
-0.037499	0.109579
-0.036668	0.109839
-0.035837	0.109508
-0.035006	0.108787
-0.034174	0.108207
-0.033343	0.10749
-0.032512	0.107976
-0.031681	0.107687
-0.030849	0.107677
-0.030018	0.107951
-0.029187	0.107704
-0.028356	0.107132
-0.027524	0.106636
-0.026693	0.106031
-0.025862	0.10558
-0.02503	0.104995
-0.024199	0.104421
-0.023368	0.104519
-0.022537	0.105197
-0.021705	0.105127
-0.020874	0.105319
-0.020043	0.105337
-0.019212	0.105398
-0.01838	0.105054
-0.017549	0.104679
-0.016718	0.104517
-0.015887	0.103878
-0.015055	0.103064
-0.014224	0.102723
-0.013393	0.102504
-0.012561	0.102362
-0.01173	0.101081
-0.010899	0.099808
-0.010068	0.099551
-0.009236	0.098935
-0.008405	0.098627
-0.007574	0.098375
-0.006743	0.098046
-0.005911	0.09722
-0.00508	0.096328
-0.004249	0.095743
-0.003418	0.050025
-0.002586	-0.000221
-0.001755	-0.00068
-0.000924	-0.000373
-9.3e-05	-0.002531
0.000739	-0.005906
0.00157	-0.005545
0.002401	-0.004668
0.003233	0.005208
0.004064	0.020647
0.004895	0.022772
0.005726	0.021645
0.006558	0.022557
0.007389	0.022691
0.00822	0.02316
0.009051	0.023492
0.009883	0.023283
0.010714	0.023186
0.011545	0.02293
0.012377	0.022372
0.013208	0.021842
0.014039	0.02103
0.01487	0.020389
0.015702	0.020048
0.016533	0.019423
0.017364	0.018956
0.018195	0.018103
0.019027	0.017136
0.019858	0.016568
0.020689	0.0163
0.02152	0.015569
0.022352	0.014606
0.023183	0.014358
0.024014	0.014469
0.024845	0.013868
0.025677	0.013112
0.026508	0.012975
0.027339	0.01305
0.028171	0.012299
0.029002	0.011366
0.029833	0.011163
0.030664	0.010902
0.031496	0.01024
0.032327	0.009834
0.033158	0.009626
0.033989	0.009448
0.034821	0.009544
0.035652	0.008764
0.036483	0.008087
0.037315	0.00765
0.038146	0.006793
0.038977	0.006116
0.039808	0.005666
0.04064	0.005235
0.041471	0.004642
0.042302	0.004147
0.043133	0.003108
0.043965	0.001688
0.044796	0.001584
0.045627	0.002086
0.046458	0.001512
0.04729	0.000228
0.048121	-0.000696
0.048952	-0.001742
0.049783	-0.003391
0.050615	-0.004307
0.051446	-0.004208
0.052277	-0.004226
0.053109	-0.004159
0.05394	-0.00451
0.054771	-0.006748
0.055602	-0.008028
0.056434	-0.008873
0.057265	-0.008923
0.058096	-0.008437
0.058927	-0.008474
0.059759	-0.008574
0.06059	-0.008606
0.061421	-0.008555
0.062253	-0.008834
0.063084	-0.009704
0.063915	-0.010603
0.064746	-0.010836
0.065578	-0.01124
0.066409	-0.012053
0.06724	-0.012498
0.068071	-0.013321
0.068903	-0.014885
0.069734	-0.015669
0.070565	-0.015516
0.071396	-0.016327
0.072228	-0.016946
0.073059	-0.01744
0.07389	-0.018588
0.074721	-0.019662
0.075553	-0.0202
0.076384	-0.020963
0.077215	-0.021212
0.078047	-0.021348
0.078878	-0.021533
0.079709	-0.021428
0.08054	-0.021828
0.081372	-0.022784
0.082203	-0.023647
0.083034	-0.02392
0.083865	-0.024431
0.084697	-0.025504
0.085528	-0.026168
0.086359	-0.027367
0.08719	-0.028843
0.088022	-0.029535
0.088853	-0.030142
0.089684	-0.031144
0.090515	-0.031345
0.091347	-0.031233
0.092178	-0.031398
0.093009	-0.031612
0.093841	-0.0323
0.094672	-0.033615
0.095503	-0.033769
0.096334	-0.033145
0.097166	-0.03266
0.097997	-0.03201
0.098828	-0.032213
0.099659	-0.033328
0.100491	-0.034208
0.101322	-0.03471
0.102153	-0.035568
0.102985	-0.035486
0.103816	-0.034648
0.104647	-0.033086
0.105478	-0.029678
0.10631	-0.024616
0.107141	-0.019783
0.107972	-0.013891
0.108803	-0.008178
0.109635	-0.00232
0.110466	0.004101
0.111297	0.010988
0.112128	0.017918
0.11296	0.025268
0.113791	0.032225
0.114622	0.038757
0.115453	0.04571
0.116285	0.052512
0.117116	0.059418
0.117947	0.066293
0.118779	0.074221
0.11961	0.082791
0.120441	0.092069
0.121272	0.103063
0.122104	0.116483
0.122935	0.132089
0.123766	0.149939
0.124597	0.169868
0.125429	0.192208
0.12626	0.2168
0.127091	0.243306
0.127923	0.272481
0.128754	0.303492
0.129585	0.336027
0.130416	0.370279
0.131248	0.40722
0.132079	0.445639
0.13291	0.485846
0.133741	0.5272
0.134573	0.570054
0.135404	0.61429
0.136235	0.66008
0.137066	0.707341
0.137898	0.755658
0.138729	0.804827
0.13956	0.854392
0.140391	0.905792
0.141223	0.957766
0.142054	1.01028
0.142885	1.06287
0.143717	1.11597
0.144548	1.16825
0.145379	1.21961
0.14621	1.27066
0.147042	1.32109
0.147873	1.3688
0.148704	1.41608
0.149535	1.46305
0.150367	1.50939
0.151198	1.55582
0.152029	1.60065
0.152861	1.64434
0.153692	1.68836
0.154523	1.73229
0.155354	1.77659
0.156186	1.82192
0.157017	1.86662
0.157848	1.91114
0.158679	1.95513
0.159511	1.99867
0.160342	2.04153
0.161173	2.08363
0.162004	2.12489
0.162836	2.16458
0.163667	2.20147
0.164498	2.23633
0.165329	2.26917
0.166161	2.29975
0.166992	2.32651
0.167823	2.35127
0.168655	2.37327
0.169486	2.39313
0.170317	2.41112
0.171148	2.4268
0.17198	2.4406
0.172811	2.45114
0.173642	2.46046
0.174473	2.46753
0.175305	2.47357
0.176136	2.47722
0.176967	2.47932
0.177799	2.47948
0.17863	2.478
0.179461	2.47499
0.180292	2.47154
0.181123	2.46722
0.181955	2.45985
0.182786	2.4521
0.183617	2.44544
0.184449	2.43744
0.18528	2.42856
0.186111	2.41897
0.186942	2.40937
0.187774	2.40025
0.188605	2.39032
0.189436	2.38014
0.190267	2.36956
0.191099	2.35911
0.19193	2.3485
0.192761	2.33778
0.193593	2.32658
0.194424	2.31575
0.195255	2.3053
0.196086	2.2953
0.196918	2.28504
0.197749	2.27398
0.19858	2.26528
0.199411	2.25809
0.200243	2.25001
0.201074	2.24103
0.201905	2.22982
0.202736	2.21797
0.203568	2.20658
0.204399	2.19589
0.20523	2.18542
0.206061	2.17558
0.206893	2.16488
0.207724	2.15249
0.208555	2.14036
0.209387	2.1278
0.210218	2.1171
0.211049	2.10562
0.21188	2.0941
0.212712	2.08282
0.213543	2.07046
0.214374	2.05952
0.215205	2.04888
0.216037	2.03766
0.216868	2.02579
0.217699	2.01496
0.218531	2.00338
0.219362	1.99217
0.220193	1.98145
0.221024	1.97104
0.221856	1.95985
0.222687	1.94872
0.223518	1.93843
0.224349	1.92811
0.225181	1.91659
0.226012	1.90623
0.226843	1.8957
0.227674	1.88552
0.228506	1.87568
0.229337	1.86518
0.230168	1.85495
0.230999	1.84438
0.231831	1.83303
0.232662	1.82258
0.233493	1.81198
0.234325	1.80171
0.235156	1.79265
0.235987	1.783
0.236818	1.77302
0.23765	1.76243
0.238481	1.75203
0.239312	1.74199
0.240143	1.72975
0.240975	1.71616
0.241806	1.70335
0.242637	1.69156
0.243469	1.6824
0.2443	1.67339
0.245131	1.66445
0.245962	1.65529
0.246794	1.6456
0.247625	1.63584
0.248456	1.62755
0.249287	1.62048
0.250119	1.61277
0.25095	1.60488
0.251781	1.59583
0.252612	1.58752
0.253444	1.5794
0.254275	1.57046
0.255106	1.56302
0.255937	1.55438
0.256769	1.54607
0.2576	1.53812
0.258431	1.5302
0.259263	1.52145
0.260094	1.51421
0.260925	1.50673
0.261756	1.4985
0.262588	1.4898
0.263419	1.48161
0.26425	1.4729
0.265081	1.46526
0.265913	1.45729
0.266744	1.44941
0.267575	1.44116
0.268407	1.4334
0.269238	1.42547
0.270069	1.41826
0.2709	1.41042
0.271731	1.40292
0.272563	1.39596
0.273394	1.39006
0.274225	1.38351
0.275057	1.37741
0.275888	1.37033
0.276719	1.36366
0.27755	1.35679
0.278382	1.34978
0.279213	1.34341
0.280044	1.33621
0.280875	1.32983
0.281707	1.32425
0.282538	1.31814
0.283369	1.3118
0.284201	1.30523
0.285032	1.2986
0.285863	1.29169
0.286694	1.28536
0.287526	1.27825
0.288357	1.27193
0.289188	1.26654
0.290019	1.26014
0.290851	1.25312
0.291682	1.24684
0.292513	1.24066
0.293344	1.23532
0.294176	1.22999
0.295007	1.22427
0.295838	1.21867
0.296669	1.21238
0.297501	1.20708
0.298332	1.20044
0.299163	1.1945
0.299995	1.18987
0.300826	1.18482
0.301657	1.17949
0.302488	1.17478
0.30332	1.16999
0.304151	1.16593
0.304982	1.16161
0.305813	1.15659
0.306645	1.15075
0.307476	1.14646
0.308307	1.14166
0.309139	1.1373
0.30997	1.13298
0.310801	1.12904
0.311632	1.12387
0.312464	1.1194
0.313295	1.11502
0.314126	1.10951
0.314957	1.10427
0.315789	1.09875
0.31662	1.09338
0.317451	1.08846
0.318282	1.08364
0.319114	1.0787
0.319945	1.07384
0.320776	1.06956
0.321607	1.06497
0.322439	1.05998
0.32327	1.05492
0.324101	1.05021
0.324933	1.0458
0.325764	1.04205
0.326595	1.0377
0.327426	1.03345
0.328258	1.0294
0.329089	1.02501
0.32992	1.02068
0.330751	1.01592
0.331583	1.01135
0.332414	1.00681
0.333245	1.00205
0.334077	0.998156
0.334908	0.993557
0.335739	0.98816
0.33657	0.982494
0.337402	0.977948
0.338233	0.973942
0.339064	0.970211
0.339895	0.966709
0.340727	0.963026
0.341558	0.958048
0.342389	0.953725
0.34322	0.950232
0.344052	0.946056
0.344883	0.942456
0.345714	0.937556
0.346545	0.933075
0.347377	0.928577
0.348208	0.924808
0.349039	0.920907
0.349871	0.916855
0.350702	0.91232
0.351533	0.907792
0.352364	0.903055
0.353196	0.899478
0.354027	0.896412
0.354858	0.892346
0.355689	0.889871
0.356521	0.88658
0.357352	0.883572
0.358183	0.880832
0.359015	0.878329
0.359846	0.874654
0.360677	0.870774
0.361508	0.86853
0.362339	0.864463
0.363171	0.861644
0.364002	0.858005
0.364833	0.854695
0.365665	0.852028
0.366496	0.849203
0.367327	0.84583
0.368158	0.842556
0.36899	0.839631
0.369821	0.835945
0.370652	0.832478
0.371483	0.829736
0.372315	0.826935
0.373146	0.823971
0.373977	0.821353
0.374809	0.819444
0.37564	0.817066
0.376471	0.814828
0.377302	0.813181
0.378134	0.811657
0.378965	0.809864
0.379796	0.807301
0.380627	0.804196
0.381459	0.8009
0.38229	0.797755
0.383121	0.7947
0.383952	0.792244
0.384784	0.78954
0.385615	0.786919
0.386446	0.784182
0.387277	0.781647
0.388109	0.779309
0.38894	0.777469
0.389771	0.775721
0.390603	0.773298
0.391434	0.770932
0.392265	0.76905
0.393096	0.767169
0.393928	0.764865
0.394759	0.762092
0.39559	0.759297
0.396421	0.756782
0.397253	0.754381
0.398084	0.752524
0.398915	0.750346
0.399747	0.7475
0.400578	0.744431
0.401409	0.741957
0.40224	0.739746
0.403072	0.7371
0.403903	0.735353
0.404734	0.733011
0.405565	0.73144
0.406397	0.729516
0.407228	0.726815
0.408059	0.724449
0.40889	0.72251
0.409722	0.720379
0.410553	0.718182
0.411384	0.716379
0.412215	0.714441
0.413047	0.711521
0.413878	0.709627
0.414709	0.707987
0.415541	0.705917
0.416372	0.703397
0.417203	0.701108
0.418034	0.698678
0.418866	0.69632
0.419697	0.693754
0.420528	0.691034
0.421359	0.688865
0.422191	0.687267
0.423022	0.685343
0.423853	0.682979
0.424685	0.680306
0.425516	0.678098
0.426347	0.676198
0.427178	0.674322
0.42801	0.672053
0.428841	0.670252
0.429672	0.668831
0.430503	0.667039
0.431335	0.664623
0.432166	0.662197
0.432997	0.660102
0.433828	0.657825
0.43466	0.655579
0.435491	0.653633
0.436322	0.65235
0.437153	0.650534
0.437985	0.648424
0.438816	0.646259
0.439647	0.643665
0.440479	0.641359
0.44131	0.639369
0.442141	0.637437
0.442972	0.63512
0.443804	0.632548
0.444635	0.630092
0.445466	0.627785
0.446297	0.625834
0.447129	0.623565
0.44796	0.621298
0.448791	0.619425
0.449623	0.616929
0.450454	0.614228
0.451285	0.612054
0.452116	0.610351
0.452948	0.608342
[truncated: 28,514 more rows]
