# Supplementary material for: Cryo-EM structure of GABA transporter 1 reveals substrate recognition and transport mechanism
Source: Nat Struct Mol Biol. 2023 Jul 3;30(7):1023–32. doi: 10.1038/s41594-023-01011-w (PMC10352132; doi:10.1038/s41594-023-01011-w)
Supplement: Source Data Extended Data Fig. 7 — Fig_ED7 has two Excel sheets. Fig ED_7g_data contains MS/MS data for GABA quantification. Fig ED_7i_qRT_PCR contains GAD1 qRT PCR data including amplification curves and melt curves. [file 41594_2023_1011_MOESM10_ESM.xlsx]

## Sheet: FigED_7g
	Original data measured by LC-ESI-MS/MS for GABA quantification shown in ED Fig. 7g
		50000 cells (with collagen coating)
	added GABA / nM	area ratio m/z 104/87 vs m/z110/73 (GABA/D6GABA)
		well1	well2	well3	well4	well5	well6
	0	14.2	11.4	12.5	12.7	15.3	11.3
	10	14.4	14.2	14.1	14.7	13.9	17.4
	25	20.4	19.2	18.9	19.8	18.5	18.2
	50	26.5	29.4	28.6	24.9	25	25.9
	100	40.3	41.1	41.4	41.3	42.8	41.6
	250	84.4	85	83.5	82	84.3	85.9*
		* well excluded from data evaluation, confluence beyond limits

## Sheet: FigED_7i
		Quantification amplification results												Melt curve derivatives
	Cycle	NTC-T1	NTC-T2	NTC-T3	GAD-T1	GAD-T2	GAD-T3	Actin-T1	Actin-T2	Actin-T3			Temperature	NTC-T1	NTC-T2	NTC-T3	GAD-T1	GAD-T2	GAD-T3	Actin-T1	Actin-T2	Actin-T3
	1	-23.3246	-24.8625	-20.4335	-34.1847	-2.80308	0.960481	4.02425	9.27469	10.5343			55	18.6266	16.6863	10.8214	4.86446	6.97491	4.42737	2.08532	1.96434	2.68221
	2	-9.89543	-10.4771	-14.2869	-16.1811	1.09962	3.08989	1.72197	13.7408	10.4164			55.5	40.3576	36.1536	23.4463	10.5397	15.1123	9.59263	4.51819	4.25608	5.81146
	3	0.750864	-3.70897	-1.96633	-1.08039	6.49842	4.41873	3.43959	18.9414	17.5747			56	37.2532	33.3725	21.6428	9.72893	13.9498	8.85474	4.17063	3.92869	5.36443
	4	-0.319873	-2.65445	-0.599973	0.505704	1.98213	4.39502	4.93227	25.6004	20.3985			56.5	37.2532	33.3725	21.6428	9.72893	13.9498	8.85474	4.17063	3.92869	5.36443
	5	2.93147	0.9614	-2.13661	4.61218	-2.98136	2.05929	0.398151	32.05	28.6469			57	37.2532	33.3725	21.6428	9.72893	13.9498	8.85474	4.17063	3.92869	5.36443
	6	-1.55403	0.598797	3.39441	3.96548	4.11267	2.27249	3.3097	41.2438	33.3355			57.5	36.8712	32.7788	21.0771	9.37615	13.3839	8.26816	3.2839	3.00639	4.4918
	7	2.68138	4.35794	6.9134	8.32221	3.04988	4.17912	-3.28715	44.7506	33.6767			58	39.2508	36.549	24.5096	11.6349	16.8099	11.7877	8.72072	8.70905	9.93481
	8	3.96239	6.5954	1.00374	3.39289	3.93089	0.306109	6.33596	50.5734	43.2343			58.5	43.7043	43.011	31.6533	15.2509	23.9683	19.3269	19.6071	19.7258	20.0262
	9	0.567937	-3.79074	5.693	6.42341	6.90118	4.09173	3.73222	59.1763	54.2978			59	47.1196	47.4935	37.76	18.3509	30.5319	27.084	28.5001	28.5086	28.0853
	10	3.60898	5.78879	0.374579	5.40824	-3.3426	-0.358832	10.1516	71.8118	64.1706			59.5	50.1466	52.1635	44.3067	22.4329	36.7298	34.0918	36.5226	36.2191	34.8647
	11	2.19681	4.70311	4.5506	6.63998	2.74002	2.42833	17.6477	88.4882	82.9486			60	52.6236	57.4228	51.307	25.9419	41.7955	38.9256	42.8392	42.4666	40.0974
	12	2.36042	7.45112	1.93776	2.07765	3.27934	-1.8261	37.5154	114.73	107.707			60.5	54.6131	61.4677	56.7137	29.0479	45.7566	43.0399	46.9595	46.4769	43.8951
	13	4.11495	1.21696	2.80502	0.275068	1.66608	2.34094	69.994	153.875	150.166			61	55.8203	64.4604	60.9809	32.8492	48.2302	46.2249	49.7847	49.3464	46.3559
	14	0.876706	1.98269	4.06634	0.796636	-0.539686	1.09527	129.9	217.428	211.609			61.5	56.8661	67.8146	65.2038	36.7022	49.4381	48.1445	51.5037	51.4558	47.694
	15	1.63181	4.53454	-1.05566	2.73734	0.578239	2.49019	204.744	303.664	294.67			62	57.8448	70.7075	68.536	40.0506	50.4648	49.7737	52.3242	52.7234	48.0131
	16	3.84522	4.45901	3.89607	-7.02536	2.47136	4.33105	298.029	407.145	392.617			62.5	57.8931	72.0619	70.2062	43.264	50.946	50.8088	52.96	53.1421	47.7887
	17	0.0430434	4.3184	-0.385657	-7.13449	7.56866	6.4731	390.469	513.673	493.051			63	58.1333	72.9251	71.2395	46.1636	50.9829	51.688	53.1884	53.2905	47.3453
	18	1.07475	-0.629238	2.03181	-4.82555	12.1143	11.2572	480.436	612.202	585.845			63.5	59.3559	74.2455	71.9616	48.568	51.6234	52.6442	53.3227	53.6548	47.6586
	19	1.72455	3.59147	-1.40963	1.02752	15.793	13.2026	554.112	695.662	664.467			64	60.5922	75.1852	71.5536	50.1612	52.1369	52.6618	53.5037	53.8366	47.9243
	20	0.614819	-2.88079	0.101493	12.3201	30.2814	28.8217	615.165	762.74	729.097			64.5	61.323	75.1789	70.5418	51.2526	52.3252	52.6765	53.3076	54.1638	48.6473
	21	1.69843	1.39234	1.7045	33.7907	55.0679	52.2823	660.952	815.663	782.304			65	62.4402	75.0765	69.627	52.0878	52.2818	53.435	53.297	54.6119	49.8188
	22	0.746381	-2.4255	2.04536	67.6739	88.194	93.1462	698.513	859.29	824.982			65.5	62.905	75.4758	68.9388	52.4546	52.145	53.5335	54.2343	55.4364	50.5786
	23	-0.44232	-2.3826	-2.99819	131.507	157.046	162.2	729.055	896.517	860.497			66	62.6675	75.4304	68.8114	52.2569	52.3013	53.2046	54.9939	55.7013	50.5941
	24	-0.26432	1.08849	-1.02696	206.847	238.23	242.264	754.265	927.965	889.839			66.5	62.9322	75.1927	69.2445	51.9738	52.2723	53.5987	55.4654	55.6554	50.4469
	25	0.923845	4.20549	2.20424	289.423	326.026	329.273	777.317	955.853	915.333			67	63.0666	74.8925	69.2713	51.2477	51.9824	53.6049	56.0656	55.8231	49.6258
	26	7.47153	7.15164	10.3872	365.761	406.204	408.611	794.637	979.272	936.764			67.5	63.3008	74.9236	69.0767	50.4927	52.8549	53.2302	56.409	56.1465	48.8423
	27	27.2194	29.6158	25.6364	427.073	471.742	471.737	809.834	999.298	956.041			68	64.4864	75.1157	69.1893	50.3723	54.3712	53.1892	55.7535	55.7206	49.0048
	28	63.6344	63.0861	57.8812	475.215	523.65	520.555	820.438	1016.36	972.822			68.5	64.8812	74.5816	68.4783	50.714	55.0552	53.4617	54.8311	55.1964	49.3784
	29	121.76	130.193	115.253	512.955	563.763	557.964	829.467	1029.63	986.053			69	64.6345	73.8987	67.119	51.2136	56.3663	53.8474	54.8075	55.6557	50.8658
	30	231.907	249.925	227.004	542.582	594.963	588.534	837.528	1042.69	999.183			69.5	65.0939	74.3718	66.7027	52.4412	58.2898	55.0525	54.7502	56.0817	53.4624
	31	373.896	404.126	371.513	565.411	621.058	611.609	842.419	1053.67	1010.24			70	64.6463	74.0923	66.6193	54.6689	59.9819	57.3959	54.8975	56.2809	55.6157
	32	544.943	592.835	551.852	581.602	640.607	629.885	847.095	1062.76	1020.25			70.5	63.0032	72.6756	65.9233	56.9806	61.8946	60.2621	55.696	57.5298	56.7825
	33	714.295	785.669	738.058	596.816	656.142	644.677	848.54	1070.49	1028.73			71	63.1628	72.3538	65.5604	58.9547	63.9105	62.7971	56.596	59.3062	57.5878
	34	858.885	952.619	902.116	610.56	669.225	657.805	852	1078.62	1037.74			71.5	63.5506	72.0827	65.9813	61.0297	65.3163	64.6803	57.1655	60.0118	57.3984
	35	981.497	1093.65	1040.95	624.392	683.578	670.731	856.12	1088.85	1047.57			72	62.7978	70.9675	66.1047	62.5907	65.9595	65.127	58.3905	60.42	56.7857
													72.5	62.8011	70.4218	65.4068	61.8272	64.9075	63.3799	59.4166	61.4039	56.6908
													73	63.4362	70.4449	64.8884	59.537	62.5668	60.8526	60.3351	61.9083	56.9386
													73.5	62.8575	69.9995	64.4146	57.5273	60.6817	58.3646	61.5947	62.2234	57.4325
													74	61.6243	69.2327	62.8578	55.277	58.7385	55.9736	62.171	63.0503	58.5401
													74.5	61.2184	68.3189	61.1477	52.6576	57.162	54.6364	62.2431	63.7927	59.7535
													75	60.8767	67.655	60.8185	51.8387	56.7455	54.5004	62.3967	64.087	60.624
													75.5	60.3918	67.1911	60.5253	52.2147	56.5459	54.6475	62.2941	64.1457	61.4505
													76	59.5961	66.6123	60.1023	51.8729	55.6808	54.8298	61.6575	63.6958	62.1153
													76.5	59.2122	66.4002	61.2904	51.4408	54.7781	54.7161	61.4389	62.9595	62.2875
													77	58.7054	66.1905	61.7575	51.8043	53.825	54.1716	61.0329	62.5151	61.6775
													77.5	57.7117	65.2938	60.8434	51.6379	52.9378	53.6904	60.73	62.1692	61.06
													78	56.5127	64.2588	60.7031	50.8963	52.2194	52.7533	60.6106	62.2703	60.93
													78.5	55.9039	63.182	60.525	50.9063	51.6899	51.5005	60.4318	63.1292	61.0846
													79	55.6212	61.8326	59.1374	51.1069	51.4368	51.1839	60.4952	63.9433	60.8243
													79.5	55.153	60.7697	59.4386	50.6592	51.0938	51.1756	61.0021	64.4106	60.9308
													80	55.0329	60.1218	61.1265	50.1819	50.6787	50.4896	60.7018	64.4531	61.0241
													80.5	55.3151	59.2692	62.0689	50.6181	50.7707	50.6454	60.0948	63.5376	60.1971
													81	55.597	58.6413	63.8668	51.5058	51.8996	52.7612	59.8776	61.857	58.6477
													81.5	58.04	62.4766	69.4756	55.6209	56.7784	58.0466	58.7448	60.4085	57.1304
													82	71.1081	80.9284	87.3724	70.5924	72.8361	74.2244	57.0858	59.0855	55.843
													82.5	101.764	120.08	123.955	101.233	104.205	106.75	56.4899	58.1522	55.0485
													83	145.066	171.432	171.398	141.433	144.629	147.779	56.6558	58.5497	55.4365
													83.5	191.02	224.245	218.73	181.781	184.47	187.313	58.0549	60.3639	57.6528
													84	230.677	267.468	257.043	214.565	215.639	218.074	62.7524	64.185	62.266
													84.5	247.519	279.222	266.609	225.093	223.343	224.945	70.7084	71.1995	69.726
													85	227.508	247.507	235.589	202.624	198.53	199.142	82.4995	82.4815	80.8985
													85.5	180.257	189.759	180.196	158.246	153.27	153.487	101.028	99.817	97.4969
													86	125.285	126.902	120.512	109.694	105.093	104.671	127.957	126.343	122.774
													86.5	73.6619	69.4138	66.505	65.0644	61.5809	61.0493	158.395	158.713	154.188
													87	34.6378	28.9617	28.171	32.0432	30.2002	30.5543	185.648	187.963	182.521
													87.5	14.7067	10.9522	10.7638	16.4599	16.0357	16.4355	203.331	207.716	201.533
													88	9.12376	7.62852	7.23215	12.6348	12.9959	13.1388	204.097	212.065	206.19
													88.5	8.8448	8.20136	7.50669	11.8974	12.7564	13.4888	182.428	192.938	188.041
													89	9.49729	8.21896	7.5939	11.7132	12.4091	13.6075	144.288	154.158	150.504
													89.5	9.64738	8.0902	7.50975	11.9543	12.2433	13.212	101.823	110.432	108.235
													90	9.36493	8.82811	7.82326	12.0357	12.0142	13.4931	63.5765	70.6517	69.4371
													90.5	9.4132	8.68891	7.86421	12.0392	11.6197	13.819	35.3868	39.181	38.2805
													91	9.15427	7.77692	7.84923	12.5441	11.1495	13.1723	19.6762	21.0593	19.9543
													91.5	8.37586	8.13104	8.01581	12.8144	11.1084	12.6041	14.0676	14.8618	13.0001
													92	7.91325	8.48753	8.0042	12.3213	11.157	12.3162	13.0779	13.117	10.886
													92.5	8.40331	8.04607	7.97112	12.177	11.3372	11.7254	12.892	12.5403	10.4551
													93	8.71224	8.17138	7.91914	12.1333	11.3113	11.3999	12.2668	12.7416	11.0303
													93.5	8.79989	9.79955	8.49387	12.5842	10.9493	11.3867	11.2792	12.9061	11.5515
													94	9.34544	9.94858	8.51419	12.8171	10.9836	11.2949	10.8182	12.6483	11.7483
													94.5	10.1851	12.9698	10.8404	16.0391	11.2134	12.0302	9.97941	14.2426	13.0263
													95	4.56651	7.28399	5.87643	8.52207	4.83554	5.4044	3.78038	6.82655	6.0537
