# Supplementary material for: Cryo-EM structure of GABA transporter 1 reveals substrate recognition and transport mechanism
Source: Nat Struct Mol Biol. 2023 Jul 3;30(7):1023–32. doi: 10.1038/s41594-023-01011-w (PMC10352132; doi:10.1038/s41594-023-01011-w)
Supplement: Source Data Extended Data Fig. 9 — Fig ED9_data contains rGAT1EM and Tyr140Phe mutant simulation data including r.m.s.d. values and distance values from Tyr140/Phe140. [file 41594_2023_1011_MOESM11_ESM.xlsx]

## Sheet: ED9b_rmsd
GABA RMSD from initial coordinates in simulations of rGAT EM and its Y140F mutant (in Å)
Time(ns)	rGATEM r1	rGATEM r2	rGATEM r3	rGATEM r4			Time(ns)	Y140F r1	Y140F r2	Y140F r3	Y140F r4
0	0	0	0	1e-07			0	1e-07	0	0	0
0.1	0.158108	0.0684197	0.20501	0.0672432			0.1	0.133935	0.0810729	0.123146	0.129875
0.2	0.459935	0.0432695	0.186046	0.179316			0.2	0.11022	0.0961782	0.387244	0.111657
0.3	0.559139	0.0956967	0.225106	0.0668682			0.3	0.0871509	0.11239	0.387751	0.198871
0.4	0.543299	0.160472	0.243666	0.0910919			0.4	0.104057	0.0994367	0.424745	0.0819664
0.5	0.660784	0.0768995	0.230945	0.142899			0.5	0.148567	0.098414	0.357376	0.145662
0.6	0.640405	0.101662	0.228479	0.0832325			0.6	0.114405	0.102506	0.308023	0.403903
0.7	0.675215	0.0756586	0.21713	0.075521			0.7	0.229989	0.089475	0.378596	0.431907
0.8	0.668615	0.0917756	0.216476	0.11159			0.8	0.137437	0.102751	0.438949	0.396159
0.9	0.653366	0.169854	0.153066	0.125791			0.9	0.15902	0.115626	0.435155	0.342847
1	0.679682	0.173352	0.20657	0.133223			1	0.125216	0.0688666	0.447366	0.411445
1.1	0.642115	0.204858	0.166725	0.0607088			1.1	0.151293	0.10064	0.52369	0.356777
1.2	0.587036	0.307505	0.156358	0.201854			1.2	0.107881	0.0867117	0.450893	0.247575
1.3	0.526531	0.227413	0.300462	0.104731			1.3	0.166789	0.0755214	0.460185	0.266854
1.4	0.680269	0.250114	0.186349	0.122391			1.4	0.164638	0.139591	0.395616	0.238405
1.5	0.62003	0.450009	0.16906	0.153907			1.5	0.150688	0.134518	0.413624	0.209128
1.6	0.575992	0.461179	0.22216	0.10458			1.6	0.0765667	0.0908996	0.390352	0.171764
1.7	0.661595	0.420247	0.176887	0.144655			1.7	0.148728	0.14541	0.428772	0.237541
1.8	0.712376	0.399852	0.205016	0.0966776			1.8	0.142037	0.109981	0.430762	0.24784
1.9	0.566435	0.393463	0.205432	0.09368			1.9	0.145388	0.116744	0.409501	0.373451
2	0.543954	0.425624	0.242833	0.110307			2	0.126799	0.106347	0.396811	0.364555
2.1	0.45034	0.38609	0.198233	0.141179			2.1	0.165957	0.0823808	0.332739	0.241403
2.2	0.502236	0.388474	0.148186	0.108332			2.2	0.143435	0.101661	0.45516	0.342842
2.3	0.413338	0.395062	0.229902	0.092302			2.3	0.127534	0.0922718	0.395038	0.348936
2.4	0.552565	0.419327	0.166661	0.125166			2.4	0.152612	0.0926003	0.329538	0.335355
2.5	0.63008	0.405792	0.138072	0.100616			2.5	0.158339	0.0921894	0.444088	0.285173
2.6	0.686673	0.428997	0.327711	0.108565			2.6	0.120853	0.0817761	0.428521	0.298658
2.7	0.680736	0.423029	0.189881	0.12398			2.7	0.116648	0.0552669	0.499682	0.3924
2.8	0.614185	0.42527	0.17337	0.11883			2.8	0.149837	0.122806	0.523606	0.310918
2.9	0.585816	0.457326	0.235992	0.105999			2.9	0.105961	0.0715862	0.504892	0.315326
3	0.60569	0.424797	0.25044	0.143953			3	0.216099	0.115166	0.513633	0.315964
3.1	0.539455	0.42981	0.217135	0.0970663			3.1	0.170318	0.140133	0.47408	0.345571
3.2	0.736335	0.415828	0.151944	0.107091			3.2	0.163978	0.17499	0.473445	0.318227
3.3	0.67985	0.415219	0.194592	0.0624477			3.3	0.175508	0.169559	0.468208	0.29104
3.4	0.554228	0.455306	0.226467	0.0644301			3.4	0.164801	0.0741841	0.42249	0.283946
3.5	0.518392	0.449479	0.272602	0.138482			3.5	0.139779	0.0992102	0.423077	0.306919
3.6	0.433771	0.427272	0.271201	0.144419			3.6	0.1652	0.152635	0.470047	0.31834
3.7	0.416823	0.397458	0.246289	0.117233			3.7	0.138986	0.118232	0.485172	0.301
3.8	0.440066	0.422871	0.382455	0.151604			3.8	0.186565	0.10367	0.413318	0.355243
3.9	0.496039	0.447839	0.460208	0.123952			3.9	0.241623	0.0779301	0.472982	0.313895
4	0.587225	0.422545	0.450869	0.130584			4	0.196186	0.0767738	0.471944	0.450135
4.1	0.575434	0.46393	0.4437	0.139181			4.1	0.171111	0.0680724	0.457276	0.340563
4.2	0.455305	0.474897	0.448344	0.140089			4.2	0.17454	0.241792	0.434459	0.287822
4.3	0.579759	0.438599	0.323408	0.155908			4.3	0.157806	0.239935	0.444081	0.404643
4.4	0.614833	0.476376	0.490134	0.0906193			4.4	0.179398	0.326456	0.463498	0.350473
4.5	0.528945	0.432248	0.492796	0.137305			4.5	0.181259	0.26907	0.444871	0.36064
4.6	0.543259	0.4935	0.547363	0.125451			4.6	0.225173	0.271819	0.492782	0.360506
4.7	0.586833	0.485907	0.554542	0.153878			4.7	0.154305	0.196917	0.501107	0.391582
4.8	0.466346	0.47361	0.569708	0.177854			4.8	0.183424	0.203462	0.550946	0.372914
4.9	0.570956	0.456469	0.4761	0.0749211			4.9	0.191977	0.117797	0.520327	0.36759
5	0.478463	0.489739	0.492475	0.10877			5	0.181055	0.151533	0.53732	0.373012
5.1	0.585659	0.47435	0.404139	0.113502			5.1	0.178667	0.13017	0.539338	0.351521
5.2	0.437748	0.485474	0.416404	0.130856			5.2	0.160866	0.227569	0.601782	0.325841
5.3	0.411601	0.433721	0.412039	0.126886			5.3	0.209837	0.221017	0.530012	0.317011
5.4	0.435221	0.451622	0.370037	0.146836			5.4	0.208152	0.180733	0.513636	0.379504
5.5	0.475514	0.423223	0.444929	0.094542			5.5	0.257953	0.1515	0.518079	0.347505
5.6	0.562729	0.417442	0.40431	0.10886			5.6	0.176538	0.138358	0.511774	0.353346
5.7	0.630852	0.417221	0.483809	0.143486			5.7	0.162707	0.124441	0.52275	0.36081
5.8	0.497787	0.432738	0.481151	0.136545			5.8	0.158897	0.123316	0.560819	0.389041
5.9	0.550706	0.434763	0.461035	0.11158			5.9	0.204877	0.0596389	0.540609	0.412904
6	0.496267	0.4294	0.442333	0.0970106			6	0.224547	0.110363	0.540524	0.437206
6.1	0.496754	0.396611	0.440017	0.114215			6.1	0.207703	0.0819972	0.554518	0.335372
6.2	0.490924	0.406699	0.468028	0.125481			6.2	0.209829	0.117462	0.566364	0.301881
6.3	0.529215	0.393544	0.777526	0.13722			6.3	0.272075	0.156089	0.595161	0.378298
6.4	0.512152	0.420675	0.829406	0.120475			6.4	0.18939	0.0890388	0.556334	0.314935
6.5	0.507328	0.43054	0.737185	0.141926			6.5	0.215847	0.105267	0.569384	0.349659
6.6	0.465662	0.380315	0.61608	0.122298			6.6	0.235078	0.0746485	0.594189	0.321114
6.7	0.517802	0.45413	0.535161	0.145359			6.7	0.310492	0.0920387	0.557133	0.331759
6.8	0.487104	0.392439	0.548577	0.122861			6.8	0.330454	0.0999676	0.555332	0.386422
6.9	0.562375	0.422783	0.519192	0.186302			6.9	0.29897	0.106412	0.586259	0.29228
7	0.458409	0.400371	0.506758	0.129931			7	0.314376	0.138533	0.537115	0.237612
7.1	0.48002	0.432463	0.514201	0.120152			7.1	0.316685	0.155064	0.534027	0.371204
7.2	0.452002	0.414194	0.464666	0.157075			7.2	0.299097	0.143644	0.56104	0.43096
7.3	0.520583	0.42682	0.539939	0.119604			7.3	0.32631	0.134959	0.585347	0.489909
7.4	0.475906	0.448556	0.487196	0.0870132			7.4	0.338763	0.137742	0.55725	0.444926
7.5	0.488464	0.388156	0.550716	0.116619			7.5	0.296422	0.175475	0.557203	0.406631
7.6	0.466229	0.404668	0.526312	0.12578			7.6	0.280415	0.162017	0.588634	0.437165
7.7	0.534456	0.452293	0.525193	0.063212			7.7	0.28645	0.150458	0.582968	0.421128
7.8	0.539839	0.463018	0.576132	0.128695			7.8	0.318062	0.153129	0.598863	0.446218
7.9	0.532477	0.459737	0.450237	0.139496			7.9	0.289778	0.175275	0.58947	0.434956
8	0.552791	0.457403	0.524548	0.140315			8	0.233387	0.148346	0.591674	0.442219
8.1	0.560092	0.402027	0.52475	0.153088			8.1	0.269675	0.1464	0.60592	0.320092
8.2	0.535435	0.415952	0.593129	0.140112			8.2	0.26592	0.153982	0.590317	0.401067
8.3	0.407098	0.510739	0.584601	0.145781			8.3	0.274628	0.145066	0.603666	0.482427
8.4	0.467005	0.403752	0.518952	0.140577			8.4	0.282624	0.151965	0.55563	0.391918
8.5	0.486545	0.424309	0.464306	0.15137			8.5	0.318016	0.158764	0.585704	0.425473
8.6	0.515123	0.448526	0.560314	0.160086			8.6	0.297375	0.154319	0.574621	0.377586
8.7	0.451419	0.355952	0.511626	0.130171			8.7	0.297937	0.152407	0.580884	0.383037
8.8	0.462705	0.396059	0.518288	0.134391			8.8	0.360806	0.143685	0.54776	0.34516
8.9	0.569525	0.460335	0.475608	0.148407			8.9	0.352238	0.147169	0.547296	0.386669
9	0.438279	0.428872	0.554454	0.125372			9	0.320266	0.164357	0.534429	0.37848
9.1	0.414534	0.436496	0.53514	0.10967			9.1	0.283118	0.143791	0.568485	0.35966
9.2	0.513671	0.407363	0.568872	0.156073			9.2	0.348479	0.182168	0.534853	0.381694
9.3	0.535631	0.432354	0.575613	0.103204			9.3	0.332118	0.151998	0.547453	0.306366
9.4	0.528089	0.408415	0.487331	0.125657			9.4	0.366338	0.149317	0.559401	0.344179
9.5	0.511098	0.409516	0.501515	0.123525			9.5	0.314058	0.16072	0.567119	0.301814
9.6	0.547233	0.417678	0.530064	0.118229			9.6	0.261204	0.196345	0.558917	0.407457
9.7	0.43331	0.429127	0.507936	0.106378			9.7	0.251631	0.187318	0.527415	0.389406
9.8	0.467574	0.499922	0.592834	0.0784509			9.8	0.246766	0.1721	0.513168	0.432964
9.9	0.454821	0.43919	0.593678	0.0809273			9.9	0.252404	0.134919	0.507607	0.390796
10	0.591095	0.420402	0.485927	0.0803345			10	0.325207	0.23626	0.517776	0.400393
10.1	0.529843	0.422028	0.536185	0.104085			10.1	0.217805	0.197854	0.547786	0.39936
10.2	0.389792	0.412365	0.559582	0.0856473			10.2	0.182272	0.177808	0.508863	0.485562
10.3	0.438394	0.40016	0.526837	0.129685			10.3	0.245502	0.162347	0.525529	0.402481
10.4	0.476322	0.43922	0.565061	0.112273			10.4	0.315771	0.208596	0.534866	0.397592
10.5	0.45194	0.447398	0.48595	0.0980455			10.5	0.283511	0.211069	0.574207	0.429203
10.6	0.409974	0.392926	0.467333	0.0953128			10.6	0.175268	0.173986	0.619484	0.476401
10.7	0.451215	0.448483	0.515479	0.106268			10.7	0.203872	0.156678	0.532031	0.433498
10.8	0.419684	0.422142	0.477454	0.119768			10.8	0.256968	0.234808	0.530442	0.497388
10.9	0.507165	0.419747	0.579679	0.0731077			10.9	0.287669	0.212985	0.558129	0.458651
11	0.462584	0.419242	0.428	0.107428			11	0.320704	0.227742	0.517714	0.469307
11.1	0.463651	0.409119	0.382798	0.127059			11.1	0.322401	0.214105	0.48737	0.452502
11.2	0.441948	0.405352	0.40156	0.107895			11.2	0.248744	0.119108	0.480174	0.425496
11.3	0.453154	0.409371	0.464381	0.10576			11.3	0.272189	0.217116	0.408023	0.513555
11.4	0.4573	0.377501	0.488434	0.0956621			11.4	0.280372	0.169647	0.509262	0.453408
11.5	0.436049	0.414472	0.538274	0.113904			11.5	0.283954	0.193632	0.540078	0.3097
11.6	0.457078	0.406637	0.571464	0.10998			11.6	0.230683	0.173608	0.527012	0.291357
11.7	0.438534	0.407398	0.566118	0.0721814			11.7	0.235655	0.18755	0.547596	0.359168
11.8	0.453922	0.385035	0.484915	0.102506			11.8	0.263181	0.184619	0.521875	0.35611
11.9	0.472338	0.397526	0.46357	0.0864796			11.9	0.234919	0.193954	0.542731	0.434416
12	0.502271	0.392711	0.457309	0.102986			12	0.231191	0.18794	0.554207	0.405036
12.1	0.45677	0.372157	0.499442	0.0857436			12.1	0.239959	0.166566	0.536431	0.418087
12.2	0.443224	0.384868	0.404199	0.101196			12.2	0.247512	0.132423	0.507377	0.394633
12.3	0.472957	0.357988	0.41595	0.121802			12.3	0.274931	0.153654	0.48992	0.395672
12.4	0.475986	0.38087	0.528479	0.0985602			12.4	0.297838	0.187375	0.499815	0.390884
12.5	0.435764	0.383876	0.492806	0.0808754			12.5	0.261728	0.171077	0.549618	0.399423
12.6	0.467952	0.402605	0.535848	0.101999			12.6	0.26115	0.129237	0.530089	0.354909
12.7	0.415856	0.407319	0.429011	0.113072			12.7	0.271457	0.186095	0.493832	0.40949
12.8	0.451513	0.389627	0.318889	0.107268			12.8	0.312685	0.136916	0.437136	0.405042
12.9	0.463721	0.408955	0.316831	0.0832983			12.9	0.307353	0.196522	0.469018	0.378998
13	0.496861	0.353123	0.297675	0.112383			13	0.271406	0.206138	0.442507	0.411468
13.1	0.456347	0.410666	0.312735	0.103096			13.1	0.257745	0.193257	0.441941	0.420621
13.2	0.459344	0.434514	0.324545	0.114932			13.2	0.240721	0.142271	0.446526	0.408081
13.3	0.403424	0.418102	0.368553	0.123459			13.3	0.276128	0.214443	0.464231	0.405958
13.4	0.401386	0.452742	0.332891	0.0760814			13.4	0.237565	0.147462	0.460119	0.325898
13.5	0.423955	0.383873	0.350799	0.0862657			13.5	0.297621	0.202994	0.467426	0.365098
13.6	0.36425	0.436768	0.320769	0.0915581			13.6	0.315909	0.212447	0.457145	0.424333
13.7	0.480177	0.410803	0.324781	0.0857723			13.7	0.335678	0.18778	0.473636	0.472836
13.8	0.444082	0.429314	0.316509	0.0934914			13.8	0.275577	0.164283	0.470459	0.407316
13.9	0.400391	0.432044	0.333476	0.122043			13.9	0.373134	0.226532	0.500687	0.315364
14	0.421034	0.426482	0.376978	0.130073			14	0.434393	0.205603	0.495935	0.403588
14.1	0.414543	0.431757	0.334244	0.116615			14.1	0.345002	0.195094	0.431376	0.407049
14.2	0.454139	0.422523	0.424748	0.0890525			14.2	0.348851	0.196209	0.425102	0.397879
14.3	0.468131	0.411582	0.419681	0.101232			14.3	0.365338	0.231685	0.476215	0.314349
14.4	0.452661	0.425251	0.304824	0.0863862			14.4	0.219563	0.200963	0.472955	0.428995
14.5	0.484087	0.412965	0.280401	0.0922806			14.5	0.278495	0.218389	0.508213	0.375256
14.6	0.468454	0.442532	0.320312	0.0973312			14.6	0.261362	0.209566	0.472164	0.422258
14.7	0.459703	0.47345	0.261331	0.101023			14.7	0.228814	0.224278	0.456136	0.368123
14.8	0.443765	0.468137	0.35106	0.133216			14.8	0.202998	0.214492	0.484025	0.387724
14.9	0.494022	0.395407	0.348023	0.110876			14.9	0.251563	0.211982	0.426565	0.377584
15	0.439933	0.409607	0.390677	0.0781527			15	0.214699	0.184904	0.449394	0.362405
15.1	0.371132	0.446481	0.424091	0.122945			15.1	0.23796	0.178162	0.486753	0.340883
15.2	0.359245	0.437116	0.456505	0.130766			15.2	0.235281	0.184212	0.471733	0.378091
15.3	0.364711	0.43161	0.452906	0.0864315			15.3	0.236022	0.146704	0.452942	0.413508
15.4	0.467827	0.465984	0.423718	0.0933928			15.4	0.266942	0.142891	0.48219	0.330631
15.5	0.442083	0.449064	0.500386	0.0795135			15.5	0.230595	0.19808	0.478174	0.417994
15.6	0.449421	0.485197	0.424734	0.101352			15.6	0.194084	0.191284	0.467334	0.413488
15.7	0.44077	0.486021	0.422424	0.0838342			15.7	0.14954	0.18164	0.482701	0.470887
15.8	0.403105	0.476027	0.437799	0.11233			15.8	0.2351	0.150296	0.475108	0.3737
15.9	0.45504	0.478426	0.511113	0.11952			15.9	0.197597	0.207746	0.473663	0.3879
16	0.469874	0.461081	0.422935	0.126718			16	0.26612	0.120652	0.454834	0.43521
16.1	0.464283	0.446988	0.438848	0.0880764			16.1	0.27156	0.103774	0.449852	0.436004
16.2	0.436191	0.412454	0.339689	0.0999381			16.2	0.222848	0.0799395	0.461744	0.365979
16.3	0.434934	0.456268	0.405531	0.0925869			16.3	0.206184	0.098535	0.457471	0.360502
16.4	0.442586	0.375941	0.63101	0.140568			16.4	0.22758	0.088964	0.407278	0.418195
16.5	0.438892	0.463684	0.536305	0.106565			16.5	0.286948	0.0567921	0.453165	0.388041
16.6	0.474538	0.493934	0.48108	0.0811464			16.6	0.252064	0.0498287	0.417653	0.375924
16.7	0.37025	0.461131	0.457108	0.117851			16.7	0.249322	0.10867	0.481438	0.351805
16.8	0.431399	0.44426	0.449945	0.092695			16.8	0.254489	0.111211	0.427981	0.424119
16.9	0.421003	0.457043	0.418549	0.15362			16.9	0.259411	0.0679397	0.437033	0.376547
17	0.427681	0.414353	0.44759	0.105328			17	0.226465	0.119277	0.459629	0.323626
17.1	0.440152	0.450286	0.478372	0.0700724			17.1	0.306596	0.0821056	0.448904	0.388699
17.2	0.433449	0.497608	0.477908	0.109814			17.2	0.238919	0.111486	0.523343	0.357535
17.3	0.406556	0.466156	0.470561	0.106422			17.3	0.310728	0.106588	0.549743	0.400983
17.4	0.383872	0.456124	0.482027	0.118009			17.4	0.20736	0.114203	0.49459	0.416671
17.5	0.451474	0.406982	0.484906	0.1015			17.5	0.153691	0.188962	0.50305	0.393411
17.6	0.454964	0.449994	0.476423	0.165615			17.6	0.192718	0.108205	0.432981	0.399704
17.7	0.396136	0.439411	0.470329	0.119817			17.7	0.257084	0.114915	0.585777	0.399813
17.8	0.480246	0.45382	0.433114	0.129191			17.8	0.235108	0.075582	0.515308	0.413228
17.9	0.412435	0.442328	0.428658	0.118547			17.9	0.18807	0.0748761	0.485115	0.424084
18	0.424716	0.446529	0.388406	0.118886			18	0.197352	0.156543	0.451248	0.391767
18.1	0.499217	0.446652	0.478486	0.118074			18.1	0.181455	0.0632838	0.472287	0.3762
18.2	0.499067	0.457045	0.43092	0.134233			18.2	0.229783	0.145727	0.505938	0.371725
18.3	0.489938	0.419953	0.456595	0.112862			18.3	0.230929	0.134952	0.51906	0.424268
18.4	0.448892	0.409239	0.429644	0.0832747			18.4	0.158961	0.140179	0.498992	0.433742
18.5	0.445145	0.484828	0.400956	0.0929067			18.5	0.192988	0.162295	0.519937	0.434769
18.6	0.50522	0.464603	0.407093	0.0944757			18.6	0.183011	0.144409	0.457057	0.377856
18.7	0.509825	0.428538	0.441889	0.0893214			18.7	0.238298	0.14905	0.436675	0.31923
18.8	0.516466	0.472023	0.411561	0.0836123			18.8	0.208354	0.150166	0.44619	0.435776
18.9	0.53881	0.436277	0.489808	0.0964624			18.9	0.210192	0.171449	0.53046	0.454436
19	0.464928	0.434687	0.389445	0.124525			19	0.249995	0.183654	0.489579	0.390077
19.1	0.548536	0.439971	0.47834	0.114524			19.1	0.244006	0.14435	0.476863	0.345243
19.2	0.468833	0.425353	0.347052	0.0812335			19.2	0.218619	0.136103	0.492808	0.368732
19.3	0.535617	0.438323	0.29259	0.135381			19.3	0.311955	0.17837	0.489979	0.35909
19.4	0.486653	0.459611	0.349428	0.142157			19.4	0.227655	0.164265	0.52226	0.322824
19.5	0.455668	0.436346	0.554382	0.0863652			19.5	0.313472	0.161156	0.502227	0.31293
19.6	0.529588	0.450773	0.446829	0.144954			19.6	0.353412	0.186858	0.546973	0.339932
19.7	0.513536	0.4321	0.469779	0.146735			19.7	0.31081	0.155354	0.542596	0.357904
19.8	0.514317	0.435356	0.494671	0.115886			19.8	0.285667	0.168192	0.515718	0.391919
19.9	0.457807	0.425801	0.426575	0.103248			19.9	0.348284	0.174183	0.526724	0.347845
20	0.489315	0.434258	0.377573	0.148342			20	0.308505	0.157566	0.52944	0.381299
20.1	0.465477	0.432446	0.394587	0.126677			20.1	0.29627	0.173343	0.511442	0.369568
20.2	0.462128	0.423139	0.39665	0.107303			20.2	0.259973	0.16782	0.501256	0.356324
20.3	0.486706	0.406127	0.444922	0.140028			20.3	0.252119	0.166927	0.530093	0.380185
20.4	0.498967	0.44164	0.43963	0.154134			20.4	0.305095	0.202514	0.520313	0.397547
20.5	0.508499	0.43485	0.507877	0.1469			20.5	0.269025	0.169003	0.529142	0.348343
20.6	0.476442	0.441606	0.431232	0.148528			20.6	0.298289	0.167662	0.529533	0.38556
20.7	0.471741	0.417643	0.521341	0.129649			20.7	0.273566	0.181373	0.511764	0.335184
20.8	0.441977	0.443865	0.42338	0.110054			20.8	0.272522	0.14614	0.565446	0.331955
20.9	0.502463	0.429667	0.482605	0.153528			20.9	0.325954	0.16324	0.530378	0.377685
21	0.516628	0.458046	0.469513	0.131685			21	0.293194	0.154976	0.563358	0.393501
21.1	0.49285	0.452486	0.388142	0.129715			21.1	0.27569	0.17179	0.523532	0.342979
21.2	0.437957	0.450595	0.399751	0.131106			21.2	0.269165	0.165665	0.563232	0.379074
21.3	0.484206	0.450579	0.424644	0.116203			21.3	0.26124	0.170438	0.493959	0.360833
21.4	0.492274	0.451446	0.383786	0.117867			21.4	0.234232	0.161851	0.489698	0.363787
21.5	0.451283	0.430524	0.36102	0.107419			21.5	0.276739	0.147259	0.523094	0.385395
21.6	0.377866	0.457917	0.379442	0.115352			21.6	0.306174	0.157706	0.511356	0.424351
21.7	0.475467	0.439537	0.380551	0.09363			21.7	0.299947	0.152672	0.531486	0.437461
21.8	0.435452	0.495642	0.404093	0.165417			21.8	0.269269	0.163784	0.494548	0.475328
21.9	0.473717	0.488957	0.404611	0.150216			21.9	0.273614	0.166075	0.512018	0.370156
22	0.450469	0.490765	0.362316	0.116635			22	0.255866	0.18946	0.546986	0.421499
22.1	0.502101	0.491458	0.39605	0.129705			22.1	0.279083	0.146583	0.516415	0.448919
22.2	0.452007	0.464255	0.419941	0.111108			22.2	0.275782	0.203827	0.560263	0.370031
22.3	0.481189	0.456342	0.382698	0.103446			22.3	0.267021	0.155412	0.534241	0.368688
22.4	0.46505	0.41449	0.401113	0.13677			22.4	0.306883	0.147888	0.552336	0.404847
22.5	0.453188	0.458467	0.469543	0.160859			22.5	0.306359	0.150599	0.536242	0.377672
22.6	0.415706	0.391252	0.382947	0.111759			22.6	0.311866	0.148313	0.55752	0.478812
22.7	0.481087	0.424428	0.38835	0.0857275			22.7	0.27734	0.14193	0.498479	0.410359
22.8	0.448049	0.426581	0.41151	0.118282			22.8	0.255813	0.135498	0.550185	0.425542
22.9	0.460473	0.428913	0.417917	0.127755			22.9	0.233727	0.143972	0.516311	0.527625
23	0.504044	0.39383	0.400426	0.103123			23	0.298638	0.131179	0.497428	0.424988
23.1	0.482477	0.41015	0.311445	0.142415			23.1	0.252472	0.156136	0.477975	0.302219
23.2	0.47705	0.448456	0.357938	0.148947			23.2	0.305396	0.1778	0.527116	0.397841
23.3	0.480079	0.449965	0.365484	0.0895081			23.3	0.296499	0.134458	0.540482	0.357132
23.4	0.463998	0.56866	0.411852	0.0703976			23.4	0.29752	0.168405	0.494313	0.379282
23.5	0.451308	0.408916	0.403418	0.114056			23.5	0.321247	0.148992	0.552401	0.340456
23.6	0.467416	0.445329	0.326132	0.0954742			23.6	0.306466	0.171165	0.473701	0.313537
23.7	0.498789	0.438721	0.379784	0.0965456			23.7	0.291645	0.170496	0.47156	0.342709
23.8	0.473707	0.381488	0.401476	0.113967			23.8	0.327461	0.140684	0.511948	0.34091
23.9	0.467461	0.437541	0.314749	0.130174			23.9	0.306687	0.141685	0.523586	0.339658
24	0.488565	0.445244	0.332161	0.147983			24	0.244468	0.213874	0.427409	0.468894
24.1	0.4791	0.392808	0.305292	0.130997			24.1	0.268219	0.142651	0.47873	0.345996
24.2	0.460861	0.421079	0.399732	0.1277			24.2	0.319597	0.134229	0.445957	0.376092
24.3	0.487523	0.42812	0.253839	0.110304			24.3	0.380269	0.165133	0.45897	0.330901
24.4	0.493359	0.436551	0.264756	0.116968			24.4	0.365397	0.149228	0.464155	0.393256
24.5	0.451771	0.427065	0.246688	0.0936338			24.5	0.394195	0.153478	0.486881	0.414874
24.6	0.438251	0.429616	0.292263	0.115681			24.6	0.40417	0.139974	0.483101	0.326882
24.7	0.420707	0.458662	0.273885	0.136065			24.7	0.407407	0.0875188	0.526988	0.433893
24.8	0.455487	0.46767	0.238897	0.0675858			24.8	0.344997	0.0967503	0.548725	0.398597
24.9	0.451973	0.440806	0.315778	0.126799			24.9	0.333958	0.0903241	0.56067	0.40545
25	0.465293	0.431073	0.282469	0.12992			25	0.292199	0.16264	0.525704	0.54503
25.1	0.503121	0.427432	0.32078	0.134952			25.1	0.424553	0.133997	0.555313	0.402773
25.2	0.443363	0.460491	0.390802	0.147772			25.2	0.29234	0.177238	0.54176	0.424847
25.3	0.468666	0.519049	0.414655	0.111692			25.3	0.332449	0.146958	0.549371	0.423025
25.4	0.414414	0.478899	0.396685	0.122685			25.4	0.287735	0.148777	0.520397	0.319152
25.5	0.43985	0.378325	0.39868	0.125131			25.5	0.278357	0.157499	0.576664	0.487783
25.6	0.424489	0.459659	0.312589	0.0985621			25.6	0.352373	0.161002	0.551042	0.541579
25.7	0.457032	0.484466	0.304634	0.139821			25.7	0.386577	0.155212	0.5548	0.483393
25.8	0.450047	0.40599	0.308333	0.141185			25.8	0.34339	0.157174	0.603362	0.541153
25.9	0.460826	0.388926	0.300649	0.140077			25.9	0.359511	0.147839	0.532012	0.507611
26	0.438565	0.391861	0.316072	0.13949			26	0.363826	0.140451	0.614627	0.495327
26.1	0.417567	0.388137	0.289423	0.152663			26.1	0.30057	0.166675	0.521286	0.535836
26.2	0.433048	0.432051	0.320824	0.143274			26.2	0.257049	0.13402	0.582116	0.521129
26.3	0.462223	0.415971	0.281896	0.109456			26.3	0.242003	0.146235	0.61567	0.597117
26.4	0.397221	0.415364	0.298643	0.10403			26.4	0.262809	0.151985	0.556307	0.618182
26.5	0.40755	0.40978	0.278138	0.137488			26.5	0.266297	0.148737	0.549824	0.711408
26.6	0.459377	0.385846	0.290485	0.121357			26.6	0.249714	0.177838	0.57323	0.506587
26.7	0.474624	0.41737	0.284795	0.118742			26.7	0.336878	0.164171	0.564524	0.683356
26.8	0.439673	0.402094	0.299839	0.140016			26.8	0.287348	0.157043	0.539402	0.612844
26.9	0.457178	0.43441	0.400578	0.108731			26.9	0.330309	0.15102	0.544158	0.490546
27	0.448253	0.42327	0.472381	0.100009			27	0.299675	0.177881	0.539654	0.468807
27.1	0.482906	0.420146	0.450248	0.131368			27.1	0.267049	0.178975	0.498695	0.564571
27.2	0.469969	0.478705	0.432153	0.103016			27.2	0.305589	0.14329	0.519629	0.593685
27.3	0.493387	0.477139	0.412121	0.119939			27.3	0.252982	0.159021	0.542049	0.536441
27.4	0.455592	0.451994	0.497428	0.169452			27.4	0.243641	0.131686	0.494775	0.571296
27.5	0.462279	0.444008	0.489036	0.0973502			27.5	0.280178	0.13083	0.534573	0.608703
27.6	0.454485	0.418897	0.395705	0.136338			27.6	0.317237	0.157781	0.54442	0.420328
27.7	0.4763	0.473507	0.370361	0.120577			27.7	0.326438	0.141286	0.539374	0.580412
27.8	0.501331	0.455004	0.37217	0.147007			27.8	0.355907	0.156439	0.491382	0.486291
27.9	0.518668	0.443063	0.399406	0.140234			27.9	0.280339	0.186566	0.560496	0.583302
28	0.467425	0.433679	0.382729	0.105041			28	0.312306	0.185947	0.599573	0.506544
28.1	0.477696	0.435212	0.427043	0.160698			28.1	0.151798	0.171745	0.563341	0.505767
28.2	0.467081	0.414051	0.363562	0.142555			28.2	0.275574	0.133393	0.528904	0.624831
28.3	0.487752	0.425116	0.457367	0.119097			28.3	0.297803	0.178238	0.535353	0.478936
28.4	0.529818	0.447184	0.43594	0.127709			28.4	0.318249	0.164766	0.565122	0.548943
28.5	0.44047	0.382596	0.414203	0.154148			28.5	0.299963	0.143646	0.577264	0.477969
28.6	0.532641	0.501874	0.552769	0.150756			28.6	0.400103	0.189223	0.58848	0.580099
28.7	0.50506	0.455792	0.448741	0.192527			28.7	0.399211	0.158747	0.586693	0.564654
28.8	0.555315	0.488297	0.432251	0.0819307			28.8	0.380691	0.18093	0.529899	0.528175
28.9	0.408748	0.463062	0.428778	0.102603			28.9	0.358491	0.190284	0.621918	0.542496
29	0.469848	0.497172	0.544553	0.125093			29	0.368474	0.138931	0.681019	0.403908
29.1	0.447429	0.490686	0.53676	0.127575			29.1	0.398	0.15154	0.642772	0.425741
29.2	0.437648	0.494813	0.508594	0.0952265			29.2	0.305383	0.170226	0.671447	0.399668
29.3	0.49268	0.475452	0.381195	0.151654			29.3	0.420563	0.137507	0.532082	0.458135
29.4	0.491387	0.471206	0.417914	0.115837			29.4	0.361312	0.154965	0.530335	0.473267
29.5	0.513173	0.455423	0.424092	0.123086			29.5	0.285308	0.160542	0.510992	0.701455
29.6	0.491362	0.47455	0.440006	0.105075			29.6	0.230555	0.132242	0.550712	0.766038
29.7	0.531719	0.481653	0.377395	0.0966777			29.7	0.36172	0.18453	0.453412	0.774314
29.8	0.519805	0.438273	0.421181	0.140729			29.8	0.384006	0.148741	0.487154	0.762533
29.9	0.453222	0.44287	0.440564	0.0989672			29.9	0.353351	0.152929	0.48861	0.798547
30	0.554216	0.423178	0.432533	0.127479			30	0.393458	0.168345	0.456562	0.855051
30.1	0.485604	0.435417	0.397182	0.119839			30.1	0.39066	0.144154	0.486972	0.876019
30.2	0.444722	0.433747	0.408077	0.117898			30.2	0.355687	0.188912	0.429199	0.860424
30.3	0.487695	0.451714	0.491342	0.0972212			30.3	0.386215	0.176721	0.414906	0.860384
30.4	0.484402	0.447144	0.465835	0.108493			30.4	0.425337	0.175757	0.368316	0.836087
30.5	0.553433	0.459909	0.449573	0.15449			30.5	0.402583	0.198118	0.369254	0.849034
30.6	0.463655	0.428609	0.460713	0.10596			30.6	0.431872	0.147264	0.372671	0.94744
30.7	0.551629	0.43874	0.436373	0.0959667			30.7	0.448009	0.164363	0.429615	0.774115
30.8	0.461826	0.456856	0.415756	0.111419			30.8	0.413362	0.128137	0.52084	0.751587
30.9	0.498612	0.491315	0.512083	0.141635			30.9	0.29594	0.155982	0.348291	0.873342
31	0.488234	0.513467	0.465762	0.156589			31	0.362124	0.102938	0.44091	0.740065
31.1	0.502466	0.469924	0.43272	0.102382			31.1	0.387377	0.0968466	0.428818	0.905294
31.2	0.46521	0.48775	0.471607	0.203946			31.2	0.450832	0.191579	0.55322	0.856824
31.3	0.473021	0.431766	0.441928	0.141766			31.3	0.345969	0.169722	0.568815	0.83877
31.4	0.486077	0.483428	0.417329	0.110345			31.4	0.375722	0.158668	0.486725	0.86512
31.5	0.483501	0.478249	0.440239	0.132065			31.5	0.422818	0.19284	0.540162	0.855954
31.6	0.467906	0.487272	0.368862	0.0851759			31.6	0.455148	0.159731	0.431828	0.922639
31.7	0.478015	0.454572	0.416014	0.153054			31.7	0.361122	0.144975	0.446766	0.748621
31.8	0.468199	0.501625	0.455817	0.10355			31.8	0.361218	0.166008	0.415154	0.8347
31.9	0.467927	0.472865	0.499496	0.151129			31.9	0.453754	0.195235	0.40217	0.935579
32	0.477586	0.476791	0.528757	0.150636			32	0.343519	0.189366	0.405722	0.901304
32.1	0.42264	0.447691	0.561897	0.161831			32.1	0.387142	0.15074	0.411301	0.78772
32.2	0.521466	0.459946	0.567692	0.129204			32.2	0.438497	0.134227	0.409923	0.890631
32.3	0.464563	0.416519	0.645267	0.149369			32.3	0.37507	0.20372	0.386999	0.886477
32.4	0.475503	0.425749	0.557029	0.152695			32.4	0.421126	0.164096	0.456234	1.05522
32.5	0.460846	0.532357	0.583515	0.121996			32.5	0.374056	0.213983	0.447968	0.818073
32.6	0.526075	0.463634	0.565054	0.109199			32.6	0.433901	0.205277	0.459338	0.731243
32.7	0.52089	0.453966	0.547754	0.140148			32.7	0.28855	0.181112	0.514948	0.805661
32.8	0.487746	0.463882	0.557657	0.112927			32.8	0.35613	0.141549	0.526542	0.477585
32.9	0.512302	0.452146	0.515994	0.124211			32.9	0.350575	0.174394	0.501394	0.536315
33	0.519831	0.424581	0.554022	0.114224			33	0.320729	0.215616	0.458498	0.518236
33.1	0.529744	0.465983	0.5627	0.120204			33.1	0.347975	0.251335	0.407892	0.626372
33.2	0.492052	0.451021	0.551122	0.100179			33.2	0.338872	0.22342	0.427644	0.653796
33.3	0.489367	0.497235	0.544345	0.114067			33.3	0.350972	0.167424	0.442819	0.614275
33.4	0.552682	0.483767	0.503068	0.103047			33.4	0.305055	0.220046	0.45165	0.504251
33.5	0.515211	0.459571	0.486764	0.109444			33.5	0.373113	0.249177	0.438663	0.464245
33.6	0.545695	0.493543	0.563473	0.0978595			33.6	0.337797	0.220797	0.508604	0.483188
33.7	0.496673	0.471567	0.557027	0.0911233			33.7	0.372937	0.237051	0.487991	0.481274
33.8	0.530797	0.463379	0.476531	0.183716			33.8	0.38931	0.194602	0.548088	0.49597
33.9	0.50088	0.497626	0.514629	0.155684			33.9	0.369606	0.133074	0.493705	0.514322
34	0.513223	0.476707	0.485223	0.149928			34	0.368381	0.144713	0.533033	0.393892
34.1	0.490352	0.465985	0.472792	0.159535			34.1	0.337684	0.14158	0.504969	0.392264
34.2	0.432356	0.427039	0.57713	0.14962			34.2	0.344635	0.148882	0.500762	0.499172
34.3	0.453368	0.443762	0.563936	0.144391			34.3	0.339494	0.158575	0.496466	0.436397
34.4	0.479691	0.48101	0.446981	0.129055			34.4	0.377325	0.16286	0.508289	0.462737
34.5	0.491578	0.428563	0.494438	0.132367			34.5	0.342838	0.162056	0.476555	0.609671
34.6	0.456012	0.42214	0.525796	0.131931			34.6	0.350421	0.103006	0.516442	0.576319
34.7	0.480506	0.482065	0.480176	0.136541			34.7	0.395669	0.126913	0.522894	0.584098
34.8	0.460286	0.435798	0.50509	0.158468			34.8	0.303685	0.109926	0.485592	0.623769
34.9	0.479326	0.40002	0.484067	0.120312			34.9	0.289128	0.107706	0.509467	0.645194
35	0.468344	0.387034	0.576229	0.174101			35	0.375134	0.130832	0.557371	0.613628
35.1	0.529253	0.428619	0.514254	0.131317			35.1	0.352206	0.083828	0.49819	0.750785
35.2	0.478168	0.484389	0.551613	0.114584			35.2	0.369127	0.0970669	0.548229	0.412182
35.3	0.486063	0.465724	0.613833	0.132079			35.3	0.324975	0.0791354	0.5441	0.46241
35.4	0.471267	0.429123	0.528545	0.0786358			35.4	0.371354	0.0759433	0.546966	0.398878
35.5	0.505399	0.447974	0.437075	0.118051			35.5	0.35119	0.137632	0.575088	0.447267
35.6	0.495679	0.469011	0.439312	0.125162			35.6	0.344742	0.0988592	0.518689	0.459972
35.7	0.547432	0.409349	0.40499	0.126204			35.7	0.340619	0.112224	0.469252	0.426546
35.8	0.468312	0.410704	0.357708	0.114962			35.8	0.348144	0.0914712	0.508056	0.359874
35.9	0.492524	0.424823	0.31925	0.112587			35.9	0.360535	0.0921455	0.579506	0.475201
36	0.480183	0.428611	0.501643	0.134338			36	0.360407	0.109533	0.504096	0.469939
36.1	0.459855	0.449549	0.484847	0.136774			36.1	0.335987	0.0961249	0.500577	0.447945
36.2	0.460166	0.470977	0.469359	0.122637			36.2	0.369213	0.0992824	0.508106	0.514128
36.3	0.456542	0.484135	0.460724	0.1141			36.3	0.344989	0.112437	0.527147	0.487419
36.4	0.484787	0.443044	0.463915	0.134273			36.4	0.414734	0.14497	0.551448	0.423128
36.5	0.487878	0.43004	0.462212	0.150101			36.5	0.4365	0.114516	0.549451	0.446739
36.6	0.467381	0.434689	0.485316	0.159487			36.6	0.455634	0.107131	0.541338	0.426975
36.7	0.51817	0.448489	0.429767	0.109449			36.7	0.433772	0.117024	0.547961	0.584252
36.8	0.451758	0.434752	0.448871	0.125064			36.8	0.409656	0.146157	0.479457	0.506881
36.9	0.516289	0.420959	0.431736	0.155315			36.9	0.273941	0.134839	0.496226	0.609846
37	0.540366	0.437362	0.423635	0.136266			37	0.320337	0.0740552	0.48416	0.531298
37.1	0.500636	0.453858	0.442381	0.145318			37.1	0.339222	0.128483	0.537865	0.538833
37.2	0.473565	0.469803	0.450778	0.123798			37.2	0.547882	0.10364	0.506663	0.542776
37.3	0.530602	0.43209	0.454259	0.118074			37.3	0.416515	0.111398	0.578569	0.572317
37.4	0.557511	0.479254	0.455266	0.146092			37.4	0.398448	0.0704143	0.527982	0.503947
37.5	0.47438	0.456562	0.446084	0.146494			37.5	0.341361	0.14061	0.489138	0.532543
37.6	0.526775	0.464618	0.282582	0.153587			37.6	0.38307	0.103641	0.514903	0.552965
37.7	0.480875	0.416517	0.278155	0.144821			37.7	0.334375	0.139279	0.48256	0.515417
37.8	0.544701	0.390033	0.34756	0.145851			37.8	0.391696	0.152989	0.519251	0.428854
37.9	0.470302	0.440456	0.375618	0.137545			37.9	0.424518	0.109943	0.671007	0.463896
38	0.467957	0.427802	0.343996	0.13489			38	0.434234	0.106798	0.662404	0.507235
38.1	0.491015	0.468728	0.34662	0.126786			38.1	0.401241	0.112764	0.516747	0.31616
38.2	0.540284	0.460838	0.354842	0.15257			38.2	0.389878	0.0936528	0.496044	0.442176
38.3	0.461506	0.461316	0.328561	0.100395			38.3	0.389012	0.096033	0.550288	0.500286
38.4	0.464182	0.439439	0.372036	0.129245			38.4	0.397197	0.151803	0.557044	0.624305
38.5	0.506546	0.487494	0.399058	0.132758			38.5	0.410743	0.117917	0.51959	0.570812
38.6	0.466814	0.442826	0.408854	0.14965			38.6	0.426364	0.094611	0.543366	0.875848
38.7	0.504005	0.434114	0.463954	0.121524			38.7	0.456102	0.107706	0.49924	0.934533
38.8	0.522086	0.478964	0.33213	0.162397			38.8	0.425761	0.110862	0.590047	1.08899
38.9	0.531463	0.469546	0.409632	0.140948			38.9	0.342464	0.0778892	0.514867	1.02622
39	0.474464	0.521346	0.418886	0.13697			39	0.341413	0.0882428	0.51335	1.11845
39.1	0.515123	0.471916	0.440299	0.134966			39.1	0.365146	0.0862101	0.487448	1.34074
39.2	0.53534	0.491189	0.46042	0.162134			39.2	0.456198	0.0862303	0.552589	1.3146
39.3	0.529659	0.501653	0.497802	0.152555			39.3	0.474399	0.137792	0.482997	1.32614
39.4	0.499554	0.468481	0.4756	0.129591			39.4	0.438503	0.10183	0.585523	1.38084
39.5	0.513694	0.475785	0.419345	0.123836			39.5	0.488434	0.090636	0.528412	1.45916
39.6	0.522563	0.459954	0.417667	0.108761			39.6	0.355038	0.0784158	0.587045	1.54194
39.7	0.520469	0.46221	0.453577	0.147645			39.7	0.424509	0.102126	0.56285	1.48107
39.8	0.534268	0.495662	0.434179	0.161465			39.8	0.426162	0.0778971	0.558417	1.47885
39.9	0.496235	0.45385	0.443586	0.150806			39.9	0.370653	0.0927355	0.572141	1.50775
40	0.497121	0.422799	0.469576	0.160463			40	0.37192	0.0682673	0.452351	1.51337
40.1	0.470643	0.452039	0.481258	0.120992			40.1	0.431783	0.0826063	0.464768	1.60394
40.2	0.483393	0.491885	0.484271	0.134104			40.2	0.374492	0.068401	0.463143	1.54961
40.3	0.458061	0.490478	0.46303	0.131389			40.3	0.413698	0.0779926	0.491224	1.55726
40.4	0.451307	0.450855	0.475465	0.170847			40.4	0.388233	0.0992017	0.529061	1.45632
40.5	0.530259	0.427795	0.515612	0.126416			40.5	0.397209	0.0779055	0.531832	1.42216
40.6	0.488138	0.419422	0.452854	0.1793			40.6	0.412567	0.0917277	0.50829	1.55782
40.7	0.494448	0.434052	0.459119	0.102327			40.7	0.350202	0.0994728	0.541891	1.35002
40.8	0.49962	0.459712	0.485166	0.162593			40.8	0.403011	0.0752405	0.515362	1.58686
40.9	0.463381	0.451592	0.469904	0.139933			40.9	0.312921	0.114141	0.517103	1.53878
41	0.49727	0.490128	0.551989	0.113717			41	0.294827	0.135701	0.510976	1.55658
41.1	0.487169	0.489073	0.524069	0.163035			41.1	0.29588	0.0797813	0.484487	1.71307
41.2	0.467771	0.463106	0.470324	0.140081			41.2	0.414098	0.0927995	0.531646	1.57537
41.3	0.501259	0.484687	0.475636	0.103987			41.3	0.363583	0.0830857	0.536997	1.78769
41.4	0.550483	0.472803	0.493018	0.12389			41.4	0.395886	0.108646	0.483495	1.75842
41.5	0.526178	0.485577	0.496663	0.136111			41.5	0.382339	0.111884	0.541078	2.03672
41.6	0.490489	0.484284	0.439559	0.0773759			41.6	0.40525	0.0849317	0.434986	1.98347
41.7	0.479914	0.505575	0.484222	0.165851			41.7	0.398813	0.106467	0.442303	2.53624
41.8	0.509558	0.414068	0.449206	0.127659			41.8	0.396212	0.0835937	0.497702	2.46929
41.9	0.505563	0.372013	0.475005	0.128392			41.9	0.435767	0.0639491	0.452371	3.00997
42	0.471884	0.46378	0.477855	0.171307			42	0.381686	0.101542	0.484636	2.31388
42.1	0.487367	0.50531	0.481797	0.16254			42.1	0.402902	0.0968455	0.433388	2.18022
42.2	0.513319	0.469635	0.48857	0.150224			42.2	0.420762	0.119784	0.475837	2.34371
42.3	0.528429	0.476873	0.518107	0.107663			42.3	0.448723	0.0939534	0.478042	2.39102
42.4	0.533845	0.505844	0.45323	0.125954			42.4	0.390655	0.0942731	0.374734	2.35772
42.5	0.48143	0.511895	0.500362	0.1477			42.5	0.425172	0.0568982	0.361234	2.72561
42.6	0.496092	0.485388	0.5524	0.141968			42.6	0.377319	0.105398	0.415405	3.04898
42.7	0.493352	0.466531	0.630735	0.137926			42.7	0.40696	0.107971	0.362584	2.70679
42.8	0.499703	0.480475	0.549553	0.170575			42.8	0.414245	0.119453	0.381352	2.73284
42.9	0.506306	0.452669	0.462515	0.128358			42.9	0.310743	0.0780268	0.423185	2.90449
43	0.426033	0.483766	0.447486	0.160606			43	0.412189	0.0843122	0.392872	3.42218
43.1	0.470936	0.469722	0.472953	0.13553			43.1	0.386837	0.122207	0.405421	3.45391
43.2	0.486225	0.460123	0.433442	0.112466			43.2	0.392607	0.0836687	0.358489	3.72204
43.3	0.476746	0.496504	0.507233	0.144419			43.3	0.372201	0.0836129	0.357716	3.68005
43.4	0.530923	0.500944	0.443424	0.170699			43.4	0.334919	0.0970427	0.361008	3.6065
43.5	0.448377	0.521501	0.456882	0.0921828			43.5	0.353239	0.11457	0.37174	4.30254
43.6	0.457578	0.453848	0.470445	0.147325			43.6	0.40873	0.209229	0.367596	4.77352
43.7	0.458841	0.486402	0.483641	0.0754169			43.7	0.374152	0.151822	0.338641	4.64942
43.8	0.488863	0.478231	0.465701	0.152382			43.8	0.411727	0.0775031	0.397754	5.22316
43.9	0.456687	0.453357	0.402223	0.171028			43.9	0.384716	0.151769	0.371687	5.59269
44	0.502598	0.452996	0.41604	0.109954			44	0.392198	0.156683	0.347804	5.99585
44.1	0.499686	0.459497	0.52104	0.148092			44.1	0.330718	0.130662	0.368329	6.27801
44.2	0.528577	0.488573	0.485778	0.136328			44.2	0.357823	0.0840556	0.347566	6.10341
44.3	0.511087	0.487044	0.48732	0.089876			44.3	0.377798	0.108963	0.353569	6.46463
44.4	0.490331	0.480937	0.490494	0.139317			44.4	0.348132	0.113759	0.373763	6.73972
44.5	0.521816	0.466831	0.445678	0.128034			44.5	0.382901	0.125301	0.338104	6.08114
44.6	0.449166	0.523136	0.361774	0.131282			44.6	0.374695	0.102577	0.363269	6.42873
44.7	0.498229	0.456174	0.508825	0.105297			44.7	0.375906	0.102181	0.406947	6.83151
44.8	0.482508	0.499987	0.480286	0.0840179			44.8	0.384072	0.0998394	0.350116	7.06317
44.9	0.527665	0.534169	0.44382	0.154093			44.9	0.353627	0.117499	0.389455	8.4922
45	0.47718	0.54096	0.454182	0.159533			45	0.30476	0.0853702	0.348947	9.17999
45.1	0.488895	0.54205	0.412494	0.0925441			45.1	0.352504	0.112933	0.344032	8.24645
45.2	0.511219	0.530702	0.434345	0.152082			45.2	0.336815	0.131303	0.435192	7.76524
45.3	0.462542	0.500762	0.409632	0.163239			45.3	0.322376	0.101754	0.418051	7.30426
45.4	0.526452	0.47154	0.417701	0.124762			45.4	0.284384	0.116762	0.426734	7.087
45.5	0.487984	0.516444	0.387456	0.102542			45.5	0.309883	0.112462	0.385962	7.69319
45.6	0.520626	0.487593	0.449086	0.118041			45.6	0.33621	0.224415	0.369445	7.18186
45.7	0.540016	0.453305	0.478575	0.143836			45.7	0.355214	0.130464	0.411754	6.58014
45.8	0.513754	0.490061	0.425158	0.14151			45.8	0.245107	0.119199	0.416003	5.3379
45.9	0.448609	0.472411	0.44275	0.128836			45.9	0.320056	0.1184	0.341817	5.56248
46	0.56142	0.483649	0.51548	0.167055			46	0.28751	0.0928757	0.417806	5.93059
46.1	0.491252	0.458734	0.422792	0.158111			46.1	0.350377	0.131203	0.451185	5.53881
46.2	0.489302	0.482575	0.487281	0.113486			46.2	0.301289	0.105449	0.440046	6.10106
46.3	0.471488	0.453171	0.494318	0.144172			46.3	0.284024	0.0902605	0.447238	6.00116
46.4	0.498831	0.458744	0.472023	0.158509			46.4	0.266963	0.180711	0.414758	6.33408
46.5	0.428703	0.493436	0.449869	0.1363			46.5	0.323233	0.0728718	0.347166	6.32804
46.6	0.467304	0.472184	0.478002	0.136715			46.6	0.348233	0.124162	0.422548	6.99134
46.7	0.483532	0.478351	0.496157	0.177369			46.7	0.336773	0.248526	0.414989	7.31797
46.8	0.506481	0.48365	0.456242	0.155435			46.8	0.37857	0.224738	0.395935	7.63299
46.9	0.490178	0.484499	0.453591	0.153338			46.9	0.362299	0.222692	0.400404	7.95644
47	0.482936	0.474878	0.463243	0.151965			47	0.366098	0.210776	0.432598	8.04817
47.1	0.518943	0.473285	0.407023	0.122865			47.1	0.296717	0.217233	0.401692	8.10196
47.2	0.511549	0.478614	0.417164	0.118042			47.2	0.346603	0.183223	0.408032	7.91288
47.3	0.472222	0.497923	0.471442	0.121241			47.3	0.336588	0.226602	0.440661	7.37354
47.4	0.472628	0.4815	0.472849	0.170369			47.4	0.3477	0.160432	0.426234	7.38835
47.5	0.445892	0.501981	0.472322	0.116616			47.5	0.349895	0.165	0.453073	7.25299
47.6	0.535954	0.504019	0.452956	0.132489			47.6	0.30923	0.0926826	0.464244	8.29718
47.7	0.557912	0.445402	0.486206	0.131236			47.7	0.321614	0.154457	0.51997	7.58952
47.8	0.507755	0.501003	0.467575	0.132335			47.8	0.30324	0.155805	0.507739	7.64243
47.9	0.459881	0.440944	0.452067	0.145438			47.9	0.297437	0.114851	0.518901	7.25789
48	0.503444	0.48739	0.448441	0.117688			48	0.344756	0.138401	0.50965	7.82879
48.1	0.536778	0.452717	0.454922	0.102696			48.1	0.331811	0.135595	0.586797	6.95618
48.2	0.459362	0.473396	0.441878	0.101156			48.2	0.268661	0.120472	0.56216	6.57229
48.3	0.449159	0.494339	0.461209	0.0980506			48.3	0.278614	0.150516	0.560899	7.39444
48.4	0.467431	0.484178	0.472476	0.164273			48.4	0.315627	0.152965	0.552573	7.44014
48.5	0.45358	0.413899	0.416338	0.136191			48.5	0.311033	0.188845	0.512914	6.65605
48.6	0.537081	0.517888	0.453394	0.140828			48.6	0.331556	0.142182	0.56763	5.90161
48.7	0.449556	0.486304	0.4618	0.152729			48.7	0.353517	0.224422	0.57241	7.47082
48.8	0.500567	0.429103	0.416867	0.121094			48.8	0.341301	0.217015	0.51845	6.43039
48.9	0.470174	0.48131	0.422853	0.142182			48.9	0.374999	0.204122	0.486479	7.26242
49	0.513113	0.500376	0.454316	0.115714			49	0.337647	0.165619	0.481304	8.2328
49.1	0.499876	0.504259	0.481694	0.119075			49.1	0.322996	0.139488	0.477147	7.7473
49.2	0.549399	0.502265	0.481809	0.122626			49.2	0.314604	0.207312	0.507619	7.46211
49.3	0.496557	0.468423	0.466042	0.13302			49.3	0.26852	0.241692	0.485817	8.05376
49.4	0.522878	0.469085	0.463314	0.12762			49.4	0.318714	0.130282	0.48404	7.12582
49.5	0.543833	0.463606	0.507311	0.115242			49.5	0.294566	0.10279	0.512093	6.83683
49.6	0.493779	0.45805	0.478826	0.108095			49.6	0.288616	0.124474	0.489821	6.33759
49.7	0.550166	0.491867	0.456753	0.10785			49.7	0.3075	0.151828	0.494214	5.71015
49.8	0.5339	0.463321	0.4739	0.117728			49.8	0.333357	0.145477	0.55823	5.40752
49.9	0.516457	0.467666	0.433153	0.133917			49.9	0.275206	0.139627	0.43948	5.4303
50	0.531186	0.457498	0.460707	0.13246			50	0.348108	0.258897	0.422061	5.48808
50.1	0.53382	0.503015	0.455036	0.139896			50.1	0.310605	0.204988	0.453319	5.74867
50.2	0.510045	0.480217	0.49844	0.130994			50.2	0.338478	0.226257	0.424268	5.53445
50.3	0.530589	0.429687	0.466288	0.111384			50.3	0.272658	0.215079	0.385651	5.69893
50.4	0.511611	0.485224	0.443774	0.140917			50.4	0.325848	0.132744	0.408841	5.60563
50.5	0.502907	0.420845	0.447353	0.124001			50.5	0.318202	0.0713342	0.403672	5.43868
50.6	0.525461	0.490231	0.450958	0.132829			50.6	0.321494	0.160212	0.42174	5.33149
50.7	0.497464	0.412886	0.523005	0.143154			50.7	0.429349	0.236982	0.472492	5.12363
50.8	0.593489	0.449215	0.456718	0.154139			50.8	0.453272	0.19593	0.370492	5.28096
50.9	0.513306	0.389596	0.431605	0.141474			50.9	0.451026	0.215214	0.440608	4.90633
51	0.531298	0.399471	0.40217	0.134559			51	0.451233	0.257547	0.42671	5.30494
51.1	0.520851	0.43263	0.46661	0.105635			51.1	0.4124	0.291579	0.3873	5.77853
51.2	0.501153	0.417487	0.453889	0.138917			51.2	0.389554	0.211685	0.394856	6.30264
51.3	0.451808	0.421385	0.390045	0.0699615			51.3	0.361724	0.214085	0.382158	7.07661
51.4	0.514602	0.400467	0.432479	0.148373			51.4	0.355429	0.243344	0.418172	6.69941
51.5	0.554867	0.454652	0.430117	0.133255			51.5	0.329732	0.216106	0.394283	5.44233
51.6	0.485891	0.427365	0.446292	0.101639			51.6	0.348448	0.233366	0.367662	6.24589
51.7	0.435958	0.380643	0.429212	0.162999			51.7	0.34915	0.19905	0.440166	6.09626
51.8	0.450151	0.415533	0.430811	0.104817			51.8	0.358442	0.204944	0.424965	5.96696
51.9	0.510783	0.363024	0.448495	0.176602			51.9	0.489167	0.175397	0.435008	5.70925
52	0.479428	0.40214	0.476289	0.132955			52	0.405598	0.244142	0.443466	6.80524
52.1	0.487866	0.410382	0.444265	0.14335			52.1	0.400994	0.198447	0.434997	7.89727
52.2	0.433575	0.449582	0.463808	0.140536			52.2	0.426933	0.256774	0.436382	7.24688
52.3	0.570438	0.399421	0.3923	0.117099			52.3	0.416091	0.270895	0.407027	7.98275
52.4	0.513071	0.442269	0.385388	0.0722119			52.4	0.482174	0.197046	0.384086	8.50291
52.5	0.51079	0.47687	0.400678	0.136514			52.5	0.382434	0.276914	0.457859	7.94667
52.6	0.504806	0.453207	0.420243	0.123967			52.6	0.327914	0.312585	0.429836	7.85413
52.7	0.466935	0.412403	0.497962	0.130341			52.7	0.311436	0.180504	0.424023	8.50082
52.8	0.499874	0.399278	0.440013	0.122996			52.8	0.30721	0.214154	0.366625	7.85667
52.9	0.46312	0.437399	0.425947	0.117131			52.9	0.329485	0.290175	0.441374	7.69968
53	0.54013	0.451689	0.463396	0.150861			53	0.29824	0.281615	0.383321	8.00645
53.1	0.489928	0.48345	0.454276	0.146331			53.1	0.290213	0.284668	0.41137	7.07525
53.2	0.514442	0.479733	0.426101	0.142498			53.2	0.296663	0.211996	0.437126	7.7062
53.3	0.483307	0.431696	0.444683	0.113708			53.3	0.361296	0.189222	0.415773	8.48439
53.4	0.514067	0.466181	0.437128	0.107688			53.4	0.363605	0.267493	0.420209	7.09296
53.5	0.44122	0.513547	0.465733	0.17718			53.5	0.298373	0.213165	0.407033	8.05934
53.6	0.552887	0.497445	0.450289	0.152626			53.6	0.318857	0.296251	0.421604	8.08396
53.7	0.493502	0.478604	0.401456	0.117561			53.7	0.284484	0.195405	0.413418	7.45304
53.8	0.510389	0.432266	0.441138	0.110111			53.8	0.373292	0.198268	0.473807	7.99006
53.9	0.494762	0.40883	0.452709	0.132136			53.9	0.27393	0.190706	0.449808	8.44819
54	0.481975	0.451052	0.45995	0.132624			54	0.339788	0.229416	0.473348	7.87383
54.1	0.484094	0.443129	0.480548	0.135925			54.1	0.307115	0.141349	0.476303	8.10778
54.2	0.470871	0.397935	0.431584	0.161242			54.2	0.269924	0.164291	0.464827	7.23215
54.3	0.503363	0.44216	0.415632	0.136437			54.3	0.26599	0.174145	0.49023	6.86466
54.4	0.546639	0.422885	0.47322	0.129806			54.4	0.313768	0.179357	0.467188	6.29681
54.5	0.496484	0.425701	0.589331	0.115714			54.5	0.268209	0.149712	0.482946	6.4227
54.6	0.497037	0.410446	0.629808	0.146484			54.6	0.290992	0.14108	0.400759	7.36672
54.7	0.536331	0.469909	0.578912	0.152482			54.7	0.333742	0.174689	0.419929	6.30498
54.8	0.523912	0.437858	0.507441	0.10885			54.8	0.358871	0.117388	0.429478	6.231
54.9	0.518341	0.415752	0.541112	0.134297			54.9	0.336147	0.160481	0.498384	6.0605
55	0.523057	0.399979	0.545115	0.113738			55	0.403994	0.137733	0.405834	6.81156
55.1	0.532354	0.440701	0.49959	0.122579			55.1	0.430315	0.224046	0.418575	6.16422
55.2	0.498318	0.508328	0.500409	0.0926022			55.2	0.36427	0.222698	0.484186	6.13955
55.3	0.526391	0.458681	0.513979	0.148137			55.3	0.297737	0.13418	0.393336	6.49477
55.4	0.498699	0.439153	0.556773	0.126738			55.4	0.319081	0.155046	0.399791	6.51568
55.5	0.48135	0.430584	0.503632	0.113785			55.5	0.30616	0.153457	0.364557	7.55964
55.6	0.518387	0.446732	0.473741	0.137377			55.6	0.321284	0.186909	0.370572	6.72845
55.7	0.55634	0.459582	0.476009	0.108077			55.7	0.30831	0.159974	0.415647	6.43026
55.8	0.469315	0.45139	0.523009	0.14696			55.8	0.355637	0.219456	0.394753	6.03805
55.9	0.542345	0.463353	0.52001	0.126575			55.9	0.322033	0.137607	0.492179	6.10951
56	0.510112	0.484619	0.542246	0.150387			56	0.29063	0.144943	0.408145	5.4601
56.1	0.515865	0.467656	0.468582	0.133297			56.1	0.317392	0.141782	0.451429	5.81082
56.2	0.566551	0.485246	0.51518	0.0842551			56.2	0.348393	0.146346	0.445877	6.3669
56.3	0.516935	0.496121	0.506157	0.0938636			56.3	0.30472	0.160524	0.428631	6.11128
56.4	0.546777	0.501813	0.515502	0.155532			56.4	0.254727	0.180109	0.459643	5.9895
56.5	0.538642	0.491473	0.508624	0.141319			56.5	0.358641	0.136808	0.421855	5.80322
56.6	0.566983	0.514153	0.515792	0.136598			56.6	0.338575	0.138744	0.446001	4.9098
56.7	0.539361	0.469406	0.536907	0.134501			56.7	0.309198	0.200442	0.465512	5.70819
56.8	0.54063	0.469867	0.510385	0.131467			56.8	0.346305	0.22379	0.427654	5.27498
56.9	0.569569	0.471595	0.555615	0.163823			56.9	0.308895	0.233137	0.47465	5.20973
57	0.564842	0.450148	0.542383	0.138267			57	0.368514	0.203044	0.414886	5.83714
57.1	0.521023	0.463625	0.570762	0.123855			57.1	0.254394	0.170613	0.381674	6.76878
57.2	0.557895	0.432992	0.586036	0.140745			57.2	0.213425	0.147679	0.493372	6.22691
57.3	0.610639	0.440688	0.513362	0.119343			57.3	0.279459	0.188583	0.412669	5.95659
57.4	0.52276	0.446919	0.495842	0.126319			57.4	0.322543	0.301913	0.373939	5.28039
57.5	0.512056	0.49136	0.540464	0.133037			57.5	0.239461	0.238979	0.377505	4.57368
57.6	0.500503	0.50831	0.513243	0.125843			57.6	0.360479	0.299909	0.545546	5.11144
57.7	0.483465	0.519347	0.496536	0.12999			57.7	0.24362	0.280642	0.45952	4.15249
57.8	0.571444	0.472356	0.533227	0.119075			57.8	0.255455	0.380493	0.618763	3.91834
57.9	0.538021	0.472783	0.492793	0.116779			57.9	0.27497	0.353671	0.614457	6.99177
58	0.527498	0.463012	0.542856	0.0820759			58	0.280048	0.323001	0.712144	5.07421
58.1	0.542971	0.409971	0.522717	0.13121			58.1	0.273357	0.365671	0.661585	5.10239
58.2	0.497533	0.453206	0.487666	0.148801			58.2	0.295297	0.262026	0.538015	4.55426
58.3	0.558186	0.463258	0.543154	0.126161			58.3	0.270322	0.331892	0.664198	5.40771
58.4	0.556557	0.444161	0.506683	0.11709			58.4	0.276701	0.34717	0.602959	5.94454
58.5	0.497103	0.495859	0.511358	0.151499			58.5	0.238309	0.307449	0.588413	5.73931
58.6	0.487344	0.496474	0.469447	0.138477			58.6	0.19934	0.352936	0.646367	5.09696
58.7	0.464636	0.506917	0.538476	0.0951547			58.7	0.187144	0.329281	0.650633	4.96994
58.8	0.496737	0.447822	0.518844	0.117231			58.8	0.204229	0.34616	0.595377	4.79538
58.9	0.461689	0.4491	0.532373	0.108128			58.9	0.243153	0.299847	0.609413	4.9699
59	0.474829	0.416922	0.529835	0.137746			59	0.241978	0.367649	0.610093	4.8756
59.1	0.469036	0.438247	0.538705	0.167972			59.1	0.220801	0.432414	0.558406	4.30718
59.2	0.518959	0.414537	0.524695	0.12279			59.2	0.202239	0.335273	0.487095	4.79871
59.3	0.512193	0.420568	0.545567	0.131016			59.3	0.251144	0.417094	0.509127	5.09191
59.4	0.487884	0.493567	0.490686	0.155315			59.4	0.27484	0.330167	0.562381	5.16001
59.5	0.504758	0.44008	0.520685	0.126119			59.5	0.244211	0.488408	0.747571	4.4688
59.6	0.488389	0.487763	0.538565	0.134875			59.6	0.284457	0.308724	0.747448	3.41438
59.7	0.542559	0.451781	0.492568	0.107729			59.7	0.311236	0.322698	0.697053	3.91574
59.8	0.503088	0.423524	0.510219	0.104432			59.8	0.278997	0.461779	0.652011	4.02876
59.9	0.529422	0.435279	0.507471	0.094969			59.9	0.287728	0.408308	0.726188	4.67359
60	0.499064	0.434118	0.534788	0.126046			60	0.281922	0.477844	0.757501	5.01793
60.1	0.522032	0.49663	0.538455	0.136614			60.1	0.289999	0.467354	0.807874	4.8337
60.2	0.503367	0.475236	0.567686	0.123169			60.2	0.286444	0.464999	0.795899	5.81911
60.3	0.547121	0.444202	0.567138	0.144756			60.3	0.347855	0.416346	0.912532	5.86995
60.4	0.461656	0.442367	0.519589	0.131031			60.4	0.315165	0.498276	0.744225	7.82781
60.5	0.480172	0.446371	0.513846	0.134068			60.5	0.268331	0.490358	0.793524	6.18054
60.6	0.496697	0.437395	0.513397	0.153118			60.6	0.336784	0.508762	0.707951	7.21701
60.7	0.488304	0.428602	0.505221	0.139235			60.7	0.27175	0.497372	0.6332	5.63625
60.8	0.499636	0.421597	0.538952	0.16594			60.8	0.315129	0.460866	0.643521	5.40926
60.9	0.474542	0.430711	0.566329	0.133541			60.9	0.271971	0.482366	0.696362	6.48731
61	0.483669	0.45952	0.549629	0.144147			61	0.304399	0.453077	0.682166	6.83307
61.1	0.501473	0.470465	0.497069	0.135013			61.1	0.309903	0.437728	0.637805	6.75829
61.2	0.545271	0.446223	0.527463	0.162428			61.2	0.293528	0.432212	0.58519	6.3684
61.3	0.454287	0.450613	0.584199	0.105103			61.3	0.289677	0.474489	0.588614	6.50016
61.4	0.503734	0.508734	0.508843	0.148693			61.4	0.236198	0.473166	0.596698	7.11744
61.5	0.479772	0.450731	0.543937	0.177399			61.5	0.265436	0.414119	0.651475	7.14677
61.6	0.514292	0.455077	0.515364	0.112824			61.6	0.226213	0.435018	0.637839	7.61006
61.7	0.477608	0.453618	0.541287	0.119504			61.7	0.21799	0.457361	0.522452	7.41333
61.8	0.483806	0.462072	0.526602	0.141502			61.8	0.306443	0.467501	0.519466	7.71448
61.9	0.497828	0.456339	0.577476	0.153855			61.9	0.236085	0.46304	0.605686	7.99093
62	0.529085	0.488847	0.5784	0.150122			62	0.284721	0.489029	0.689995	7.6072
62.1	0.469956	0.42805	0.560147	0.147311			62.1	0.282081	0.467286	0.68992	7.04339
62.2	0.477543	0.455192	0.558215	0.107142			62.2	0.236704	0.452284	0.737115	6.99396
62.3	0.456436	0.473616	0.568212	0.0998377			62.3	0.263399	0.405985	0.71004	6.51218
62.4	0.478237	0.439919	0.596561	0.135008			62.4	0.29717	0.437841	0.617301	6.35135
62.5	0.497742	0.480193	0.532265	0.112396			62.5	0.280788	0.427169	0.635208	5.58491
62.6	0.54973	0.464018	0.585088	0.132715			62.6	0.273812	0.406023	0.714323	5.5522
62.7	0.41112	0.482143	0.593172	0.119888			62.7	0.223107	0.471654	0.757247	5.65733
62.8	0.46506	0.444385	0.601701	0.152855			62.8	0.271673	0.360022	0.806584	4.9504
62.9	0.492445	0.421576	0.559	0.119173			62.9	0.326146	0.530745	0.845177	5.37683
63	0.53313	0.478625	0.589236	0.122816			63	0.320878	0.531224	0.929512	5.82076
63.1	0.46373	0.419726	0.595425	0.160316			63.1	0.175057	0.558823	0.853134	5.88267
63.2	0.457987	0.458124	0.57322	0.133169			63.2	0.301571	0.631831	0.951516	5.51591
63.3	0.564559	0.434692	0.570952	0.0960581			63.3	0.307952	0.577248	0.954194	5.75625
63.4	0.501605	0.41112	0.561151	0.128826			63.4	0.257522	0.611321	1.0802	5.58921
63.5	0.464599	0.491885	0.523923	0.0899476			63.5	0.269436	0.624408	0.95353	5.1463
63.6	0.475321	0.479099	0.568422	0.134889			63.6	0.279467	0.519349	0.875607	5.02818
63.7	0.550255	0.477431	0.524034	0.110446			63.7	0.326873	0.590937	0.971828	5.54932
63.8	0.552835	0.461506	0.527963	0.113822			63.8	0.309563	0.584078	1.01159	5.7872
63.9	0.453167	0.500087	0.539097	0.136022			63.9	0.416947	0.616567	0.932027	5.7843
64	0.421787	0.467829	0.530741	0.117905			64	0.321892	0.538785	0.948354	7.35746
64.1	0.450819	0.467044	0.535653	0.143668			64.1	0.356819	0.554034	0.907579	6.71178
64.2	0.404446	0.481749	0.600686	0.10253			64.2	0.339882	0.556671	0.895914	6.42642
64.3	0.450471	0.512067	0.571578	0.111289			64.3	0.315846	0.431521	0.90248	5.86979
64.4	0.396583	0.411421	0.652331	0.139474			64.4	0.341412	0.510596	0.887407	6.08954
64.5	0.494753	0.472306	0.528395	0.141347			64.5	0.34061	0.5391	0.969664	5.37173
64.6	0.519033	0.441825	0.607858	0.192431			64.6	0.332906	0.602749	0.938474	5.53449
64.7	0.479267	0.459423	0.619417	0.0912925			64.7	0.31168	0.634852	0.919833	5.68615
64.8	0.46129	0.442312	0.571307	0.165297			64.8	0.366433	0.651686	0.836028	5.86924
64.9	0.516484	0.406296	0.580766	0.09391			64.9	0.347418	0.672074	0.752742	5.85772
65	0.522438	0.485454	0.564125	0.129705			65	0.363872	0.702604	0.881173	6.50056
65.1	0.545116	0.500751	0.573304	0.129434			65.1	0.392759	0.608272	0.807024	6.68061
65.2	0.538631	0.497805	0.54724	0.162213			65.2	0.294746	0.673292	0.803446	6.40672
65.3	0.60376	0.485055	0.574797	0.144657			65.3	0.224342	0.644916	0.779755	6.60755
65.4	0.519084	0.455938	0.630489	0.137355			65.4	0.318946	0.621834	0.75864	6.7603
65.5	0.529861	0.452395	0.592181	0.159328			65.5	0.220454	0.6113	0.762766	6.76924
65.6	0.578715	0.464673	0.568289	0.159861			65.6	0.24374	0.584187	0.713935	6.38301
65.7	0.572492	0.433113	0.583355	0.114719			65.7	0.247556	0.589576	0.774231	5.84227
65.8	0.556359	0.444974	0.52697	0.162363			65.8	0.294294	0.567509	0.821008	6.65854
65.9	0.597168	0.472195	0.624982	0.137149			65.9	0.297957	0.65574	0.818793	7.12071
66	0.648845	0.433467	0.57164	0.172471			66	0.272731	0.607727	0.848564	7.01413
66.1	0.616155	0.460975	0.562813	0.117814			66.1	0.336253	0.547603	0.7625	6.99679
66.2	0.643692	0.428642	0.549355	0.141556			66.2	0.195439	0.586051	0.841312	6.66433
66.3	0.571618	0.44088	0.53317	0.147492			66.3	0.24274	0.599998	0.770367	6.46236
66.4	0.527255	0.469448	0.603011	0.120349			66.4	0.206599	0.582141	0.823056	6.95879
66.5	0.50602	0.432593	0.598953	0.151185			66.5	0.278053	0.601607	0.816011	6.30429
66.6	0.484296	0.454177	0.592675	0.172477			66.6	0.268976	0.580836	0.74296	6.04849
66.7	0.547135	0.486569	0.637237	0.146439			66.7	0.279685	0.590689	0.736305	6.40471
66.8	0.546396	0.444745	0.614519	0.130483			66.8	0.184075	0.559913	0.738917	6.67557
66.9	0.502579	0.467219	0.59803	0.124925			66.9	0.202368	0.580131	0.723322	6.19114
67	0.510198	0.41838	0.580831	0.178551			67	0.198914	0.599758	0.713015	5.47111
67.1	0.521614	0.469203	0.502487	0.172259			67.1	0.204535	0.533089	0.811651	5.1426
67.2	0.554278	0.448293	0.571189	0.121326			67.2	0.224596	0.585567	0.860332	6.02499
67.3	0.485573	0.470141	0.529146	0.159324			67.3	0.243649	0.53888	0.723094	6.15417
67.4	0.471922	0.463215	0.558865	0.155009			67.4	0.25327	0.538063	0.662915	6.31478
67.5	0.544362	0.514008	0.560588	0.128519			67.5	0.274851	0.527002	0.813553	6.888
67.6	0.546928	0.517845	0.615255	0.157486			67.6	0.216649	0.656972	0.731682	7.73487
67.7	0.536128	0.460954	0.596243	0.142553			67.7	0.216196	0.607707	0.710838	6.81398
67.8	0.496866	0.47617	0.542415	0.162241			67.8	0.245452	0.602033	0.709924	6.74549
67.9	0.523513	0.462167	0.577701	0.167794			67.9	0.252312	0.657669	0.721103	6.62708
68	0.502626	0.455894	0.602352	0.150358			68	0.254465	0.592155	0.694926	6.94219
68.1	0.488615	0.479589	0.524366	0.159369			68.1	0.24638	0.625113	0.710206	6.43306
68.2	0.538779	0.444278	0.547957	0.16679			68.2	0.230578	0.637605	0.896041	7.41907
68.3	0.506208	0.461653	0.609899	0.152906			68.3	0.255478	0.619281	0.934562	7.05927
68.4	0.496381	0.421615	0.560994	0.130763			68.4	0.241077	0.568268	0.922221	6.53267
68.5	0.496061	0.453701	0.613658	0.127686			68.5	0.231895	0.599575	0.755699	6.57121
68.6	0.500329	0.438841	0.605331	0.168131			68.6	0.391201	0.582977	1.00731	6.03627
68.7	0.499099	0.477367	0.641278	0.138383			68.7	0.329352	0.599908	1.00205	5.53623
68.8	0.502491	0.465066	0.573672	0.128166			68.8	0.200536	0.574862	1.0453	5.66984
68.9	0.5668	0.438391	0.575758	0.11283			68.9	0.220214	0.612931	0.986614	5.72754
69	0.523431	0.439714	0.559655	0.103591			69	0.285388	0.549211	0.829573	5.76595
69.1	0.512274	0.448001	0.564895	0.16261			69.1	0.316254	0.544746	1.0736	6.15242
69.2	0.498343	0.457554	0.605196	0.116373			69.2	0.300006	0.494901	0.981523	6.23955
69.3	0.474688	0.487698	0.572708	0.148092			69.3	0.294637	0.540404	0.971243	6.34728
69.4	0.513343	0.398502	0.575788	0.182139			69.4	0.30996	0.579963	0.827899	5.0707
69.5	0.47079	0.446253	0.570054	0.148531			69.5	0.37944	0.511227	1.21558	5.94227
69.6	0.539763	0.466347	0.592133	0.147119			69.6	0.310074	0.565837	0.959378	6.36202
69.7	0.531453	0.446794	0.59542	0.118568			69.7	0.273044	0.595942	1.0721	7.00388
69.8	0.541027	0.571154	0.612748	0.193958			69.8	0.349834	0.60516	1.2069	7.10944
69.9	0.530078	0.521762	0.635993	0.126813			69.9	0.255493	0.569193	1.25753	8.07292
70	0.577881	0.518798	0.63026	0.0915914			70	0.307237	0.528444	1.19161	7.01781
70.1	0.532424	0.479417	0.582891	0.135237			70.1	0.295277	0.507548	1.22259	5.94642
70.2	0.545609	0.549747	0.603223	0.143986			70.2	0.283636	0.596813	1.23983	4.95544
70.3	0.526985	0.503378	0.588626	0.174163			70.3	0.346066	0.544611	1.20135	5.54799
70.4	0.528779	0.498752	0.594576	0.157234			70.4	0.301541	0.567568	1.2632	4.46081
70.5	0.524042	0.52266	0.616797	0.149689			70.5	0.295551	0.538068	1.6391	4.9697
70.6	0.522776	0.484084	0.670524	0.144527			70.6	0.296584	0.484363	1.65035	4.94343
70.7	0.540529	0.544657	0.553563	0.162365			70.7	0.297934	0.57308	1.67647	5.52501
70.8	0.496187	0.501072	0.598879	0.185568			70.8	0.276479	0.496455	1.56576	6.28136
70.9	0.505977	0.493029	0.606258	0.165921			70.9	0.369467	0.552409	1.62708	6.44506
71	0.491616	0.394009	0.635052	0.207934			71	0.297558	0.584778	1.6127	6.21291
71.1	0.519547	0.472234	0.590478	0.208559			71.1	0.324556	0.544838	1.64638	5.16812
71.2	0.509219	0.442802	0.611288	0.226873			71.2	0.305015	0.538291	1.51566	4.74251
71.3	0.47121	0.520435	0.608684	0.192207			71.3	0.299955	0.559739	1.5526	4.81785
71.4	0.534369	0.551461	0.618012	0.191596			71.4	0.319283	0.529868	1.88902	5.85803
71.5	0.524593	0.561077	0.518299	0.171408			71.5	0.314053	0.476168	1.53086	6.00087
71.6	0.505571	0.542444	0.541359	0.250296			71.6	0.354408	0.566018	1.67874	6.85841
71.7	0.445875	0.505563	0.653943	0.247585			71.7	0.296827	0.532215	1.43865	7.03294
71.8	0.510739	0.456747	0.630066	0.224576			71.8	0.331237	0.554841	1.70201	6.77534
71.9	0.520702	0.424977	0.711437	0.227421			71.9	0.331245	0.488243	1.57344	6.77484
72	0.467658	0.431562	0.675463	0.248778			72	0.348127	0.484976	1.65132	6.39508
72.1	0.530558	0.421332	0.603926	0.20297			72.1	0.320935	0.501925	1.57523	6.69463
72.2	0.514857	0.452923	0.657994	0.198418			72.2	0.373345	0.585068	1.43076	6.65164
72.3	0.470065	0.480088	0.587028	0.210694			72.3	0.390511	0.554314	1.57185	7.26132
72.4	0.484722	0.458661	0.583621	0.22758			72.4	0.345804	0.612379	1.54163	6.96402
72.5	0.542981	0.451228	0.549554	0.182737			72.5	0.344713	0.597376	1.50738	6.205
72.6	0.5091	0.450572	0.608456	0.283929			72.6	0.374538	0.602823	1.45799	6.40658
72.7	0.465756	0.441272	0.62308	0.198967			72.7	0.338226	0.542541	1.52995	6.17521
72.8	0.466279	0.487982	0.569162	0.20454			72.8	0.377134	0.532308	1.4397	6.8929
72.9	0.514667	0.481814	0.691176	0.271632			72.9	0.313981	0.526218	1.46514	6.37205
73	0.465364	0.445229	0.684328	0.192958			73	0.35653	0.568374	1.47631	6.31224
73.1	0.497874	0.457155	0.613766	0.217584			73.1	0.334612	0.568096	1.48752	6.50371
73.2	0.466509	0.483761	0.619668	0.150796			73.2	0.298741	0.567274	1.50002	6.09643
73.3	0.524794	0.472358	0.784975	0.218697			73.3	0.310953	0.583863	1.52079	5.22705
73.4	0.498537	0.484047	0.534062	0.250264			73.4	0.29957	0.562147	1.57898	5.39506
73.5	0.562545	0.471208	0.526052	0.216899			73.5	0.315907	0.571536	1.62882	4.65829
73.6	0.511788	0.44233	0.576834	0.177736			73.6	0.420797	0.570976	1.60068	4.98781
73.7	0.494512	0.468933	0.590455	0.227363			73.7	0.356766	0.584559	1.63845	4.7112
73.8	0.525962	0.49601	0.603141	0.10937			73.8	0.48917	0.551457	1.86195	4.57341
73.9	0.474064	0.469405	0.551514	0.125275			73.9	0.330618	0.53034	1.9043	4.31794
74	0.466867	0.467866	0.560396	0.111245			74	0.465702	0.534396	1.78189	4.52084
74.1	0.47784	0.452739	0.610204	0.140552			74.1	0.377084	0.578579	1.65235	4.56111
74.2	0.465994	0.484209	0.592986	0.0983438			74.2	0.383698	0.622935	1.56664	5.05652
74.3	0.573516	0.472331	0.576313	0.105696			74.3	0.314277	0.542712	1.55096	5.02256
74.4	0.527561	0.458153	0.452981	0.126074			74.4	0.292222	0.48758	1.56012	4.91076
74.5	0.510952	0.457276	0.588722	0.11979			74.5	0.351961	0.492046	1.5484	5.30772
74.6	0.532675	0.479521	0.573819	0.138662			74.6	0.291585	0.455529	1.54726	5.59601
74.7	0.500597	0.499886	0.594733	0.134517			74.7	0.285977	0.49145	1.56688	6.02096
74.8	0.588188	0.46607	0.535592	0.105194			74.8	0.331344	0.411366	1.59373	6.18665
74.9	0.535022	0.470055	0.534532	0.120968			74.9	0.258281	0.479181	1.5091	6.64604
75	0.466778	0.458032	0.536011	0.146648			75	0.208972	0.502574	1.60051	6.24355
75.1	0.478308	0.538194	0.508999	0.143955			75.1	0.255129	0.500656	1.5867	6.04262
75.2	0.524277	0.549681	0.496191	0.163701			75.2	0.28805	0.514658	1.55109	5.99003
75.3	0.484736	0.467485	0.551922	0.153788			75.3	0.359586	0.487919	1.64963	7.21163
75.4	0.513513	0.568377	0.585137	0.157854			75.4	0.335012	0.55663	1.62506	7.55058
75.5	0.507103	0.542234	0.554822	0.10889			75.5	0.324786	0.560847	1.73752	6.18247
75.6	0.500468	0.564514	0.669139	0.0990239			75.6	0.324289	0.514147	1.71409	6.41751
75.7	0.510347	0.540787	0.583692	0.168958			75.7	0.331192	0.530639	1.64086	7.48435
75.8	0.518525	0.547349	0.570168	0.184996			75.8	0.360435	0.500422	1.7413	6.85041
75.9	0.471648	0.59584	0.470417	0.113369			75.9	0.29663	0.524027	1.93026	6.55057
76	0.500361	0.531364	0.532011	0.147739			76	0.356033	0.526115	1.41615	6.46521
76.1	0.44866	0.597199	0.551045	0.15177			76.1	0.326961	0.533283	1.3001	7.22339
76.2	0.527101	0.527693	0.502689	0.145297			76.2	0.313501	0.489355	1.54292	7.67683
76.3	0.575349	0.570712	0.564124	0.146619			76.3	0.395917	0.524952	1.48481	7.02962
76.4	0.513447	0.580539	0.60529	0.155359			76.4	0.378844	0.502151	1.47648	8.04951
76.5	0.477314	0.592719	0.480005	0.168111			76.5	0.375872	0.479112	1.4919	6.41179
76.6	0.518417	0.562155	0.587906	0.116147			76.6	0.462979	0.517679	1.23758	5.35798
76.7	0.448188	0.581435	0.547179	0.119341			76.7	0.542365	0.52859	1.49534	5.3944
76.8	0.495227	0.576272	0.569295	0.15292			76.8	0.305495	0.573813	1.48411	5.91471
76.9	0.521399	0.553296	0.552663	0.109791			76.9	0.340164	0.561229	1.46492	6.33804
77	0.537621	0.554298	0.536736	0.0677577			77	0.380223	0.548255	1.52055	6.06065
77.1	0.520735	0.458043	0.549194	0.104836			77.1	0.280419	0.522997	1.55143	6.06678
77.2	0.522405	0.54642	0.619243	0.108403			77.2	0.33607	0.534297	1.77117	7.51407
77.3	0.505545	0.513852	0.54462	0.125766			77.3	0.319037	0.479368	1.93583	7.3795
77.4	0.494092	0.647053	0.575844	0.116996			77.4	0.323228	0.512361	1.78026	7.23525
77.5	0.463573	0.469949	0.540327	0.112299			77.5	0.302244	0.516159	1.75255	7.06234
77.6	0.522276	0.463679	0.548701	0.0953262			77.6	0.34223	0.479261	1.77638	5.73121
77.7	0.522694	0.450975	0.585869	0.0904205			77.7	0.410127	0.588688	1.58697	6.03136
77.8	0.484635	0.462458	0.567247	0.108242			77.8	0.329095	0.459126	1.7933	6.58202
77.9	0.601623	0.476347	0.575605	0.105913			77.9	0.345939	0.465317	1.92609	7.5014
78	0.53234	0.479171	0.560964	0.132191			78	0.351931	0.439511	2.34181	6.48504
78.1	0.378151	0.470879	0.572497	0.129263			78.1	0.345836	0.491933	2.34768	6.29205
78.2	0.484691	0.545307	0.558755	0.152709			78.2	0.324828	0.587833	2.31112	7.01786
78.3	0.51377	0.475876	0.617738	0.103368			78.3	0.340568	0.546833	2.29232	6.52803
78.4	0.485386	0.598644	0.54931	0.1565			78.4	0.297945	0.648512	2.17226	6.66908
78.5	0.534014	0.566116	0.593446	0.153493			78.5	0.333679	0.619034	2.20101	6.48102
78.6	0.556084	0.526989	0.534067	0.134238			78.6	0.343813	0.647886	1.89326	6.02243
78.7	0.527167	0.537133	0.610619	0.170838			78.7	0.332773	0.635265	2.1018	6.74495
78.8	0.521814	0.513841	0.51473	0.132669			78.8	0.316034	0.591866	2.18279	7.49744
78.9	0.548442	0.503749	0.518187	0.14731			78.9	0.237999	0.676369	2.26161	7.76182
79	0.496363	0.471565	0.599006	0.132395			79	0.286801	0.601087	2.52464	6.89697
79.1	0.520123	0.490791	0.580528	0.144179			79.1	0.225507	0.66749	2.3535	6.66911
79.2	0.468257	0.494254	0.55394	0.144538			79.2	0.307315	0.615723	2.5737	7.54007
79.3	0.454518	0.521208	0.54797	0.132447			79.3	0.296811	0.487507	3.44782	7.21423
79.4	0.554028	0.523603	0.569585	0.105447			79.4	0.381052	0.448052	4.43366	7.04131
79.5	0.468787	0.51275	0.568939	0.172557			79.5	0.374485	0.455627	3.74814	7.16952
79.6	0.446354	0.497686	0.563418	0.173159			79.6	0.378459	0.436262	3.57415	6.53582
79.7	0.455308	0.643381	0.584387	0.171242			79.7	0.277843	0.466277	3.57641	6.73526
79.8	0.497272	0.592921	0.48711	0.132917			79.8	0.355616	0.400587	4.31965	6.13373
79.9	0.480868	0.597512	0.566827	0.107351			79.9	0.376846	0.486907	4.83141	7.10777
80	0.454481	0.577935	0.568107	0.142975			80	0.330668	0.475245	4.05058	7.125
80.1	0.388339	0.573418	0.501185	0.104076			80.1	0.3533	0.430869	4.65237	7.0507
80.2	0.492605	0.556929	0.58935	0.131994			80.2	0.368563	0.453877	5.58278	7.13074
80.3	0.507594	0.549562	0.597173	0.138148			80.3	0.292673	0.448397	5.81504	7.98409
80.4	0.407955	0.577715	0.552144	0.140517			80.4	0.364104	0.47083	6.41366	7.75482
80.5	0.468627	0.555648	0.604057	0.121159			80.5	0.374355	0.448351	6.76734	7.06008
80.6	0.50122	0.53978	0.58141	0.135506			80.6	0.272156	0.449169	6.09212	7.26749
80.7	0.504271	0.533141	0.554671	0.116964			80.7	0.187911	0.407104	5.89196	8.30626
80.8	0.520382	0.57771	0.573513	0.127223			80.8	0.251096	0.412026	5.40555	8.45722
80.9	0.588085	0.554999	0.581663	0.135015			80.9	0.228127	0.47803	4.9032	7.01162
81	0.529054	0.591672	0.527289	0.152575			81	0.235344	0.439795	4.58199	6.94428
81.1	0.497924	0.573944	0.551747	0.191581			81.1	0.233305	0.419412	4.18361	8.05467
81.2	0.446347	0.552125	0.573437	0.134381			81.2	0.178091	0.395596	4.37815	7.58113
81.3	0.477193	0.56075	0.573686	0.134351			81.3	0.211727	0.407828	4.44323	7.8038
81.4	0.432752	0.588987	0.5937	0.170177			81.4	0.217624	0.438372	4.76288	6.72526
81.5	0.479393	0.562454	0.566447	0.112306			81.5	0.152993	0.48148	4.69797	7.24847
81.6	0.479824	0.525416	0.557516	0.129898			81.6	0.192602	0.400674	4.52081	7.88536
81.7	0.488539	0.5013	0.638949	0.174706			81.7	0.291737	0.423425	4.59297	6.8732
81.8	0.545024	0.48971	0.63347	0.141009			81.8	0.269349	0.450143	4.61715	7.12742
81.9	0.427173	0.520082	0.609757	0.137451			81.9	0.200554	0.512499	4.53448	6.00591
82	0.514761	0.485496	0.564989	0.148264			82	0.208248	0.447267	4.60292	7.1516
82.1	0.491883	0.52741	0.574951	0.162876			82.1	0.225811	0.448417	4.52146	6.76829
82.2	0.485264	0.519614	0.611696	0.147062			82.2	0.175762	0.472641	4.31065	7.20407
82.3	0.504954	0.529677	0.575217	0.129176			82.3	0.213771	0.42364	4.43297	7.57204
82.4	0.526258	0.519022	0.595243	0.122233			82.4	0.170912	0.448499	4.40284	6.74009
82.5	0.477193	0.471852	0.562371	0.0928491			82.5	0.175491	0.446078	4.17556	7.19311
82.6	0.564137	0.475241	0.56109	0.127627			82.6	0.12263	0.472971	4.31492	8.27899
82.7	0.549457	0.513865	0.585617	0.171858			82.7	0.126606	0.445107	5.78198	6.77844
82.8	0.533073	0.563532	0.582415	0.118908			82.8	0.141358	0.455336	6.0793	6.89895
82.9	0.511458	0.553485	0.55005	0.111897			82.9	0.108867	0.496298	6.1494	6.29167
83	0.476203	0.529048	0.556333	0.117701			83	0.134337	0.416085	6.43909	5.60154
83.1	0.533409	0.545862	0.583076	0.105471			83.1	0.0768567	0.581701	5.52113	5.73485
83.2	0.548619	0.581665	0.492902	0.16221			83.2	0.134867	0.577924	5.71578	6.01502
83.3	0.507327	0.538385	0.501135	0.173481			83.3	0.142882	0.575483	6.81931	7.62039
83.4	0.490999	0.485492	0.492682	0.17184			83.4	0.124155	0.561333	6.83796	5.66176
83.5	0.52627	0.51941	0.453275	0.145248			83.5	0.162024	0.352296	6.70835	5.02774
83.6	0.542734	0.540372	0.513779	0.196553			83.6	0.122111	0.361007	7.14773	3.98707
83.7	0.496274	0.460094	0.504382	0.163754			83.7	0.120114	0.355081	7.05971	3.27286
83.8	0.506403	0.515101	0.477729	0.194426			83.8	0.112514	0.456633	6.68752	3.67177
83.9	0.547095	0.512053	0.541944	0.140684			83.9	0.133395	0.48253	6.91471	4.29488
84	0.462188	0.581376	0.511119	0.143252			84	0.312537	0.575571	7.43176	4.06589
84.1	0.429865	0.521888	0.579168	0.169344			84.1	0.205307	0.389614	6.62396	4.41435
84.2	0.526389	0.510773	0.494658	0.158549			84.2	0.229482	0.370583	7.11351	3.97068
84.3	0.519042	0.514777	0.44751	0.161358			84.3	0.278906	0.463387	7.18998	3.72357
84.4	0.517322	0.509877	0.44576	0.141233			84.4	0.302168	0.495628	7.27307	4.09818
84.5	0.520462	0.5287	0.495093	0.154942			84.5	0.272186	0.507263	5.71896	4.41228
84.6	0.497808	0.523188	0.460936	0.100889			84.6	0.266083	0.503521	5.87592	4.97477
84.7	0.567849	0.563883	0.558774	0.158054			84.7	0.240402	0.519298	6.40726	5.83521
84.8	0.492352	0.566944	0.500563	0.136124			84.8	0.319799	0.50544	6.78091	6.36147
84.9	0.526056	0.55315	0.523212	0.125536			84.9	0.362723	0.389883	6.4855	5.47623
85	0.530617	0.539783	0.491283	0.175668			85	0.335839	0.383552	5.74837	5.23174
85.1	0.515815	0.481306	0.451368	0.153306			85.1	0.269759	0.414309	5.23211	4.83397
85.2	0.491339	0.502042	0.53199	0.12763			85.2	0.37279	0.375863	5.31228	4.82943
85.3	0.499967	0.523041	0.488745	0.106416			85.3	0.330037	0.368777	6.69793	4.33498
85.4	0.449555	0.568907	0.466593	0.142689			85.4	0.328093	0.492837	6.05202	4.34696
85.5	0.459581	0.499109	0.444496	0.105435			85.5	0.335903	0.467647	5.86028	5.51102
85.6	0.451703	0.54039	0.46339	0.111892			85.6	0.304599	0.409495	5.87305	5.344
85.7	0.532505	0.485438	0.49005	0.110682			85.7	0.335136	0.519482	5.57467	4.91291
85.8	0.52123	0.536123	0.436013	0.156076			85.8	0.299407	0.468612	5.17012	4.73481
85.9	0.559766	0.511766	0.396234	0.0947112			85.9	0.301702	0.493904	5.44706	4.74751
86	0.500517	0.573092	0.447559	0.14567			86	0.22738	0.416604	5.54418	6.0813
86.1	0.542391	0.531527	0.435954	0.145641			86.1	0.190131	0.381398	5.67202	6.06815
86.2	0.478226	0.540912	0.426012	0.1428			86.2	0.319383	0.336547	6.00275	7.24956
86.3	0.488907	0.50246	0.46944	0.178519			86.3	0.30301	0.436537	6.09764	6.65393
86.4	0.507546	0.524503	0.437311	0.148074			86.4	0.295048	0.496241	5.67581	6.89745
86.5	0.476825	0.471642	0.437497	0.175485			86.5	0.315778	0.410692	5.23238	7.07479
86.6	0.544712	0.517015	0.453686	0.121577			86.6	0.36147	0.476445	5.15545	7.07804
86.7	0.52332	0.501122	0.461773	0.108363			86.7	0.313677	0.552424	5.9377	6.7477
86.8	0.498241	0.524638	0.466614	0.14889			86.8	0.339454	0.536273	6.18443	5.40701
86.9	0.57033	0.520486	0.496914	0.146242			86.9	0.343268	0.484846	6.37778	5.3658
87	0.505923	0.482562	0.416869	0.179148			87	0.311028	0.62536	6.5255	5.28012
87.1	0.495033	0.536017	0.467319	0.146775			87.1	0.335809	0.46815	6.55407	5.30838
87.2	0.458535	0.498511	0.457118	0.12113			87.2	0.349148	0.497497	7.39126	5.65944
87.3	0.561953	0.460876	0.475247	0.0989459			87.3	0.394348	0.500573	6.44077	6.03913
87.4	0.521812	0.527153	0.409625	0.122306			87.4	0.368911	0.498508	6.09925	6.42155
87.5	0.48226	0.556045	0.550495	0.169396			87.5	0.411326	0.539385	5.4862	6.34496
87.6	0.473889	0.567149	0.521667	0.134887			87.6	0.325717	0.613916	5.60281	5.69548
87.7	0.457805	0.468172	0.580555	0.171724			87.7	0.353364	0.642532	5.60888	6.19233
87.8	0.447971	0.490313	0.562535	0.140253			87.8	0.342982	0.585644	5.5462	5.76201
87.9	0.551585	0.515279	0.581174	0.112813			87.9	0.330767	0.587887	6.18831	6.30498
88	0.548812	0.49428	0.543668	0.158644			88	0.310263	0.617227	6.3832	6.25898
88.1	0.570927	0.497459	0.541173	0.178263			88.1	0.348266	0.567085	6.67764	7.6422
88.2	0.530508	0.486945	0.548566	0.149069			88.2	0.408914	0.512414	6.83005	7.98654
88.3	0.479791	0.450217	0.573499	0.134345			88.3	0.348502	0.507397	7.00388	8.68146
88.4	0.428481	0.471367	0.574976	0.141917			88.4	0.319415	0.56622	7.11525	9.33068
88.5	0.490765	0.487764	0.556508	0.100675			88.5	0.365449	0.53214	6.84206	9.40703
88.6	0.455341	0.578918	0.528335	0.143856			88.6	0.323877	0.517063	7.1207	6.55406
88.7	0.519381	0.47165	0.543395	0.152597			88.7	0.262332	0.570268	7.46417	6.99989
88.8	0.463366	0.485683	0.561917	0.153288			88.8	0.279497	0.592792	5.76463	7.85126
88.9	0.436549	0.468033	0.601078	0.132913			88.9	0.288317	0.534374	5.40348	8.46467
89	0.448609	0.432009	0.538491	0.135756			89	0.338664	0.569741	5.58638	7.90215
89.1	0.457768	0.451601	0.537235	0.130152			89.1	0.283085	0.519775	5.37289	7.3678
89.2	0.516756	0.576487	0.617343	0.176457			89.2	0.278895	0.603499	5.34421	6.96651
89.3	0.499621	0.49441	0.55818	0.181769			89.3	0.306805	0.580862	4.74854	6.19428
89.4	0.488135	0.603302	0.587965	0.171463			89.4	0.286164	0.493573	4.35836	6.37672
89.5	0.510032	0.575842	0.577755	0.143386			89.5	0.259943	0.523107	4.55284	6.81004
89.6	0.485736	0.559053	0.606414	0.162366			89.6	0.273361	0.547843	5.49945	6.16808
89.7	0.483784	0.49038	0.554858	0.124621			89.7	0.273003	0.499478	6.45198	5.77715
89.8	0.486007	0.469804	0.586118	0.163205			89.8	0.218782	0.555037	7.31356	5.26236
89.9	0.497572	0.514941	0.491461	0.127893			89.9	0.234137	0.527098	6.86267	4.89157
90	0.46426	0.468891	0.527371	0.15969			90	0.25912	0.552266	5.93466	5.35542
90.1	0.439272	0.519853	0.574491	0.137165			90.1	0.273224	0.565033	7.40553	5.05548
90.2	0.483704	0.502988	0.576329	0.168533			90.2	0.310916	0.564453	6.92367	4.99437
90.3	0.448279	0.49236	0.536984	0.14134			90.3	0.289642	0.575564	6.14566	4.90721
90.4	0.50667	0.453655	0.575592	0.125607			90.4	0.299045	0.55696	6.29569	4.54115
90.5	0.517296	0.50325	0.607582	0.143283			90.5	0.279466	0.503553	7.24768	5.49357
90.6	0.4594	0.462835	0.554524	0.15233			90.6	0.348383	0.573845	5.9685	4.94227
90.7	0.470714	0.487843	0.582623	0.156148			90.7	0.271748	0.597124	6.77963	4.79502
90.8	0.46495	0.514522	0.556264	0.133348			90.8	0.245434	0.582691	7.71901	5.02962
90.9	0.59547	0.493069	0.468631	0.158572			90.9	0.261329	0.634227	7.27987	4.8999
91	0.457204	0.483919	0.490291	0.176125			91	0.309816	0.560632	7.09105	5.26665
91.1	0.535694	0.501771	0.59484	0.144762			91.1	0.244918	0.547109	7.00507	4.8139
91.2	0.501214	0.47171	0.573053	0.128696			91.2	0.225934	0.581398	6.91088	5.07878
91.3	0.46443	0.480648	0.504721	0.161738			91.3	0.267179	0.576884	6.64696	4.81174
91.4	0.519581	0.523907	0.566233	0.136242			91.4	0.273583	0.524038	6.73195	4.05544
91.5	0.476454	0.468664	0.591036	0.139382			91.5	0.210518	0.578658	6.47686	3.92968
91.6	0.426897	0.473117	0.615197	0.181515			91.6	0.235924	0.471226	7.08287	3.89896
91.7	0.465668	0.473637	0.60389	0.129962			91.7	0.250682	0.63891	7.12908	3.81864
91.8	0.480352	0.456458	0.609045	0.133165			91.8	0.243462	0.638393	6.87745	3.76545
91.9	0.493078	0.482702	0.577134	0.14928			91.9	0.221074	0.580971	6.37147	3.71559
92	0.419351	0.461226	0.616263	0.133252			92	0.224452	0.685477	6.18458	3.79827
92.1	0.465118	0.425588	0.528168	0.138608			92.1	0.243718	0.581762	5.25429	3.72869
92.2	0.536557	0.446742	0.572453	0.16936			92.2	0.288643	0.632042	5.40431	3.5751
92.3	0.480417	0.4599	0.639209	0.1599			92.3	0.235968	0.692782	6.05875	3.86031
92.4	0.484507	0.466824	0.629627	0.137338			92.4	0.231981	0.616156	7.29715	4.38222
92.5	0.506531	0.427104	0.59871	0.0925677			92.5	0.24051	0.497269	6.40586	4.12642
92.6	0.460827	0.405137	0.613431	0.153428			92.6	0.22696	0.569578	6.32225	4.11658
92.7	0.462721	0.45751	0.533351	0.162092			92.7	0.296985	0.599509	5.32223	4.05793
92.8	0.508201	0.411111	0.499052	0.192471			92.8	0.270714	0.630732	5.54643	4.57486
92.9	0.526759	0.452514	0.541562	0.169842			92.9	0.321119	0.799705	5.56694	5.03134
93	0.475023	0.408979	0.529961	0.165046			93	0.26397	0.673712	5.78264	4.82418
93.1	0.485422	0.457028	0.568333	0.137037			93.1	0.319226	0.736352	5.63238	6.29842
93.2	0.51977	0.525208	0.521849	0.130955			93.2	0.320405	0.593171	5.06243	6.6844
93.3	0.499158	0.49832	0.547038	0.151905			93.3	0.326181	0.564871	5.46117	6.35017
93.4	0.513599	0.492432	0.561363	0.164711			93.4	0.329815	0.626323	6.19005	7.59157
93.5	0.4889	0.426524	0.495426	0.172029			93.5	0.22441	0.605906	6.04279	7.53737
93.6	0.395771	0.491181	0.556805	0.181934			93.6	0.266805	0.564563	5.99718	6.30423
93.7	0.476097	0.475642	0.549463	0.134745			93.7	0.265924	0.536477	6.91141	7.47522
93.8	0.463856	0.491366	0.549163	0.116906			93.8	0.350426	0.464398	6.23457	7.20178
93.9	0.491106	0.481603	0.519709	0.148428			93.9	0.324906	0.513801	6.07504	6.03845
94	0.49784	0.528413	0.521495	0.146577			94	0.279181	0.513297	5.80561	5.77261
94.1	0.46308	0.454242	0.570124	0.116938			94.1	0.297311	0.539688	6.12195	6.32876
94.2	0.447076	0.500952	0.551657	0.143412			94.2	0.212278	0.563334	5.76987	6.25918
94.3	0.47279	0.479272	0.614263	0.14473			94.3	0.280447	0.603278	5.21506	6.3778
94.4	0.50232	0.502168	0.614373	0.157759			94.4	0.284929	0.501648	5.44559	5.49143
94.5	0.510558	0.590549	0.58147	0.145048			94.5	0.245766	0.477883	5.97572	4.45328
94.6	0.459509	0.558467	0.477481	0.149944			94.6	0.262093	0.530434	5.63202	4.28937
94.7	0.491843	0.530379	0.516164	0.111597			94.7	0.243189	0.511468	6.11761	5.10632
94.8	0.459512	0.524867	0.59796	0.128885			94.8	0.226195	0.523835	6.34369	4.79055
94.9	0.492758	0.530484	0.517924	0.126501			94.9	0.254817	0.513848	6.37756	5.88668
95	0.474253	0.518605	0.546793	0.1563			95	0.309087	0.6433	6.32987	6.15203
95.1	0.492919	0.514825	0.5741	0.146223			95.1	0.264526	0.577209	6.01909	5.27742
95.2	0.463795	0.527546	0.587684	0.164391			95.2	0.315243	0.524011	6.36246	5.21955
95.3	0.475059	0.513357	0.558026	0.156311			95.3	0.259915	0.522596	5.88809	5.48313
95.4	0.499482	0.533083	0.528093	0.110436			95.4	0.296719	0.504263	5.67158	5.5438
95.5	0.51652	0.494299	0.560895	0.130321			95.5	0.295216	0.557346	6.02941	5.90125
95.6	0.485315	0.509342	0.64358	0.154994			95.6	0.276254	0.57439	5.42903	5.47425
95.7	0.462131	0.524267	0.570721	0.141324			95.7	0.185225	0.420246	5.60909	4.7944
95.8	0.49891	0.546329	0.564342	0.140868			95.8	0.289399	0.54744	5.57221	4.45255
95.9	0.44704	0.521865	0.524802	0.109563			95.9	0.313744	0.526761	6.23661	4.57316
96	0.43713	0.471575	0.532833	0.136784			96	0.305684	0.556519	6.12837	4.48977
96.1	0.506048	0.548037	0.549588	0.123741			96.1	0.217595	0.512464	5.98622	4.69013
96.2	0.492144	0.511201	0.538988	0.141675			96.2	0.281833	0.507619	6.82922	4.05734
96.3	0.491431	0.500251	0.527393	0.118454			96.3	0.265846	0.516416	6.44007	4.04327
96.4	0.492966	0.486566	0.58851	0.134976			96.4	0.318042	0.556191	6.761	4.4659
96.5	0.539018	0.436497	0.510005	0.143675			96.5	0.330649	0.420334	5.65302	4.05595
96.6	0.501434	0.444573	0.45606	0.104133			96.6	0.319474	0.491957	6.07887	3.86167
96.7	0.549383	0.438108	0.549573	0.141687			96.7	0.269883	0.537308	6.40548	3.94834
96.8	0.550906	0.439992	0.501563	0.159299			96.8	0.393033	0.519521	6.22304	4.62038
96.9	0.494118	0.451033	0.559689	0.163377			96.9	0.386963	0.496468	7.19871	3.94409
97	0.485108	0.460561	0.480866	0.137432			97	0.381085	0.545417	7.26814	4.25806
97.1	0.488584	0.43557	0.478789	0.150313			97.1	0.389306	0.509613	7.12625	4.05601
97.2	0.50352	0.42606	0.433038	0.147185			97.2	0.338453	0.497634	6.60761	4.98104
97.3	0.507137	0.380318	0.386789	0.163693			97.3	0.340775	0.514148	6.31153	5.4341
97.4	0.45857	0.438491	0.465432	0.182266			97.4	0.350827	0.529631	6.5576	5.70858
97.5	0.475517	0.444583	0.505917	0.177469			97.5	0.356841	0.518374	6.76542	5.57058
97.6	0.490682	0.411589	0.527921	0.175218			97.6	0.306658	0.514866	6.98374	6.28457
97.7	0.506107	0.423472	0.542206	0.171411			97.7	0.30735	0.498973	6.3761	6.3093
97.8	0.482277	0.463473	0.522728	0.117684			97.8	0.323865	0.520288	6.50239	6.50647
97.9	0.466623	0.467896	0.48412	0.136055			97.9	0.280614	0.505715	5.68907	6.35198
98	0.501571	0.475174	0.528553	0.143992			98	0.347155	0.517241	5.8875	5.97485
98.1	0.620865	0.416089	0.558125	0.128056			98.1	0.22725	0.502566	6.05265	5.94515
98.2	0.561213	0.336749	0.544756	0.160253			98.2	0.222942	0.548672	6.58539	5.81081
98.3	0.526795	0.411997	0.535392	0.15005			98.3	0.232632	0.525054	6.47152	5.13509
98.4	0.471199	0.442406	0.559917	0.189049			98.4	0.243913	0.473826	6.45476	4.85905
98.5	0.51237	0.42916	0.564043	0.164366			98.5	0.256455	0.517618	6.49622	5.42637
98.6	0.507016	0.459483	0.550696	0.120516			98.6	0.237692	0.472775	6.39624	5.08701
98.7	0.506672	0.444412	0.54613	0.174248			98.7	0.240918	0.435965	7.81882	5.07494
98.8	0.49122	0.477565	0.586843	0.16029			98.8	0.258914	0.432617	6.98905	4.45686
98.9	0.516344	0.380955	0.638446	0.136007			98.9	0.213142	0.427143	6.54021	4.77823
99	0.505033	0.406297	0.547507	0.180137			99	0.231307	0.439934	6.97802	4.69608
99.1	0.555958	0.435416	0.52716	0.171209			99.1	0.323962	0.46389	7.9007	5.28362
99.2	0.557914	0.443858	0.545232	0.133779			99.2	0.412049	0.44279	7.35986	5.7424
99.3	0.568354	0.432881	0.505584	0.147317			99.3	0.358715	0.447678	7.17983	5.44525
99.4	0.549644	0.451319	0.537683	0.120075			99.4	0.420938	0.429376	7.84413	5.30766
99.5	0.556495	0.44859	0.540285	0.174327			99.5	0.388169	0.411072	8.13816	5.96921
99.6	0.554927	0.43864	0.539553	0.148224			99.6	0.41295	0.455743	7.39395	5.66599
99.7	0.529396	0.38678	0.553215	0.152353			99.7	0.483532	0.416935	7.38512	5.6658
99.8	0.466002	0.443707	0.590242	0.138372			99.8	0.440376	0.451972	6.19162	5.38934
99.9	0.551093	0.420656	0.593806	0.132692			99.9	0.387862	0.431484	6.47461	4.83278
100	0.511283	0.46205	0.555005	0.134044			100	0.369709	0.42302	5.88459	5.85399

## Sheet: ED9c_rGAT1em_distance
Distances from Tyr140 aromatic ring and hydroxyl group to GABA's carboxyl oxygens (in Å)
Time (ns)		rGAT1em_run1				rGAT1em_run2				rGAT1em_run3				rGAT1em_run4
		OD1	OD2	ODmin		OD1	OD2	ODmin		OD1	OD2	ODmin		OD1	OD2	ODmin
1		4.48718	5.14053	2.63435		4.66841	4.00325	2.55709		7.30084	5.70162	4.78214		8.23493	6.4105	6.4105
2		7.76729	5.99255	3.80355		4.39595	4.65311	2.61029		8.25451	6.77968	5.32555		8.29517	6.25798	6.25798
3		7.88174	6.49481	4.38027		6.98773	4.86574	3.18207		7.48636	6.9547	5.10003		4.85797	2.84466	2.84466
4		5.60147	7.55565	4.82081		4.58315	6.70883	2.57765		7.42699	6.84635	4.66924		4.96011	2.74368	2.74368
5		8.46701	6.76132	5.43849		4.29252	5.82557	2.65295		9.13933	7.89943	6.41148		4.83853	2.73006	2.73006
6		7.51823	5.57657	4.85711		4.38093	6.2556	2.53841		7.43634	9.41612	5.29962		4.9724	2.92394	2.92394
7		7.72338	5.82065	4.67569		7.33395	8.12007	5.82232		7.49388	6.12116	4.49575		4.95805	2.77084	2.77084
8		7.07875	5.00027	4.11701		4.82574	6.764	2.98642		5.62495	5.79641	3.47202		4.92108	2.66297	2.66297
9		9.02569	7.22291	7.13918		4.95686	6.57386	2.55768		5.93469	7.31125	4.50463		4.89367	2.61971	2.61971
10		6.16753	8.0318	4.87056		6.45275	4.39392	2.72337		6.52724	6.60361	4.4623		4.93864	2.70843	2.70843
11		8.39255	6.41061	4.95102		6.35027	4.48149	2.65096		6.2302	6.51409	4.02682		4.68023	3.84239	3.84239
12		6.50542	4.49583	2.72508		6.29791	4.48985	2.55302		6.39834	6.1187	3.87569		4.97376	2.86343	2.86343
13		6.26653	4.03913	2.83873		6.73723	4.77249	2.80254		6.31943	6.10306	3.54753		4.86148	2.69697	2.69697
14		6.45658	4.31988	2.90148		6.66206	4.60213	2.63962		6.17313	5.12104	2.70202		5.1925	2.93743	2.93743
15		6.44961	4.89315	2.96462		6.27392	4.40646	2.55577		6.4528	5.02081	2.85329		4.81526	2.64014	2.64014
16		6.72492	5.13887	2.96285		6.16857	4.51662	2.72786		9.13853	7.18797	5.22378		4.55153	2.75704	2.75704
17		5.19776	7.43074	4.58391		6.15319	4.40527	2.73434		6.94446	9.06944	5.10395		4.89465	2.80008	2.80008
18		7.64535	6.02493	4.70773		7.18549	5.20753	2.87255		9.52087	7.29263	5.11031		4.8131	2.66347	2.66347
19		6.71559	4.50844	2.56168		7.39647	6.12415	4.09434		8.30447	6.56142	5.25975		4.8922	2.78844	2.78844
20		6.8125	4.88798	3.05079		5.69717	4.53261	2.68569		7.225	9.21284	5.3276		4.74997	2.56709	2.56709
21		4.51743	6.66231	2.65082		5.91232	4.65808	2.66312		7.25253	9.16338	5.09675		4.80453	2.59809	2.59809
22		4.72942	5.93778	2.64364		4.43593	5.9659	2.46505		9.30562	9.79081	7.68229		4.75138	2.58199	2.58199
23		5.53556	5.41433	3.93406		6.58281	4.69889	2.67209		6.06556	7.97967	3.89866		4.89603	2.62732	2.62732
24		6.48826	4.57731	2.65209		6.46476	4.7757	2.74022		8.64983	6.40904	4.23685		4.72586	2.79882	2.79882
25		6.5473	4.75404	2.68296		6.41443	4.41653	2.64254		4.79277	6.24533	2.67389		4.87852	2.67131	2.67131
26		5.75653	4.60933	2.58229		4.5989	6.33526	2.92429		5.12542	6.23359	2.75503		4.94498	2.70235	2.70235
27		6.348	4.53203	2.61653		4.59675	6.2081	2.58453		6.0774	4.54141	2.73851		5.18203	2.997	2.997
28		5.79881	4.54523	2.54834		5.00287	6.03948	2.87557		7.05262	9.20985	4.96243		4.80318	2.70811	2.70811
29		5.45205	4.57343	2.5617		6.59727	4.55504	2.57275		9.26073	7.24731	4.94508		4.7385	2.59082	2.59082
30		5.90052	5.48549	3.34366		4.4107	6.15035	2.65309		8.44547	9.52553	6.75684		4.73634	2.62793	2.62793
31		6.27479	4.56151	2.66849		6.27713	4.51983	2.56853		7.01132	8.8322	5.32994		4.89351	2.70698	2.70698
32		5.78722	4.6318	2.79401		6.94786	5.00311	2.67668		6.21004	8.42515	4.38034		4.89755	2.7334	2.7334
33		6.6572	4.49519	2.711		5.46935	5.18997	2.93969		6.68049	8.89374	4.62803		4.89312	2.69832	2.69832
34		6.36526	4.31261	2.68346		6.64755	4.63196	2.57961		7.07146	9.18877	6.11254		4.42492	2.97874	2.97874
35		6.46042	4.23327	2.58651		5.84353	4.469	2.60084		6.85981	9.03298	5.0492		2.55864	4.71471	2.55864
36		5.96445	4.28357	2.6043		4.58587	6.15191	2.66597		9.0408	10.3691	6.84504		4.76981	2.58825	2.58825
37		6.25185	4.47057	2.60366		4.34734	6.55026	2.55347		6.7308	8.90917	4.76533		4.83229	2.75536	2.75536
38		6.38399	4.65681	2.81194		5.35928	4.93933	2.79496		6.61095	8.50414	4.64586		5.03826	2.92515	2.92515
39		6.79375	4.7269	2.71307		5.86379	4.74023	2.71301		5.70446	4.6551	2.49163		4.83889	2.65645	2.65645
40		6.06972	4.46749	2.64998		5.02285	6.50385	2.96273		6.5218	7.42665	4.73229		4.74611	2.57869	2.57869
41		6.06709	4.45578	2.56914		4.68277	6.80451	2.77174		6.15026	8.08854	4.67777		4.77486	2.57169	2.57169
42		6.22911	4.49551	2.60729		6.45466	4.80815	2.73151		6.85533	8.30064	5.09931		4.87639	2.64348	2.64348
43		6.52406	4.6147	2.80457		6.52029	4.60491	2.7898		8.95009	7.39797	5.08408		4.82183	2.61951	2.61951
44		4.86648	5.87494	2.70844		6.27996	4.64869	2.56609		9.02552	7.78163	5.24431		4.95289	2.7254	2.7254
45		4.60257	6.60596	2.68398		6.20134	4.57342	2.59252		8.73387	7.98166	5.52174		4.79536	2.75407	2.75407
46		5.279	6.87982	3.37051		6.95085	4.81552	2.64304		9.22753	8.07651	5.77013		4.96866	2.86496	2.86496
47		4.64698	6.47429	2.74492		6.48575	4.55966	2.45001		9.18769	8.02406	5.80204		4.8423	2.6183	2.6183
48		4.82163	6.18578	2.70974		6.37849	4.64119	2.66167		7.43353	8.04576	4.92678		4.69874	2.57804	2.57804
49		4.54344	6.5548	2.55754		4.55971	6.31007	2.60981		7.01293	8.27125	4.68194		4.72912	2.55553	2.55553
50		4.6254	5.9351	2.59303		6.33087	4.75824	2.72187		7.21346	6.07754	3.76304		4.93574	2.94391	2.94391
51		4.9316	6.07732	2.79704		4.55579	6.2118	2.63616		7.08713	6.85911	4.55107		4.80428	2.66002	2.66002
52		4.81749	6.53018	2.68951		6.7347	4.49174	2.50916		6.62201	7.15135	4.67726		4.80965	2.58871	2.58871
53		6.51083	4.57805	2.70228		6.60385	4.58286	2.72343		7.71714	8.27029	5.18115		4.77555	2.59371	2.59371
54		6.30786	4.45519	2.59903		6.50353	4.63328	2.57192		7.48742	7.06877	4.49707		5.00917	2.76722	2.76722
55		6.71732	4.74556	2.87764		5.67288	4.75766	2.61818		7.05326	6.81508	4.41245		4.9157	2.69692	2.69692
56		6.22264	4.78188	2.77615		4.57242	6.3896	2.54514		7.20827	8.3361	4.70702		4.66212	2.52113	2.52113
57		6.14794	4.66704	2.9042		6.32522	4.54303	2.5315		7.15231	5.75307	4.35032		5.01995	2.74064	2.74064
58		6.38899	4.59377	2.82702		6.37357	4.51272	2.63555		8.15961	6.71187	4.52471		4.97212	2.77655	2.77655
59		6.32996	4.40648	2.66842		4.68131	6.32838	2.56996		5.48053	7.60933	3.44192		4.91503	2.82688	2.82688
60		6.87006	4.90455	2.85238		4.92234	6.62269	2.5465		6.14832	8.10624	4.24765		4.87522	2.67773	2.67773
61		6.39686	4.77028	2.64632		6.61608	4.88429	2.73585		5.93944	8.03747	4.21531		4.88895	2.69551	2.69551
62		6.75996	4.76413	2.48259		6.45975	4.71735	2.59221		6.32127	8.04007	3.9964		4.96575	2.79163	2.79163
63		4.47718	5.98973	2.61133		6.05254	4.61161	2.58664		5.93732	7.60313	4.16361		5.0783	2.87117	2.87117
64		4.63982	6.671	2.64508		5.99432	4.64019	2.75649		5.91812	7.47448	3.90098		5.04369	2.85342	2.85342
65		4.82458	6.39928	2.65865		6.01708	4.49752	2.71117		7.28169	8.39133	5.13389		4.83166	2.65855	2.65855
66		5.2974	4.74108	2.76569		6.61237	4.92764	2.52392		8.87421	7.94429	5.17271		5.04615	2.90039	2.90039
67		6.37255	4.4387	2.67689		4.31067	6.2661	2.57146		7.97533	6.38465	4.45646		4.65099	2.68661	2.68661
68		6.43514	4.6109	2.58397		4.37021	6.51094	2.6092		6.90557	6.88226	4.44307		5.65706	4.2079	4.2079
69		4.91488	5.60118	2.93304		6.53068	4.51823	2.47844		6.73008	6.63651	4.29583		4.65211	2.92973	2.92973
70		5.96873	4.63985	2.58219		6.23038	4.65575	2.52664		7.1547	6.95293	4.49472		4.69562	2.60352	2.60352
71		5.87907	4.73759	2.5873		5.05447	6.65021	2.73045		6.42571	6.4141	3.95019		4.70849	3.31306	3.31306
72		5.56427	5.22182	2.94342		6.65773	4.54606	2.69188		8.60861	6.76375	4.6396		6.65984	4.81975	4.81975
73		6.57993	4.38437	2.59876		4.3708	6.5764	2.69192		6.73524	7.0788	4.87781		6.72584	5.3216	5.3216
74		5.75417	4.06617	2.716		6.19086	4.55128	2.65379		6.91178	7.329	4.1824		7.35687	6.08037	6.08037
75		5.9878	4.52303	2.59365		5.30272	4.45559	2.69964		7.17147	6.33148	3.89898		4.79658	2.55814	2.55814
76		4.63866	5.56263	2.7095		4.89633	7.02565	2.70022		7.8122	6.42608	4.31557		5.01217	2.79651	2.79651
77		4.87073	5.1816	2.66779		4.90287	5.77985	2.77885		6.27953	8.01671	5.12172		4.87849	2.88232	2.88232
78		4.46002	6.25235	2.63537		4.62005	6.66632	2.9164		6.82801	7.34738	5.3474		4.67831	3.09312	3.09312
79		4.65641	5.47496	2.66199		4.54348	5.87286	2.63466		6.54131	6.90456	4.62336		4.70627	2.4964	2.4964
80		4.62248	5.80939	2.68981		4.66622	6.45861	2.6916		6.06836	6.33778	4.00492		4.91664	2.6965	2.6965
81		5.93937	4.53903	2.57061		6.78171	4.59757	2.75638		7.00521	6.94824	4.67544		4.6894	3.17748	3.17748
82		6.0041	4.55562	2.69002		6.32203	4.62912	2.57662		7.59338	5.96648	4.12783		4.84852	2.67355	2.67355
83		5.99183	4.59634	2.88819		6.92498	4.66331	2.74718		6.90145	8.2773	4.87753		4.53844	2.91048	2.91048
84		6.47587	4.50209	2.63765		6.58106	4.40377	2.53063		6.1756	6.12642	3.68168		4.75693	2.70404	2.70404
85		6.4199	4.52719	2.52377		6.60059	4.48293	2.65851		6.12297	7.90912	4.39254		4.78144	2.61165	2.61165
86		6.3563	4.36453	2.72158		6.72727	4.60924	2.55051		4.54635	5.77069	2.56548		4.80022	2.56587	2.56587
87		6.38156	4.50359	2.59091		6.7935	4.60365	2.65526		4.40679	6.00416	2.60313		4.74484	2.53319	2.53319
88		4.66948	4.64992	2.56131		6.9176	4.74672	2.64558		4.54438	5.58017	2.62787		4.74647	2.67833	2.67833
89		5.65192	4.35573	2.60575		6.14685	4.22134	2.50364		6.61288	6.65843	4.01706		5.0898	2.78711	2.78711
90		5.89882	4.47738	2.68999		6.06423	4.25551	2.94612		6.25736	7.51389	4.18485		4.54881	2.54829	2.54829
91		5.92891	4.41024	2.67569		4.37287	6.18414	2.58153		6.70707	6.71852	4.30226		4.98592	2.78183	2.78183
92		6.5779	4.85418	2.79652		5.04277	5.50436	2.81657		7.96739	6.27897	4.35457		4.80225	2.5841	2.5841
93		6.71844	4.50751	2.72743		4.52843	6.39528	2.61557		7.90212	7.12904	5.73045		5.0355	2.93954	2.93954
94		6.56919	4.52588	2.63496		5.86025	5.01913	2.88641		6.45322	7.13752	4.16241		4.8293	2.59904	2.59904
95		4.97909	6.83282	2.96401		5.08775	4.60091	2.74396		6.62538	6.41764	4.3649		4.78302	2.62988	2.62988
96		4.8193	6.89388	2.5689		4.78292	5.15666	2.62601		6.78556	6.68912	4.47419		4.95999	2.88421	2.88421
97		4.42916	6.6575	2.58611		5.49774	4.59341	2.69791		6.41559	6.87621	4.43205		4.72071	2.57538	2.57538
98		4.39285	6.60278	2.68114		6.2719	4.7767	2.80087		7.49818	5.99882	4.4593		4.68358	2.58644	2.58644
99		4.3538	6.61235	2.6588		4.81308	6.53803	2.72217		7.0289	5.66426	4.23071		4.74136	2.55474	2.55474
100		4.56693	6.46444	2.65502		6.05944	4.43657	2.60926		7.05437	6.62366	4.2146		4.88523	2.61746	2.61746
101		4.84551	6.86651	3.03117		6.43574	4.45312	2.62884		6.64482	6.65379	4.20297		4.73886	2.48207	2.48207

## Sheet: ED9e_Y140F_distance
Distances from Phe140 aromatic ring to GABA's carboxyl oxygens (in Å)
Time (in ns)		Y140F_rGAT1em_run1			Y140F_rGAT1em_run2			Y140F_rGAT1em_run3			Y140F_rGAT1em_run4
		OD1	OD2		OD1	OD2		OD1	OD2		OD1	OD2
1		6.9087	8.70192		7.11409	8.34262		8.49222	6.33444		7.90339	7.1127
2		6.0999	8.18452		6.46383	7.33373		6.31132	6.42198		7.2888	6.99989
3		6.93773	8.19123		7.00371	8.54275		6.24514	7.26999		6.53782	8.73286
4		8.89633	7.87099		6.57378	7.90089		4.85258	6.23639		8.74888	6.71436
5		8.62786	7.97792		6.55484	7.01775		6.13515	5.85534		9.0171	8.72481
6		7.62593	6.01323		7.66055	8.75459		5.71146	6.89184		8.07972	8.87548
7		8.13523	7.14178		7.15554	8.0568		6.68852	5.22457		7.69425	6.98056
8		8.54242	7.61891		8.09808	6.66089		7.01632	6.07029		6.97392	7.02656
9		7.60023	6.07667		7.55494	6.87837		6.80305	5.31159		6.7769	5.59059
10		8.0898	7.28531		8.84051	6.95913		7.02958	5.40495		6.26904	5.93886
11		6.72362	8.57572		9.38053	8.48557		7.1203	7.4097		7.91764	6.51379
12		6.46867	8.44768		8.52275	6.66462		6.62856	7.0699		7.45757	8.36455
13		6.76029	5.36452		6.87298	8.46128		6.90865	5.38658		6.50514	7.85457
14		8.07338	6.68612		8.57705	8.60209		6.50451	5.41695		7.40974	7.53107
15		9.06643	6.86904		7.08912	9.21684		5.21277	6.65415		7.74906	6.33083
16		6.5749	8.02824		7.37034	6.43969		5.14512	6.30602		7.83501	5.94918
17		7.19747	8.8146		6.0969	7.55896		5.61288	7.12676		6.55731	7.84904
18		6.87504	8.22235		7.01793	7.22851		7.80348	6.58109		6.61333	5.94815
19		5.91449	7.37977		5.19248	7.40634		7.43882	6.55921		7.88518	6.57146
20		6.43777	7.83452		7.83048	5.72447		6.52936	7.78881		6.12742	4.73828
21		7.04235	8.4934		6.98491	4.85078		6.7269	5.3447		5.83093	7.34386
22		6.9109	8.83362		7.33567	6.89051		6.61541	5.71913		5.1767	6.92322
23		6.80661	8.41289		7.22027	6.4589		7.22208	5.78702		7.31002	5.33662
24		7.49289	9.15657		7.12947	6.29924		6.56792	5.63342		7.1314	6.83196
25		7.19132	8.82578		7.5746	7.05911		7.66125	6.48518		6.06757	6.84852
26		6.20884	4.90064		7.68286	6.00416		6.95385	5.88557		6.90364	8.91465
27		7.29107	5.66439		6.95745	6.24832		7.45664	6.22587		7.639	9.16599
28		6.62844	5.18668		7.93126	6.21101		6.34735	7.20959		8.93562	10.7516
29		5.67502	7.58061		7.2019	7.07383		6.86789	7.33583		7.94843	9.47119
30		6.90467	6.69274		6.72543	6.40421		6.18341	4.43318		8.86365	7.50125
31		7.30708	7.71786		7.607	6.66968		5.24186	5.5697		10.8002	11.5585
32		7.08437	8.19161		6.64648	6.60455		8.6221	7.48511		11.305	9.42343
33		7.06301	6.05063		7.42234	5.96939		7.71105	6.74196		11.9249	11.9378
34		7.1058	5.933		6.92294	6.18289		6.7667	5.97506		6.46245	8.14848
35		7.46075	6.46533		6.84493	4.73959		6.5506	6.93588		7.94145	8.53077
36		6.63393	7.96648		5.23025	6.99957		6.47256	5.71153		9.03292	8.26322
37		7.26697	6.03543		6.2403	7.41495		6.48812	6.11729		8.54799	7.04576
38		6.71472	7.06307		6.42591	6.26444		6.85322	5.35238		8.66254	9.24371
39		7.54163	6.97136		6.5101	5.87194		6.98722	5.48947		8.5797	6.73728
40		5.76794	7.00624		5.96377	6.71505		6.71509	5.52909		15.6615	16.8943
41		6.13139	6.97066		6.22941	6.52472		7.38763	6.28006		20.1445	20.0458
42		7.15569	6.31867		5.66698	6.71436		7.44853	6.46628		21.1423	20.488
43		4.52582	6.04412		6.42858	6.9251		7.08709	5.77693		29.1617	27.8472
44		5.34913	5.86116		5.98798	6.56268		7.78801	5.74428		37.0644	37.3049
45		5.58552	6.73992		6.50561	7.60089		7.67816	5.60227		64.3439	62.6064
46		4.78818	5.88951		5.63349	6.49089		5.23553	7.16211		81.9738	83.8418
47		5.70299	6.54367		5.73565	6.34777		5.65727	7.80815		56.2349	54.5775
48		6.92079	6.54185		7.50319	7.5864		6.25752	8.12933		80.2754	78.3111
49		7.06968	5.83402		6.90306	8.14396		6.41343	5.74111		71.1133	71.8573
50		8.56066	6.70415		6.51169	7.94511		4.72201	6.51636		76.283	78.1662
51		8.82879	7.74419		7.36678	9.15346		7.07637	5.52082		53.0949	54.1791
52		6.48161	7.66446		7.75392	7.94224		5.39699	5.80834		54.1228	55.4277
53		7.32849	6.226		8.36668	7.71145		6.02898	5.22018		67.1125	68.7347
54		6.43714	5.96572		9.17535	8.27435		6.89107	5.20249		81.5158	80.0604
55		6.86356	6.89989		8.86855	9.92118		5.3119	7.11918		72.2427	72.8902
56		7.56184	6.32318		6.55308	8.59217		6.55919	7.27202		66.4948	64.3435
57		7.42873	7.23598		8.38531	6.69591		7.20064	7.53414		58.6318	59.7155
58		8.12338	7.91046		9.05329	7.02401		6.00484	6.46576		59.8153	58.2611
59		5.28145	6.82381		8.1729	6.88893		8.48408	10.3557		55.7441	57.1576
60		7.00321	5.6512		7.53694	6.63795		8.21749	7.9354		52.4471	50.8986
61		6.94534	7.18683		8.69579	6.9898		9.52039	9.56991		51.3366	53.1433
62		7.55569	7.94283		6.32836	7.3333		7.56349	5.80542		63.5006	62.8408
63		6.99111	6.8663		9.34858	7.45124		7.78054	5.91074		72.7283	73.2141
64		7.45925	7.45856		6.85358	8.71899		8.62056	9.86901		54.5591	52.9743
65		7.40824	7.48306		7.05457	8.2215		10.7259	11.1867		67.8909	66.6365
66		7.21069	7.94405		8.89997	7.97678		10.4478	11.3204		59.7665	60.9548
67		7.70633	7.05056		8.57493	6.88612		10.3167	11.428		68.4564	68.6929
68		5.82223	6.9314		7.07992	9.13159		9.23853	9.52449		55.7793	54.6945
69		7.19099	6.13927		6.54101	8.5282		9.26808	9.2464		65.9356	67.9474
70		6.42287	6.81826		7.4612	6.5861		10.7618	10.5485		54.7499	55.8395
71		6.70675	5.76143		6.52018	8.38956		13.3791	14.0296		69.7741	69.3996
72		8.27242	7.48188		8.35108	6.80501		16.6945	17.0922		60.2101	58.4674
73		8.35521	6.8587		6.21779	8.26805		17.9564	18.0239		60.8899	61.3105
74		6.60385	7.82984		7.02149	7.2925		16.5878	15.7418		62.2769	61.1316
75		7.1175	8.79264		6.32811	8.37923		19.1069	20.6038		42.2728	40.9938
76		6.82472	8.07087		7.06135	6.82385		13.2047	14.8231		62.1827	60.8752
77		7.6977	7.1429		7.47193	9.12229		17.4101	15.4038		61.7526	60.6546
78		5.38426	6.86561		10.2515	8.52023		14.7927	16.9389		54.25	54.0904
79		7.41465	6.19829		6.82481	8.95215		26.2535	25.8103		59.7337	58.0229
80		7.06192	5.36211		9.63484	7.82398		26.9034	25.9795		64.7969	65.867
81		7.53266	6.15858		9.5229	8.04314		40.2164	40.163		66.828	65.7884
82		7.09531	6.12859		7.6152	9.30366		43.0673	42.426		72.4472	73.9172
83		6.45742	6.85634		8.86513	8.83402		41.0728	42.9341		65.6428	67.0437
84		6.63278	7.44191		6.87512	6.94245		57.0925	57.3758		59.5444	58.6671
85		7.14309	7.02859		6.66388	8.52651		79.517	78.0315		40.436	41.096
86		7.53154	6.97137		9.00675	7.00543		53.0928	55.2278		52.8434	50.9089
87		6.57506	8.02407		7.42947	7.83831		53.6214	52.7334		62.4093	63.7843
88		6.93375	6.92513		8.4525	6.60439		62.2705	63.5487		56.1794	54.819
89		7.31614	6.19058		8.61396	7.25376		60.0037	59.3317		55.6171	55.8512
90		7.74527	6.52806		9.19441	7.04214		49.1927	50.3059		74.0167	73.6354
91		5.74485	6.93283		9.40972	7.14804		52.9292	52.6043		51.3347	51.1564
92		7.66793	6.86262		7.27115	9.38978		68.1161	67.7522		50.3933	50.837
93		6.05731	7.22786		10.131	10.0187		61.4074	61.0745		33.5779	35.6603
94		7.05639	6.33475		12.0868	10.1553		56.0123	53.9294		44.756	43.3703
95		6.29896	5.26727		7.25157	9.2152		61.37	60.4245		63.668	63.2165
96		4.74479	5.3054		8.81443	10.898		67.4564	66.3589		55.5631	53.6978
97		5.6437	7.18476		6.64249	5.32013		54.2606	56.2051		50.62	48.647
98		7.61043	5.78776		6.39049	6.71491		66.5809	66.8544		47.276	48.2239
99		7.93117	7.30352		4.363	5.47164		58.9194	61.0376		62.9356	63.4312
100		5.82928	6.93729		6.88279	7.34596		69.5054	69.5838		50.5285	49.1313
101		7.22123	5.94648		7.38816	6.75981		62.4584	60.3019		65.4849	64.6091
